# Supplementary material for: Loss of CNFY toxin-induced inflammation drives Yersinia pseudotuberculosis into persistency
Source: PLoS Pathog. 2018 Feb 1;14(2):e1006858. doi: 10.1371/journal.ppat.1006858 (PMC5811047; doi:10.1371/journal.ppat.1006858)
Supplement: S1 Dataset — (XLS) [file ppat.1006858.s012.xls]

## Sheet: res_fc_out
Dataset S1: Global gene expression changes within BALB/c mice (DESeq2 analysis caecum uninfected vs. YPIII infected at 5 dpi)
Ensembl ID	Entrez ID	Gene symbol	Gene name	log2 fc (uninfected 5dpi vs. YPIII 5dpi)	p-value	adjusted p-value	DESeq2 normalized read counts 5dpi_uninfected_1	DESeq2 normalized read counts 5dpi_uninfected_2	DESeq2 normalized read counts 5dpi_uninfected_3	DESeq2 normalized read counts 5dpi_YPIII_1	DESeq2 normalized read counts 5dpi_YPIII_2	DESeq2 normalized read counts 5dpi_YPIII_3	Raw read counts 5dpi_uninfected_1	Raw read counts 5dpi_uninfected_2	Raw read counts 5dpi_uninfected_3	Raw read counts 5dpi_YPIII_1	Raw read counts 5dpi_YPIII_2	Raw read counts 5dpi_YPIII_3	mean RPKM 5dpi_uninfected	mean RPKM 5dpi_YPIII	Kegg pathway IDs	Kegg pathway name
ENSMUSG00000058427	20310	Cxcl2	chemokine (C-X-C motif) ligand 2	4.26504	1.0543e-50	1.70969e-47	1.25225	0	0	150.498	140.604	122.988	1	0	0	103	147	116	0.0215586	8.81064	04060;04062;04621	Cytokine-cytokine receptor interaction - Mus musculus (mouse);Chemokine signaling pathway - Mus musculus (mouse);NOD-like receptor signaling pathway - Mus musculus (mouse)
ENSMUSG00000027398	16176	Il1b	interleukin 1 beta	3.98775	9.45244e-62	5.62042e-58	28.8017	30.4923	24.1491	832.855	866.583	768.673	23	24	17	570	906	725	1.14243	40.8782	04010;04060;04210;04380;04620;04621;04623;04640;04940;05010;05020;05140;05142;05143;05144;05146;05323;05332	MAPK signaling pathway - Mus musculus (mouse);Cytokine-cytokine receptor interaction - Mus musculus (mouse);Apoptosis - Mus musculus (mouse);Osteoclast differentiation - Mus musculus (mouse);Toll-like receptor signaling pathway - Mus musculus (mouse);NOD-like receptor signaling pathway - Mus musculus (mouse);Cytosolic DNA-sensing pathway - Mus musculus (mouse);Hematopoietic cell lineage - Mus mus…
ENSMUSG00000031722	15439	Hp	haptoglobin	3.8948	1.89677e-41	1.35338e-38	16.2792	13.9756	4.26161	486.563	478.246	453.782	13	11	3	333	500	428	0.472878	23.7199
ENSMUSG00000022126	16365	Irg1	immunoresponsive gene 1	3.66401	8.69315e-49	9.69177e-46	10.018	5.08204	14.2054	289.307	221.906	184.481	8	4	10	198	232	174	0.209112	5.93024
ENSMUSG00000028859	12986	Csf3r	colony stimulating factor 3 receptor (granulocyte)	3.48795	3.92274e-51	6.99738e-48	6.26123	13.9756	9.94375	195.794	223.819	187.662	5	11	7	134	234	177	0.161587	3.92068	04060;04630;04640;05200	Cytokine-cytokine receptor interaction - Mus musculus (mouse);Jak-STAT signaling pathway - Mus musculus (mouse);Hematopoietic cell lineage - Mus musculus (mouse);Pathways in cancer - Mus musculus (mouse)
ENSMUSG00000001131	21857	Timp1	tissue inhibitor of metalloproteinase 1	3.43183	2.4479e-36	9.70346e-34	5.00899	5.08204	1.42054	102.28	135.822	119.807	4	4	1	70	142	113	0.24001	9.12895
ENSMUSG00000026822	16819	Lcn2	lipocalin 2	3.40317	3.78755e-33	1.05566e-30	3.75674	3.81153	2.84107	128.581	138.691	109.205	3	3	2	88	145	103	0.140516	6.15046
ENSMUSG00000024087	13078	Cyp1b1	cytochrome P450, family 1, subfamily b, polypeptide 1	3.39546	5.55771e-35	1.8359e-32	7.51348	6.35256	1.42054	115.431	133.909	161.156	6	5	1	79	140	152	0.0547601	1.80493	00140;00380;00980	Steroid hormone biosynthesis - Mus musculus (mouse);Tryptophan metabolism - Mus musculus (mouse);Metabolism of xenobiotics by cytochrome P450 - Mus musculus (mouse)
ENSMUSG00000021091	20716	Serpina3n	serine (or cysteine) peptidase inhibitor, clade A, member 3N	3.31352	3.0801e-136	5.49429e-132	111.45	125.781	115.063	1332.57	1368.74	1155.66	89	99	81	912	1431	1090	3.17516	41.9447
ENSMUSG00000043613	17392	Mmp3	matrix metallopeptidase 3	3.26619	3.46682e-34	1.04816e-31	26.2972	24.1397	25.5697	531.858	474.42	466.505	21	19	18	364	496	440	0.786321	18.3775	5323	Rheumatoid arthritis - Mus musculus (mouse)
ENSMUSG00000064246	12654	Chil1	chitinase-like 1	3.26437	6.58484e-33	1.72736e-30	5.00899	6.35256	5.68215	134.426	129.127	91.1805	4	5	4	92	135	86	0.172517	4.31993	520	Amino sugar and nucleotide sugar metabolism - Mus musculus (mouse)
ENSMUSG00000040809	12655	Chil3	chitinase-like 3	3.2568	8.40065e-25	1.08587e-22	0	0	1.42054	89.1301	70.7805	41.3493	0	0	1	61	74	39	0.0177374	2.91742
ENSMUSG00000030142	56619	Clec4e	C-type lectin domain family 4, member e	3.24671	1.74449e-30	3.74917e-28	6.26123	3.81153	2.84107	138.809	123.388	82.6986	5	3	2	95	129	78	0.0496492	1.6056
ENSMUSG00000006403	240913	Adamts4	a disintegrin-like and metallopeptidase (reprolysin type) with thrombospondin type 1 motif, 4	3.18222	4.47875e-33	1.22911e-30	5.00899	3.81153	11.3643	111.047	141.561	181.301	4	3	8	76	148	171	0.0864842	2.23266
ENSMUSG00000029371	20311	Cxcl5	chemokine (C-X-C motif) ligand 5	3.16022	5.44604e-23	6.14851e-21	3.75674	0	1.42054	216.25	217.124	204.626	3	0	1	148	227	193	0.0576835	8.6585	04060;04062;05323	Cytokine-cytokine receptor interaction - Mus musculus (mouse);Chemokine signaling pathway - Mus musculus (mouse);Rheumatoid arthritis - Mus musculus (mouse)
ENSMUSG00000000204	20558	Slfn4	schlafen 4	3.04743	1.87954e-56	4.78961e-53	37.5674	57.173	41.1956	447.111	465.812	496.191	30	45	29	306	487	468	0.637875	7.9984
ENSMUSG00000005800	17394	Mmp8	matrix metallopeptidase 8	3.03285	1.86418e-21	1.78781e-19	2.50449	1.27051	1.42054	116.892	83.2149	85.8793	2	1	1	80	87	81	0.0392085	2.60909
ENSMUSG00000029380	14825	Cxcl1	chemokine (C-X-C motif) ligand 1	2.962	3.80433e-24	4.61644e-22	2.50449	2.54102	5.68215	62.8294	87.9973	71.036	2	2	4	43	92	67	0.211445	5.24268	04060;04062;04621	Cytokine-cytokine receptor interaction - Mus musculus (mouse);Chemokine signaling pathway - Mus musculus (mouse);NOD-like receptor signaling pathway - Mus musculus (mouse)
ENSMUSG00000024529	16948	Lox	lysyl oxidase	2.91065	7.42234e-36	2.70203e-33	36.3151	45.7384	53.9804	368.209	507.898	543.902	29	36	38	252	531	513	0.568474	7.17232
ENSMUSG00000042265	58217	Trem1	triggering receptor expressed on myeloid cells 1	2.87655	1.60518e-20	1.39674e-18	0	0	0	48.2179	43.9987	47.7107	0	0	0	33	46	45	0	1.05012
ENSMUSG00000030144	17474	Clec4d	C-type lectin domain family 4, member d	2.82176	2.56599e-20	2.16929e-18	1.25225	2.54102	0	54.0625	70.7805	42.4095	1	2	0	37	74	40	0.0520905	2.81092
ENSMUSG00000032691	216799	Nlrp3	NLR family, pyrin domain containing 3	2.80416	2.11078e-27	3.51889e-25	11.2702	8.89358	1.42054	103.742	104.258	83.7588	9	7	1	71	109	79	0.0984452	1.62755	4621	NOD-like receptor signaling pathway - Mus musculus (mouse)
ENSMUSG00000079012	20717	Serpina3m	serine (or cysteine) peptidase inhibitor, clade A, member 3M	2.80147	7.51038e-26	1.0804e-23	10.018	8.89358	7.10268	105.203	121.475	87.9998	8	7	5	72	127	83	0.290728	4.25845
ENSMUSG00000052270	14289	Fpr2	formyl peptide receptor 2	2.79965	1.75919e-24	2.20989e-22	1.25225	7.62307	5.68215	68.674	85.1279	71.036	1	6	4	47	89	67	0.240534	4.46391	04080;05150	Neuroactive ligand-receptor interaction - Mus musculus (mouse);Staphylococcus aureus infection - Mus musculus (mouse)
ENSMUSG00000025746	16193	Il6	interleukin 6	2.79112	3.54488e-19	2.48951e-17	3.75674	0	4.26161	43.8345	51.6506	71.036	3	0	3	30	54	67	0.138051	3.45891	04060;04620;04621;04623;04630;04640;04672;05020;05142;05143;05144;05146;05200;05323;05332;05410	Cytokine-cytokine receptor interaction - Mus musculus (mouse);Toll-like receptor signaling pathway - Mus musculus (mouse);NOD-like receptor signaling pathway - Mus musculus (mouse);Cytosolic DNA-sensing pathway - Mus musculus (mouse);Jak-STAT signaling pathway - Mus musculus (mouse);Hematopoietic cell lineage - Mus musculus (mouse);Intestinal immune network for IgA production - Mus musculus (mous…
ENSMUSG00000089672	14727	Lilr4b	leukocyte immunoglobulin-like receptor, subfamily B, member 4B	2.78752	6.29935e-36	2.341e-33	16.2792	31.7628	14.2054	192.872	212.341	185.542	13	25	10	132	222	175	0.796585	9.16156
ENSMUSG00000019987	11846	Arg1	arginase, liver	2.72046	8.36318e-22	8.28791e-20	1.25225	7.62307	9.94375	75.9797	75.5629	126.168	1	6	7	52	79	119	0.240121	4.24799	00330;01100;05146	Arginine and proline metabolism - Mus musculus (mouse);Metabolic pathways - Mus musculus (mouse);Amoebiasis - Mus musculus (mouse)
ENSMUSG00000027832	19288	Ptx3	pentraxin related gene	2.65363	9.46374e-17	4.82326e-15	0	1.27051	5.68215	37.9899	37.3032	79.5179	0	1	4	26	39	75	0.069877	1.84571
ENSMUSG00000027360	15186	Hdc	histidine decarboxylase	2.64165	2.17581e-21	2.06447e-19	8.76572	13.9756	7.10268	137.348	110.953	103.903	7	11	5	94	116	98	0.122473	1.74599	00340;01100	Histidine metabolism - Mus musculus (mouse);Metabolic pathways - Mus musculus (mouse)
ENSMUSG00000027399	16175	Il1a	interleukin 1 alpha	2.61862	3.54893e-22	3.5766e-20	13.7747	10.1641	5.68215	140.27	106.171	78.4576	11	8	4	96	111	74	0.276911	3.67587	04010;04060;04210;04380;04640;04940;05020;05140;05323;05332	MAPK signaling pathway - Mus musculus (mouse);Cytokine-cytokine receptor interaction - Mus musculus (mouse);Apoptosis - Mus musculus (mouse);Osteoclast differentiation - Mus musculus (mouse);Hematopoietic cell lineage - Mus musculus (mouse);Type I diabetes mellitus - Mus musculus (mouse);Prion diseases - Mus musculus (mouse);Leishmaniasis - Mus musculus (mouse);Rheumatoid arthritis - Mus musculus…
ENSMUSG00000044103	215257	Il1f9	interleukin 1 family, member 9	2.60735	7.78062e-20	6.06073e-18	1.25225	10.1641	8.52322	86.2078	91.8233	64.6745	1	8	6	59	96	61	0.226936	3.30244
ENSMUSG00000024697	14675	Gna14	guanine nucleotide binding protein, alpha 14	2.57413	3.35721e-35	1.17423e-32	50.0899	29.2218	42.6161	271.774	269.731	374.264	40	23	30	186	282	353	0.670072	6.10062	04020;05142;05146	Calcium signaling pathway - Mus musculus (mouse);Chagas disease (American trypanosomiasis) - Mus musculus (mouse);Amoebiasis - Mus musculus (mouse)
ENSMUSG00000032068	76509	Plet1	placenta expressed transcript 1	2.54319	9.93933e-29	1.88615e-26	165.297	149.92	72.4474	781.715	1278.83	1100.53	132	118	51	535	1337	1038	3.877	38.6449
ENSMUSG00000048636				2.53171	1.95891e-15	8.73574e-14	0	3.81153	4.26161	39.451	53.5636	71.036	0	3	3	27	56	67	0.0679762	1.65627
ENSMUSG00000021950	11752	Anxa8	annexin A8	2.50278	1.17772e-19	8.82694e-18	18.7837	20.3282	7.10268	172.416	145.387	126.168	15	16	5	118	152	119	0.453347	5.28868
ENSMUSG00000073530	23850	Pappa2	pappalysin 2	2.501	6.63178e-21	6.0356e-19	6.26123	20.3282	19.8875	87.6689	158.778	132.53	5	16	14	60	166	125	0.091484	0.899276
ENSMUSG00000022651	245195	Retnlg	resistin like gamma	2.46722	1.27678e-18	8.37322e-17	7.51348	12.7051	15.6259	80.3632	106.171	110.265	6	10	11	55	111	104	1.10356	11.0085
ENSMUSG00000047562	17384	Mmp10	matrix metallopeptidase 10	2.45783	1.75179e-14	6.95957e-13	5.00899	5.08204	4.26161	127.12	162.604	146.313	4	4	3	87	170	138	0.154956	5.70809
ENSMUSG00000031444	14058	F10	coagulation factor X	2.45293	4.42201e-17	2.3903e-15	2.50449	3.81153	1.42054	52.6014	40.1727	48.771	2	3	1	36	42	46	0.0571509	1.26866	4610	Complement and coagulation cascades - Mus musculus (mouse)
ENSMUSG00000026180	12765	Cxcr2	chemokine (C-X-C motif) receptor 2	2.44062	2.67786e-22	2.79344e-20	13.7747	17.7872	15.6259	113.97	159.734	106.024	11	14	11	78	167	100	0.289396	2.8135	04060;04062;04144	Cytokine-cytokine receptor interaction - Mus musculus (mouse);Chemokine signaling pathway - Mus musculus (mouse);Endocytosis - Mus musculus (mouse)
ENSMUSG00000036040	77794	Adamtsl2	ADAMTS-like 2	2.44014	5.35085e-25	7.17658e-23	13.7747	20.3282	19.8875	94.9747	148.256	145.253	11	16	14	65	155	137	0.169087	1.47279
ENSMUSG00000047798	246746	Cd300lf	CD300 antigen like family member F	2.41385	2.71111e-19	1.92672e-17	11.2702	11.4346	18.467	68.674	117.649	159.036	9	9	13	47	123	150	0.196053	1.99175
ENSMUSG00000026580	20344	Selp	selectin, platelet	2.38289	2.423e-23	2.84352e-21	16.2792	17.7872	22.7286	137.348	127.214	134.65	13	14	16	94	133	127	0.308392	2.60811	04514;05144;05150	Cell adhesion molecules (CAMs) - Mus musculus (mouse);Malaria - Mus musculus (mouse);Staphylococcus aureus infection - Mus musculus (mouse)
ENSMUSG00000034855	15945	Cxcl10	chemokine (C-X-C motif) ligand 10	2.37472	1.47206e-18	9.58341e-17	7.51348	11.4346	9.94375	105.203	112.866	53.0119	6	9	7	72	118	50	0.492082	5.54149	04060;04062;04620;04622;04623	Cytokine-cytokine receptor interaction - Mus musculus (mouse);Chemokine signaling pathway - Mus musculus (mouse);Toll-like receptor signaling pathway - Mus musculus (mouse);RIG-I-like receptor signaling pathway - Mus musculus (mouse);Cytosolic DNA-sensing pathway - Mus musculus (mouse)
ENSMUSG00000074934	23892	Grem1	gremlin 1, DAN family BMP antagonist	2.37389	2.36028e-81	2.10513e-77	510.917	468.819	345.19	2258.94	2570.1	2494.74	408	369	243	1546	2687	2353	5.91895	39.7265
ENSMUSG00000032796	16772	Lama1	laminin, alpha 1	2.34131	1.04971e-30	2.31169e-28	36.3151	50.8204	55.4009	268.851	307.034	295.806	29	40	39	184	321	279	0.279573	2.0606	04510;04512;05145;05146;05200;05222	Focal adhesion - Mus musculus (mouse);ECM-receptor interaction - Mus musculus (mouse);Toxoplasmosis - Mus musculus (mouse);Amoebiasis - Mus musculus (mouse);Pathways in cancer - Mus musculus (mouse);Small cell lung cancer - Mus musculus (mouse)
ENSMUSG00000044162	414084	Tnip3	TNFAIP3 interacting protein 3	2.32225	1.51256e-26	2.36676e-24	32.5584	21.5987	19.8875	157.804	143.474	183.421	26	17	14	108	150	173	0.363852	2.89293
ENSMUSG00000030732	69121	Chrdl2	chordin-like 2	2.31846	4.47144e-14	1.69345e-12	6.26123	3.81153	2.84107	48.2179	46.8681	51.9517	5	3	2	33	49	49	0.156918	2.17498
ENSMUSG00000040026	20210	Saa3	serum amyloid A 3	2.30775	3.3196e-22	3.36449e-20	100.18	78.7717	56.8215	496.791	544.244	535.42	80	62	40	340	569	505	8.21603	66.777
ENSMUSG00000028766	11647	Alpl	alkaline phosphatase, liver/bone/kidney	2.30592	1.89639e-38	9.39659e-36	50.0899	57.173	56.8215	252.779	346.25	315.951	40	45	40	173	362	298	1.2115	8.17603	00790;01100	Folate biosynthesis - Mus musculus (mouse);Metabolic pathways - Mus musculus (mouse)
ENSMUSG00000041449				2.30225	4.43121e-20	3.54457e-18	12.5225	11.4346	17.0464	99.3581	88.9538	91.1805	10	9	12	68	93	86	0.538479	4.41152
ENSMUSG00000056071	20202	S100a9	S100 calcium binding protein A9 (calgranulin B)	2.27844	8.90373e-13	2.81106e-11	1.25225	1.27051	5.68215	708.657	644.676	589.492	1	1	4	485	674	556	0.299324	83.953
ENSMUSG00000027068	241452	Dhrs9	dehydrogenase/reductase (SDR family) member 9	2.27045	1.76007e-49	2.09307e-46	216.639	256.643	217.342	1109.01	1318.05	1242.6	173	202	153	759	1378	1172	2.99965	19.292	00830;01100	Retinol metabolism - Mus musculus (mouse);Metabolic pathways - Mus musculus (mouse)
ENSMUSG00000022548	11815	Apod	apolipoprotein D	2.26699	2.7158e-20	2.28511e-18	20.0359	29.2218	21.308	201.639	127.214	130.409	16	23	15	138	133	123	0.632613	4.94713
ENSMUSG00000052749	244183	Trim30b	tripartite motif-containing 30B	2.22122	1.61704e-12	4.9223e-11	1.25225	0	2.84107	24.8395	49.7376	29.6867	1	0	2	17	52	28	0.022003	0.669225
ENSMUSG00000035385	20296	Ccl2	chemokine (C-C motif) ligand 2	2.21742	3.94474e-14	1.50677e-12	6.26123	5.08204	4.26161	52.6014	58.3461	38.1686	5	4	3	36	61	36	0.263912	3.05073	4062	Chemokine signaling pathway - Mus musculus (mouse)
ENSMUSG00000027656	22403	Wisp2	WNT1 inducible signaling pathway protein 2	2.21672	4.37798e-12	1.24951e-10	2.50449	0	1.42054	27.7618	43.0422	39.2288	2	0	1	19	45	37	0.0423173	1.44441
ENSMUSG00000022181	12274	C6	complement component 6	2.19442	1.6611e-19	1.22441e-17	18.7837	19.0577	29.8313	100.819	150.169	170.698	15	15	21	69	157	161	0.371805	2.79927	04610;05020;05322	Complement and coagulation cascades - Mus musculus (mouse);Prion diseases - Mus musculus (mouse);Systemic lupus erythematosus - Mus musculus (mouse)
ENSMUSG00000068196	12837	Col8a1	collagen, type VIII, alpha 1	2.19032	4.84458e-30	9.93306e-28	55.0988	47.0089	56.8215	229.4	300.339	286.264	44	37	40	157	314	270	0.579251	3.59961
ENSMUSG00000030187	16633	Klra2	killer cell lectin-like receptor, subfamily A, member 2	2.17653	6.57849e-17	3.4312e-15	12.5225	8.89358	9.94375	89.1301	76.5194	57.2529	10	7	7	61	80	54	0.323712	2.7721
ENSMUSG00000000031				2.16659	2.16275e-12	6.48389e-11	8.76572	11.4346	1.42054	65.7517	84.1714	55.1324	7	9	1	45	88	52	0.173785	2.01481
ENSMUSG00000012428	117167	Steap4	STEAP family member 4	2.16572	2.50962e-43	2.03484e-40	66.3691	68.6076	58.242	340.448	338.598	288.385	53	54	41	233	354	272	1.143	6.91334
ENSMUSG00000000318	17312	Clec10a	C-type lectin domain family 10, member A	2.15633	6.1175e-18	3.69912e-16	12.5225	20.3282	11.3643	99.3581	76.5194	100.723	10	16	8	68	80	95	0.351875	2.66333
ENSMUSG00000040264	14468	Gbp2b	guanylate binding protein 2b	2.14922	3.88204e-27	6.29526e-25	80.1438	91.4768	92.3349	556.698	535.636	311.71	64	72	65	381	560	294	1.62726	10.394
ENSMUSG00000062593	14728	Lilrb4a	leukocyte immunoglobulin-like receptor, subfamily B, member 4A	2.14486	1.16804e-17	6.80896e-16	22.5404	19.0577	24.1491	124.198	157.821	125.108	18	15	17	85	165	118	0.849826	6.35463
ENSMUSG00000029379	330122	Cxcl3	chemokine (C-X-C motif) ligand 3	2.14447	1.4346e-11	3.81378e-10	0	0	0	17.5338	26.7818	22.265	0	0	0	12	28	21	0	1.48773
ENSMUSG00000053113	12702	Socs3	suppressor of cytokine signaling 3	2.10677	4.11998e-17	2.24062e-15	57.6033	107.993	85.2322	493.868	473.464	516.336	46	85	60	338	495	487	1.83194	13.0674	04120;04380;04630;04910;04920;04930;05160	Ubiquitin mediated proteolysis - Mus musculus (mouse);Osteoclast differentiation - Mus musculus (mouse);Jak-STAT signaling pathway - Mus musculus (mouse);Insulin signaling pathway - Mus musculus (mouse);Adipocytokine signaling pathway - Mus musculus (mouse);Type II diabetes mellitus - Mus musculus (mouse);Hepatitis C - Mus musculus (mouse)
ENSMUSG00000086320				2.09352	2.88558e-25	4.02132e-23	22.5404	47.0089	45.4572	207.483	171.212	196.144	18	37	32	142	179	185	3.42845	20.5773
ENSMUSG00000020826	18126	Nos2	nitric oxide synthase 2, inducible	2.08401	2.05189e-24	2.55955e-22	57.6033	76.2307	46.8777	312.686	348.163	277.782	46	60	33	214	364	262	0.799662	5.02856	00330;01100;04020;04146;05140;05142;05145;05146;05200;05222	Arginine and proline metabolism - Mus musculus (mouse);Metabolic pathways - Mus musculus (mouse);Calcium signaling pathway - Mus musculus (mouse);Peroxisome - Mus musculus (mouse);Leishmaniasis - Mus musculus (mouse);Chagas disease (American trypanosomiasis) - Mus musculus (mouse);Toxoplasmosis - Mus musculus (mouse);Amoebiasis - Mus musculus (mouse);Pathways in cancer - Mus musculus (mouse);Smal…
ENSMUSG00000060183	56066	Cxcl11	chemokine (C-X-C motif) ligand 11	2.07698	1.74551e-13	6.12922e-12	3.75674	12.7051	19.8875	106.664	106.171	63.6143	3	10	14	73	111	60	0.180466	1.6306	04060;04062;04620	Cytokine-cytokine receptor interaction - Mus musculus (mouse);Chemokine signaling pathway - Mus musculus (mouse);Toll-like receptor signaling pathway - Mus musculus (mouse)
ENSMUSG00000032690	246728	Oas2	2'-5' oligoadenylate synthetase 2	2.06441	1.53842e-16	7.73024e-15	6.26123	22.8692	21.308	100.819	92.7798	93.301	5	18	15	69	97	88	0.238554	1.626	5160	Hepatitis C - Mus musculus (mouse)
ENSMUSG00000028655	76574	Mfsd2a	major facilitator superfamily domain containing 2A	2.04005	1.41833e-12	4.36209e-11	11.2702	15.2461	9.94375	90.5912	87.9973	80.5781	9	12	7	62	92	76	0.314649	2.70441
ENSMUSG00000078763	20555	Slfn1	schlafen 1	2.03981	9.68872e-19	6.47294e-17	28.8017	20.3282	41.1956	128.581	180.777	157.975	23	16	29	88	189	149	0.906235	5.64977
ENSMUSG00000054072	60440	Iigp1	interferon inducible GTPase 1	2.03875	4.6441e-15	1.97712e-13	204.116	235.045	190.352	1395.4	1527.52	821.685	163	185	134	955	1597	775	3.74791	26.8621
ENSMUSG00000000182	64654	Fgf23	fibroblast growth factor 23	2.0309	4.36009e-11	1.06834e-09	0	0	0	26.3007	19.1299	22.265	0	0	0	18	20	21	0	0.836331	04010;04810;05200;05218	MAPK signaling pathway - Mus musculus (mouse);Regulation of actin cytoskeleton - Mus musculus (mouse);Pathways in cancer - Mus musculus (mouse);Melanoma - Mus musculus (mouse)
ENSMUSG00000075602	110454	Ly6a	lymphocyte antigen 6 complex, locus A	2.02459	3.53065e-39	1.85234e-36	150.27	119.428	129.269	609.299	634.155	539.661	120	94	91	417	663	509	9.05218	48.8804
ENSMUSG00000081665	18722	Pira1	paired-Ig-like receptor A1	2.01504	1.65988e-11	4.34786e-10	3.75674	6.35256	5.68215	32.1453	51.6506	47.7107	3	5	4	22	54	45	0.144168	1.45321	4380	Osteoclast differentiation - Mus musculus (mouse)
ENSMUSG00000016024	16803	Lbp	lipopolysaccharide binding protein	2.00736	2.17737e-34	6.69655e-32	51.3421	57.173	49.7188	213.328	256.34	226.891	41	45	35	146	268	214	1.165	6.20616	4620	Toll-like receptor signaling pathway - Mus musculus (mouse)
ENSMUSG00000067780	94227	Pi15	peptidase inhibitor 15	2.00695	4.08011e-28	7.42662e-26	53.8466	68.6076	52.5598	229.4	243.906	321.252	43	54	37	157	255	303	0.469892	2.58773
ENSMUSG00000049103	12772	Ccr2	chemokine (C-C motif) receptor 2	2.00035	8.48582e-32	2.07356e-29	100.18	85.1242	106.54	333.142	517.463	446.36	80	67	75	228	541	421	1.01386	5.45693	04060;04062	Cytokine-cytokine receptor interaction - Mus musculus (mouse);Chemokine signaling pathway - Mus musculus (mouse)
ENSMUSG00000052353	80982	Cemip	cell migration inducing protein, hyaluronan binding	1.98818	8.93394e-11	2.06966e-09	13.7747	29.2218	14.2054	151.959	149.213	165.397	11	23	10	104	156	156	0.149337	1.4754
ENSMUSG00000089942	18725	Pira2	paired-Ig-like receptor A2	1.9805	1.55772e-12	4.75798e-11	8.76572	6.35256	11.3643	54.0625	62.172	50.8914	7	5	8	37	65	48	0.153799	1.16776	4380	Osteoclast differentiation - Mus musculus (mouse)
ENSMUSG00000056749	18030	Nfil3	nuclear factor, interleukin 3, regulated	1.96877	4.96901e-18	3.04595e-16	26.2972	31.7628	36.9339	130.042	126.257	226.891	21	25	26	89	132	214	0.875024	5.38705
ENSMUSG00000000982	20302	Ccl3	chemokine (C-C motif) ligand 3	1.96495	9.95216e-10	1.93595e-08	0	0	8.52322	46.7568	38.2597	24.3855	0	0	6	32	40	23	0.213821	3.18946	04060;04062;04620;05142;05323	Cytokine-cytokine receptor interaction - Mus musculus (mouse);Chemokine signaling pathway - Mus musculus (mouse);Toll-like receptor signaling pathway - Mus musculus (mouse);Chagas disease (American trypanosomiasis) - Mus musculus (mouse);Rheumatoid arthritis - Mus musculus (mouse)
ENSMUSG00000026073	16178	Il1r2	interleukin 1 receptor, type II	1.96406	6.1685e-12	1.72737e-10	6.26123	11.4346	7.10268	51.1402	48.7811	58.3131	5	9	5	35	51	55	0.344816	2.66221	04010;04060;04640;05146	MAPK signaling pathway - Mus musculus (mouse);Cytokine-cytokine receptor interaction - Mus musculus (mouse);Hematopoietic cell lineage - Mus musculus (mouse);Amoebiasis - Mus musculus (mouse)
ENSMUSG00000025877	212032	Hk3	hexokinase 3	1.96391	8.59146e-13	2.72346e-11	12.5225	7.62307	8.52322	46.7568	78.4324	62.5541	10	6	6	32	82	59	0.165152	1.31581	00010;00051;00052;00500;00520;00524;01100;04910;04930;04973	Glycolysis / Gluconeogenesis - Mus musculus (mouse);Fructose and mannose metabolism - Mus musculus (mouse);Galactose metabolism - Mus musculus (mouse);Starch and sucrose metabolism - Mus musculus (mouse);Amino sugar and nucleotide sugar metabolism - Mus musculus (mouse);Butirosin and neomycin biosynthesis - Mus musculus (mouse);Metabolic pathways - Mus musculus (mouse);Insulin signaling pathway -…
ENSMUSG00000037095	76905	Lrg1	leucine-rich alpha-2-glycoprotein 1	1.95544	6.57682e-13	2.12917e-11	10.018	11.4346	8.52322	61.3682	54.5201	62.5541	8	9	6	42	57	59	0.411906	2.96733
ENSMUSG00000066363	238393	Serpina3f	serine (or cysteine) peptidase inhibitor, clade A, member 3F	1.95119	1.04486e-15	4.74253e-14	11.2702	16.5166	17.0464	75.9797	86.0844	74.2167	9	13	12	52	90	70	0.372213	2.36246
ENSMUSG00000059089	246256	Fcgr4	Fc receptor, IgG, low affinity IV	1.93445	8.57426e-18	5.09826e-16	20.0359	34.3038	25.5697	146.115	136.778	96.4817	16	27	18	100	143	91	1.18445	6.76223	04145;04380;04650;05140;05150;05322	Phagosome - Mus musculus (mouse);Osteoclast differentiation - Mus musculus (mouse);Natural killer cell mediated cytotoxicity - Mus musculus (mouse);Leishmaniasis - Mus musculus (mouse);Staphylococcus aureus infection - Mus musculus (mouse);Systemic lupus erythematosus - Mus musculus (mouse)
ENSMUSG00000029675	13717	Eln	elastin	1.92531	2.07911e-17	1.18159e-15	25.0449	36.8448	29.8313	97.897	175.038	156.915	20	29	21	67	183	148	0.660986	3.76008	4974	Protein digestion and absorption - Mus musculus (mouse)
ENSMUSG00000015947	14129	Fcgr1	Fc receptor, IgG, high affinity I	1.91644	4.15768e-19	2.90842e-17	27.5494	22.8692	31.2518	105.203	135.822	125.108	22	18	22	72	142	118	0.587982	3.18516	04145;04380;04640;04666;05140;05150;05322	Phagosome - Mus musculus (mouse);Osteoclast differentiation - Mus musculus (mouse);Hematopoietic cell lineage - Mus musculus (mouse);Fc gamma R-mediated phagocytosis - Mus musculus (mouse);Leishmaniasis - Mus musculus (mouse);Staphylococcus aureus infection - Mus musculus (mouse);Systemic lupus erythematosus - Mus musculus (mouse)
ENSMUSG00000024679	68774	Ms4a6d	membrane-spanning 4-domains, subfamily A, member 6D	1.91129	4.60255e-28	8.29295e-26	78.8915	48.2794	52.5598	200.177	300.339	249.156	63	38	37	137	314	235	2.34985	11.9171
ENSMUSG00000037411	18787	Serpine1	serine (or cysteine) peptidase inhibitor, clade E, member 1	1.8852	4.75933e-17	2.54183e-15	30.0539	49.5499	55.4009	169.493	170.256	251.276	24	39	39	116	178	237	0.834633	4.4079	04115;04610;05142	p53 signaling pathway - Mus musculus (mouse);Complement and coagulation cascades - Mus musculus (mouse);Chagas disease (American trypanosomiasis) - Mus musculus (mouse)
ENSMUSG00000024810	77125	Il33	interleukin 33	1.88121	1.65758e-41	1.232e-38	103.936	107.993	88.0733	362.365	429.465	377.445	83	85	62	248	449	356	2.18964	10.3379	4623	Cytosolic DNA-sensing pathway - Mus musculus (mouse)
ENSMUSG00000079227	12774	Ccr5	chemokine (C-C motif) receptor 5	1.8812	9.84742e-29	1.88615e-26	60.1078	62.255	65.3447	210.405	281.209	273.541	48	49	46	144	294	258	1.19477	5.89671	04060;04062;04144;05145	Cytokine-cytokine receptor interaction - Mus musculus (mouse);Chemokine signaling pathway - Mus musculus (mouse);Endocytosis - Mus musculus (mouse);Toxoplasmosis - Mus musculus (mouse)
ENSMUSG00000024053	246707	Emilin2	elastin microfibril interfacer 2	1.87602	5.37946e-35	1.81054e-32	88.9095	60.9845	69.6063	257.162	302.252	308.529	71	48	49	176	316	291	1.0424	4.99861
ENSMUSG00000026981	16181	Il1rn	interleukin 1 receptor antagonist	1.87001	1.55636e-19	1.15196e-17	55.0988	71.1486	63.9241	251.318	305.121	260.819	44	56	45	172	319	246	1.43111	7.43044
ENSMUSG00000050578	17386	Mmp13	matrix metallopeptidase 13	1.86895	8.59424e-11	1.99827e-09	12.5225	17.7872	21.308	112.508	109.04	85.8793	10	14	15	77	114	81	0.360668	2.57631
ENSMUSG00000028111	13038	Ctsk	cathepsin K	1.86417	3.35326e-18	2.10618e-16	61.3601	50.8204	36.9339	213.328	202.776	222.65	49	40	26	146	212	210	1.86273	9.68722	04142;04380;04620;05323	Lysosome - Mus musculus (mouse);Osteoclast differentiation - Mus musculus (mouse);Toll-like receptor signaling pathway - Mus musculus (mouse);Rheumatoid arthritis - Mus musculus (mouse)
ENSMUSG00000026249	20720	Serpine2	serine (or cysteine) peptidase inhibitor, clade E, member 2	1.83074	4.42957e-21	4.11535e-19	41.3241	35.5743	44.0366	154.882	169.299	160.096	33	28	31	106	177	151	0.972902	4.70353
ENSMUSG00000030022	101401	Adamts9	a disintegrin-like and metallopeptidase (reprolysin type) with thrombospondin type 1 motif, 9	1.82542	1.16879e-30	2.54255e-28	87.6572	92.7473	82.3911	353.598	309.904	350.939	70	73	58	242	324	331	0.60936	2.84226
ENSMUSG00000008845	93671	Cd163	CD163 antigen	1.82279	3.87695e-38	1.81992e-35	159.035	125.781	164.782	501.174	593.982	587.372	127	99	116	343	621	554	1.86385	8.43299
ENSMUSG00000056054	20201	S100a8	S100 calcium binding protein A8 (calgranulin A)	1.82267	3.56048e-09	6.31959e-08	1.25225	0	0	134.426	153.995	135.71	1	0	0	92	161	128	0.0579662	24.3266
ENSMUSG00000095788	320832	Sirpb1a	signal-regulatory protein beta 1A	1.81651	1.33626e-08	2.15713e-07	1.25225	2.54102	0	13.1503	22.9558	30.7469	1	2	0	9	24	29	0.0564878	1.22969
ENSMUSG00000064147	442827	Rab44	RAB44, member RAS oncogene family	1.81134	9.87964e-09	1.6333e-07	2.50449	6.35256	5.68215	29.223	44.9552	48.771	2	5	4	20	47	46	0.0661505	0.676093
ENSMUSG00000016194	15483	Hsd11b1	hydroxysteroid 11-beta dehydrogenase 1	1.80568	3.28349e-18	2.06964e-16	37.5674	41.9269	46.8777	156.343	197.038	157.975	30	33	33	107	206	149	1.48823	7.26548	00140;01100;04960	Steroid hormone biosynthesis - Mus musculus (mouse);Metabolic pathways - Mus musculus (mouse);Aldosterone-regulated sodium reabsorption - Mus musculus (mouse)
ENSMUSG00000073555	240327	Gm4951	predicted gene 4951	1.80276	2.51242e-18	1.60633e-16	35.0629	43.1974	34.0929	176.799	157.821	132.53	28	34	24	121	165	125	0.789482	3.95715
ENSMUSG00000054555	11489	Adam12	a disintegrin and metallopeptidase domain 12 (meltrin alpha)	1.7954	2.39413e-12	7.11776e-11	21.2882	30.4923	17.0464	77.4409	109.997	118.747	17	24	12	53	115	112	0.166294	0.900637
ENSMUSG00000093916				1.78119	2.69179e-08	4.21934e-07	1.25225	3.81153	1.42054	17.5338	25.8253	23.3252	1	3	1	12	27	22	0.135502	1.69352
ENSMUSG00000059657	268885	Stfa2l1	stefin A2 like 1	1.77982	2.51063e-09	4.56986e-08	0	0	0	13.1503	18.1734	13.7831	0	0	0	9	19	13	0	2.45207
ENSMUSG00000069792	100034251	Wfdc17	WAP four-disulfide core domain 17	1.77796	4.87768e-09	8.46381e-08	13.7747	3.81153	5.68215	33.6064	50.6941	43.4698	11	3	4	23	53	41	0.805717	5.40525
ENSMUSG00000074151	434341	Nlrc5	NLR family, CARD domain containing 5	1.769	5.52123e-21	5.07669e-19	45.0809	64.7961	55.4009	235.245	219.993	191.903	36	51	39	161	230	181	0.443171	2.08966
ENSMUSG00000002289	57875	Angptl4	angiopoietin-like 4	1.76737	6.71946e-11	1.60029e-09	25.0449	36.8448	36.9339	140.27	130.083	186.602	20	29	26	96	136	176	0.603936	3.37152	3320	PPAR signaling pathway - Mus musculus (mouse)
ENSMUSG00000025161	80879	Slc16a3	solute carrier family 16 (monocarboxylic acid transporters), member 3	1.76558	5.37269e-13	1.76823e-11	17.5314	38.1153	29.8313	93.5135	138.691	138.891	14	30	21	64	145	131	0.367803	1.93228
ENSMUSG00000040152	21825	Thbs1	thrombospondin 1	1.76139	3.36997e-53	7.51419e-50	333.098	400.211	450.31	1405.63	1259.7	1502.36	266	315	317	962	1317	1417	3.7756	16.0183	04115;04145;04350;04510;04512;05144;05219	p53 signaling pathway - Mus musculus (mouse);Phagosome - Mus musculus (mouse);TGF-beta signaling pathway - Mus musculus (mouse);Focal adhesion - Mus musculus (mouse);ECM-receptor interaction - Mus musculus (mouse);Malaria - Mus musculus (mouse);Bladder cancer - Mus musculus (mouse)
ENSMUSG00000029484	11745	Anxa3	annexin A3	1.75853	3.42965e-35	1.1765e-32	123.972	95.2883	105.12	356.52	410.335	398.65	99	75	74	244	429	376	3.77409	16.4231
ENSMUSG00000046688	211550	Tifa	TRAF-interacting protein with forkhead-associated domain	1.75365	2.66488e-24	3.30112e-22	144.008	82.5832	73.8679	322.914	343.381	454.842	115	65	52	221	359	429	2.5474	11.5892
ENSMUSG00000043832	73149	Clec4a3	C-type lectin domain family 4, member a3	1.7469	6.04298e-16	2.80715e-14	15.027	36.8448	32.6723	97.897	122.431	115.566	12	29	23	67	128	109	1.21549	5.81855
ENSMUSG00000028583	14726	Pdpn	podoplanin	1.74301	1.8268e-45	1.71508e-42	159.035	166.437	153.418	511.402	602.59	553.444	127	131	108	350	630	522	4.90036	20.6469
ENSMUSG00000041193	18784	Pla2g5	phospholipase A2, group V	1.7403	1.72309e-17	9.8831e-16	42.5764	24.1397	29.8313	141.731	123.388	116.626	34	19	21	97	129	110	0.782479	3.73919	00564;00565;00590;00591;00592;01100;04010;04270;04370;04664;04730;04912;04972;04975;05145	Glycerophospholipid metabolism - Mus musculus (mouse);Ether lipid metabolism - Mus musculus (mouse);Arachidonic acid metabolism - Mus musculus (mouse);Linoleic acid metabolism - Mus musculus (mouse);alpha-Linolenic acid metabolism - Mus musculus (mouse);Metabolic pathways - Mus musculus (mouse);MAPK signaling pathway - Mus musculus (mouse);Vascular smooth muscle contraction - Mus musculus (mouse)…
ENSMUSG00000096528	545238	G430049J08Rik	RIKEN cDNA G430049J08 gene	1.7378	3.68382e-16	1.76171e-14	28.8017	40.6564	31.2518	94.9747	132.953	167.518	23	32	22	65	139	158	0.697356	3.3276
ENSMUSG00000055978	14344	Fut2	fucosyltransferase 2	1.73549	5.70284e-31	1.27159e-28	811.456	614.927	512.814	2139.12	2334.8	2469.29	648	484	361	1464	2441	2329	12.538	54.5419	00601;00603;01100	Glycosphingolipid biosynthesis - lacto and neolacto series - Mus musculus (mouse);Glycosphingolipid biosynthesis - globo series - Mus musculus (mouse);Metabolic pathways - Mus musculus (mouse)
ENSMUSG00000079419	73656	Ms4a6c	membrane-spanning 4-domains, subfamily A, member 6C	1.72762	1.88263e-31	4.41872e-29	86.405	80.0422	75.2884	260.084	306.078	287.325	69	63	53	178	320	271	2.4355	10.4152
ENSMUSG00000030786	16409	Itgam	integrin alpha M	1.72418	3.43127e-40	2.18597e-37	135.243	138.486	150.577	426.655	517.463	520.577	108	109	106	292	541	491	1.64523	6.86866	04145;04514;04640;04670;04810;05140;05146;05150	Phagosome - Mus musculus (mouse);Cell adhesion molecules (CAMs) - Mus musculus (mouse);Hematopoietic cell lineage - Mus musculus (mouse);Leukocyte transendothelial migration - Mus musculus (mouse);Regulation of actin cytoskeleton - Mus musculus (mouse);Leishmaniasis - Mus musculus (mouse);Amoebiasis - Mus musculus (mouse);Staphylococcus aureus infection - Mus musculus (mouse)
ENSMUSG00000038156	233744	Spon1	spondin 1, (f-spondin) extracellular matrix protein	1.7171	1.8598e-37	8.29377e-35	221.648	250.291	237.23	688.201	922.059	843.95	177	197	167	471	964	796	2.14208	8.97515
ENSMUSG00000090307	73504	1700071M16Rik	RIKEN cDNA 1700071M16 gene	1.71509	7.02467e-10	1.39695e-08	7.51348	12.7051	17.0464	52.6014	59.3026	59.3733	6	10	12	36	62	56	0.278858	1.53928
ENSMUSG00000074415	73144	3110039I08Rik	RIKEN cDNA 3110039I08 gene	1.7109	2.4208e-20	2.06613e-18	53.8466	35.5743	53.9804	170.954	169.299	183.421	43	28	38	117	177	173	0.62926	2.77438
ENSMUSG00000021614	13003	Vcan	versican	1.70506	4.93411e-42	3.82672e-39	401.971	387.506	420.479	1081.25	1472.04	1563.85	321	305	296	740	1539	1475	1.81233	7.47518	4514	Cell adhesion molecules (CAMs) - Mus musculus (mouse)
ENSMUSG00000007682	13371	Dio2	deiodinase, iodothyronine, type II	1.69484	3.69905e-08	5.62041e-07	10.018	5.08204	2.84107	26.3007	38.2597	44.53	8	4	2	18	40	42	0.0567896	0.424046
ENSMUSG00000009185	20307	Ccl8	chemokine (C-C motif) ligand 8	1.69428	1.34662e-14	5.45931e-13	31.3062	11.4346	35.5134	100.819	109.04	96.4817	25	9	25	69	114	91	2.85994	13.47	04060;04062	Cytokine-cytokine receptor interaction - Mus musculus (mouse);Chemokine signaling pathway - Mus musculus (mouse)
ENSMUSG00000079363	17472	Gbp4	guanylate binding protein 4	1.69258	6.6936e-15	2.79626e-13	185.332	176.601	146.315	774.409	714.5	481.348	148	139	103	530	747	454	2.07848	9.71488
ENSMUSG00000090942	240328	F830016B08Rik	RIKEN cDNA F830016B08 gene	1.68829	1.05319e-12	3.30173e-11	25.0449	27.9512	34.0929	125.659	145.387	84.8191	20	22	24	86	152	80	0.492926	2.41951
ENSMUSG00000037035	16324	Inhbb	inhibin beta-B	1.68803	1.58255e-09	2.96841e-08	12.5225	10.1641	8.52322	49.6791	48.7811	43.4698	10	8	6	34	51	41	0.135957	0.74863	04060;04350	Cytokine-cytokine receptor interaction - Mus musculus (mouse);TGF-beta signaling pathway - Mus musculus (mouse)
ENSMUSG00000025044	20288	Msr1	macrophage scavenger receptor 1	1.68758	2.31094e-17	1.30039e-15	57.6033	55.9025	36.9339	163.649	205.646	183.421	46	44	26	112	215	173	0.764791	3.41523	4145	Phagosome - Mus musculus (mouse)
ENSMUSG00000022860	246048	Chodl	chondrolectin	1.68366	6.85828e-10	1.36691e-08	18.7837	15.2461	7.10268	49.6791	53.5636	82.6986	15	12	5	34	56	78	0.299231	1.65631
ENSMUSG00000051439	12475	Cd14	CD14 antigen	1.67936	2.16419e-19	1.56295e-17	105.189	76.2307	66.7652	279.079	345.294	269.301	84	60	47	191	361	254	2.92482	12.7809	04010;04145;04620;04640;04810;05146	MAPK signaling pathway - Mus musculus (mouse);Phagosome - Mus musculus (mouse);Toll-like receptor signaling pathway - Mus musculus (mouse);Hematopoietic cell lineage - Mus musculus (mouse);Regulation of actin cytoskeleton - Mus musculus (mouse);Amoebiasis - Mus musculus (mouse)
ENSMUSG00000013974	69189	Mcemp1	mast cell expressed membrane protein 1	1.6745	1.54627e-07	2.09751e-06	3.75674	0	7.10268	20.4561	30.6078	41.3493	3	0	5	14	32	39	0.180793	1.8475
ENSMUSG00000029417	17329	Cxcl9	chemokine (C-X-C motif) ligand 9	1.66609	2.4874e-10	5.32016e-09	71.378	80.0422	95.1759	425.194	405.553	259.758	57	63	67	291	424	245	1.58367	8.40008	04060;04062;04620	Cytokine-cytokine receptor interaction - Mus musculus (mouse);Chemokine signaling pathway - Mus musculus (mouse);Toll-like receptor signaling pathway - Mus musculus (mouse)
ENSMUSG00000047330	57814	Kcne4	potassium voltage-gated channel, Isk-related subfamily, gene 4	1.66307	6.18274e-14	2.30728e-12	35.0629	39.3858	41.1956	112.508	140.604	179.18	28	31	29	77	147	169	0.875046	3.96431
ENSMUSG00000022534	54483	Mefv	Mediterranean fever	1.65765	5.28836e-11	1.26963e-09	13.7747	17.7872	41.1956	89.1301	116.692	91.1805	11	14	29	61	122	86	0.421569	2.05653	4621	NOD-like receptor signaling pathway - Mus musculus (mouse)
ENSMUSG00000041481				1.65494	2.93165e-20	2.44368e-18	37.5674	54.632	65.3447	163.649	213.298	171.759	30	43	46	112	223	162	1.63344	6.84774
ENSMUSG00000058818	18733	Pirb	paired Ig-like receptor B	1.64993	2.45279e-15	1.08838e-13	33.8107	48.2794	52.5598	149.037	160.691	176	27	38	37	102	168	166	0.657445	2.85917	04380;04662	Osteoclast differentiation - Mus musculus (mouse);B cell receptor signaling pathway - Mus musculus (mouse)
ENSMUSG00000068452	214593	Duox2	dual oxidase 2	1.64932	1.05519e-26	1.6657e-24	408.232	362.096	258.538	1033.03	1270.22	1177.92	326	285	182	707	1328	1111	3.31734	13.6433
ENSMUSG00000024411	11829	Aqp4	aquaporin 4	1.64302	2.86214e-13	9.81826e-12	353.133	209.634	211.66	860.617	985.188	1074.02	282	165	149	589	1030	1013	2.82212	12.9412	04962;04976	Vasopressin-regulated water reabsorption - Mus musculus (mouse);Bile secretion - Mus musculus (mouse)
ENSMUSG00000021281	21928	Tnfaip2	tumor necrosis factor, alpha-induced protein 2	1.64006	7.58936e-25	9.88168e-23	72.6303	97.8294	85.2322	305.38	301.295	258.698	58	77	60	209	315	244	1.22404	4.99286
ENSMUSG00000085786				1.62628	1.66031e-14	6.64049e-13	31.3062	24.1397	25.5697	102.28	107.127	92.2407	25	19	18	70	112	87	0.67445	3.0361
ENSMUSG00000026185	16011	Igfbp5	insulin-like growth factor binding protein 5	1.62597	7.98334e-57	2.37345e-53	1763.16	1814.29	1750.1	4979.59	6594.06	5349.96	1408	1428	1232	3408	6894	5046	16.4985	63.4184
ENSMUSG00000029084	12494	Cd38	CD38 antigen	1.61509	5.92026e-28	1.0456e-25	1026.84	748.331	634.98	2460.57	2836	2582.74	820	589	447	1684	2965	2436	14.8102	58.7979	00760;01100;04020;04640;04970;04972	Nicotinate and nicotinamide metabolism - Mus musculus (mouse);Metabolic pathways - Mus musculus (mouse);Calcium signaling pathway - Mus musculus (mouse);Hematopoietic cell lineage - Mus musculus (mouse);Salivary secretion - Mus musculus (mouse);Pancreatic secretion - Mus musculus (mouse)
ENSMUSG00000046402	19659	Rbp1	retinol binding protein 1, cellular	1.61385	1.6926e-11	4.41412e-10	16.2792	33.0333	22.7286	86.2078	95.6493	92.2407	13	26	16	59	100	87	0.510454	2.34591
ENSMUSG00000030474	83382	Siglece	sialic acid binding Ig-like lectin E	1.6123	3.58272e-07	4.54542e-06	3.75674	2.54102	7.10268	20.4561	39.2162	27.5662	3	2	5	14	41	26	0.136034	1.06488
ENSMUSG00000029553	21426	Tfec	transcription factor EC	1.61114	2.1317e-07	2.82926e-06	7.51348	3.81153	1.42054	26.3007	33.4772	27.5662	6	3	1	18	35	26	0.131501	1.10464
ENSMUSG00000022582	546644	Ly6g	lymphocyte antigen 6 complex, locus G	1.60366	5.01163e-10	1.01588e-08	18.7837	16.5166	9.94375	73.0574	52.6071	58.3131	15	13	7	50	55	55	2.48983	12.2637
ENSMUSG00000044254	100102	Pcsk9	proprotein convertase subtilisin/kexin type 9	1.60176	2.50918e-20	2.13137e-18	103.936	81.3127	73.8679	289.307	301.295	274.602	83	64	52	198	315	259	1.36476	5.52006
ENSMUSG00000018339	14778	Gpx3	glutathione peroxidase 3	1.58627	3.71439e-24	4.53817e-22	197.855	193.118	167.623	568.387	687.718	540.721	158	152	118	389	719	510	6.50783	25.3377	00480;00590	Glutathione metabolism - Mus musculus (mouse);Arachidonic acid metabolism - Mus musculus (mouse)
ENSMUSG00000081448				1.58465	7.70789e-09	1.29466e-07	15.027	20.3282	8.52322	54.0625	52.6071	68.9155	12	16	6	37	55	65	0.398341	1.9411
ENSMUSG00000019997	14219	Ctgf	connective tissue growth factor	1.56986	1.16537e-15	5.24946e-14	42.5764	48.2794	41.1956	144.654	153.039	141.012	34	38	29	99	160	133	0.985841	3.95901
ENSMUSG00000035373	20306	Ccl7	chemokine (C-C motif) ligand 7	1.56963	6.60285e-07	8.0562e-06	11.2702	5.08204	2.84107	26.3007	50.6941	29.6867	9	4	2	18	53	28	0.440501	3.0025	04060;04062	Cytokine-cytokine receptor interaction - Mus musculus (mouse);Chemokine signaling pathway - Mus musculus (mouse)
ENSMUSG00000054588				1.56866	6.67536e-08	9.62007e-07	3.75674	8.89358	17.0464	61.3682	55.4766	30.7469	3	7	12	42	58	29	0.15867	0.934531
ENSMUSG00000053101	353346	Gpr141	G protein-coupled receptor 141	1.56513	7.50619e-11	1.7758e-09	25.0449	22.8692	18.467	64.2905	91.8233	85.8793	20	18	13	44	96	81	0.358625	1.5896
ENSMUSG00000025804	12768	Ccr1	chemokine (C-C motif) receptor 1	1.56315	8.19542e-23	9.08011e-21	73.8825	80.0422	73.8679	213.328	257.297	247.036	59	63	52	146	269	233	1.49648	5.70712	04060;04062	Cytokine-cytokine receptor interaction - Mus musculus (mouse);Chemokine signaling pathway - Mus musculus (mouse)
ENSMUSG00000085977				1.56074	3.40222e-07	4.32873e-06	6.26123	5.08204	2.84107	39.451	36.3467	16.9638	5	4	2	27	38	16	0.215419	1.70264
ENSMUSG00000074417	18724	Pira11	paired-Ig-like receptor A11	1.55975	1.86181e-09	3.45228e-08	18.7837	12.7051	25.5697	54.0625	89.9103	63.6143	15	10	18	37	94	60	0.5012	2.19869	4380	Osteoclast differentiation - Mus musculus (mouse)
ENSMUSG00000042759	171504	Apobr	apolipoprotein B receptor	1.55886	8.60338e-11	1.99827e-09	18.7837	30.4923	24.1491	65.7517	100.432	95.4214	15	24	17	45	105	90	0.371057	1.60224
ENSMUSG00000047230	12738	Cldn2	claudin 2	1.5585	1.25837e-11	3.36533e-10	394.458	354.473	190.352	951.208	1051.19	1317.88	315	279	134	651	1099	1243	5.70104	24.5894	04514;04530;04670;05160	Cell adhesion molecules (CAMs) - Mus musculus (mouse);Tight junction - Mus musculus (mouse);Leukocyte transendothelial migration - Mus musculus (mouse);Hepatitis C - Mus musculus (mouse)
ENSMUSG00000074677	100038947	LOC100038947	signal-regulatory protein beta 1-like	1.55059	1.16946e-06	1.36524e-05	0	2.54102	1.42054	13.1503	23.9123	11.6626	0	2	1	9	25	11	0.0297983	0.440565
ENSMUSG00000073489	15951	Ifi204	interferon activated gene 204	1.54659	1.02635e-20	9.15397e-19	70.1258	63.5256	63.9241	223.556	235.297	167.518	56	50	45	153	246	158	1.63011	6.23382
ENSMUSG00000096768	170942	Erdr1	erythroid differentiation regulator 1	1.54631	7.57041e-08	1.07774e-06	16.2792	3.81153	7.10268	33.6064	44.9552	53.0119	13	3	5	23	47	50	0.566167	3.34921
ENSMUSG00000079014	628900	Serpina3i	serine (or cysteine) peptidase inhibitor, clade A, member 3I	1.54249	1.40688e-07	1.92898e-06	7.51348	10.1641	4.26161	42.3733	35.3902	27.5662	6	8	3	29	37	26	0.184414	1.07112
ENSMUSG00000001435	12822	Col18a1	collagen, type XVIII, alpha 1	1.54224	1.24518e-34	3.89675e-32	406.98	437.056	467.356	1066.64	1582.04	1326.36	325	344	329	730	1654	1251	3.85414	14.1367	4974	Protein digestion and absorption - Mus musculus (mouse)
ENSMUSG00000078921	100039796	Tgtp2	T cell specific GTPase 2	1.54084	4.8977e-11	1.18673e-09	23.7927	19.0577	26.9902	103.742	89.9103	63.6143	19	15	19	71	94	60	0.463316	2.04769
ENSMUSG00000042808	14776	Gpx2	glutathione peroxidase 2	1.53933	3.59915e-26	5.44081e-24	628.628	442.138	443.207	1426.08	1574.39	1668.81	502	348	312	976	1646	1574	26.316	98.5024	00480;00590	Glutathione metabolism - Mus musculus (mouse);Arachidonic acid metabolism - Mus musculus (mouse)
ENSMUSG00000028633	51797	Ctps	cytidine 5'-triphosphate synthase	1.53722	9.1094e-36	3.24987e-33	185.332	204.552	147.736	561.081	483.985	584.191	148	161	104	384	506	551	3.68761	13.5329	00240;01100	Pyrimidine metabolism - Mus musculus (mouse);Metabolic pathways - Mus musculus (mouse)
ENSMUSG00000022146	18414	Osmr	oncostatin M receptor	1.52831	9.55516e-32	2.30331e-29	175.314	147.379	198.875	524.552	536.592	508.914	140	116	140	359	561	480	1.77042	6.42404	04060;04630	Cytokine-cytokine receptor interaction - Mus musculus (mouse);Jak-STAT signaling pathway - Mus musculus (mouse)
ENSMUSG00000050747	69097	Trim15	tripartite motif-containing 15	1.52202	1.46176e-06	1.67792e-05	85.1528	80.0422	44.0366	362.365	275.47	491.951	68	63	31	248	288	464	2.10092	13.8205
ENSMUSG00000028527	11639	Ak4	adenylate kinase 4	1.51614	8.95176e-18	5.30504e-16	131.486	99.0999	53.9804	254.24	351.989	290.505	105	78	38	174	368	274	1.20439	4.63189	00230;01100	Purine metabolism - Mus musculus (mouse);Metabolic pathways - Mus musculus (mouse)
ENSMUSG00000060063	11690	Alox5ap	arachidonate 5-lipoxygenase activating protein	1.5151	1.58679e-13	5.60499e-12	36.3151	33.0333	41.1956	99.3581	130.083	122.988	29	26	29	68	136	116	2.41773	9.32002
ENSMUSG00000075270	241489	Pde11a	phosphodiesterase 11A	1.51509	3.28276e-07	4.19168e-06	7.51348	11.4346	7.10268	29.223	36.3467	47.7107	6	9	5	20	38	45	0.115479	0.610681	230	Purine metabolism - Mus musculus (mouse)
ENSMUSG00000027737	26570	Slc7a11	solute carrier family 7 (cationic amino acid transporter, y+ system), member 11	1.51328	9.40789e-22	9.27171e-20	80.1438	97.8294	86.6527	277.618	260.166	272.481	64	77	61	190	272	257	0.533643	1.97251
ENSMUSG00000071714	12984	Csf2rb2	colony stimulating factor 2 receptor, beta 2, low-affinity (granulocyte-macrophage)	1.49469	2.12264e-14	8.39082e-13	40.0719	59.714	55.4009	163.649	154.952	172.819	32	47	39	112	162	163	0.627319	2.39507	04060;04210;04630	Cytokine-cytokine receptor interaction - Mus musculus (mouse);Apoptosis - Mus musculus (mouse);Jak-STAT signaling pathway - Mus musculus (mouse)
ENSMUSG00000028370	18491	Pappa	pregnancy-associated plasma protein A	1.49276	3.05137e-24	3.75381e-22	241.684	325.251	329.564	967.28	815.888	888.48	193	256	232	662	853	838	1.51609	5.43686
ENSMUSG00000031963	73230	Bmper	BMP-binding endothelial regulator	1.49233	1.03941e-10	2.38011e-09	20.0359	26.6807	31.2518	84.7466	84.1714	87.9998	16	21	22	58	88	83	0.383932	1.52254
ENSMUSG00000030077	12661	Chl1	cell adhesion molecule L1-like	1.48962	6.15305e-21	5.62862e-19	122.72	135.945	117.905	317.069	398.858	410.312	98	107	83	217	417	387	0.903123	3.2747
ENSMUSG00000041695	16518	Kcnj2	potassium inwardly-rectifying channel, subfamily J, member 2	1.48908	1.10068e-07	1.53151e-06	10.018	19.0577	19.8875	68.674	54.5201	65.7348	8	15	14	47	57	62	0.168163	0.778901	4971	Gastric acid secretion - Mus musculus (mouse)
ENSMUSG00000079362				1.48886	2.55833e-10	5.46533e-09	28.8017	26.6807	45.4572	132.965	146.343	72.0962	23	21	32	91	153	68	0.437712	1.8228
ENSMUSG00000029082	12182	Bst1	bone marrow stromal cell antigen 1	1.48603	3.56471e-10	7.41111e-09	26.2972	26.6807	19.8875	75.9797	84.1714	89.06	21	21	14	52	88	84	0.639	2.65234	00760;01100;04020;04970;04972	Nicotinate and nicotinamide metabolism - Mus musculus (mouse);Metabolic pathways - Mus musculus (mouse);Calcium signaling pathway - Mus musculus (mouse);Salivary secretion - Mus musculus (mouse);Pancreatic secretion - Mus musculus (mouse)
ENSMUSG00000079445	227327	B3gnt7	UDP-GlcNAc:betaGal beta-1,3-N-acetylglucosaminyltransferase 7	1.46826	2.29035e-08	3.62192e-07	21.2882	21.5987	5.68215	51.1402	64.085	66.795	17	17	4	35	67	63	0.344726	1.58214	533	Glycosaminoglycan biosynthesis - keratan sulfate - Mus musculus (mouse)
ENSMUSG00000031972	11459	Acta1	actin, alpha 1, skeletal muscle	1.46491	8.68815e-07	1.03665e-05	10.018	15.2461	7.10268	37.9899	45.9117	42.4095	8	12	5	26	48	40	0.418348	1.98382
ENSMUSG00000035004	80719	Igsf6	immunoglobulin superfamily, member 6	1.46314	2.92213e-16	1.4126e-14	45.0809	66.0666	56.8215	157.804	194.168	153.735	36	52	40	108	203	145	1.46674	5.33048
ENSMUSG00000022367	15117	Has2	hyaluronan synthase 2	1.45809	2.54992e-07	3.34452e-06	11.2702	11.4346	17.0464	48.2179	41.1292	57.2529	9	9	12	33	43	54	0.175359	0.778362
ENSMUSG00000056025	12722	Clca3a1	chloride channel accessory 3A1	1.45665	2.07607e-10	4.52172e-09	27.5494	19.0577	28.4107	81.8243	78.4324	86.9395	22	15	20	56	82	82	0.367926	1.46313	04740;04972	Olfactory transduction - Mus musculus (mouse);Pancreatic secretion - Mus musculus (mouse)
ENSMUSG00000025330	18602	Padi4	peptidyl arginine deiminase, type IV	1.45591	4.76024e-06	4.87167e-05	6.26123	5.08204	2.84107	23.3784	25.8253	22.265	5	4	2	16	27	21	0.0867097	0.531576
ENSMUSG00000051748	66107	Wfdc21	WAP four-disulfide core domain 21	1.44392	4.2816e-06	4.42241e-05	0	5.08204	0	14.6115	20.0863	18.024	0	4	0	10	21	17	0.215991	2.73738
ENSMUSG00000035448	12771	Ccr3	chemokine (C-C motif) receptor 3	1.43585	4.51077e-06	4.63765e-05	6.26123	25.4102	19.8875	37.9899	116.692	66.795	5	20	14	26	122	63	0.294679	1.53145	04060;04062	Cytokine-cytokine receptor interaction - Mus musculus (mouse);Chemokine signaling pathway - Mus musculus (mouse)
ENSMUSG00000097815				1.43529	4.86402e-23	5.52639e-21	1457.61	1453.46	1583.9	4405.36	3963.71	4472.08	1164	1144	1115	3015	4144	4218	28.0765	96.7758
ENSMUSG00000028874	14191	Fgr	FGR proto-oncogene, Src family tyrosine kinase	1.43478	3.7549e-12	1.08557e-10	32.5584	48.2794	55.4009	118.353	166.43	126.168	26	38	39	81	174	119	0.757045	2.75066	4062	Chemokine signaling pathway - Mus musculus (mouse)
ENSMUSG00000025473	11501	Adam8	a disintegrin and metallopeptidase domain 8	1.43426	3.05621e-11	7.64609e-10	32.5584	36.8448	31.2518	102.28	93.7363	120.867	26	29	22	70	98	114	0.509938	1.94322
ENSMUSG00000046223	18793	Plaur	plasminogen activator, urokinase receptor	1.42912	1.0313e-07	1.44059e-06	16.2792	16.5166	24.1491	70.1351	61.2155	69.9757	13	13	17	48	64	66	0.76226	3.23911	4610	Complement and coagulation cascades - Mus musculus (mouse)
ENSMUSG00000027323	19361	Rad51	RAD51 recombinase	1.42016	4.60385e-09	8.04343e-08	28.8017	26.6807	24.1491	71.5963	85.1279	103.903	23	21	17	49	89	98	0.439081	1.74551	03440;05200;05212	Homologous recombination - Mus musculus (mouse);Pathways in cancer - Mus musculus (mouse);Pancreatic cancer - Mus musculus (mouse)
ENSMUSG00000028613	16975	Lrp8	low density lipoprotein receptor-related protein 8, apolipoprotein e receptor	1.41991	1.21929e-12	3.77598e-11	63.8646	36.8448	36.9339	135.887	132.953	145.253	51	29	26	93	139	137	0.384521	1.40484
ENSMUSG00000024640	107272	Psat1	phosphoserine aminotransferase 1	1.41685	7.13606e-09	1.20771e-07	38.8196	60.9845	41.1956	170.954	141.561	152.674	31	48	29	117	148	144	1.0015	3.98759	00260;00750;01100	Glycine, serine and threonine metabolism - Mus musculus (mouse);Vitamin B6 metabolism - Mus musculus (mouse);Metabolic pathways - Mus musculus (mouse)
ENSMUSG00000029915	23845	Clec5a	C-type lectin domain family 5, member a	1.41055	5.04154e-07	6.31982e-06	6.26123	13.9756	11.3643	35.0676	43.0422	42.4095	5	11	8	24	45	40	0.157401	0.724423
ENSMUSG00000034438	76074	Gbp8	guanylate-binding protein 8	1.39766	2.09404e-10	4.55531e-09	33.8107	16.5166	28.4107	80.3632	92.7798	74.2167	27	13	20	55	97	70	0.595416	2.26015
ENSMUSG00000058755	18413	Osm	oncostatin M	1.39632	1.18931e-05	0.000111481	2.50449	0	0	10.228	11.4779	18.024	2	0	0	7	12	17	0.0200024	0.395106	04060;04630	Cytokine-cytokine receptor interaction - Mus musculus (mouse);Jak-STAT signaling pathway - Mus musculus (mouse)
ENSMUSG00000036356	234356	Csgalnact1	chondroitin sulfate N-acetylgalactosaminyltransferase 1	1.38858	2.40167e-09	4.38944e-08	36.3151	22.8692	31.2518	73.0574	96.6058	104.964	29	18	22	50	101	99	0.426412	1.57128	00532;01100	Glycosaminoglycan biosynthesis - chondroitin sulfate / dermatan sulfate - Mus musculus (mouse);Metabolic pathways - Mus musculus (mouse)
ENSMUSG00000074892	93961	B3galt5	UDP-Gal:betaGlcNAc beta 1,3-galactosyltransferase, polypeptide 5	1.38739	7.67411e-18	4.60912e-16	821.474	811.857	666.232	2032.46	2129.15	2274.21	656	639	469	1391	2226	2145	8.081	27.411	00601;00603;01100	Glycosphingolipid biosynthesis - lacto and neolacto series - Mus musculus (mouse);Glycosphingolipid biosynthesis - globo series - Mus musculus (mouse);Metabolic pathways - Mus musculus (mouse)
ENSMUSG00000029659	70717	Medag	mesenteric estrogen dependent adipogenesis	1.38666	4.77642e-11	1.15921e-09	40.0719	34.3038	32.6723	93.5135	107.127	113.445	32	27	23	64	112	107	0.673121	2.39514
ENSMUSG00000024349	72512	Tmem173	transmembrane protein 173	1.38348	2.99987e-15	1.31802e-13	65.1168	62.255	56.8215	165.11	195.125	161.156	52	49	40	113	204	152	1.48645	5.09162	04622;04623	RIG-I-like receptor signaling pathway - Mus musculus (mouse);Cytosolic DNA-sensing pathway - Mus musculus (mouse)
ENSMUSG00000018930	20303	Ccl4	chemokine (C-C motif) ligand 4	1.38062	9.64218e-06	9.22732e-05	1.25225	0	2.84107	20.4561	14.3474	9.54214	1	0	2	14	15	9	0.117149	1.49786	04060;04062;04620;04623	Cytokine-cytokine receptor interaction - Mus musculus (mouse);Chemokine signaling pathway - Mus musculus (mouse);Toll-like receptor signaling pathway - Mus musculus (mouse);Cytosolic DNA-sensing pathway - Mus musculus (mouse)
ENSMUSG00000038751	20459	Ptk6	PTK6 protein tyrosine kinase 6	1.37895	5.3829e-19	3.70735e-17	141.504	128.322	106.54	283.463	359.641	396.529	113	101	75	194	376	374	1.89264	6.35578
ENSMUSG00000003665	15116	Has1	hyaluronan synthase1	1.37837	1.66466e-05	0.000150198	3.75674	1.27051	1.42054	17.5338	17.2169	18.024	3	1	1	12	18	17	0.0568905	0.567519
ENSMUSG00000071713	12983	Csf2rb	colony stimulating factor 2 receptor, beta, low-affinity (granulocyte-macrophage)	1.37216	1.34727e-18	8.80317e-17	117.711	133.404	164.782	355.059	420.857	364.722	94	105	116	243	440	344	1.62955	5.38466	04060;04210;04630	Cytokine-cytokine receptor interaction - Mus musculus (mouse);Apoptosis - Mus musculus (mouse);Jak-STAT signaling pathway - Mus musculus (mouse)
ENSMUSG00000000628	15277	Hk2	hexokinase 2	1.36541	2.66758e-22	2.79344e-20	802.69	880.464	744.361	2038.3	2378.8	2156.52	641	693	524	1395	2487	2034	8.18246	26.8214	00010;00051;00052;00500;00520;00524;01100;04910;04930;04973	Glycolysis / Gluconeogenesis - Mus musculus (mouse);Fructose and mannose metabolism - Mus musculus (mouse);Galactose metabolism - Mus musculus (mouse);Starch and sucrose metabolism - Mus musculus (mouse);Amino sugar and nucleotide sugar metabolism - Mus musculus (mouse);Butirosin and neomycin biosynthesis - Mus musculus (mouse);Metabolic pathways - Mus musculus (mouse);Insulin signaling pathway -…
ENSMUSG00000041324	16323	Inhba	inhibin beta-A	1.36321	3.04466e-06	3.24261e-05	10.018	7.62307	9.94375	37.9899	36.3467	31.8071	8	6	7	26	38	30	0.26238	1.21671	04060;04350	Cytokine-cytokine receptor interaction - Mus musculus (mouse);TGF-beta signaling pathway - Mus musculus (mouse)
ENSMUSG00000037440	22361	Vnn1	vanin 1	1.36211	1.30298e-07	1.79618e-06	32.5584	33.0333	22.7286	128.581	62.172	97.5419	26	26	16	88	65	92	0.677512	2.66731	770	Pantothenate and CoA biosynthesis - Mus musculus (mouse)
ENSMUSG00000018924	11687	Alox15	arachidonate 15-lipoxygenase	1.35681	6.66956e-06	6.61128e-05	12.5225	19.0577	18.467	30.6841	82.2584	76.3372	10	15	13	21	86	72	0.387557	1.78185	00590;01100	Arachidonic acid metabolism - Mus musculus (mouse);Metabolic pathways - Mus musculus (mouse)
ENSMUSG00000028262	80797	Clca3a2	chloride channel accessory 3A2	1.35503	6.94626e-07	8.42907e-06	80.1438	43.1974	78.1295	230.861	177.908	273.541	64	34	55	158	186	258	1.02694	4.19949	04740;04972	Olfactory transduction - Mus musculus (mouse);Pancreatic secretion - Mus musculus (mouse)
ENSMUSG00000034206	77782	Polq	polymerase (DNA directed), theta	1.35446	2.71863e-13	9.36194e-12	57.6033	57.173	48.2982	143.193	134.865	183.421	46	45	34	98	141	173	0.350945	1.20442
ENSMUSG00000003617	12870	Cp	ceruloplasmin	1.34983	1.25468e-33	3.60983e-31	425.764	339.226	421.899	1138.23	1036.84	940.431	340	267	297	779	1084	887	4.84013	15.3084	860	Porphyrin and chlorophyll metabolism - Mus musculus (mouse)
ENSMUSG00000058715	14127	Fcer1g	Fc receptor, IgE, high affinity I, gamma polypeptide	1.34684	1.69667e-10	3.74105e-09	43.8286	38.1153	25.5697	97.897	120.518	93.301	35	30	18	67	126	88	2.95209	10.3964	04650;04664;05310	Natural killer cell mediated cytotoxicity - Mus musculus (mouse);Fc epsilon RI signaling pathway - Mus musculus (mouse);Asthma - Mus musculus (mouse)
ENSMUSG00000023886	64074	Smoc2	SPARC related modular calcium binding 2	1.34681	1.24224e-18	8.20706e-17	102.684	106.723	103.699	239.628	276.426	323.373	82	84	73	164	289	305	2.05669	6.68114
ENSMUSG00000024481	74574	Lvrn	laeverin	1.34603	7.40044e-06	7.25325e-05	3.75674	6.35256	8.52322	29.223	28.6948	26.506	3	5	6	20	30	25	0.108459	0.588802
ENSMUSG00000039252	246316	Lgi2	leucine-rich repeat LGI family, member 2	1.34316	3.23716e-07	4.14235e-06	25.0449	21.5987	24.1491	55.5236	83.2149	82.6986	20	17	17	38	87	78	0.675341	2.56335
ENSMUSG00000037613	79201	Tnfrsf23	tumor necrosis factor receptor superfamily, member 23	1.3398	2.02943e-06	2.24991e-05	11.2702	11.4346	12.7848	29.223	46.8681	40.2891	9	9	9	20	49	38	0.197167	0.783147
ENSMUSG00000024235	26410	Map3k8	mitogen-activated protein kinase kinase kinase 8	1.33905	2.41875e-12	7.16704e-11	35.0629	38.1153	69.6063	119.814	144.43	127.229	28	30	49	82	151	120	1.06776	3.51296	04010;04620;04660	MAPK signaling pathway - Mus musculus (mouse);Toll-like receptor signaling pathway - Mus musculus (mouse);T cell receptor signaling pathway - Mus musculus (mouse)
ENSMUSG00000092274				1.33785	2.28269e-11	5.88419e-10	849.023	862.677	985.852	2410.9	2186.54	3006.84	678	679	694	1650	2286	2836	2.41987	8.24107
ENSMUSG00000020363	14584	Gfpt2	glutamine fructose-6-phosphate transaminase 2	1.33434	1.36591e-10	3.06714e-09	93.9185	71.1486	79.55	227.939	236.254	230.072	75	56	56	156	247	217	1.54233	5.29489	00250;00520;01100	Alanine, aspartate and glutamate metabolism - Mus musculus (mouse);Amino sugar and nucleotide sugar metabolism - Mus musculus (mouse);Metabolic pathways - Mus musculus (mouse)
ENSMUSG00000017493	16010	Igfbp4	insulin-like growth factor binding protein 4	1.33192	1.82376e-31	4.33763e-29	642.402	711.486	707.427	1427.54	2076.55	1831.03	513	560	498	977	2171	1727	10.0169	31.3958
ENSMUSG00000063286				1.32843	4.92108e-32	1.2192e-29	409.485	330.333	423.32	1012.58	1113.36	881.058	327	260	298	693	1164	831	2.97503	9.27419
ENSMUSG00000082292				1.32773	1.45845e-07	1.99203e-06	102.684	143.568	140.633	463.184	460.073	278.843	82	113	99	317	481	263	2.66984	9.95654
ENSMUSG00000056501	12608	Cebpb	CCAAT/enhancer binding protein (C/EBP), beta	1.32701	4.16029e-08	6.24148e-07	22.5404	21.5987	17.0464	58.4459	66.9545	60.4336	18	17	12	40	70	57	0.754641	2.77863
ENSMUSG00000021647	27220	Cartpt	CART prepropeptide	1.32499	2.79937e-06	3.00452e-05	11.2702	16.5166	15.6259	32.1453	51.6506	55.1324	9	13	11	22	54	52	0.92613	3.59275
ENSMUSG00000087070	100415914	Gm12505	predicted gene 12505	1.32497	6.88165e-10	1.37003e-08	63.8646	47.0089	35.5134	118.353	174.082	127.229	51	37	25	81	182	120	3.57781	12.4817
ENSMUSG00000020256	216188	Aldh1l2	aldehyde dehydrogenase 1 family, member L2	1.32318	6.40348e-07	7.83438e-06	13.7747	15.2461	15.6259	49.6791	39.2162	58.3131	11	12	11	34	41	55	0.137954	0.549287	670	One carbon pool by folate - Mus musculus (mouse)
ENSMUSG00000024066	22436	Xdh	xanthine dehydrogenase	1.3189	2.61059e-38	1.25859e-35	540.97	627.632	481.562	1468.45	1448.13	1305.15	432	494	339	1005	1514	1231	6.6813	20.6595	00230;00232;00983;01100;04146	Purine metabolism - Mus musculus (mouse);Caffeine metabolism - Mus musculus (mouse);Drug metabolism - other enzymes - Mus musculus (mouse);Metabolic pathways - Mus musculus (mouse);Peroxisome - Mus musculus (mouse)
ENSMUSG00000030043	21336	Tacr1	tachykinin receptor 1	1.31547	6.78936e-12	1.88937e-10	42.5764	58.4435	49.7188	160.726	137.735	114.506	34	46	35	110	144	108	0.55841	1.8402	04020;04080	Calcium signaling pathway - Mus musculus (mouse);Neuroactive ligand-receptor interaction - Mus musculus (mouse)
ENSMUSG00000040133	381413	Gpr176	G protein-coupled receptor 176	1.31422	3.47837e-05	0.000289534	0	7.62307	8.52322	26.3007	31.5643	19.0843	0	6	6	18	33	18	0.0780707	0.442703
ENSMUSG00000030353	21679	Tead4	TEA domain family member 4	1.31405	2.64259e-05	0.000225975	6.26123	2.54102	4.26161	24.8395	18.1734	20.1445	5	2	3	17	19	19	0.0787963	0.459967
ENSMUSG00000028864	15234	Hgf	hepatocyte growth factor	1.31358	4.64886e-11	1.13598e-09	65.1168	87.6653	55.4009	184.105	202.776	187.662	52	69	39	126	212	177	1.40226	4.68859	04060;04510;05144;05200;05211;05218	Cytokine-cytokine receptor interaction - Mus musculus (mouse);Focal adhesion - Mus musculus (mouse);Malaria - Mus musculus (mouse);Pathways in cancer - Mus musculus (mouse);Renal cell carcinoma - Mus musculus (mouse);Melanoma - Mus musculus (mouse)
ENSMUSG00000056427	20564	Slit3	slit homolog 3 (Drosophila)	1.30772	6.60822e-16	3.05382e-14	176.567	196.929	214.501	511.402	542.331	494.071	141	155	151	350	567	466	2.09608	6.65221	4360	Axon guidance - Mus musculus (mouse)
ENSMUSG00000041293	77596	Adgrf1	adhesion G protein-coupled receptor F1	1.30487	4.34652e-05	0.000352905	0	1.27051	0	10.228	13.3909	15.9036	0	1	0	7	14	15	0.00608229	0.231564
ENSMUSG00000022440	72709	C1qtnf6	C1q and tumor necrosis factor related protein 6	1.3018	3.55699e-05	0.000295114	7.51348	2.54102	7.10268	24.8395	23.9123	24.3855	6	2	5	17	25	23	0.133096	0.684005
ENSMUSG00000033508	67855	Asprv1	aspartic peptidase, retroviral-like 1	1.30104	3.40192e-05	0.0002837	6.26123	6.35256	5.68215	27.7618	29.6513	18.024	5	5	4	19	31	17	0.222355	1.10519
ENSMUSG00000058624	14544	Gda	guanine deaminase	1.29867	7.36215e-16	3.39344e-14	1078.18	851.242	498.608	2060.22	2346.28	1958.26	861	670	351	1410	2453	1847	8.26222	26.3503	00230;01100	Purine metabolism - Mus musculus (mouse);Metabolic pathways - Mus musculus (mouse)
ENSMUSG00000026536	381308	Mnda	myeloid cell nuclear differentiation antigen	1.29696	2.35175e-08	3.71243e-07	21.2882	35.5743	39.775	83.2855	85.1279	106.024	17	28	28	57	89	100	1.09437	3.74365
ENSMUSG00000078606	100042856	Gm4070	predicted gene 4070	1.29059	1.11476e-08	1.83611e-07	23.7927	22.8692	26.9902	74.5186	82.2584	57.2529	19	18	19	51	86	54	0.152351	0.533038
ENSMUSG00000057596	209387	Trim30d	tripartite motif-containing 30D	1.28972	2.27472e-06	2.48782e-05	12.5225	11.4346	11.3643	37.9899	39.2162	38.1686	10	9	8	26	41	36	0.200038	0.79006
ENSMUSG00000004371	16156	Il11	interleukin 11	1.28951	6.43156e-05	0.000499667	6.26123	5.08204	1.42054	18.9949	21.0428	23.3252	5	4	1	13	22	22	0.185203	1.12618	04060;04630;04640;05323	Cytokine-cytokine receptor interaction - Mus musculus (mouse);Jak-STAT signaling pathway - Mus musculus (mouse);Hematopoietic cell lineage - Mus musculus (mouse);Rheumatoid arthritis - Mus musculus (mouse)
ENSMUSG00000027460	11602	Angpt4	angiopoietin 4	1.28796	6.37823e-05	0.0004964	1.25225	1.27051	4.26161	7.30574	24.8688	13.7831	1	1	3	5	26	13	0.05484	0.445693
ENSMUSG00000020676	20292	Ccl11	chemokine (C-C motif) ligand 11	1.28382	3.25114e-22	3.32903e-20	289.269	287.135	313.939	669.206	810.149	763.372	231	226	221	458	847	720	15.3217	46.6592	04060;04062;05310	Cytokine-cytokine receptor interaction - Mus musculus (mouse);Chemokine signaling pathway - Mus musculus (mouse);Asthma - Mus musculus (mouse)
ENSMUSG00000041347	12061	Bdkrb1	bradykinin receptor, beta 1	1.28378	3.76481e-05	0.000310293	0	1.27051	0	8.76689	15.3039	12.7229	0	1	0	6	16	12	0.017515	0.620832	04020;04080;04610;04810	Calcium signaling pathway - Mus musculus (mouse);Neuroactive ligand-receptor interaction - Mus musculus (mouse);Complement and coagulation cascades - Mus musculus (mouse);Regulation of actin cytoskeleton - Mus musculus (mouse)
ENSMUSG00000029377	13874	Ereg	epiregulin	1.28066	3.47064e-14	1.33425e-12	267.981	190.577	142.054	496.791	449.552	626.601	214	150	100	340	470	591	2.68562	8.56171	4012	ErbB signaling pathway - Mus musculus (mouse)
ENSMUSG00000020649	20135	Rrm2	ribonucleotide reductase M2	1.28058	8.78264e-24	1.05855e-21	131.486	146.109	125.007	334.603	315.643	365.782	105	115	88	229	330	345	3.41228	10.4173	00230;00240;00480;01100;04115	Purine metabolism - Mus musculus (mouse);Pyrimidine metabolism - Mus musculus (mouse);Glutathione metabolism - Mus musculus (mouse);Metabolic pathways - Mus musculus (mouse);p53 signaling pathway - Mus musculus (mouse)
ENSMUSG00000038067	12985	Csf3	colony stimulating factor 3 (granulocyte)	1.27964	8.05595e-06	7.844e-05	0	0	0	7.30574	13.3909	8.48191	0	0	0	5	14	8	0	0.465537	04060;04630;04640;05144	Cytokine-cytokine receptor interaction - Mus musculus (mouse);Jak-STAT signaling pathway - Mus musculus (mouse);Hematopoietic cell lineage - Mus musculus (mouse);Malaria - Mus musculus (mouse)
ENSMUSG00000040253	229900	Gbp7	guanylate binding protein 7	1.27789	1.90412e-16	9.4612e-15	358.142	270.619	244.332	800.709	874.234	573.589	286	213	172	548	914	541	2.91738	9.08611
ENSMUSG00000029299	27405	Abcg3	ATP-binding cassette, sub-family G (WHITE), member 3	1.27576	1.75944e-09	3.27609e-08	28.8017	29.2218	46.8777	84.7466	107.127	94.3612	23	23	33	58	112	89	0.646609	2.12289	2010	ABC transporters - Mus musculus (mouse)
ENSMUSG00000048852	620913	Gm12185	predicted gene 12185	1.27486	3.46124e-06	3.64688e-05	11.2702	19.0577	11.3643	45.2956	57.3896	36.0481	9	15	8	31	60	34	0.147115	0.591729
ENSMUSG00000001670	234724	Tat	tyrosine aminotransferase	1.27431	8.53628e-14	3.13313e-12	67.6213	69.8781	73.8679	151.959	198.951	191.903	54	55	52	104	208	181	1.65703	5.15043	00130;00270;00350;00360;00400;01100	Ubiquinone and other terpenoid-quinone biosynthesis - Mus musculus (mouse);Cysteine and methionine metabolism - Mus musculus (mouse);Tyrosine metabolism - Mus musculus (mouse);Phenylalanine metabolism - Mus musculus (mouse);Phenylalanine, tyrosine and tryptophan biosynthesis - Mus musculus (mouse);Metabolic pathways - Mus musculus (mouse)
ENSMUSG00000017737	17395	Mmp9	matrix metallopeptidase 9	1.27209	6.36892e-09	1.08821e-07	32.5584	45.7384	39.775	90.5912	121.475	109.205	26	36	28	62	127	103	0.692534	2.27955	04670;05200;05219	Leukocyte transendothelial migration - Mus musculus (mouse);Pathways in cancer - Mus musculus (mouse);Bladder cancer - Mus musculus (mouse)
ENSMUSG00000039109	74145	F13a1	coagulation factor XIII, A1 subunit	1.26632	3.93621e-21	3.67613e-19	269.233	290.947	309.677	663.361	759.455	743.227	215	229	218	454	794	701	4.17925	12.5724	4610	Complement and coagulation cascades - Mus musculus (mouse)
ENSMUSG00000041734	170643	Kirrel	kin of IRRE like (Drosophila)	1.26524	4.82479e-16	2.26486e-14	120.216	130.863	116.484	283.463	328.077	320.192	96	103	82	194	343	302	0.938942	2.88118
ENSMUSG00000052125	320046	F730043M19Rik	RIKEN cDNA F730043M19 gene	1.26519	6.05756e-06	6.04671e-05	10.018	7.62307	12.7848	23.3784	41.1292	36.0481	8	6	9	16	43	34	0.17152	0.685771
ENSMUSG00000078817	378425	Nlrp12	NLR family, pyrin domain containing 12	1.26441	7.58586e-05	0.000575815	0	2.54102	4.26161	17.5338	18.1734	21.2048	0	2	3	12	19	20	0.0297444	0.295955
ENSMUSG00000026787	14417	Gad2	glutamic acid decarboxylase 2	1.26419	3.46207e-05	0.000288447	11.2702	8.89358	5.68215	36.5287	29.6513	24.3855	9	7	4	25	31	23	0.0831723	0.352766	00250;00410;00430;00650;01100;04940	Alanine, aspartate and glutamate metabolism - Mus musculus (mouse);beta-Alanine metabolism - Mus musculus (mouse);Taurine and hypotaurine metabolism - Mus musculus (mouse);Butanoate metabolism - Mus musculus (mouse);Metabolic pathways - Mus musculus (mouse);Type I diabetes mellitus - Mus musculus (mouse)
ENSMUSG00000022894	23794	Adamts5	a disintegrin-like and metallopeptidase (reprolysin type) with thrombospondin type 1 motif, 5 (aggrecanase-2)	1.26299	5.32355e-17	2.81785e-15	149.017	182.954	174.726	376.976	457.204	437.878	119	144	123	258	478	413	1.16627	3.53966
ENSMUSG00000060131	241633	Atp8b4	ATPase, class I, type 8B, member 4	1.26136	2.87295e-07	3.71629e-06	15.027	25.4102	17.0464	54.0625	69.824	46.6505	12	20	12	37	73	44	0.187766	0.673014
ENSMUSG00000097423				1.26027	1.25754e-06	1.46327e-05	20.0359	15.2461	11.3643	46.7568	52.6071	41.3493	16	12	8	32	55	39	0.555092	2.03225
ENSMUSG00000005824	50930	Tnfsf14	tumor necrosis factor (ligand) superfamily, member 14	1.25103	0.000100715	0.000739832	5.00899	2.54102	0	14.6115	14.3474	18.024	4	2	0	10	15	17	0.074105	0.568967	4060	Cytokine-cytokine receptor interaction - Mus musculus (mouse)
ENSMUSG00000022220	104110	Adcy4	adenylate cyclase 4	1.25051	8.49039e-07	1.01373e-05	17.5314	22.8692	17.0464	51.1402	61.2155	54.0721	14	18	12	35	64	51	0.305007	1.06969	00230;04020;04062;04114;04270;04540;04742;04912;04914;04916;04970;04971;04972;04976;05414	Purine metabolism - Mus musculus (mouse);Calcium signaling pathway - Mus musculus (mouse);Chemokine signaling pathway - Mus musculus (mouse);Oocyte meiosis - Mus musculus (mouse);Vascular smooth muscle contraction - Mus musculus (mouse);Gap junction - Mus musculus (mouse);Taste transduction - Mus musculus (mouse);GnRH signaling pathway - Mus musculus (mouse);Progesterone-mediated oocyte maturatio…
ENSMUSG00000075611				1.24995	2.83106e-10	6.0048e-09	92.6662	57.173	72.4474	159.265	185.56	235.373	74	45	51	109	194	222	1.53353	4.86213
ENSMUSG00000078922	21822	Tgtp1	T cell specific GTPase 1	1.24832	2.60637e-05	0.000223413	3.75674	8.89358	9.94375	27.7618	29.6513	26.506	3	7	7	19	31	25	0.149946	0.667888
ENSMUSG00000003355	66120	Fkbp11	FK506 binding protein 11	1.24584	1.28227e-09	2.44633e-08	40.0719	34.3038	38.3545	86.2078	96.6058	110.265	32	27	27	59	101	104	2.86856	9.03208
ENSMUSG00000025491	68713	Ifitm1	interferon induced transmembrane protein 1	1.24258	1.33013e-10	2.99582e-09	52.5943	77.5012	51.1393	166.571	155.908	148.433	42	61	36	114	163	140	3.81703	11.9826	4662	B cell receptor signaling pathway - Mus musculus (mouse)
ENSMUSG00000000957	17387	Mmp14	matrix metallopeptidase 14 (membrane-inserted)	1.23526	2.09557e-26	3.22248e-24	295.53	349.391	338.088	764.181	822.584	791.998	236	275	238	523	860	747	7.04817	20.5943	4912	GnRH signaling pathway - Mus musculus (mouse)
ENSMUSG00000030428	57776	Ttyh1	tweety family member 1	1.22951	1.39839e-14	5.63081e-13	82.6483	102.911	72.4474	194.333	204.689	237.493	66	81	51	133	214	224	1.10042	3.29224
ENSMUSG00000026605	108000	Cenpf	centromere protein F	1.2293	4.99365e-14	1.88323e-12	398.214	322.71	284.107	860.617	810.149	841.829	318	254	200	589	847	794	1.67351	5.06757
ENSMUSG00000062345	18788	Serpinb2	serine (or cysteine) peptidase inhibitor, clade B, member 2	1.22588	0.000108396	0.000790658	1.25225	0	0	8.76689	13.3909	9.54214	1	0	0	6	14	9	0.0113842	0.357655	5146	Amoebiasis - Mus musculus (mouse)
ENSMUSG00000059498	14131	Fcgr3	Fc receptor, IgG, low affinity III	1.22517	5.47906e-17	2.88305e-15	123.972	137.215	127.848	273.235	346.25	328.674	99	108	90	187	362	310	5.37294	15.8546	04145;04380;04650;05140;05150;05322	Phagosome - Mus musculus (mouse);Osteoclast differentiation - Mus musculus (mouse);Natural killer cell mediated cytotoxicity - Mus musculus (mouse);Leishmaniasis - Mus musculus (mouse);Staphylococcus aureus infection - Mus musculus (mouse);Systemic lupus erythematosus - Mus musculus (mouse)
ENSMUSG00000022902	20862	Stfa2	stefin A2	1.21716	1.12933e-05	0.000106513	0	0	0	8.76689	16.2604	4.24095	0	0	0	6	17	4	0	1.55267
ENSMUSG00000020932	14580	Gfap	glial fibrillary acidic protein	1.21262	3.34672e-07	4.26514e-06	25.0449	24.1397	28.4107	73.0574	58.3461	79.5179	20	19	20	50	61	75	0.545951	1.79002
ENSMUSG00000033777	279572	Tlr13	toll-like receptor 13	1.21066	1.26846e-11	3.38726e-10	76.387	80.0422	86.6527	172.416	220.95	205.686	61	63	61	118	231	194	1.11519	3.32326
ENSMUSG00000058794	18022	Nfe2	nuclear factor, erythroid derived 2	1.21019	0.000173088	0.00119082	2.50449	1.27051	4.26161	11.6892	17.2169	15.9036	2	1	3	8	18	15	0.0802844	0.538187
ENSMUSG00000055541	52855	Lair1	leukocyte-associated Ig-like receptor 1	1.20842	2.78333e-11	7.06246e-10	63.8646	67.3371	85.2322	176.799	207.559	153.735	51	53	60	121	217	145	1.16694	3.49179
ENSMUSG00000058099	74039	Nfam1	Nfat activating molecule with ITAM motif 1	1.20741	7.36638e-08	1.05121e-06	33.8107	30.4923	63.9241	96.4358	133.909	102.843	27	24	45	66	140	97	0.834557	2.60316
ENSMUSG00000057604	30937	Lmcd1	LIM and cysteine-rich domains 1	1.20737	6.56539e-08	9.48287e-07	30.0539	31.7628	35.5134	96.4358	81.3019	77.3974	24	25	25	66	85	73	1.04836	3.30538
ENSMUSG00000057191	382062	AB124611	cDNA sequence AB124611	1.20508	9.77328e-07	1.15378e-05	26.2972	24.1397	21.308	74.5186	63.1285	60.4336	21	19	15	51	66	57	0.956147	3.1874
ENSMUSG00000005124	22402	Wisp1	WNT1 inducible signaling pathway protein 1	1.20279	9.22544e-09	1.53082e-07	28.8017	40.6564	44.0366	93.5135	92.7798	100.723	23	32	31	64	97	95	0.415692	1.26616
ENSMUSG00000045551	14293	Fpr1	formyl peptide receptor 1	1.20157	0.000152555	0.00106633	2.50449	0	1.42054	8.76689	10.5214	16.9638	2	0	1	6	11	16	0.0549421	0.619248	04080;05150	Neuroactive ligand-receptor interaction - Mus musculus (mouse);Staphylococcus aureus infection - Mus musculus (mouse)
ENSMUSG00000025492	66141	Ifitm3	interferon induced transmembrane protein 3	1.2003	4.39831e-50	5.60408e-47	612.348	592.058	572.476	1345.72	1529.43	1258.5	489	466	403	921	1599	1187	48.7216	136.99
ENSMUSG00000028037	99899	Ifi44	interferon-induced protein 44	1.20022	2.52427e-11	6.44175e-10	92.6662	83.8537	78.1295	198.716	246.775	184.481	74	66	55	136	258	174	1.16378	3.48402
ENSMUSG00000032487	19225	Ptgs2	prostaglandin-endoperoxide synthase 2	1.20002	2.89075e-07	3.7339e-06	63.8646	50.8204	73.8679	188.488	142.517	176	51	40	52	129	149	166	0.848601	2.74551	00590;01100;04370;05140;05200;05222	Arachidonic acid metabolism - Mus musculus (mouse);Metabolic pathways - Mus musculus (mouse);VEGF signaling pathway - Mus musculus (mouse);Leishmaniasis - Mus musculus (mouse);Pathways in cancer - Mus musculus (mouse);Small cell lung cancer - Mus musculus (mouse)
ENSMUSG00000046718	69550	Bst2	bone marrow stromal cell antigen 2	1.19805	3.6109e-06	3.79112e-05	15.027	17.7872	12.7848	39.451	49.7376	43.4698	12	14	9	27	52	41	1.10791	3.90808
ENSMUSG00000063388				1.19597	0.000110821	0.000806542	0	0	0	10.228	12.4344	6.36143	0	0	0	7	13	6	0	0.530097
ENSMUSG00000027225	66811	Duoxa2	dual oxidase maturation factor 2	1.19422	5.77497e-07	7.13888e-06	58.8556	39.3858	29.8313	102.28	139.648	110.265	47	31	21	70	146	104	1.48726	4.9797
ENSMUSG00000069793	237886	Slfn9	schlafen 9	1.1932	1.18709e-11	3.17947e-10	366.908	247.75	181.829	793.404	559.548	612.818	293	195	128	543	585	578	3.24983	9.7154
ENSMUSG00000026535	26388	Ifi202b	interferon activated gene 202B	1.19235	3.65656e-11	9.05912e-10	73.8825	68.6076	49.7188	169.493	164.517	141.012	59	54	35	116	172	133	1.98305	5.93329	4623	Cytosolic DNA-sensing pathway - Mus musculus (mouse)
ENSMUSG00000074813				1.19159	7.71304e-05	0.000584226	6.26123	12.7051	5.68215	24.8395	34.4337	26.506	5	10	4	17	36	25	0.541013	2.28497
ENSMUSG00000027907	20195	S100a11	S100 calcium binding protein A11	1.18888	5.86196e-15	2.46617e-13	340.611	261.725	208.819	537.703	697.283	708.239	272	206	147	368	729	668	29.3953	85.7236
ENSMUSG00000080917				1.1886	0.000123121	0.000883087	6.26123	3.81153	12.7848	36.5287	25.8253	19.0843	5	3	9	25	27	18	0.234754	0.992979
ENSMUSG00000049130	12273	C5ar1	complement component 5a receptor 1	1.18733	1.79864e-05	0.000160581	10.018	16.5166	21.308	40.9122	49.7376	46.6505	8	13	15	28	52	44	0.352719	1.21683	04080;04610;05150	Neuroactive ligand-receptor interaction - Mus musculus (mouse);Complement and coagulation cascades - Mus musculus (mouse);Staphylococcus aureus infection - Mus musculus (mouse)
ENSMUSG00000044017	243277	Adgrd1	adhesion G protein-coupled receptor D1	1.18708	5.58454e-13	1.8312e-11	75.1348	101.641	69.6063	179.721	203.733	209.927	60	80	49	123	213	198	0.886261	2.58714
ENSMUSG00000040522	170744	Tlr8	toll-like receptor 8	1.18573	3.42381e-08	5.25593e-07	41.3241	33.0333	46.8777	105.203	112.866	89.06	33	26	33	72	118	84	0.658698	2.00925	4620	Toll-like receptor signaling pathway - Mus musculus (mouse)
ENSMUSG00000073902				1.1849	4.97842e-08	7.35142e-07	28.8017	38.1153	45.4572	106.664	106.171	74.2167	23	30	32	73	111	70	0.287839	0.881806
ENSMUSG00000042943				1.18443	0.000159081	0.00110804	1.25225	3.81153	8.52322	14.6115	17.2169	26.506	1	3	6	10	18	25	0.111224	0.571019
ENSMUSG00000073492				1.18345	0.0002036	0.00137102	3.75674	3.81153	4.26161	10.228	22.9558	19.0843	3	3	3	7	24	18	0.0856127	0.459504
ENSMUSG00000068606	225594	Gm4841	predicted gene 4841	1.18133	1.95771e-05	0.000172708	12.5225	12.7051	25.5697	48.2179	63.1285	42.4095	10	10	18	33	66	40	0.335779	1.21745
ENSMUSG00000032586	22036	Traip	TRAF-interacting protein	1.18028	4.33637e-06	4.4719e-05	17.5314	15.2461	15.6259	37.9899	46.8681	50.8914	14	12	11	26	49	48	0.333562	1.13465
ENSMUSG00000002847	85031	Pla1a	phospholipase A1 member A	1.17637	0.000238511	0.00158162	12.5225	7.62307	2.84107	26.3007	39.2162	22.265	10	6	2	18	41	21	0.214216	1.00061
ENSMUSG00000078122	100038363	F630028O10Rik	RIKEN cDNA F630028O10 gene	1.17549	3.43905e-08	5.27025e-07	87.6572	99.0999	113.643	187.027	315.643	247.036	70	78	80	128	330	233	1.72115	5.19585
ENSMUSG00000030748	16190	Il4ra	interleukin 4 receptor, alpha	1.17459	1.34097e-22	1.44746e-20	267.981	310.005	318.2	594.688	720.239	760.191	214	244	224	407	753	717	3.27878	9.18254	04060;04630;04640	Cytokine-cytokine receptor interaction - Mus musculus (mouse);Jak-STAT signaling pathway - Mus musculus (mouse);Hematopoietic cell lineage - Mus musculus (mouse)
ENSMUSG00000078853	16145	Igtp	interferon gamma induced GTPase	1.17361	3.04483e-06	3.24261e-05	98.9275	191.847	134.951	429.578	451.465	280.963	79	151	95	294	472	265	3.92042	12.8727	5145	Toxoplasmosis - Mus musculus (mouse)
ENSMUSG00000078783	751864	Gm9733	predicted gene 9733	1.17343	0.000160089	0.00111419	1.25225	0	2.84107	8.76689	11.4779	11.6626	1	0	2	6	12	11	0.125111	1.16399
ENSMUSG00000031502	12826	Col4a1	collagen, type IV, alpha 1	1.17309	6.60408e-26	9.65603e-24	1311.1	1732.98	1664.87	3251.06	3861.36	3768.09	1047	1364	1172	2225	4037	3554	13.2652	37.0288	04510;04512;04974;05146;05200;05222	Focal adhesion - Mus musculus (mouse);ECM-receptor interaction - Mus musculus (mouse);Protein digestion and absorption - Mus musculus (mouse);Amoebiasis - Mus musculus (mouse);Pathways in cancer - Mus musculus (mouse);Small cell lung cancer - Mus musculus (mouse)
ENSMUSG00000046295	234396	Ankle1	ankyrin repeat and LEM domain containing 1	1.17275	9.55195e-05	0.000705247	6.26123	8.89358	11.3643	27.7618	24.8688	38.1686	5	7	8	19	26	36	0.205827	0.848889
ENSMUSG00000049281	235281	Scn3b	sodium channel, voltage-gated, type III, beta	1.16996	1.33889e-05	0.000123875	31.3062	17.7872	18.467	74.5186	54.5201	67.8552	25	14	13	51	57	64	0.277084	0.978015
ENSMUSG00000085363				1.16766	0.000285994	0.00186053	3.75674	0	0	7.30574	10.5214	16.9638	3	0	0	5	11	16	0.031385	0.362919
ENSMUSG00000024401	21926	Tnf	tumor necrosis factor	1.1667	1.62036e-06	1.83751e-05	15.027	22.8692	32.6723	54.0625	72.6935	56.1926	12	18	23	37	76	53	0.806806	2.51171	04010;04060;04210;04350;04380;04612;04620;04621;04622;04640;04650;04660;04664;04920;04930;04940;05010;05014;05140;05142;05143;05144;05145;05146;05160;05310;05322;05323;05330;05332;05410;05414	MAPK signaling pathway - Mus musculus (mouse);Cytokine-cytokine receptor interaction - Mus musculus (mouse);Apoptosis - Mus musculus (mouse);TGF-beta signaling pathway - Mus musculus (mouse);Osteoclast differentiation - Mus musculus (mouse);Antigen processing and presentation - Mus musculus (mouse);Toll-like receptor signaling pathway - Mus musculus (mouse);NOD-like receptor signaling pathway - M…
ENSMUSG00000022221	56532	Ripk3	receptor-interacting serine-threonine kinase 3	1.16545	2.15522e-12	6.4722e-11	92.6662	67.3371	110.802	197.255	233.384	209.927	74	53	78	135	244	198	2.5727	7.33717	4623	Cytosolic DNA-sensing pathway - Mus musculus (mouse)
ENSMUSG00000043740	320148	B430306N03Rik	RIKEN cDNA B430306N03 gene	1.16528	2.8723e-07	3.71629e-06	31.3062	25.4102	39.775	74.5186	93.7363	73.1564	25	20	28	51	98	69	0.450728	1.35848
ENSMUSG00000045502	80885	Hcar2	hydroxycarboxylic acid receptor 2	1.16514	6.54771e-05	0.000507156	11.2702	12.7051	7.10268	26.3007	35.3902	30.7469	9	10	5	18	37	29	0.295503	1.06931
ENSMUSG00000053675	74176	Tgm5	transglutaminase 5	1.16466	0.000293336	0.00190205	2.50449	3.81153	1.42054	14.6115	16.2604	10.6024	2	3	1	10	17	10	0.054745	0.355907
ENSMUSG00000004668	268379	Abca13	ATP-binding cassette, sub-family A (ABC1), member 13	1.16353	0.000183829	0.00125541	2.50449	5.08204	7.10268	32.1453	14.3474	18.024	2	4	5	22	15	17	0.0172179	0.0897632	2010	ABC transporters - Mus musculus (mouse)
ENSMUSG00000031825	78892	Crispld2	cysteine-rich secretory protein LCCL domain containing 2	1.16056	1.22672e-17	7.12778e-16	184.08	209.634	225.865	423.733	535.636	472.866	147	165	159	290	560	446	2.76121	7.70905
ENSMUSG00000036777	68743	Anln	anillin, actin binding protein	1.16019	6.93669e-26	1.00599e-23	239.179	229.963	207.398	492.407	513.637	544.962	191	181	146	337	537	514	2.31826	6.43585
ENSMUSG00000061540	18406	Orm2	orosomucoid 2	1.15991	0.000309526	0.00199614	6.26123	5.08204	2.84107	14.6115	22.9558	16.9638	5	4	2	10	24	16	0.338	1.58546
ENSMUSG00000024989	74107	Cep55	centrosomal protein 55	1.15895	4.37375e-15	1.87096e-13	131.486	92.7473	109.381	257.162	243.906	279.903	105	73	77	176	255	264	2.24505	6.35984
ENSMUSG00000055491	226169	Pprc1	peroxisome proliferative activated receptor, gamma, coactivator-related 1	1.15858	3.23172e-11	8.06258e-10	117.711	90.2063	109.381	223.556	229.558	302.168	94	71	77	153	240	285	1.125	3.24435
ENSMUSG00000081723				1.15808	0.000264207	0.00173333	5.00899	8.89358	5.68215	11.6892	23.9123	32.8674	4	7	4	8	25	31	0.196613	0.839082
ENSMUSG00000079339	667373	Ifit1bl1	interferon induced protein with tetratricpeptide repeats 1B like 1	1.15394	2.21143e-12	6.61872e-11	314.314	274.43	231.547	768.564	736.499	437.878	251	216	163	526	770	413	6.86905	19.6192	5160	Hepatitis C - Mus musculus (mouse)
ENSMUSG00000086653	71613	9130015L21Rik	RIKEN cDNA 9130015L21 gene	1.15344	0.000175418	0.00120536	0	1.27051	1.42054	17.5338	4.78246	10.6024	0	1	1	12	5	10	0.0837177	1.20892
ENSMUSG00000023913	27226	Pla2g7	phospholipase A2, group VII (platelet-activating factor acetylhydrolase, plasma)	1.14886	7.2312e-19	4.90457e-17	231.666	270.619	238.65	534.78	607.373	554.505	185	213	168	366	635	523	6.57197	18.1948	00565;01100	Ether lipid metabolism - Mus musculus (mouse);Metabolic pathways - Mus musculus (mouse)
ENSMUSG00000049436	22268	Upk1b	uroplakin 1B	1.14814	0.00037418	0.00236941	6.26123	3.81153	4.26161	16.0726	21.9993	22.265	5	3	3	11	23	21	0.150262	0.769302
ENSMUSG00000032254	71819	Kif23	kinesin family member 23	1.1478	2.40472e-25	3.37759e-23	285.512	262.996	281.266	628.294	584.417	672.191	228	207	198	430	611	634	4.50974	12.3784
ENSMUSG00000001506	12842	Col1a1	collagen, type I, alpha 1	1.14777	2.24189e-16	1.10472e-14	1111.99	1119.32	1177.62	1833.74	3111.47	2906.11	888	881	829	1255	3253	2741	10.7005	29.9095	04510;04512;04974;05146	Focal adhesion - Mus musculus (mouse);ECM-receptor interaction - Mus musculus (mouse);Protein digestion and absorption - Mus musculus (mouse);Amoebiasis - Mus musculus (mouse)
ENSMUSG00000061878	20698	Sphk1	sphingosine kinase 1	1.14495	2.85476e-05	0.000242261	15.027	21.5987	11.3643	48.2179	36.3467	51.9517	12	17	8	33	38	49	0.218915	0.754876	00600;01100;04020;04370;04666	Sphingolipid metabolism - Mus musculus (mouse);Metabolic pathways - Mus musculus (mouse);Calcium signaling pathway - Mus musculus (mouse);VEGF signaling pathway - Mus musculus (mouse);Fc gamma R-mediated phagocytosis - Mus musculus (mouse)
ENSMUSG00000056018	75453	Ccdc7b	coiled-coil domain containing 7B	1.14433	3.9567e-05	0.000324653	11.2702	10.1641	15.6259	36.5287	31.5643	39.2288	9	8	11	25	33	37	0.450398	1.56932
ENSMUSG00000025986	227059	Slc39a10	solute carrier family 39 (zinc transporter), member 10	1.14344	4.65076e-19	3.24063e-17	141.504	162.625	143.474	357.981	361.554	304.288	113	128	101	245	378	287	1.51409	4.17887
ENSMUSG00000070315	78934	4930581F22Rik	RIKEN cDNA 4930581F22 gene	1.14329	0.000191623	0.00130167	11.2702	6.35256	4.26161	17.5338	33.4772	25.4457	9	5	3	12	35	24	0.168016	0.718778
ENSMUSG00000040711	268396	Sh3pxd2b	SH3 and PX domains 2B	1.14296	1.57151e-16	7.8743e-15	122.72	139.756	153.418	298.074	329.99	323.373	98	110	108	204	345	305	1.04585	2.88712
ENSMUSG00000016496	60533	Cd274	CD274 antigen	1.1419	7.99136e-12	2.19307e-10	82.6483	87.6653	95.1759	242.551	214.254	170.698	66	69	67	166	224	161	1.36546	3.87947	4514	Cell adhesion molecules (CAMs) - Mus musculus (mouse)
ENSMUSG00000022237	67434	Ankrd33b	ankyrin repeat domain 33B	1.13639	7.45301e-05	0.000567663	7.51348	24.1397	9.94375	37.9899	51.6506	31.8071	6	19	7	26	54	30	0.103425	0.365228
ENSMUSG00000084956				1.13176	0.000244565	0.00161516	0	3.81153	0	5.84459	12.4344	14.8433	0	3	0	4	13	14	0.148011	1.58141
ENSMUSG00000026646	64707	Suv39h2	suppressor of variegation 3-9 homolog 2 (Drosophila)	1.13115	8.26449e-07	9.88746e-06	47.5854	39.3858	29.8313	87.6689	90.8668	113.445	38	31	21	60	95	107	0.499932	1.52002	310	Lysine degradation - Mus musculus (mouse)
ENSMUSG00000022893	11504	Adamts1	a disintegrin-like and metallopeptidase (reprolysin type) with thrombospondin type 1 motif, 1	1.13022	1.57696e-10	3.49755e-09	189.089	134.674	159.1	371.132	304.165	453.782	151	106	112	254	318	428	1.83714	5.2016
ENSMUSG00000073490	226691	AI607873	expressed sequence AI607873	1.13001	4.81531e-09	8.36373e-08	87.6572	92.7473	88.0733	223.556	207.559	206.746	70	73	62	153	217	195	1.43459	4.11366
ENSMUSG00000022032	71145	Scara5	scavenger receptor class A, member 5	1.12881	1.78339e-08	2.84037e-07	92.6662	101.641	110.802	238.167	249.645	238.554	74	80	78	163	261	225	1.49856	4.30287
ENSMUSG00000059108	213002	Ifitm6	interferon induced transmembrane protein 6	1.12822	0.000398389	0.00249875	3.75674	0	2.84107	13.1503	12.4344	14.8433	3	0	2	9	13	14	0.226921	1.68076
ENSMUSG00000060445	320558	Sycp2	synaptonemal complex protein 2	1.12608	0.000436782	0.00269876	2.50449	0	2.84107	11.6892	13.3909	11.6626	2	0	2	8	14	11	0.0174989	0.144487
ENSMUSG00000038011	56087	Dnah10	dynein, axonemal, heavy chain 10	1.12394	0.000477563	0.00292139	2.50449	3.81153	1.42054	16.0726	8.60844	19.0843	2	3	1	11	9	18	0.0101901	0.0700577
ENSMUSG00000027514	58203	Zbp1	Z-DNA binding protein 1	1.12386	1.28239e-10	2.89593e-09	110.198	147.379	110.802	349.215	265.905	248.096	88	116	78	239	278	234	2.05934	5.80987	4623	Cytosolic DNA-sensing pathway - Mus musculus (mouse)
ENSMUSG00000029752	27053	Asns	asparagine synthetase	1.12323	3.23393e-13	1.10089e-11	147.765	176.601	129.269	334.603	366.337	338.216	118	139	91	229	383	319	4.17801	11.5875	00250;00910;01100	Alanine, aspartate and glutamate metabolism - Mus musculus (mouse);Nitrogen metabolism - Mus musculus (mouse);Metabolic pathways - Mus musculus (mouse)
ENSMUSG00000001517	14235	Foxm1	forkhead box M1	1.12209	7.79502e-09	1.30807e-07	43.8286	87.6653	46.8777	134.426	130.083	161.156	35	69	33	92	136	152	0.753159	2.17775
ENSMUSG00000046841	216197	Ckap4	cytoskeleton-associated protein 4	1.1197	3.26595e-22	3.32903e-20	181.576	166.437	187.511	382.821	430.422	377.445	145	131	132	262	450	356	3.41959	9.18147	4141	Protein processing in endoplasmic reticulum - Mus musculus (mouse)
ENSMUSG00000026786	54519	Apbb1ip	amyloid beta (A4) precursor protein-binding, family B, member 1 interacting protein	1.11537	6.78752e-13	2.18944e-11	132.738	152.461	119.325	236.706	345.294	333.975	106	120	84	162	361	315	1.85024	5.08891
ENSMUSG00000027248	14827	Pdia3	protein disulfide isomerase associated 3	1.11529	6.44637e-26	9.50333e-24	2488.21	2303.44	2123.7	4833.48	5098.11	5378.59	1987	1813	1495	3308	5330	5073	46.3712	124.339	04141;04612	Protein processing in endoplasmic reticulum - Mus musculus (mouse);Antigen processing and presentation - Mus musculus (mouse)
ENSMUSG00000022021	56419	Diaph3	diaphanous related formin 3	1.11495	5.02727e-13	1.66067e-11	97.6752	105.452	82.3911	219.172	188.429	244.915	78	83	58	150	197	231	1.15687	3.2018	4810	Regulation of actin cytoskeleton - Mus musculus (mouse)
ENSMUSG00000032115	12282	Hyou1	hypoxia up-regulated 1	1.11398	9.20023e-19	6.16969e-17	909.131	763.577	688.96	1694.93	1820.21	1762.12	726	601	485	1160	1903	1662	8.8976	24.0923	4141	Protein processing in endoplasmic reticulum - Mus musculus (mouse)
ENSMUSG00000030560	13032	Ctsc	cathepsin C	1.11109	4.86692e-28	8.68162e-26	697.501	664.477	596.625	1309.19	1597.34	1404.82	557	523	420	896	1670	1325	11.3363	30.229	4142	Lysosome - Mus musculus (mouse)
ENSMUSG00000097344				1.1104	0.000232774	0.00154876	6.26123	11.4346	12.7848	18.9949	29.6513	43.4698	5	9	9	13	31	41	0.205778	0.753134
ENSMUSG00000025665	67071	Rps6ka6	ribosomal protein S6 kinase polypeptide 6	1.10855	1.59844e-06	1.81611e-05	35.0629	19.0577	18.467	65.7517	60.259	57.2529	28	15	13	45	63	54	0.321975	0.986041	04010;04114;04150;04720;04722;04914	MAPK signaling pathway - Mus musculus (mouse);Oocyte meiosis - Mus musculus (mouse);mTOR signaling pathway - Mus musculus (mouse);Long-term potentiation - Mus musculus (mouse);Neurotrophin signaling pathway - Mus musculus (mouse);Progesterone-mediated oocyte maturation - Mus musculus (mouse)
ENSMUSG00000022372	20491	Sla	src-like adaptor	1.0999	6.09068e-17	3.19546e-15	180.323	196.929	207.398	387.204	429.465	473.926	144	155	146	265	449	447	1.65703	4.42213
ENSMUSG00000021728	13723	Emb	embigin	1.09976	5.31489e-10	1.07194e-08	86.405	83.8537	63.9241	163.649	189.386	184.481	69	66	45	112	198	174	1.92765	5.36925
ENSMUSG00000003283	15162	Hck	hemopoietic cell kinase	1.09975	6.88633e-09	1.16989e-07	63.8646	71.1486	93.7554	135.887	187.473	201.445	51	56	66	93	196	190	2.04249	5.6615	04062;04666	Chemokine signaling pathway - Mus musculus (mouse);Fc gamma R-mediated phagocytosis - Mus musculus (mouse)
ENSMUSG00000044258	13024	Ctla2a	cytotoxic T lymphocyte-associated protein 2 alpha	1.0982	2.71891e-08	4.25812e-07	85.1528	129.592	76.709	211.867	217.124	248.096	68	102	54	145	227	234	3.93999	11.0979
ENSMUSG00000079553	100502766	Kifc1	kinesin family member C1	1.09775	0.000272198	0.00178182	3.75674	8.89358	15.6259	27.7618	24.8688	34.9879	3	7	11	19	26	33	0.226592	0.839347
ENSMUSG00000032915	52614	Adgre4	adhesion G protein-coupled receptor E4	1.09689	0.000197655	0.00133755	7.51348	13.9756	14.2054	23.3784	40.1727	33.9276	6	11	10	16	42	32	0.191092	0.630378
ENSMUSG00000039005	21898	Tlr4	toll-like receptor 4	1.09671	4.53016e-13	1.51328e-11	165.297	148.65	102.279	286.385	320.425	326.553	132	117	72	196	335	308	1.8903	5.15217	04145;04620;05140;05142;05144;05145;05146;05323	Phagosome - Mus musculus (mouse);Toll-like receptor signaling pathway - Mus musculus (mouse);Leishmaniasis - Mus musculus (mouse);Chagas disease (American trypanosomiasis) - Mus musculus (mouse);Malaria - Mus musculus (mouse);Toxoplasmosis - Mus musculus (mouse);Amoebiasis - Mus musculus (mouse);Rheumatoid arthritis - Mus musculus (mouse)
ENSMUSG00000046179	108961	E2f8	E2F transcription factor 8	1.09668	1.30614e-11	3.48265e-10	95.1707	92.7473	75.2884	182.644	198.951	214.168	76	73	53	125	208	202	1.32335	3.63313
ENSMUSG00000011171	22355	Vipr2	vasoactive intestinal peptide receptor 2	1.09451	1.18573e-05	0.000111205	15.027	24.1397	38.3545	48.2179	70.7805	74.2167	12	19	27	33	74	70	0.430086	1.28952	4080	Neuroactive ligand-receptor interaction - Mus musculus (mouse)
ENSMUSG00000022797	22042	Tfrc	transferrin receptor	1.09367	1.19168e-21	1.15528e-19	1695.54	1524.61	1573.95	3313.89	3671.98	3503.03	1354	1200	1108	2268	3839	3304	18.228	48.2397	04144;04145;04640	Endocytosis - Mus musculus (mouse);Phagosome - Mus musculus (mouse);Hematopoietic cell lineage - Mus musculus (mouse)
ENSMUSG00000092500				1.0932	1.92783e-06	2.14392e-05	52.5943	26.6807	38.3545	92.0524	98.5188	93.301	42	21	27	63	103	88	3.28351	9.59572
ENSMUSG00000026177	18173	Slc11a1	solute carrier family 11 (proton-coupled divalent metal ion transporters), member 1	1.09252	1.11555e-06	1.30744e-05	26.2972	36.8448	29.8313	71.5963	77.4759	76.3372	21	29	21	49	81	72	0.634648	1.85964	4142	Lysosome - Mus musculus (mouse)
ENSMUSG00000028195	16007	Cyr61	cysteine rich protein 61	1.09013	4.24043e-05	0.000345234	56.3511	44.4679	58.242	122.736	148.256	141.012	45	35	41	84	155	133	1.46053	4.57347
ENSMUSG00000078780	381484	Gm5150	predicted gene 5150	1.08995	0.000691615	0.00404228	7.51348	1.27051	5.68215	7.30574	28.6948	18.024	6	1	4	5	30	17	0.294593	1.34214
ENSMUSG00000047728	223631	BC025446	cDNA sequence BC025446	1.08909	0.000316594	0.00203583	7.51348	11.4346	5.68215	21.9172	31.5643	20.1445	6	9	4	15	33	19	0.310084	1.12478
ENSMUSG00000085913				1.08841	0.000528656	0.00318264	5.00899	6.35256	5.68215	18.9949	20.0863	20.1445	4	5	4	13	21	19	0.0786655	0.330226
ENSMUSG00000022696	320007	Sidt1	SID1 transmembrane family, member 1	1.08742	1.23457e-08	2.00933e-07	80.1438	87.6653	56.8215	178.26	138.691	202.506	64	69	40	122	145	191	0.945321	2.65162
ENSMUSG00000014543	170733	Klra17	killer cell lectin-like receptor, subfamily A, member 17	1.08727	0.000198149	0.00134038	0	1.27051	0	5.84459	13.3909	9.54214	0	1	0	4	14	9	0.0199109	0.552788
ENSMUSG00000034652	217303	Cd300a	CD300A antigen	1.08546	8.04475e-08	1.14072e-06	51.3421	62.255	51.1393	111.047	117.649	150.554	41	49	36	76	123	142	0.659349	1.84005
ENSMUSG00000091956	75697	C2cd4b	C2 calcium-dependent domain containing 4B	1.08502	0.000740423	0.0042896	2.50449	7.62307	8.52322	23.3784	18.1734	25.4457	2	6	6	16	19	24	0.263833	1.13536
ENSMUSG00000035105	112407	Egln3	egl-9 family hypoxia-inducible factor 3	1.08341	7.3288e-10	1.4558e-08	202.864	243.938	248.594	416.427	656.154	490.89	162	192	175	285	686	463	4.86767	13.2357	05200;05211	Pathways in cancer - Mus musculus (mouse);Renal cell carcinoma - Mus musculus (mouse)
ENSMUSG00000021187	74413	Tc2n	tandem C2 domains, nuclear	1.08309	1.68015e-13	5.91134e-12	141.504	123.24	107.961	289.307	274.513	261.879	113	97	76	198	287	247	1.30728	3.5037
ENSMUSG00000031821	272551	Gins2	GINS complex subunit 2 (Psf2 homolog)	1.08284	5.30805e-07	6.63525e-06	38.8196	30.4923	32.6723	73.0574	83.2149	85.8793	31	24	23	50	87	81	0.48582	1.39779
ENSMUSG00000039146	15061	Ifi44l	interferon-induced protein 44 like	1.08249	0.000261471	0.0017179	8.76572	10.1641	7.10268	30.6841	24.8688	23.3252	7	8	5	21	26	22	0.993887	3.63528
ENSMUSG00000027379	12235	Bub1	BUB1, mitotic checkpoint serine/threonine kinase	1.08201	4.86272e-10	9.86816e-09	95.1707	88.9358	65.3447	160.726	198.951	202.506	76	70	46	110	208	191	1.35138	3.70258	04110;04114;04914	Cell cycle - Mus musculus (mouse);Oocyte meiosis - Mus musculus (mouse);Progesterone-mediated oocyte maturation - Mus musculus (mouse)
ENSMUSG00000076694				1.08179	0.00063313	0.00374214	1.25225	2.54102	2.84107	18.9949	28.6948	1.06024	1	2	2	13	30	1	0.425304	3.72308
ENSMUSG00000017861	17865	Mybl2	myeloblastosis oncogene-like 2	1.07649	4.49543e-08	6.69921e-07	40.0719	40.6564	46.8777	86.2078	117.649	86.9395	32	32	33	59	123	82	0.651296	1.79193
ENSMUSG00000006522	16426	Itih3	inter-alpha trypsin inhibitor, heavy chain 3	1.07545	7.44743e-05	0.000567481	17.5314	26.6807	9.94375	55.5236	45.9117	40.2891	14	21	7	38	48	38	0.303253	0.961055
ENSMUSG00000033453	235130	Adamts15	a disintegrin-like and metallopeptidase (reprolysin type) with thrombospondin type 1 motif, 15	1.07383	5.58613e-08	8.20127e-07	32.5584	41.9269	55.4009	100.819	91.8233	101.783	26	33	39	69	96	96	0.409711	1.1158
ENSMUSG00000037243	103836	Zfp692	zinc finger protein 692	1.07199	3.23741e-05	0.000271504	20.0359	12.7051	26.9902	54.0625	48.7811	47.7107	16	10	19	37	51	45	0.591719	1.7902
ENSMUSG00000027004	20378	Frzb	frizzled-related protein	1.07137	9.24573e-06	8.88607e-05	35.0629	25.4102	31.2518	65.7517	78.4324	73.1564	28	20	22	45	82	69	0.541598	1.55327
ENSMUSG00000031262	102920	Cenpi	centromere protein I	1.07071	8.62597e-08	1.21829e-06	51.3421	60.9845	38.3545	128.581	89.9103	131.47	41	48	27	88	94	124	0.844231	2.3743
ENSMUSG00000029641	68895	Rasl11a	RAS-like, family 11, member A	1.07006	0.000582739	0.00346844	3.75674	8.89358	8.52322	24.8395	21.9993	25.4457	3	7	6	17	23	24	0.351688	1.44227
ENSMUSG00000093846				1.06994	0.000903912	0.00509325	6.26123	3.81153	1.42054	21.9172	14.3474	12.7229	5	3	1	15	15	12	0.0739296	0.382769
ENSMUSG00000027224	213696	Duoxa1	dual oxidase maturation factor 1	1.06923	0.000217034	0.00145325	7.51348	11.4346	9.94375	24.8395	36.3467	22.265	6	9	7	17	38	21	0.218215	0.760611
ENSMUSG00000026566	68481	Mpzl1	myelin protein zero-like 1	1.06759	1.73039e-09	3.23212e-08	93.9185	76.2307	76.709	182.644	151.126	219.469	75	60	54	125	158	207	1.94584	5.28275	4514	Cell adhesion molecules (CAMs) - Mus musculus (mouse)
ENSMUSG00000035673	216161	Sbno2	strawberry notch homolog 2 (Drosophila)	1.06664	1.35704e-20	1.19246e-18	310.557	355.743	349.452	688.201	759.455	727.323	248	280	246	471	794	686	4.47418	11.5718
ENSMUSG00000040165	170776	Cd209c	CD209c antigen	1.06222	3.70988e-07	4.70006e-06	31.3062	44.4679	36.9339	86.2078	80.3454	93.301	25	35	26	59	84	88	1.35357	3.76903	4145	Phagosome - Mus musculus (mouse)
ENSMUSG00000036596	242939	Cpz	carboxypeptidase Z	1.05949	0.000796778	0.00457154	1.25225	0	1.42054	4.38345	11.4779	12.7229	1	0	1	3	12	12	0.0222512	0.288668
ENSMUSG00000038058	107607	Nod1	nucleotide-binding oligomerization domain containing 1	1.05846	2.99772e-10	6.31971e-09	93.9185	97.8294	82.3911	175.338	215.211	213.108	75	77	58	120	225	201	1.17815	3.14589	4621	NOD-like receptor signaling pathway - Mus musculus (mouse)
ENSMUSG00000029414	208628	Kntc1	kinetochore associated 1	1.05801	5.25591e-11	1.26354e-09	70.1258	90.2063	88.0733	175.338	179.821	189.783	56	71	62	120	188	179	0.664967	1.76052
ENSMUSG00000027322	20612	Siglec1	sialic acid binding Ig-like lectin 1, sialoadhesin	1.05666	1.21771e-09	2.33565e-08	61.3601	88.9358	109.381	175.338	204.689	188.722	49	70	77	120	214	178	0.760264	2.00332	4514	Cell adhesion molecules (CAMs) - Mus musculus (mouse)
ENSMUSG00000090665				1.0564	0.000729801	0.00424045	1.25225	2.54102	1.42054	7.30574	16.2604	9.54214	1	2	1	5	17	9	0.0295579	0.228009
ENSMUSG00000022148	23880	Fyb	FYN binding protein	1.05597	1.28139e-17	7.39724e-16	174.062	209.634	235.809	393.049	496.42	427.276	139	165	166	269	519	403	4.32997	11.1027
ENSMUSG00000041498	381293	Kif14	kinesin family member 14	1.05583	1.37887e-10	3.08998e-09	80.1438	88.9358	95.1759	187.027	162.604	230.072	64	70	67	128	170	217	0.561422	1.48759
ENSMUSG00000070390	637515	Nlrp1b	NLR family, pyrin domain containing 1B	1.05401	0.000202602	0.00136687	7.51348	16.5166	18.467	45.2956	33.4772	32.8674	6	13	13	31	35	31	0.184271	0.578496	4621	NOD-like receptor signaling pathway - Mus musculus (mouse)
ENSMUSG00000071356	18489	Reg3b	regenerating islet-derived 3 beta	1.05128	0.000256454	0.00168681	9528.34	7050.07	2849.6	12082.2	15596.6	24465	7609	5549	2006	8269	16306	23075	471.276	1554.52
ENSMUSG00000069808	116972	Fam57a	family with sequence similarity 57, member A	1.04573	1.61745e-09	3.03068e-08	131.486	96.5588	93.7554	192.872	237.21	273.541	105	76	66	132	248	258	1.42824	3.79739
ENSMUSG00000053338	245126	Tarm1	T cell-interacting, activating receptor on myeloid cells 1	1.04568	0.000932678	0.00524004	0	0	4.26161	4.38345	14.3474	10.6024	0	0	3	3	15	10	0.0944562	0.767219
ENSMUSG00000034311	16571	Kif4	kinesin family member 4	1.04522	7.14118e-20	5.58703e-18	277.999	285.865	342.349	656.056	599.721	658.408	222	225	241	449	627	621	3.39075	8.62968
ENSMUSG00000028028	71481	Alpk1	alpha-kinase 1	1.04493	1.28018e-19	9.55477e-18	260.467	228.692	203.137	469.029	476.333	519.517	208	180	143	321	498	490	1.99259	5.10994
ENSMUSG00000042129	213391	Rassf4	Ras association (RalGDS/AF-6) domain family member 4	1.04184	2.27528e-16	1.11809e-14	289.269	262.996	221.604	514.324	526.071	603.276	231	207	156	352	550	569	2.26332	5.83076
ENSMUSG00000073565	71373	Prr16	proline rich 16	1.04156	0.000880266	0.00498166	5.00899	10.1641	2.84107	18.9949	19.1299	21.2048	4	8	2	13	20	20	0.149716	0.60006
ENSMUSG00000005413	15368	Hmox1	heme oxygenase 1	1.04146	2.9909e-05	0.000252732	35.0629	49.5499	21.308	70.1351	87.0408	95.4214	28	39	15	48	91	90	1.22022	3.54612	860	Porphyrin and chlorophyll metabolism - Mus musculus (mouse)
ENSMUSG00000032204	64008	Aqp9	aquaporin 9	1.03949	0.00115602	0.00629887	2.50449	6.35256	0	11.6892	16.2604	11.6626	2	5	0	8	17	11	0.0588141	0.322311	4976	Bile secretion - Mus musculus (mouse)
ENSMUSG00000046245	231805	Pilra	paired immunoglobin-like type 2 receptor alpha	1.03925	9.57549e-06	9.17334e-05	26.2972	25.4102	22.7286	54.0625	73.6499	47.7107	21	20	16	37	77	45	0.536325	1.5294
ENSMUSG00000031380	14205	Figf	c-fos induced growth factor	1.0392	2.52775e-05	0.000217205	37.5674	26.6807	48.2982	92.0524	87.9973	82.6986	30	21	34	63	92	78	1.02584	2.87834	04060;04150;04510;05200;05211;05212;05219	Cytokine-cytokine receptor interaction - Mus musculus (mouse);mTOR signaling pathway - Mus musculus (mouse);Focal adhesion - Mus musculus (mouse);Pathways in cancer - Mus musculus (mouse);Renal cell carcinoma - Mus musculus (mouse);Pancreatic cancer - Mus musculus (mouse);Bladder cancer - Mus musculus (mouse)
ENSMUSG00000024300	17916	Myo1f	myosin IF	1.03669	2.93625e-11	7.37703e-10	125.225	134.674	171.885	252.779	354.859	313.831	100	106	121	173	371	296	2.11035	5.43769
ENSMUSG00000031245	50887	Hmgn5	high-mobility group nucleosome binding domain 5	1.03544	4.38023e-07	5.52578e-06	50.0899	39.3858	34.0929	83.2855	93.7363	99.6624	40	31	24	57	98	94	1.18436	3.22106
ENSMUSG00000073274				1.03532	0.000134448	0.000954027	20.0359	12.7051	15.6259	36.5287	43.9987	39.2288	16	10	11	25	46	37	0.177508	0.532491
ENSMUSG00000035208	276950	Slfn8	schlafen 8	1.03507	5.39883e-12	1.5214e-10	87.6572	95.2883	115.063	201.639	210.428	221.59	70	75	81	138	220	209	1.38603	3.55342
ENSMUSG00000045328	229841	Cenpe	centromere protein E	1.03482	4.08586e-09	7.20194e-08	364.404	307.464	200.296	717.424	558.592	631.902	291	242	141	491	584	596	2.06484	5.47609
ENSMUSG00000086479				1.03252	0.000968922	0.00541353	8.76572	13.9756	7.10268	21.9172	35.3902	28.6264	7	11	5	15	37	27	1.0285	3.60255
ENSMUSG00000024795	240641	Kif20b	kinesin family member 20B	1.03236	1.37649e-07	1.89173e-06	221.648	121.969	90.9143	346.292	306.078	317.011	177	96	64	237	320	299	1.44145	3.91086
ENSMUSG00000021260	214305	Hhipl1	hedgehog interacting protein-like 1	1.03009	0.0008341	0.00475661	12.5225	10.1641	2.84107	20.4561	29.6513	22.265	10	8	2	14	31	21	0.180155	0.625536
ENSMUSG00000000386	17857	Mx1	MX dynamin-like GTPase 1	1.02989	6.00893e-05	0.000471567	27.5494	17.7872	17.0464	68.674	40.1727	47.7107	22	14	12	47	42	45	0.341379	1.03364
ENSMUSG00000006442	20810	Srm	spermidine synthase	1.02921	2.62455e-06	2.84254e-05	40.0719	36.8448	31.2518	80.3632	76.5194	90.1202	32	29	22	55	80	85	1.50022	4.15192	00270;00330;00410;00480;01100	Cysteine and methionine metabolism - Mus musculus (mouse);Arginine and proline metabolism - Mus musculus (mouse);beta-Alanine metabolism - Mus musculus (mouse);Glutathione metabolism - Mus musculus (mouse);Metabolic pathways - Mus musculus (mouse)
ENSMUSG00000049939	192198	Lrrc4	leucine rich repeat containing 4	1.02796	0.000116231	0.000840424	15.027	12.7051	14.2054	42.3733	38.2597	27.5662	12	10	10	29	40	26	0.21547	0.668954
ENSMUSG00000020120	56193	Plek	pleckstrin	1.02698	1.85166e-16	9.22625e-15	194.098	222.339	272.743	479.257	505.028	453.782	155	175	192	328	528	428	3.13688	7.87754
ENSMUSG00000024798	15566	Htr7	5-hydroxytryptamine (serotonin) receptor 7	1.02638	0.000840617	0.00479071	3.75674	11.4346	8.52322	20.4561	21.0428	29.6867	3	9	6	14	22	28	0.140371	0.508783	04020;04080	Calcium signaling pathway - Mus musculus (mouse);Neuroactive ligand-receptor interaction - Mus musculus (mouse)
ENSMUSG00000024675	64380	Ms4a4c	membrane-spanning 4-domains, subfamily A, member 4C	1.02579	1.19086e-05	0.000111568	26.2972	36.8448	29.8313	49.6791	77.4759	84.8191	21	29	21	34	81	80	1.00409	2.78039
ENSMUSG00000023272	76737	Creld2	cysteine-rich with EGF-like domains 2	1.02424	1.94774e-10	4.2474e-09	329.341	207.093	230.127	488.024	610.242	541.782	263	163	162	334	638	511	10.4239	27.0632
ENSMUSG00000022686	108105	B3gnt5	UDP-GlcNAc:betaGal beta-1,3-N-acetylglucosaminyltransferase 5	1.02386	6.77278e-09	1.15314e-07	63.8646	74.9602	58.242	147.576	138.691	142.072	51	59	41	101	145	134	0.751384	1.97452	00601;01100	Glycosphingolipid biosynthesis - lacto and neolacto series - Mus musculus (mouse);Metabolic pathways - Mus musculus (mouse)
ENSMUSG00000032815	14087	Fanca	Fanconi anemia, complementation group A	1.02381	4.75926e-08	7.06286e-07	56.3511	63.5256	46.8777	132.965	116.692	118.747	45	50	33	91	122	112	0.690102	1.84306
ENSMUSG00000071547	70021	Nt5dc2	5'-nucleotidase domain containing 2	1.02328	8.13575e-05	0.000611232	15.027	26.6807	21.308	36.5287	64.085	49.8312	12	21	15	25	67	47	0.834597	2.41295
ENSMUSG00000097857				1.02255	1.61608e-05	0.000146111	27.5494	35.5743	26.9902	73.0574	58.3461	79.5179	22	28	19	50	61	75	0.58537	1.65675
ENSMUSG00000074622	16658	Mafb	v-maf musculoaponeurotic fibrosarcoma oncogene family, protein B (avian)	1.02246	1.62169e-12	4.92805e-11	126.477	129.592	120.746	242.551	307.991	240.674	101	102	85	166	322	227	2.06719	5.25044
ENSMUSG00000031450	24013	Grk1	G protein-coupled receptor kinase 1	1.02217	0.000147413	0.00103363	15.027	11.4346	19.8875	27.7618	47.8246	40.2891	12	9	14	19	50	38	0.116601	0.352321	04062;04144;04744	Chemokine signaling pathway - Mus musculus (mouse);Endocytosis - Mus musculus (mouse);Phototransduction - Mus musculus (mouse)
ENSMUSG00000036036	22715	Zfp57	zinc finger protein 57	1.0204	0.000413044	0.00257348	11.2702	11.4346	11.3643	42.3733	21.0428	28.6264	9	9	8	29	22	27	0.244052	0.791343
ENSMUSG00000030589	233046	Rasgrp4	RAS guanyl releasing protein 4	1.01982	8.05778e-05	0.000606987	21.2882	17.7872	17.0464	26.3007	55.4766	53.0119	17	14	12	18	58	50	0.225482	0.660363	4010	MAPK signaling pathway - Mus musculus (mouse)
ENSMUSG00000054404	327978	Slfn5	schlafen 5	1.01955	9.52931e-25	1.2229e-22	320.575	273.16	329.564	660.439	645.633	597.974	256	215	232	452	675	564	4.21291	10.4768
ENSMUSG00000017146	12189	Brca1	breast cancer 1, early onset	1.01789	1.669e-12	5.06321e-11	141.504	97.8294	115.063	255.701	244.862	249.156	113	77	81	175	256	235	1.00172	2.56246	4120	Ubiquitin mediated proteolysis - Mus musculus (mouse)
ENSMUSG00000041707	69069	1810011H11Rik	RIKEN cDNA 1810011H11 gene	1.01746	0.00157682	0.00821715	6.26123	2.54102	4.26161	8.76689	21.0428	16.9638	5	2	3	6	22	16	0.164547	0.718802
ENSMUSG00000038400	65112	Pmepa1	prostate transmembrane protein, androgen induced 1	1.01744	1.10038e-17	6.46857e-16	177.819	190.577	188.931	362.365	417.031	372.144	142	150	133	248	436	351	2.2857	5.70624
ENSMUSG00000086311				1.01672	0.000852162	0.00484867	6.26123	6.35256	14.2054	24.8395	21.9993	28.6264	5	5	10	17	23	27	1.10962	3.73866
ENSMUSG00000013629	69719	Cad	carbamoyl-phosphate synthetase 2, aspartate transcarbamylase, and dihydroorotase	1.01385	1.47552e-13	5.25059e-12	202.864	190.577	194.613	425.194	377.815	428.336	162	150	137	291	395	404	1.53232	3.87561	00240;00250;01100	Pyrimidine metabolism - Mus musculus (mouse);Alanine, aspartate and glutamate metabolism - Mus musculus (mouse);Metabolic pathways - Mus musculus (mouse)
ENSMUSG00000079293	56644	Clec7a	C-type lectin domain family 7, member a	1.01245	2.39662e-09	4.38471e-08	88.9095	129.592	129.269	210.405	278.339	248.096	71	102	91	144	291	234	2.84927	7.28848	4145	Phagosome - Mus musculus (mouse)
ENSMUSG00000018446	12261	C1qbp	complement component 1, q subcomponent binding protein	1.01188	1.11949e-13	4.04239e-12	154.026	174.06	144.895	303.919	307.034	374.264	123	137	102	208	321	353	4.39934	11.1017
ENSMUSG00000028333	67628	Anp32b	acidic (leucine-rich) nuclear phosphoprotein 32 family, member B	1.01132	6.25271e-10	1.2518e-08	146.513	132.133	132.11	248.395	281.209	339.276	117	104	93	170	294	320	4.44902	11.4138
ENSMUSG00000044041	16663	Krt13	keratin 13	1.00929	0.000513009	0.00310057	0	2.54102	0	10.228	10.5214	15.9036	0	2	0	7	11	15	0.0283375	0.500035
ENSMUSG00000078161	209601	Erich3	glutamate rich 3	1.00669	0.00145876	0.00768728	6.26123	5.08204	4.26161	16.0726	21.9993	15.9036	5	4	3	11	23	15	0.051367	0.215625
ENSMUSG00000026068	16174	Il18rap	interleukin 18 receptor accessory protein	1.00638	4.86212e-05	0.000389975	25.0449	30.4923	51.1393	92.0524	73.6499	82.6986	20	24	36	63	77	78	0.409004	1.13969	4060	Cytokine-cytokine receptor interaction - Mus musculus (mouse)
ENSMUSG00000037601	18102	Nme1	NME/NM23 nucleoside diphosphate kinase 1	1.00635	4.38677e-08	6.55291e-07	72.6303	82.5832	48.2982	144.654	129.127	165.397	58	65	34	99	135	156	1.18495	3.10511	00230;00240;01100	Purine metabolism - Mus musculus (mouse);Pyrimidine metabolism - Mus musculus (mouse);Metabolic pathways - Mus musculus (mouse)
ENSMUSG00000037033	229927	Clca3b	chloride channel accessory 3B	1.00584	4.86914e-36	1.88817e-33	4664.62	4225.72	4571.29	8793.19	9452.06	9079.88	3725	3326	3218	6018	9882	8564	74.5111	182.787	04740;04972	Olfactory transduction - Mus musculus (mouse);Pancreatic secretion - Mus musculus (mouse)
ENSMUSG00000089950				1.00414	0.00102411	0.00568393	6.26123	7.62307	14.2054	13.1503	29.6513	32.8674	5	6	10	9	31	31	1.22605	3.99051
ENSMUSG00000024590	16906	Lmnb1	lamin B1	1.00338	2.44774e-15	1.08838e-13	346.872	388.776	420.479	778.792	773.803	829.106	277	306	296	533	809	782	7.57844	18.835
ENSMUSG00000028010	68147	Gar1	GAR1 ribonucleoprotein	1.00234	0.000795497	0.0045686	12.5225	16.5166	9.94375	33.6064	31.5643	40.2891	10	13	7	23	33	38	0.568819	1.86724	3008	Ribosome biogenesis in eukaryotes - Mus musculus (mouse)
ENSMUSG00000032400	68014	Zwilch	zwilch kinetochore protein	1.00192	7.69524e-09	1.29376e-07	71.378	66.0666	72.4474	159.265	136.778	151.614	57	52	51	109	143	143	1.32094	3.39854
ENSMUSG00000026938	14133	Fcna	ficolin A	1.00159	0.00033966	0.0021662	22.5404	15.2461	12.7848	40.9122	39.2162	43.4698	18	12	9	28	41	41	0.681158	2.02219
ENSMUSG00000023903	240047	Mmp25	matrix metallopeptidase 25	0.999611	0.000627219	0.00371089	6.26123	16.5166	8.52322	23.3784	25.8253	32.8674	5	13	6	16	27	31	0.172564	0.548595
ENSMUSG00000027639	56045	Samhd1	SAM domain and HD domain, 1	0.99946	6.97837e-20	5.48371e-18	700.006	758.495	860.845	1632.1	1627.95	1472.67	559	597	606	1117	1702	1389	11.0125	27.0641
ENSMUSG00000027994	66815	Ccdc109b	coiled-coil domain containing 109B	0.997602	2.83289e-06	3.03684e-05	36.3151	35.5743	34.0929	68.674	75.5629	87.9998	29	28	24	47	79	83	1.49491	3.96938
ENSMUSG00000084213				0.996672	0.00170126	0.00876321	2.50449	5.08204	5.68215	13.1503	12.4344	22.265	2	4	4	9	13	21	0.836287	3.63789
ENSMUSG00000061207	54402	Stk19	serine/threonine kinase 19	0.996396	6.85998e-07	8.34139e-06	40.0719	33.0333	53.9804	89.1301	87.0408	96.4817	32	26	38	61	91	91	1.16876	3.01853
ENSMUSG00000027670	74614	Ocstamp	osteoclast stimulatory transmembrane protein	0.995128	0.00083451	0.00475743	10.018	10.1641	7.10268	17.5338	21.9993	36.0481	8	8	5	12	23	34	0.138297	0.467704
ENSMUSG00000026072	16177	Il1r1	interleukin 1 receptor, type I	0.993817	6.46376e-13	2.10019e-11	305.548	289.677	345.19	556.698	622.677	753.829	244	228	243	381	651	711	3.62827	9.02324	04010;04060;04210;04380;04640;05146	MAPK signaling pathway - Mus musculus (mouse);Cytokine-cytokine receptor interaction - Mus musculus (mouse);Apoptosis - Mus musculus (mouse);Osteoclast differentiation - Mus musculus (mouse);Hematopoietic cell lineage - Mus musculus (mouse);Amoebiasis - Mus musculus (mouse)
ENSMUSG00000027635	66934	Dsn1	DSN1 homolog, MIS12 kinetochore complex component	0.993338	4.98457e-06	5.06925e-05	28.8017	39.3858	42.6161	83.2855	73.6499	86.9395	23	31	30	57	77	82	0.78454	2.07891
ENSMUSG00000003484	72054	Cyp4f18	cytochrome P450, family 4, subfamily f, polypeptide 18	0.990794	0.00213929	0.0106032	1.25225	1.27051	4.26161	2.9223	11.4779	21.2048	1	1	3	2	12	20	0.0752358	0.477624	00590;01100	Arachidonic acid metabolism - Mus musculus (mouse);Metabolic pathways - Mus musculus (mouse)
ENSMUSG00000024579	240334	Pcyox1l	prenylcysteine oxidase 1 like	0.99076	0.000238741	0.00158256	27.5494	22.8692	11.3643	32.1453	56.4331	57.2529	22	18	8	22	59	54	0.565253	1.63488
ENSMUSG00000019772	22353	Vip	vasoactive intestinal polypeptide	0.989639	1.81253e-09	3.37141e-08	144.008	124.51	146.315	232.323	316.599	309.59	115	98	103	159	331	292	5.0566	12.6766
ENSMUSG00000022952	12394	Runx1	runt related transcription factor 1	0.989459	5.58155e-14	2.09608e-12	126.477	155.002	191.772	286.385	333.816	339.276	101	122	135	196	349	320	1.24165	3.03454	05200;05220;05221	Pathways in cancer - Mus musculus (mouse);Chronic myeloid leukemia - Mus musculus (mouse);Acute myeloid leukemia - Mus musculus (mouse)
ENSMUSG00000028312	14211	Smc2	structural maintenance of chromosomes 2	0.988458	6.00004e-16	2.79448e-14	400.719	387.506	319.621	808.015	711.631	743.227	320	305	225	553	744	701	3.80477	9.39821
ENSMUSG00000028555	230603	Ttc39a	tetratricopeptide repeat domain 39A	0.988414	4.82177e-25	6.56571e-23	378.178	321.439	336.667	702.813	704.935	680.673	302	253	237	481	737	642	8.17527	19.9135
ENSMUSG00000029657	15505	Hsph1	heat shock 105kDa/110kDa protein 1	0.988386	0.000235834	0.0015662	661.186	388.776	365.078	881.073	1377.35	1162.02	528	306	257	603	1440	1096	5.49629	16.1931	4141	Protein processing in endoplasmic reticulum - Mus musculus (mouse)
ENSMUSG00000074195	99709	Clca4b	chloride channel accessory 4B	0.986489	0.000214892	0.00144219	755.105	612.386	306.836	1339.87	1564.82	1117.49	603	482	216	917	1636	1054	10.3083	30.1315	04740;04972	Olfactory transduction - Mus musculus (mouse);Pancreatic secretion - Mus musculus (mouse)
ENSMUSG00000020695	17534	Mrc2	mannose receptor, C type 2	0.986204	5.17301e-09	8.94149e-08	96.423	114.346	125.007	184.105	264.949	244.915	77	90	88	126	277	231	1.08042	2.70047	4145	Phagosome - Mus musculus (mouse)
ENSMUSG00000026581	20343	Sell	selectin, lymphocyte	0.986129	7.07127e-09	1.19902e-07	80.1438	114.346	120.746	191.41	242.949	220.53	64	90	85	131	254	208	2.53828	6.36126	4514	Cell adhesion molecules (CAMs) - Mus musculus (mouse)
ENSMUSG00000006958	12667	Chrd	chordin	0.985121	0.00171803	0.0088394	6.26123	5.08204	7.10268	16.0726	21.9993	16.9638	5	4	5	11	23	16	0.0780398	0.281125	4350	TGF-beta signaling pathway - Mus musculus (mouse)
ENSMUSG00000039232	74732	Stx11	syntaxin 11	0.984943	0.000142332	0.00100233	12.5225	25.4102	19.8875	35.0676	46.8681	51.9517	10	20	14	24	49	49	0.449958	1.261	4130	SNARE interactions in vesicular transport - Mus musculus (mouse)
ENSMUSG00000036875	327762	Dna2	DNA replication helicase/nuclease 2	0.984083	4.01516e-07	5.07241e-06	43.8286	80.0422	88.0733	144.654	151.126	153.735	35	63	62	99	158	145	0.961711	2.45219	3030	DNA replication - Mus musculus (mouse)
ENSMUSG00000030790	11535	Adm	adrenomedullin	0.983297	0.000142883	0.00100582	28.8017	16.5166	12.7848	39.451	53.5636	45.5902	23	13	9	27	56	43	0.776945	2.26036
ENSMUSG00000034394	16878	Lif	leukemia inhibitory factor	0.983213	0.000964717	0.00539455	7.51348	12.7051	11.3643	26.3007	22.9558	31.8071	6	10	8	18	24	30	0.146316	0.453067	04060;04630	Cytokine-cytokine receptor interaction - Mus musculus (mouse);Jak-STAT signaling pathway - Mus musculus (mouse)
ENSMUSG00000017002	20568	Slpi	secretory leukocyte peptidase inhibitor	0.982842	0.00239719	0.011642	8.76572	13.9756	7.10268	40.9122	41.1292	51.9517	7	11	5	28	43	49	0.63166	3.44468
ENSMUSG00000028871	192199	Rspo1	R-spondin 1	0.982627	0.002184	0.0107729	3.75674	5.08204	7.10268	18.9949	18.1734	14.8433	3	4	5	13	19	14	0.162703	0.635825
ENSMUSG00000066755	240873	Tnfsf18	tumor necrosis factor (ligand) superfamily, member 18	0.982395	0.00215501	0.0106574	0	1.27051	4.26161	10.228	8.60844	10.6024	0	1	3	7	9	10	0.0509819	0.320116	4060	Cytokine-cytokine receptor interaction - Mus musculus (mouse)
ENSMUSG00000044574				0.982235	0.00237089	0.0115363	2.50449	2.54102	9.94375	18.9949	20.0863	13.7831	2	2	7	13	21	13	0.097927	0.409499
ENSMUSG00000048699	239673	4732456N10Rik	RIKEN cDNA 4732456N10 gene	0.982205	0.00235928	0.0114892	2.50449	3.81153	2.84107	13.1503	13.3909	13.7831	2	3	2	9	14	13	0.0672243	0.357758
ENSMUSG00000030659	53322	Nucb2	nucleobindin 2	0.98209	3.7794e-12	1.09089e-10	180.323	139.756	106.54	293.691	312.773	270.361	144	110	75	201	327	255	4.12822	10.2947
ENSMUSG00000067367	17089	Lyar	Ly1 antibody reactive clone	0.980768	8.78831e-13	2.77954e-11	125.225	115.617	120.746	242.551	253.471	240.674	100	91	85	166	265	227	4.30274	10.5923
ENSMUSG00000026950	17996	Neb	nebulin	0.980757	1.93946e-05	0.000171387	25.0449	17.7872	49.7188	75.9797	66.9545	62.5541	20	14	35	52	70	59	0.077281	0.204876
ENSMUSG00000097814				0.98062	0.00234554	0.0114441	3.75674	3.81153	1.42054	10.228	12.4344	12.7229	3	3	1	7	13	12	0.0431135	0.207319
ENSMUSG00000021190	19141	Lgmn	legumain	0.980452	1.82081e-26	2.82431e-24	679.97	720.38	649.185	1294.58	1360.13	1445.1	543	567	457	886	1422	1363	19.1464	46.3475	04142;04612	Lysosome - Mus musculus (mouse);Antigen processing and presentation - Mus musculus (mouse)
ENSMUSG00000061577	382045	Adgrg5	adhesion G protein-coupled receptor G5	0.97671	0.00039869	0.00249976	17.5314	5.08204	18.467	33.6064	32.5208	37.1083	14	4	13	23	34	35	0.263572	0.798082
ENSMUSG00000051279	242316	Gdf6	growth differentiation factor 6	0.976405	0.00128184	0.0068851	3.75674	0	1.42054	13.1503	11.4779	8.48191	3	0	1	9	12	8	0.0270289	0.209757	4350	TGF-beta signaling pathway - Mus musculus (mouse)
ENSMUSG00000028539	11876	Artn	artemin	0.975767	0.00252779	0.0121768	2.50449	5.08204	1.42054	10.228	21.9993	7.42167	2	4	1	7	23	7	0.0764739	0.409771
ENSMUSG00000031548	20377	Sfrp1	secreted frizzled-related protein 1	0.97521	1.36695e-10	3.06714e-09	222.9	217.257	208.819	344.831	507.898	470.746	178	171	147	236	531	444	2.75957	6.82818	4310	Wnt signaling pathway - Mus musculus (mouse)
ENSMUSG00000057577				0.973849	2.58412e-05	0.000221614	27.5494	26.6807	24.1491	56.9848	63.1285	54.0721	22	21	17	39	66	51	3.91425	10.5211
ENSMUSG00000081305				0.971847	0.00177614	0.00911517	8.76572	2.54102	11.3643	13.1503	21.9993	27.5662	7	2	8	9	23	26	0.358978	1.20127
ENSMUSG00000084390				0.970882	0.00219099	0.0107994	5.00899	0	1.42054	10.228	7.65194	15.9036	4	0	1	7	8	15	0.0435961	0.28104
ENSMUSG00000026656	14130	Fcgr2b	Fc receptor, IgG, low affinity IIb	0.970773	3.7449e-20	3.03644e-18	235.422	271.889	254.276	498.252	528.941	490.89	188	214	179	341	553	463	6.29925	15.1625	04145;04380;04662;04666;05150;05322	Phagosome - Mus musculus (mouse);Osteoclast differentiation - Mus musculus (mouse);B cell receptor signaling pathway - Mus musculus (mouse);Fc gamma R-mediated phagocytosis - Mus musculus (mouse);Staphylococcus aureus infection - Mus musculus (mouse);Systemic lupus erythematosus - Mus musculus (mouse)
ENSMUSG00000025758	20873	Plk4	polo-like kinase 4	0.96963	4.98082e-12	1.41253e-10	146.513	152.461	125.007	292.23	263.036	306.409	117	120	88	200	275	289	2.263	5.56602
ENSMUSG00000037185	74127	Krt80	keratin 80	0.968489	0.00240726	0.0116796	3.75674	7.62307	7.10268	8.76689	20.0863	26.506	3	6	5	6	21	25	0.194627	0.708649
ENSMUSG00000090293				0.967802	0.00242756	0.0117575	6.26123	3.81153	4.26161	11.6892	21.9993	15.9036	5	3	3	8	23	15	0.119252	0.502159
ENSMUSG00000040658	381101	Dnph1	2'-deoxynucleoside 5'-phosphate N-hydrolase 1	0.967785	0.00188927	0.00960523	3.75674	7.62307	12.7848	27.7618	21.0428	19.0843	3	6	9	19	22	18	0.410904	1.37325
ENSMUSG00000027896	229699	Slc16a4	solute carrier family 16 (monocarboxylic acid transporters), member 4	0.966084	0.000107455	0.000784605	28.8017	33.0333	17.0464	48.2179	58.3461	73.1564	23	26	12	33	61	69	0.576653	1.60239
ENSMUSG00000055447	16423	Cd47	CD47 antigen (Rh-related antigen, integrin-associated signal transducer)	0.964964	1.47763e-13	5.25059e-12	358.142	318.898	338.088	647.289	657.111	734.745	286	251	238	443	687	693	3.57737	8.69351	4512	ECM-receptor interaction - Mus musculus (mouse)
ENSMUSG00000044201	12532	Cdc25c	cell division cycle 25C	0.964311	8.44025e-05	0.000631267	18.7837	29.2218	35.5134	68.674	53.5636	65.7348	15	23	25	47	56	62	0.804892	2.17343	04110;04114;04914	Cell cycle - Mus musculus (mouse);Oocyte meiosis - Mus musculus (mouse);Progesterone-mediated oocyte maturation - Mus musculus (mouse)
ENSMUSG00000026928	332579	Card9	caspase recruitment domain family, member 9	0.964067	0.000583422	0.00347134	13.7747	11.4346	15.6259	30.6841	36.3467	30.7469	11	9	11	21	38	29	0.390931	1.12919	4621	NOD-like receptor signaling pathway - Mus musculus (mouse)
ENSMUSG00000087700				0.964005	0.00109012	0.005998	12.5225	8.89358	9.94375	17.5338	29.6513	32.8674	10	7	7	12	31	31	0.40135	1.24796
ENSMUSG00000028873	52276	Cdca8	cell division cycle associated 8	0.963725	1.99413e-09	3.68614e-08	76.387	99.0999	95.1759	192.872	186.516	174.939	61	78	67	132	195	165	1.50178	3.70583
ENSMUSG00000029321	75750	Slc10a6	solute carrier family 10 (sodium/bile acid cotransporter family), member 6	0.963611	0.00238498	0.0115926	8.76572	5.08204	8.52322	21.9172	14.3474	29.6867	7	4	6	15	15	28	0.196133	0.699058
ENSMUSG00000027333	228608	Smox	spermine oxidase	0.962762	1.81317e-07	2.43549e-06	52.5943	59.714	52.5598	108.125	115.736	119.807	42	47	37	74	121	113	1.33355	3.36288
ENSMUSG00000073821				0.961104	0.00291232	0.0137071	2.50449	3.81153	4.26161	10.228	13.3909	14.8433	2	3	3	7	14	14	0.0754944	0.33146
ENSMUSG00000030761	17921	Myo7a	myosin VIIA	0.961038	2.28067e-05	0.000197777	23.7927	31.7628	48.2982	70.1351	85.1279	67.8552	19	25	34	48	89	64	0.259224	0.668249
ENSMUSG00000017715	74451	Pgs1	phosphatidylglycerophosphate synthase 1	0.960782	1.50628e-08	2.42282e-07	88.9095	92.7473	69.6063	150.498	183.647	180.24	71	73	49	103	192	170	1.49749	3.72123	00564;01100	Glycerophospholipid metabolism - Mus musculus (mouse);Metabolic pathways - Mus musculus (mouse)
ENSMUSG00000024659	16952	Anxa1	annexin A1	0.960538	1.03862e-15	4.72626e-14	608.592	604.763	565.373	1158.69	1217.62	1168.38	486	476	398	793	1273	1102	19.7508	47.594
ENSMUSG00000085334				0.959764	5.27064e-05	0.000417856	22.5404	24.1397	32.6723	52.6014	60.259	61.4938	18	19	23	36	63	58	0.752349	1.99238
ENSMUSG00000020053	16000	Igf1	insulin-like growth factor 1	0.959609	3.51602e-13	1.18785e-11	414.494	404.023	302.574	616.605	880.93	744.287	331	318	213	422	921	702	2.94782	7.16306	04114;04115;04150;04510;04730;04914;04960;05200;05214;05215;05218;05410;05414	Oocyte meiosis - Mus musculus (mouse);p53 signaling pathway - Mus musculus (mouse);mTOR signaling pathway - Mus musculus (mouse);Focal adhesion - Mus musculus (mouse);Long-term depression - Mus musculus (mouse);Progesterone-mediated oocyte maturation - Mus musculus (mouse);Aldosterone-regulated sodium reabsorption - Mus musculus (mouse);Pathways in cancer - Mus musculus (mouse);Glioma - Mus muscu…
ENSMUSG00000024059	78785	Clip4	CAP-GLY domain containing linker protein family, member 4	0.958714	1.32585e-05	0.000122855	41.3241	44.4679	31.2518	80.3632	91.8233	78.4576	33	35	22	55	96	74	0.535298	1.38935
ENSMUSG00000028718	20460	Stil	Scl/Tal1 interrupting locus	0.95776	2.5861e-07	3.38203e-06	65.1168	44.4679	48.2982	100.819	121.475	106.024	52	35	34	69	127	100	0.545816	1.37585
ENSMUSG00000036768	209737	Kif15	kinesin family member 15	0.956169	2.4422e-16	1.19354e-14	220.395	249.02	225.865	490.946	439.987	453.782	176	196	159	336	460	428	2.68595	6.45522
ENSMUSG00000037313	21335	Tacc3	transforming, acidic coiled-coil containing protein 3	0.956153	4.92003e-16	2.3035e-14	157.783	195.659	174.726	369.671	349.12	332.915	126	154	123	253	365	314	3.39072	8.1429	3013	RNA transport - Mus musculus (mouse)
ENSMUSG00000053158	14159	Fes	feline sarcoma oncogene	0.955981	1.57443e-07	2.13409e-06	62.6123	82.5832	95.1759	138.809	176.951	173.879	50	65	67	95	185	164	1.62505	3.99437	4360	Axon guidance - Mus musculus (mouse)
ENSMUSG00000030427	18726	Lilra6	leukocyte immunoglobulin-like receptor, subfamily A (with TM domain), member 6	0.954276	0.000155896	0.00108809	25.0449	33.0333	19.8875	54.0625	71.737	47.7107	20	26	14	37	75	45	0.519747	1.40164	4380	Osteoclast differentiation - Mus musculus (mouse)
ENSMUSG00000044197	80290	Gpr146	G protein-coupled receptor 146	0.953927	1.42055e-07	1.94472e-06	52.5943	80.0422	48.2982	128.581	128.17	116.626	42	63	34	88	134	110	0.787733	1.96599
ENSMUSG00000031596	11988	Slc7a2	solute carrier family 7 (cationic amino acid transporter, y+ system), member 2	0.952831	0.000155912	0.00108809	12.5225	17.7872	32.6723	61.3682	41.1292	42.4095	10	14	23	42	43	40	0.149579	0.409634
ENSMUSG00000002699	16822	Lcp2	lymphocyte cytosolic protein 2	0.950104	2.79012e-11	7.06963e-10	121.468	144.838	136.371	255.701	312.773	234.313	97	114	96	175	327	221	2.05547	4.9466	04380;04650;04660;04664	Osteoclast differentiation - Mus musculus (mouse);Natural killer cell mediated cytotoxicity - Mus musculus (mouse);T cell receptor signaling pathway - Mus musculus (mouse);Fc epsilon RI signaling pathway - Mus musculus (mouse)
ENSMUSG00000061815	435626	Rufy4	RUN and FYVE domain containing 4	0.949411	0.0013575	0.00723484	0	0	1.42054	8.76689	5.73896	6.36143	0	0	1	6	6	6	0.0118378	0.202416
ENSMUSG00000027074	58207	Slc43a3	solute carrier family 43, member 3	0.949328	2.0175e-12	6.07908e-11	174.062	184.224	170.464	346.292	367.293	337.156	139	145	120	237	384	318	3.75135	9.0083
ENSMUSG00000053398	236539	Phgdh	3-phosphoglycerate dehydrogenase	0.947811	3.53436e-08	5.40239e-07	91.414	81.3127	88.0733	181.182	194.168	157.975	73	64	62	124	203	149	2.56264	6.32525	00260;01100	Glycine, serine and threonine metabolism - Mus musculus (mouse);Metabolic pathways - Mus musculus (mouse)
ENSMUSG00000030218	17313	Mgp	matrix Gla protein	0.947534	5.96973e-06	5.96572e-05	63.8646	76.2307	76.709	153.421	174.082	124.048	51	60	54	105	182	117	6.75426	16.947
ENSMUSG00000054203	226695	Ifi205	interferon activated gene 205	0.947496	1.37654e-07	1.89173e-06	62.6123	64.7961	59.6625	140.27	134.865	110.265	50	51	42	96	141	104	2.15613	5.35729
ENSMUSG00000019992	71804	Mtfr2	mitochondrial fission regulator 2	0.947086	0.00184791	0.00941534	8.76572	8.89358	7.10268	20.4561	21.9993	24.3855	7	7	5	14	23	23	0.199217	0.652219
ENSMUSG00000039934	212167	Gsap	gamma-secretase activating protein	0.946918	3.68232e-09	6.52285e-08	106.441	92.7473	100.858	192.872	207.559	204.626	85	73	71	132	217	193	1.49008	3.63328
ENSMUSG00000024677	69774	Ms4a6b	membrane-spanning 4-domains, subfamily A, member 6B	0.946074	7.17933e-08	1.02616e-06	108.945	78.7717	127.848	194.333	216.167	229.011	87	62	90	133	226	216	1.37346	3.35887
ENSMUSG00000078616				0.944561	0.00200386	0.0100721	8.76572	10.1641	12.7848	24.8395	31.5643	25.4457	7	8	9	17	33	24	0.38406	1.19402
ENSMUSG00000028587	18392	Orc1	origin recognition complex, subunit 1	0.944448	3.50588e-05	0.000291552	37.5674	29.2218	25.5697	75.9797	65.998	57.2529	30	23	18	52	69	54	0.568033	1.48091	4110	Cell cycle - Mus musculus (mouse)
ENSMUSG00000039519	13123	Cyp7b1	cytochrome P450, family 7, subfamily b, polypeptide 1	0.944285	0.000680687	0.00398624	21.2882	17.7872	11.3643	40.9122	39.2162	37.1083	17	14	8	28	41	35	0.430638	1.21504	00120;00140	Primary bile acid biosynthesis - Mus musculus (mouse);Steroid hormone biosynthesis - Mus musculus (mouse)
ENSMUSG00000086451				0.944257	0.00339333	0.0156368	5.00899	1.27051	4.26161	14.6115	13.3909	10.6024	4	1	3	10	14	10	0.0753821	0.332243
ENSMUSG00000027699	13605	Ect2	ect2 oncogene	0.943913	7.89893e-17	4.04888e-15	201.612	213.446	218.763	391.588	413.205	437.878	161	168	154	268	432	413	2.88775	6.84203
ENSMUSG00000024737	65221	Slc15a3	solute carrier family 15, member 3	0.943307	5.39224e-05	0.00042636	23.7927	34.3038	21.308	43.8345	61.2155	65.7348	19	27	15	30	64	62	0.302783	0.791858
ENSMUSG00000046006	238875	Gapt	Grb2-binding adaptor, transmembrane	0.942985	0.00343784	0.0158256	3.75674	5.08204	8.52322	8.76689	26.7818	15.9036	3	4	6	6	28	15	0.158489	0.566744
ENSMUSG00000015451				0.942617	0.000143287	0.00100747	26.2972	21.5987	25.5697	35.0676	72.6935	53.0119	21	17	18	24	76	50	0.254503	0.676267
ENSMUSG00000042306	66166	S100a14	S100 calcium binding protein A14	0.941488	1.45884e-10	3.24756e-09	120.216	107.993	116.484	213.328	233.384	237.493	96	85	82	146	244	224	5.84484	14.0326
ENSMUSG00000093800				0.9412	0.00348227	0.0159889	0	3.81153	7.10268	10.228	13.3909	14.8433	0	3	5	7	14	14	0.0575548	0.241515
ENSMUSG00000021403	20706	Serpinb9b	serine (or cysteine) peptidase inhibitor, clade B, member 9b	0.935742	0.000826191	0.00471603	0	0	0	10.228	10.5214	2.12048	0	0	0	7	11	2	0	0.156527	5146	Amoebiasis - Mus musculus (mouse)
ENSMUSG00000034205	94352	Loxl2	lysyl oxidase-like 2	0.935308	3.43448e-08	5.26777e-07	106.441	127.051	103.699	176.799	224.776	271.421	85	100	73	121	235	256	1.97097	4.77679
ENSMUSG00000063193	217304	Cd300lb	CD300 antigen like family member B	0.934252	0.00357472	0.0163335	5.00899	7.62307	12.7848	5.84459	49.7376	21.2048	4	6	9	4	52	20	0.165688	0.605879
ENSMUSG00000051220	236930	Ercc6l	excision repair cross-complementing rodent repair deficiency complementation group 6 like	0.933803	8.35527e-11	1.9508e-09	113.954	129.592	117.905	270.313	216.167	234.313	91	102	83	185	226	221	1.26818	3.04844
ENSMUSG00000024397	11629	Aif1	allograft inflammatory factor 1	0.933277	4.18745e-08	6.27695e-07	62.6123	85.1242	93.7554	160.726	175.038	148.433	50	67	66	110	183	140	5.15194	12.4303
ENSMUSG00000032109	270151	Nlrx1	NLR family member X1	0.931788	2.96024e-07	3.81262e-06	60.1078	88.9358	69.6063	137.348	174.082	128.289	48	70	49	94	182	121	1.10414	2.68229	4622	RIG-I-like receptor signaling pathway - Mus musculus (mouse)
ENSMUSG00000037010	30878	Apln	apelin	0.93024	0.00194753	0.00985784	13.7747	13.9756	19.8875	58.4459	22.9558	32.8674	11	11	14	40	24	31	0.2826	0.807948
ENSMUSG00000023940	72415	Sgol1	shugoshin-like 1 (S. pombe)	0.930187	7.01409e-07	8.5056e-06	68.8736	59.714	49.7188	108.125	134.865	118.747	55	47	35	74	141	112	0.911418	2.24399	4114	Oocyte meiosis - Mus musculus (mouse)
ENSMUSG00000054693	11487	Adam10	a disintegrin and metallopeptidase domain 10	0.929872	8.90745e-20	6.81936e-18	737.573	767.389	633.559	1205.45	1495.95	1435.56	589	604	446	825	1564	1354	8.64649	20.2844	5010	Alzheimer's disease - Mus musculus (mouse)
ENSMUSG00000022863	12228	Btg3	B cell translocation gene 3	0.929732	0.00135126	0.00720477	10.018	12.7051	9.94375	24.8395	30.6078	23.3252	8	10	7	17	32	22	0.429433	1.25217	3018	RNA degradation - Mus musculus (mouse)
ENSMUSG00000045545	16664	Krt14	keratin 14	0.929306	0.00217901	0.0107552	1.25225	2.54102	1.42054	10.228	9.56493	8.48191	1	2	1	7	10	8	0.0570617	0.373483
ENSMUSG00000020469	17898	Myl7	myosin, light polypeptide 7, regulatory	0.929111	0.00141075	0.00747847	15.027	8.89358	12.7848	33.6064	25.8253	30.7469	12	7	9	23	27	29	1.15661	3.4286	04510;04530;04670;04810	Focal adhesion - Mus musculus (mouse);Tight junction - Mus musculus (mouse);Leukocyte transendothelial migration - Mus musculus (mouse);Regulation of actin cytoskeleton - Mus musculus (mouse)
ENSMUSG00000034361	234577	Cpne2	copine II	0.929007	1.15216e-14	4.72467e-13	152.774	142.297	142.054	273.235	285.035	293.686	122	112	100	187	298	277	3.47295	8.18768
ENSMUSG00000032575	74840	Manf	mesencephalic astrocyte-derived neurotrophic factor	0.928439	8.23528e-17	4.20919e-15	713.78	594.599	525.598	1186.45	1231.96	1147.18	570	468	370	812	1288	1082	15.1401	35.6519
ENSMUSG00000069540				0.926384	0.00395078	0.017752	2.50449	5.08204	5.68215	17.5338	11.4779	13.7831	2	4	4	12	12	13	0.159114	0.613704
ENSMUSG00000031805	16453	Jak3	Janus kinase 3	0.926165	6.38159e-06	6.34177e-05	35.0629	59.714	36.9339	102.28	91.8233	80.5781	28	47	26	70	96	76	0.604453	1.52064	04062;04630;05340	Chemokine signaling pathway - Mus musculus (mouse);Jak-STAT signaling pathway - Mus musculus (mouse);Primary immunodeficiency - Mus musculus (mouse)
ENSMUSG00000013483	170720	Card14	caspase recruitment domain family, member 14	0.925493	1.54445e-06	1.76263e-05	60.1078	38.1153	56.8215	108.125	104.258	101.783	48	30	40	74	109	96	0.686082	1.67735
ENSMUSG00000033031	224171	C330027C09Rik	RIKEN cDNA C330027C09 gene	0.924822	2.04058e-07	2.71641e-06	172.81	116.887	93.7554	258.623	233.384	283.084	138	92	66	177	244	267	1.78361	4.38159
ENSMUSG00000046908	16995	Ltb4r1	leukotriene B4 receptor 1	0.924051	0.00203206	0.0101935	0	2.54102	0	10.228	6.69545	6.36143	0	2	0	7	7	6	0.0336228	0.373109	4080	Neuroactive ligand-receptor interaction - Mus musculus (mouse)
ENSMUSG00000032344	214763	Mb21d1	Mab-21 domain containing 1	0.923463	5.31131e-05	0.000420894	35.0629	41.9269	24.1491	61.3682	73.6499	79.5179	28	33	17	42	77	75	0.462746	1.19399
ENSMUSG00000020916	16673	Krt36	keratin 36	0.922482	0.0032062	0.0148991	2.50449	1.27051	0	8.76689	10.5214	6.36143	2	1	0	6	11	6	0.0412212	0.344325
ENSMUSG00000084908				0.922297	0.00423407	0.018816	8.76572	1.27051	4.26161	16.0726	15.3039	13.7831	7	1	3	11	16	13	0.147456	0.565112
ENSMUSG00000032584	19882	Mst1r	macrophage stimulating 1 receptor (c-met-related tyrosine kinase)	0.921582	5.27739e-10	1.06612e-08	125.225	94.0178	106.54	197.255	213.298	229.011	100	74	75	135	223	216	1.2864	3.0587
ENSMUSG00000028269				0.921524	5.40424e-05	0.00042693	458.322	368.448	397.75	1000.89	970.84	619.179	366	290	280	685	1015	584	8.06097	20.541
ENSMUSG00000032332	12816	Col12a1	collagen, type XII, alpha 1	0.921311	6.32877e-18	3.81394e-16	922.906	968.129	1034.15	1535.67	2066.02	2026.12	737	762	728	1051	2160	1911	4.73261	11.0223	4974	Protein digestion and absorption - Mus musculus (mouse)
ENSMUSG00000027199	67092	Gatm	glycine amidinotransferase (L-arginine:glycine amidinotransferase)	0.920732	3.79203e-10	7.85623e-09	117.711	96.5588	105.12	176.799	246.775	198.265	94	76	74	121	258	187	2.48516	5.86126	00260;00330;01100	Glycine, serine and threonine metabolism - Mus musculus (mouse);Arginine and proline metabolism - Mus musculus (mouse);Metabolic pathways - Mus musculus (mouse)
ENSMUSG00000058290	105988	Espl1	extra spindle pole bodies 1, separase	0.920438	3.26591e-06	3.46152e-05	38.8196	66.0666	73.8679	105.203	114.779	142.072	31	52	52	72	120	134	0.504151	1.23074	04110;04114	Cell cycle - Mus musculus (mouse);Oocyte meiosis - Mus musculus (mouse)
ENSMUSG00000085925	353326	Rtl1	retrotransposon-like 1	0.92002	0.00441177	0.019465	5.00899	2.54102	5.68215	8.76689	16.2604	16.9638	4	2	4	6	17	16	0.0388474	0.149473
ENSMUSG00000038301	71982	Snx10	sorting nexin 10	0.919142	2.97493e-10	6.2801e-09	112.702	100.37	105.12	232.323	200.863	194.024	90	79	74	159	210	183	2.38567	5.67094
ENSMUSG00000020493	270906	Prr11	proline rich 11	0.91912	4.63723e-06	4.75669e-05	36.3151	50.8204	46.8777	73.0574	87.9973	110.265	29	40	33	50	92	104	0.653032	1.60104
ENSMUSG00000022769	64136	Sdf2l1	stromal cell-derived factor 2-like 1	0.917749	8.13749e-12	2.22975e-10	182.828	195.659	142.054	314.147	371.119	328.674	146	154	100	215	388	310	8.71508	20.5833
ENSMUSG00000027326	76464	Casc5	cancer susceptibility candidate 5	0.917611	2.71165e-10	5.77393e-09	320.575	241.397	232.968	582.998	477.29	501.493	256	190	164	399	499	473	1.89058	4.48995
ENSMUSG00000026442	269116	Nfasc	neurofascin	0.9176	0.000121083	0.000870569	18.7837	31.7628	26.9902	54.0625	56.4331	55.1324	15	25	19	37	59	52	0.147819	0.380755	4514	Cell adhesion molecules (CAMs) - Mus musculus (mouse)
ENSMUSG00000098872				0.917586	1.07589e-08	1.77537e-07	90.1617	113.075	83.8116	182.644	185.56	198.265	72	89	59	125	194	187	3.92083	9.36693
ENSMUSG00000021453	23882	Gadd45g	growth arrest and DNA-damage-inducible 45 gamma	0.917038	0.000167677	0.00115796	20.0359	31.7628	19.8875	55.5236	43.9987	55.1324	16	25	14	38	46	52	1.24333	3.2421	04010;04110;04115	MAPK signaling pathway - Mus musculus (mouse);Cell cycle - Mus musculus (mouse);p53 signaling pathway - Mus musculus (mouse)
ENSMUSG00000096991				0.915573	0.000221267	0.00147937	31.3062	22.8692	21.308	39.451	52.6071	69.9757	25	18	15	27	55	66	0.5593	1.46372
ENSMUSG00000095923				0.915443	0.0044293	0.0195327	10.018	2.54102	2.84107	8.76689	12.4344	39.2288	8	2	2	6	13	37	0.813931	3.95636
ENSMUSG00000037225	14173	Fgf2	fibroblast growth factor 2	0.914815	0.00151289	0.00794432	12.5225	12.7051	19.8875	27.7618	41.1292	30.7469	10	10	14	19	43	29	0.680442	1.80958	04010;04810;05200;05218	MAPK signaling pathway - Mus musculus (mouse);Regulation of actin cytoskeleton - Mus musculus (mouse);Pathways in cancer - Mus musculus (mouse);Melanoma - Mus musculus (mouse)
ENSMUSG00000020914	21973	Top2a	topoisomerase (DNA) II alpha	0.914127	2.60136e-22	2.74574e-20	1991.07	2015.03	2048.41	3888.12	3926.4	3755.36	1590	1586	1442	2661	4105	3542	21.5784	49.783
ENSMUSG00000026042	12832	Col5a2	collagen, type V, alpha 2	0.913966	1.08226e-15	4.88742e-14	798.933	763.577	769.931	1195.22	1592.56	1688.96	638	601	542	818	1665	1593	6.54748	15.2427	04510;04512;04974;05146	Focal adhesion - Mus musculus (mouse);ECM-receptor interaction - Mus musculus (mouse);Protein digestion and absorption - Mus musculus (mouse);Amoebiasis - Mus musculus (mouse)
ENSMUSG00000071637				0.912335	5.02699e-11	1.21506e-09	215.386	182.954	227.286	404.738	386.423	421.975	172	144	160	277	404	398	9.87341	23.107
ENSMUSG00000031875	68119	Cmtm3	CKLF-like MARVEL transmembrane domain containing 3	0.912078	0.000469707	0.00288124	20.0359	31.7628	15.6259	43.8345	46.8681	57.2529	16	25	11	30	49	54	0.77334	2.06272
ENSMUSG00000015533	16398	Itga2	integrin alpha 2	0.910273	3.08697e-18	1.95962e-16	365.656	332.874	316.78	635.6	620.764	685.974	292	262	223	435	649	647	4.47614	10.3637	04145;04510;04512;04640;04810;05200;05222;05410;05412;05414	Phagosome - Mus musculus (mouse);Focal adhesion - Mus musculus (mouse);ECM-receptor interaction - Mus musculus (mouse);Hematopoietic cell lineage - Mus musculus (mouse);Regulation of actin cytoskeleton - Mus musculus (mouse);Pathways in cancer - Mus musculus (mouse);Small cell lung cancer - Mus musculus (mouse);Hypertrophic cardiomyopathy (HCM) - Mus musculus (mouse);Arrhythmogenic right ventricu…
ENSMUSG00000031342	14758	Gpm6b	glycoprotein m6b	0.910004	3.37961e-08	5.19255e-07	125.225	134.674	82.3911	197.255	256.34	219.469	100	106	58	135	268	207	1.33075	3.18042
ENSMUSG00000072941	20657	Sod3	superoxide dismutase 3, extracellular	0.909547	1.84217e-09	3.41943e-08	222.9	264.266	258.538	352.137	543.288	550.264	178	208	182	241	568	519	3.89002	9.14521
ENSMUSG00000043939	328830	A530064D06Rik	RIKEN cDNA A530064D06 gene	0.909462	0.00478266	0.0208132	2.50449	3.81153	2.84107	14.6115	7.65194	13.7831	2	3	2	10	8	13	0.089656	0.425194
ENSMUSG00000032038	20443	St3gal4	ST3 beta-galactoside alpha-2,3-sialyltransferase 4	0.909421	2.01597e-05	0.000176973	48.8376	41.9269	42.6161	67.2128	94.6928	107.084	39	33	30	46	99	101	1.22153	2.99386	00601;01100	Glycosphingolipid biosynthesis - lacto and neolacto series - Mus musculus (mouse);Metabolic pathways - Mus musculus (mouse)
ENSMUSG00000030017	19695	Reg3g	regenerating islet-derived 3 gamma	0.908153	0.00156693	0.0081728	2597.16	1705.03	759.987	3046.49	3731.28	5092.32	2074	1342	535	2085	3901	4803	44.6057	128.341
ENSMUSG00000022847	21832	Thpo	thrombopoietin	0.905733	0.00505912	0.0218881	3.75674	3.81153	2.84107	5.84459	13.3909	16.9638	3	3	2	4	14	16	0.112774	0.48002	4640	Hematopoietic cell lineage - Mus musculus (mouse)
ENSMUSG00000035365	75317	Parpbp	PARP1 binding protein	0.905588	4.20604e-06	4.35699e-05	41.3241	63.5256	51.1393	94.9747	109.04	109.205	33	50	36	65	114	103	0.808105	1.96163
ENSMUSG00000017716	11799	Birc5	baculoviral IAP repeat-containing 5	0.904908	2.2518e-10	4.86879e-09	210.377	182.954	200.296	376.976	361.554	411.372	168	144	141	258	378	388	3.31166	7.7553	05200;05210	Pathways in cancer - Mus musculus (mouse);Colorectal cancer - Mus musculus (mouse)
ENSMUSG00000026994	14425	Galnt3	UDP-N-acetyl-alpha-D-galactosamine:polypeptide N-acetylgalactosaminyltransferase 3	0.904716	1.15569e-08	1.89255e-07	572.277	382.424	318.2	860.617	748.934	881.058	457	301	224	589	783	831	6.06254	14.4021	00512;01100	Mucin type O-Glycan biosynthesis - Mus musculus (mouse);Metabolic pathways - Mus musculus (mouse)
ENSMUSG00000096979				0.9035	2.74854e-09	4.97752e-08	110.198	148.65	137.792	208.944	249.645	306.409	88	117	97	143	261	289	5.60652	13.0937
ENSMUSG00000042354	30877	Gnl3	guanine nucleotide binding protein-like 3 (nucleolar)	0.903454	8.35801e-13	2.66232e-11	246.693	227.421	247.173	536.242	424.683	428.336	197	179	174	367	444	404	7.1275	16.531	3008	Ribosome biogenesis in eukaryotes - Mus musculus (mouse)
ENSMUSG00000043953	54199	Ccrl2	chemokine (C-C motif) receptor-like 2	0.902745	0.000428591	0.00265736	13.7747	33.0333	21.308	46.7568	51.6506	46.6505	11	26	15	32	54	44	0.601294	1.54535
ENSMUSG00000037405	15894	Icam1	intercellular adhesion molecule 1	0.902727	3.88998e-12	1.12099e-10	125.225	120.699	169.044	268.851	281.209	243.855	100	95	119	184	294	230	3.05002	7.01897	04514;04650;04670;05143;05144;05150;05323;05416	Cell adhesion molecules (CAMs) - Mus musculus (mouse);Natural killer cell mediated cytotoxicity - Mus musculus (mouse);Leukocyte transendothelial migration - Mus musculus (mouse);African trypanosomiasis - Mus musculus (mouse);Malaria - Mus musculus (mouse);Staphylococcus aureus infection - Mus musculus (mouse);Rheumatoid arthritis - Mus musculus (mouse);Viral myocarditis - Mus musculus (mouse)
ENSMUSG00000036109	171170	Mbnl3	muscleblind-like 3 (Drosophila)	0.901953	4.45998e-07	5.61052e-06	161.54	118.158	99.4375	236.706	233.384	279.903	129	93	70	162	244	264	1.51034	3.63043
ENSMUSG00000022218	21816	Tgm1	transglutaminase 1, K polypeptide	0.901574	0.00172546	0.0088725	8.76572	12.7051	17.0464	29.223	36.3467	24.3855	7	10	12	20	38	23	0.2528	0.708346
ENSMUSG00000028270	14469	Gbp2	guanylate binding protein 2	0.901131	1.29195e-08	2.08938e-07	368.16	390.047	366.498	872.306	812.062	512.095	294	307	258	597	849	483	8.31395	19.5268
ENSMUSG00000008318	320100	Relt	RELT tumor necrosis factor receptor	0.900823	0.00164778	0.00852466	17.5314	11.4346	14.2054	27.7618	45.9117	25.4457	14	9	10	19	48	24	0.281408	0.782534	4060	Cytokine-cytokine receptor interaction - Mus musculus (mouse)
ENSMUSG00000023349	56620	Clec4n	C-type lectin domain family 4, member n	0.900704	2.79709e-08	4.36904e-07	83.9005	109.264	76.709	154.882	182.69	187.662	67	86	54	106	191	177	3.56975	8.42485
ENSMUSG00000049037	269799	Clec4a1	C-type lectin domain family 4, member a1	0.899231	0.000196791	0.00133271	25.0449	30.4923	18.467	45.2956	66.9545	43.4698	20	24	13	31	70	41	0.880468	2.24853
ENSMUSG00000043592	76589	Unc5cl	unc-5 family C-terminal like	0.897351	6.04785e-05	0.000473997	38.8196	27.9512	32.6723	73.0574	63.1285	66.795	31	22	23	50	66	63	0.651102	1.60505
ENSMUSG00000070934	68441	Rraga	Ras-related GTP binding A	0.897091	1.68934e-06	1.90966e-05	60.1078	68.6076	71.0268	115.431	131.04	147.373	48	54	50	79	137	139	2.31267	5.51438
ENSMUSG00000094655				0.895469	0.000513112	0.00310057	166.549	393.858	288.369	463.184	580.591	763.372	133	310	203	317	607	720	82.8716	213.684
ENSMUSG00000006344	23887	Ggt5	gamma-glutamyltransferase 5	0.894352	1.51599e-07	2.06114e-06	63.8646	66.0666	89.4938	128.581	153.995	141.012	51	52	63	88	161	133	0.990392	2.30404	00430;00460;00480;00590;01100	Taurine and hypotaurine metabolism - Mus musculus (mouse);Cyanoamino acid metabolism - Mus musculus (mouse);Glutathione metabolism - Mus musculus (mouse);Arachidonic acid metabolism - Mus musculus (mouse);Metabolic pathways - Mus musculus (mouse)
ENSMUSG00000091747				0.894103	6.63482e-25	8.70235e-23	810.203	937.637	1052.62	1738.77	1723.6	1796.04	647	738	741	1190	1802	1694	15.7587	35.6645
ENSMUSG00000039748	26909	Exo1	exonuclease 1	0.893903	3.3941e-05	0.00028318	35.0629	31.7628	45.4572	74.5186	85.1279	67.8552	28	25	32	51	89	64	0.380611	0.928215	3430	Mismatch repair - Mus musculus (mouse)
ENSMUSG00000029298	236573	Gbp9	guanylate-binding protein 9	0.893572	3.18867e-08	4.9358e-07	135.243	149.92	150.577	287.846	308.947	249.156	108	118	106	197	323	235	2.23313	5.22748
ENSMUSG00000006732	17299	Mettl1	methyltransferase like 1	0.89309	1.2505e-07	1.72919e-06	77.6393	77.5012	79.55	146.115	153.039	156.915	62	61	56	100	160	148	2.43832	5.7266
ENSMUSG00000028896	100088	Rcc1	regulator of chromosome condensation 1	0.892655	3.75711e-09	6.64875e-08	112.702	94.0178	83.8116	195.794	167.386	200.385	90	74	59	134	175	189	2.3172	5.44277
ENSMUSG00000033192	270084	Lpcat2	lysophosphatidylcholine acyltransferase 2	0.892035	2.23886e-10	4.84669e-09	111.45	139.756	137.792	254.24	238.167	252.337	89	110	97	174	249	238	2.5886	5.97507	00564;00565;01100	Glycerophospholipid metabolism - Mus musculus (mouse);Ether lipid metabolism - Mus musculus (mouse);Metabolic pathways - Mus musculus (mouse)
ENSMUSG00000025001	15201	Hells	helicase, lymphoid specific	0.89195	3.04716e-07	3.91539e-06	364.404	205.823	188.931	543.547	477.29	467.565	291	162	133	372	499	441	2.39254	5.68938
ENSMUSG00000051314	233079	Ffar2	free fatty acid receptor 2	0.890696	9.84353e-05	0.000724975	27.5494	50.8204	35.5134	68.674	88.9538	75.2769	22	40	25	47	93	71	0.924847	2.28721
ENSMUSG00000032966	14225	Fkbp1a	FK506 binding protein 1a	0.889738	5.09887e-14	1.91885e-12	215.386	259.184	235.809	406.199	421.813	512.095	172	204	166	278	441	483	6.5741	15.0074
ENSMUSG00000031430	78789	Vsig1	V-set and immunoglobulin domain containing 1	0.88902	8.05704e-05	0.000606987	31.3062	29.2218	34.0929	70.1351	54.5201	67.8552	25	23	24	48	57	64	0.650988	1.59618
ENSMUSG00000053475	21930	Tnfaip6	tumor necrosis factor alpha induced protein 6	0.888549	0.00345979	0.015902	11.2702	11.4346	11.3643	23.3784	25.8253	32.8674	9	9	8	16	27	31	0.370645	1.08211
ENSMUSG00000017499	23834	Cdc6	cell division cycle 6	0.888359	1.41289e-05	0.000130181	57.6033	57.173	41.1956	97.897	114.779	99.6624	46	45	29	67	120	94	0.602137	1.46264	4110	Cell cycle - Mus musculus (mouse)
ENSMUSG00000030787	114332	Lyve1	lymphatic vessel endothelial hyaluronan receptor 1	0.888246	3.25632e-15	1.42368e-13	281.755	262.996	279.846	572.77	489.724	497.252	225	207	197	392	512	469	5.88468	13.4195
ENSMUSG00000069874	54396	Irgm2	immunity-related GTPase family M member 2	0.887776	5.27809e-07	6.60242e-06	254.206	321.439	291.21	632.677	649.459	413.493	203	253	205	433	679	390	4.65068	10.9443
ENSMUSG00000026837	12831	Col5a1	collagen, type V, alpha 1	0.886439	9.74894e-10	1.90264e-08	381.935	545.049	509.973	695.507	1033.01	1010.41	305	429	359	476	1080	953	3.1863	7.35336	04510;04512;04974;05146	Focal adhesion - Mus musculus (mouse);ECM-receptor interaction - Mus musculus (mouse);Protein digestion and absorption - Mus musculus (mouse);Amoebiasis - Mus musculus (mouse)
ENSMUSG00000032511	20271	Scn5a	sodium channel, voltage-gated, type V, alpha	0.885447	0.00601261	0.0253053	7.51348	1.27051	1.42054	7.30574	18.1734	12.7229	6	1	1	5	19	12	0.0221306	0.102237
ENSMUSG00000024742	14156	Fen1	flap structure specific endonuclease 1	0.884314	0.00328095	0.0151896	8.76572	13.9756	7.10268	24.8395	21.9993	26.506	7	11	5	17	23	25	0.233179	0.694668	03030;03410;03450	DNA replication - Mus musculus (mouse);Base excision repair - Mus musculus (mouse);Non-homologous end-joining - Mus musculus (mouse)
ENSMUSG00000016918	240725	Sulf1	sulfatase 1	0.883027	6.38548e-13	2.08234e-11	217.891	261.725	228.706	395.971	475.377	461.204	174	206	161	271	497	435	2.84955	6.48813
ENSMUSG00000020108	74747	Ddit4	DNA-damage-inducible transcript 4	0.882522	4.17439e-05	0.000340634	50.0899	35.5743	35.5134	77.4409	79.3889	86.9395	40	28	25	53	83	82	1.33385	3.25449	4150	mTOR signaling pathway - Mus musculus (mouse)
ENSMUSG00000019122	20308	Ccl9	chemokine (C-C motif) ligand 9	0.88207	4.38897e-15	1.87298e-13	335.602	337.956	386.386	597.61	706.848	676.432	268	266	272	409	739	638	6.56968	14.832	04060;04062	Cytokine-cytokine receptor interaction - Mus musculus (mouse);Chemokine signaling pathway - Mus musculus (mouse)
ENSMUSG00000073427				0.881543	0.00352696	0.016151	10.018	10.1641	8.52322	26.3007	23.9123	22.265	8	8	6	18	25	21	0.201531	0.614632
ENSMUSG00000026234	17975	Ncl	nucleolin	0.879497	1.68076e-14	6.69226e-13	1922.2	1543.67	1304.05	3148.78	2983.3	2829.78	1535	1215	918	2155	3119	2669	10.7076	24.3616
ENSMUSG00000079105	109828	C7	complement component 7	0.879282	0.00259306	0.0124308	22.5404	24.1397	17.0464	23.3784	78.4324	45.5902	18	19	12	16	82	43	0.436268	1.23233	04610;05020;05322	Complement and coagulation cascades - Mus musculus (mouse);Prion diseases - Mus musculus (mouse);Systemic lupus erythematosus - Mus musculus (mouse)
ENSMUSG00000073598	73449	1700066B19Rik	RIKEN cDNA 1700066B19 gene	0.878553	1.86837e-05	0.000165881	50.0899	43.1974	45.4572	81.8243	81.3019	110.265	40	34	32	56	85	104	1.03005	2.46009
ENSMUSG00000040010	20539	Slc7a5	solute carrier family 7 (cationic amino acid transporter, y+ system), member 5	0.878374	5.39645e-05	0.000426504	41.3241	50.8204	41.1956	81.8243	70.7805	114.506	33	40	29	56	74	108	0.704831	1.71139
ENSMUSG00000033170	105844	Card10	caspase recruitment domain family, member 10	0.877874	0.000450714	0.00277523	20.0359	25.4102	26.9902	36.5287	47.8246	65.7348	16	20	19	25	50	62	0.28585	0.717853
ENSMUSG00000033486	212670	Catsper2	cation channel, sperm associated 2	0.876689	0.00619549	0.0259304	8.76572	1.27051	2.84107	13.1503	11.4779	16.9638	7	1	2	9	12	16	0.103397	0.408407
ENSMUSG00000067653	78321	Ankrd23	ankyrin repeat domain 23	0.875176	0.00606648	0.0254741	3.75674	3.81153	2.84107	14.6115	6.69545	18.024	3	3	2	10	7	17	0.0988072	0.452383
ENSMUSG00000089235				0.875039	0.00573466	0.0243053	6.26123	12.7051	12.7848	21.9172	22.9558	39.2288	5	10	9	15	24	37	4.24032	13.5739
ENSMUSG00000031278	50790	Acsl4	acyl-CoA synthetase long-chain family member 4	0.874055	2.7317e-16	1.32774e-14	386.944	268.078	285.528	625.372	562.418	572.529	309	211	201	428	588	540	3.30549	7.48295	00071;01100;03320;04146;04920	Fatty acid degradation - Mus musculus (mouse);Metabolic pathways - Mus musculus (mouse);PPAR signaling pathway - Mus musculus (mouse);Peroxisome - Mus musculus (mouse);Adipocytokine signaling pathway - Mus musculus (mouse)
ENSMUSG00000038816	54366	Ctnnal1	catenin (cadherin associated protein), alpha-like 1	0.873833	1.26057e-09	2.41267e-08	261.719	202.011	187.511	368.209	398.858	464.384	209	159	132	252	417	438	3.18275	7.30858
ENSMUSG00000059229				0.873722	0.00682431	0.0280747	2.50449	3.81153	7.10268	11.6892	14.3474	13.7831	2	3	5	8	15	13	0.127201	0.452171
ENSMUSG00000030111	232345	A2m	alpha-2-macroglobulin	0.873261	0.00692804	0.0283837	1.25225	1.27051	8.52322	8.76689	12.4344	16.9638	1	1	6	6	13	16	0.0449561	0.184866	4610	Complement and coagulation cascades - Mus musculus (mouse)
ENSMUSG00000045404	217826	Kcnk13	potassium channel, subfamily K, member 13	0.872544	0.00553654	0.0235818	12.5225	8.89358	4.26161	23.3784	19.1299	24.3855	10	7	3	16	20	23	0.153725	0.488226
ENSMUSG00000046591	77011	Ticrr	TOPBP1-interacting checkpoint and replication regulator	0.872041	3.32808e-06	3.52473e-05	83.9005	74.9602	66.7652	172.416	140.604	130.409	67	59	47	118	147	123	0.582894	1.38232
ENSMUSG00000028771	19248	Ptpn12	protein tyrosine phosphatase, non-receptor type 12	0.871579	6.50728e-17	3.40401e-15	331.845	298.57	265.64	537.703	551.896	577.83	265	235	187	368	577	545	5.07118	11.4317
ENSMUSG00000007989	14365	Fzd3	frizzled class receptor 3	0.871417	0.000232318	0.0015463	23.7927	22.8692	22.7286	51.1402	43.9987	49.8312	19	18	16	35	46	47	0.310399	0.783055	04310;04916;05200;05217	Wnt signaling pathway - Mus musculus (mouse);Melanogenesis - Mus musculus (mouse);Pathways in cancer - Mus musculus (mouse);Basal cell carcinoma - Mus musculus (mouse)
ENSMUSG00000047443	227358	Fam132b	family with sequence similarity 132, member B	0.871303	0.000892365	0.00504053	23.7927	22.8692	15.6259	29.223	49.7376	53.0119	19	18	11	20	52	50	0.410036	1.06058
ENSMUSG00000078920	15953	Ifi47	interferon gamma inducible protein 47	0.870858	1.55958e-06	1.77876e-05	132.738	146.109	153.418	314.147	282.165	241.734	106	115	108	215	295	228	4.55935	10.635
ENSMUSG00000001521	22158	Tulp3	tubby-like protein 3	0.870478	5.06829e-05	0.000404149	36.3151	30.4923	29.8313	61.3682	65.0415	67.8552	29	24	21	42	68	64	0.528618	1.2872
ENSMUSG00000022438	170736	Parvb	parvin, beta	0.86958	0.000272622	0.00178394	22.5404	27.9512	22.7286	33.6064	54.5201	61.4938	18	22	16	23	57	58	0.359764	0.894174	4510	Focal adhesion - Mus musculus (mouse)
ENSMUSG00000023039	110310	Krt7	keratin 7	0.868551	1.016e-15	4.63515e-14	522.187	581.894	568.215	1079.79	998.579	1029.49	417	458	400	739	1044	971	7.60327	17.0463
ENSMUSG00000060950	328162	Trmt61a	tRNA methyltransferase 61A	0.868517	0.00375656	0.0170075	12.5225	16.5166	18.467	33.6064	36.3467	39.2288	10	13	13	23	38	37	0.36447	1.01003
ENSMUSG00000039055	268465	Eme1	essential meiotic structure-specific endonuclease 1	0.867977	0.000271477	0.00177776	22.5404	35.5743	19.8875	43.8345	57.3896	58.3131	18	28	14	30	60	55	0.59221	1.47165	3440	Homologous recombination - Mus musculus (mouse)
ENSMUSG00000047534	217653	Mis18bp1	MIS18 binding protein 1	0.866768	2.2121e-06	2.42827e-05	101.432	109.264	63.9241	172.416	191.299	168.578	81	86	45	118	200	159	1.01363	2.38503
ENSMUSG00000020571	71853	Pdia6	protein disulfide isomerase associated 6	0.866345	2.80391e-31	6.41233e-29	1289.81	1162.52	1082.45	2073.37	2213.32	2210.6	1030	915	762	1419	2314	2085	30.1832	67.1792	4141	Protein processing in endoplasmic reticulum - Mus musculus (mouse)
ENSMUSG00000093760				0.866109	0.00189099	0.00961013	15.027	17.7872	12.7848	36.5287	33.4772	31.8071	12	14	9	25	35	30	0.805371	2.17348
ENSMUSG00000041886	238455	Macc1	metastasis associated in colon cancer 1	0.86585	0.000816962	0.00467532	32.5584	17.7872	21.308	43.8345	59.3026	45.5902	26	14	15	30	62	43	0.347918	0.876569
ENSMUSG00000089774	53881	Slc5a3	solute carrier family 5 (inositol transporters), member 3	0.864279	2.01823e-13	7.05906e-12	360.647	367.178	357.975	644.367	685.805	685.974	288	289	252	441	717	647	1.85063	4.1546
ENSMUSG00000081467				0.864105	0.00204173	0.0102304	11.2702	13.9756	14.2054	23.3784	40.1727	24.3855	9	11	10	16	42	23	0.461273	1.24252
ENSMUSG00000026069	17082	Il1rl1	interleukin 1 receptor-like 1	0.864064	7.36549e-06	7.22296e-05	56.3511	73.6896	80.9706	131.503	151.126	126.168	45	58	57	90	158	119	0.742689	1.73285
ENSMUSG00000036944	213068	Tmem71	transmembrane protein 71	0.863219	0.00176173	0.00904596	13.7747	21.5987	15.6259	26.3007	46.8681	39.2288	11	17	11	18	49	37	0.323652	0.865981
ENSMUSG00000085873				0.861737	0.00451909	0.0198649	13.7747	6.35256	8.52322	32.1453	20.0863	19.0843	11	5	6	22	21	18	0.666976	1.99996
ENSMUSG00000022360	70472	Atad2	ATPase family, AAA domain containing 2	0.861171	1.00959e-11	2.72041e-10	361.899	308.734	262.799	625.372	561.461	557.685	289	243	185	428	587	526	3.04623	6.88825
ENSMUSG00000097816				0.860841	0.00774227	0.0312388	6.26123	1.27051	4.26161	17.5338	11.4779	12.7229	5	1	3	12	12	12	0.0399166	0.170199
ENSMUSG00000032013	72169	Trim29	tripartite motif-containing 29	0.860782	0.0065254	0.0270635	2.50449	2.54102	1.42054	13.1503	8.60844	8.48191	2	2	1	9	9	8	0.0422663	0.238765
ENSMUSG00000001227	20359	Sema6b	sema domain, transmembrane domain (TM), and cytoplasmic domain, (semaphorin) 6B	0.859677	0.00234971	0.0114551	21.2882	15.2461	9.94375	36.5287	28.6948	37.1083	17	12	7	25	30	35	0.223185	0.597346	4360	Axon guidance - Mus musculus (mouse)
ENSMUSG00000027848	99543	Olfml3	olfactomedin-like 3	0.859314	8.44117e-08	1.19313e-06	136.495	148.65	137.792	227.939	317.556	249.156	109	117	97	156	332	235	1.97603	4.49392
ENSMUSG00000080574	100316665	Mir466i	microRNA 466i	0.859294	0.00769204	0.0310745	5.00899	1.27051	1.42054	10.228	11.4779	8.48191	4	1	1	7	12	8	1.17045	5.60011
ENSMUSG00000097194	320377	9330175E14Rik	RIKEN cDNA 9330175E14 gene	0.858169	0.00501273	0.0217032	2.50449	8.89358	12.7848	20.4561	23.9123	15.9036	2	7	9	14	25	15	0.103731	0.308226
ENSMUSG00000023832	110460	Acat2	acetyl-Coenzyme A acetyltransferase 2	0.858151	4.25538e-06	4.40043e-05	47.5854	53.3615	49.7188	105.203	97.5623	87.9998	38	42	35	72	102	83	1.24585	2.89857	00071;00072;00280;00310;00380;00620;00630;00640;00650;00900;01100;04975	Fatty acid degradation - Mus musculus (mouse);Synthesis and degradation of ketone bodies - Mus musculus (mouse);Valine, leucine and isoleucine degradation - Mus musculus (mouse);Lysine degradation - Mus musculus (mouse);Tryptophan metabolism - Mus musculus (mouse);Pyruvate metabolism - Mus musculus (mouse);Glyoxylate and dicarboxylate metabolism - Mus musculus (mouse);Propanoate metabolism - Mus …
ENSMUSG00000038379	22137	Ttk	Ttk protein kinase	0.855858	3.02645e-06	3.22688e-05	65.1168	73.6896	59.6625	132.965	102.345	148.433	52	58	42	91	107	140	1.26974	2.97004	4110	Cell cycle - Mus musculus (mouse)
ENSMUSG00000085471				0.855404	0.00104047	0.00576394	26.2972	24.1397	22.7286	49.6791	49.7376	53.0119	21	19	16	34	52	50	0.295802	0.745856
ENSMUSG00000019867	76743	Gje1	gap junction protein, epsilon 1	0.85519	0.00770514	0.0311171	2.50449	5.08204	0	7.30574	11.4779	11.6626	2	4	0	5	12	11	0.0940445	0.464676
ENSMUSG00000057465	20209	Saa2	serum amyloid A 2	0.854764	3.73029e-05	0.00030806	62.6123	40.6564	45.4572	109.586	99.4753	83.7588	50	32	32	75	104	79	4.52392	10.7579
ENSMUSG00000020185	52679	E2f7	E2F transcription factor 7	0.854472	0.000387883	0.00244393	18.7837	25.4102	34.0929	52.6014	54.5201	50.8914	15	20	24	36	57	48	0.267621	0.648666
ENSMUSG00000025534	110006	Gusb	glucuronidase, beta	0.85433	1.54122e-11	4.0549e-10	179.071	160.084	159.1	267.39	319.469	330.794	143	126	112	183	334	312	3.44605	7.69274	00040;00500;00531;00860;00983;01100;04142	Pentose and glucuronate interconversions - Mus musculus (mouse);Starch and sucrose metabolism - Mus musculus (mouse);Glycosaminoglycan degradation - Mus musculus (mouse);Porphyrin and chlorophyll metabolism - Mus musculus (mouse);Drug metabolism - other enzymes - Mus musculus (mouse);Metabolic pathways - Mus musculus (mouse);Lysosome - Mus musculus (mouse)
ENSMUSG00000054517	338364	Trim65	tripartite motif-containing 65	0.854118	5.84267e-09	1.00503e-07	123.972	120.699	120.746	211.867	234.341	235.373	99	95	85	145	245	222	1.68223	3.79579
ENSMUSG00000078190	474332	Dnm3os	dynamin 3, opposite strand	0.853959	1.92352e-05	0.000170197	56.3511	43.1974	66.7652	112.508	109.04	99.6624	45	34	47	77	114	94	0.391311	0.909373
ENSMUSG00000056394	16881	Lig1	ligase I, DNA, ATP-dependent	0.853806	2.35569e-10	5.06275e-09	192.846	207.093	183.249	344.831	359.641	379.565	154	163	129	236	376	358	3.38242	7.60794	03030;03410;03420;03430	DNA replication - Mus musculus (mouse);Base excision repair - Mus musculus (mouse);Nucleotide excision repair - Mus musculus (mouse);Mismatch repair - Mus musculus (mouse)
ENSMUSG00000074300	407795	BC030870	cDNA sequence BC030870	0.852783	4.02554e-10	8.30146e-09	463.331	315.087	267.061	634.139	645.633	665.83	370	248	188	434	675	628	29.4093	66.4758
ENSMUSG00000015968	12289	Cacna1d	calcium channel, voltage-dependent, L type, alpha 1D subunit	0.851208	1.48479e-07	2.02335e-06	88.9095	102.911	125.007	176.799	192.255	222.65	71	81	88	121	201	210	0.653166	1.47194	04010;04020;04260;04270;04912;04930;04973;05010;05410;05412;05414	MAPK signaling pathway - Mus musculus (mouse);Calcium signaling pathway - Mus musculus (mouse);Cardiac muscle contraction - Mus musculus (mouse);Vascular smooth muscle contraction - Mus musculus (mouse);GnRH signaling pathway - Mus musculus (mouse);Type II diabetes mellitus - Mus musculus (mouse);Carbohydrate digestion and absorption - Mus musculus (mouse);Alzheimer's disease - Mus musculus (mous…
ENSMUSG00000063317	76179	Usp31	ubiquitin specific peptidase 31	0.850513	2.83201e-08	4.41971e-07	120.216	125.781	107.961	235.245	191.299	240.674	96	99	76	161	200	227	0.644842	1.46949
ENSMUSG00000087560				0.849729	0.00415679	0.0185352	12.5225	8.89358	12.7848	21.9172	25.8253	29.6867	10	7	9	15	27	28	0.584898	1.60278
ENSMUSG00000000028	12544	Cdc45	cell division cycle 45	0.849689	3.93422e-06	4.09443e-05	58.8556	62.255	82.3911	122.736	132.953	130.409	47	49	58	84	139	123	1.77301	4.05178	4110	Cell cycle - Mus musculus (mouse)
ENSMUSG00000048534	270152	Amica1	adhesion molecule, interacts with CXADR antigen 1	0.847199	1.80776e-07	2.43006e-06	108.945	96.5588	113.643	188.488	210.428	198.265	87	76	80	129	220	187	2.4183	5.4661
ENSMUSG00000047977	239167	Synb	syncytin b	0.846185	0.00101965	0.00566446	20.0359	24.1397	32.6723	37.9899	49.7376	66.795	16	19	23	26	52	63	0.354299	0.861181
ENSMUSG00000094102				0.84583	0.00202945	0.0101832	36.3151	26.6807	31.2518	102.28	52.6071	53.0119	29	21	22	70	55	50	4.99045	13.1932
ENSMUSG00000074766	319909	Ism1	isthmin 1, angiogenesis inhibitor	0.845826	0.0021072	0.0104644	17.5314	21.5987	24.1491	39.451	49.7376	42.4095	14	17	17	27	52	40	0.398306	0.999096
ENSMUSG00000053687	319446	Dpep2	dipeptidase 2	0.845022	0.000550832	0.00330277	27.5494	27.9512	22.7286	39.451	54.5201	60.4336	22	22	16	27	57	57	0.494632	1.18719
ENSMUSG00000023868	23984	Pde10a	phosphodiesterase 10A	0.844965	0.000782702	0.00450091	27.5494	19.0577	34.0929	54.0625	61.2155	48.771	22	15	24	37	64	46	0.195228	0.477505	230	Purine metabolism - Mus musculus (mouse)
ENSMUSG00000049134	18175	Nrap	nebulin-related anchoring protein	0.844939	3.79176e-05	0.000312125	45.0809	34.3038	41.1956	84.7466	77.4759	71.036	36	27	29	58	81	67	0.407636	0.951049
ENSMUSG00000034329	237911	Brip1	BRCA1 interacting protein C-terminal helicase 1	0.844571	1.53381e-07	2.08379e-06	106.441	83.8537	95.1759	169.493	175.995	187.662	85	66	67	116	184	177	0.765706	1.7303
ENSMUSG00000040726	15209	Hesx1	homeobox gene expressed in ES cells	0.844267	0.00303916	0.014229	0	0	0	7.30574	3.82597	5.30119	0	0	0	5	4	5	0	0.323005
ENSMUSG00000033906	108672	Zdhhc15	zinc finger, DHHC domain containing 15	0.843459	1.61413e-05	0.000146008	46.3331	48.2794	46.8777	108.125	78.4324	89.06	37	38	33	74	82	84	0.477783	1.12091
ENSMUSG00000014158	63873	Trpv4	transient receptor potential cation channel, subfamily V, member 4	0.843265	0.00780952	0.0314888	3.75674	8.89358	7.10268	10.228	13.3909	26.506	3	7	5	7	14	25	0.11422	0.352148
ENSMUSG00000089900	74092	Tbc1d22bos	TBC1 domain family, member 22B, opposite strand	0.843226	0.00582727	0.0246261	1.25225	0	0	7.30574	3.82597	7.42167	1	0	0	5	4	7	0.0168442	0.308495
ENSMUSG00000041754	58218	Trem3	triggering receptor expressed on myeloid cells 3	0.843027	0.00613982	0.0257301	0	5.08204	0	5.84459	12.4344	8.48191	0	4	0	4	13	8	0.0943061	0.608109
ENSMUSG00000028175	76131	Depdc1a	DEP domain containing 1a	0.843016	0.000166109	0.0011507	45.0809	36.8448	35.5134	75.9797	81.3019	74.2167	36	29	25	52	85	70	0.656059	1.56552
ENSMUSG00000032374	26432	Plod2	procollagen lysine, 2-oxoglutarate 5-dioxygenase 2	0.842325	2.09836e-08	3.32717e-07	164.044	152.461	142.054	244.012	327.121	276.722	131	120	100	167	342	261	2.3256	5.21188	310	Lysine degradation - Mus musculus (mouse)
ENSMUSG00000064936				0.842217	0.00784868	0.0316181	1.25225	2.54102	2.84107	4.38345	10.5214	14.8433	1	2	2	3	11	14	0.955297	5.20084
ENSMUSG00000027201	17876	Myef2	myelin basic protein expression factor 2, repressor	0.842198	1.90254e-07	2.54595e-06	87.6572	81.3127	59.6625	144.654	139.648	146.313	70	64	42	99	146	138	1.23743	2.82597
ENSMUSG00000087213	69941	2810408I11Rik	RIKEN cDNA 2810408I11 gene	0.841465	0.00881062	0.034694	1.25225	2.54102	2.84107	11.6892	6.69545	9.54214	1	2	2	8	7	9	0.174668	0.879175
ENSMUSG00000016458	22431	Wt1	Wilms tumor 1 homolog	0.840726	0.00862426	0.0341335	2.50449	5.08204	4.26161	10.228	10.5214	16.9638	2	4	3	7	11	16	0.0715467	0.275569
ENSMUSG00000073164	69732	2410018L13Rik	RIKEN cDNA 2410018L13 gene	0.839551	0.00547045	0.0233504	8.76572	8.89358	12.7848	30.6841	14.3474	27.5662	7	7	9	21	15	26	0.168779	0.482386
ENSMUSG00000032080	11808	Apoa4	apolipoprotein A-IV	0.839086	0.00963414	0.0373839	36.3151	15.2461	18.467	67.2128	80.3454	59.3733	29	12	13	46	84	56	0.713528	2.56111	04975;04977	Fat digestion and absorption - Mus musculus (mouse);Vitamin digestion and absorption - Mus musculus (mouse)
ENSMUSG00000027496	20878	Aurka	aurora kinase A	0.837829	9.12279e-10	1.79221e-08	142.756	146.109	150.577	223.556	301.295	277.782	114	115	106	153	315	262	4.29344	9.49418	4114	Oocyte meiosis - Mus musculus (mouse)
ENSMUSG00000064057	68662	Scgb3a1	secretoglobin, family 3A, member 1	0.837812	0.00832558	0.0331721	5.00899	1.27051	2.84107	21.9172	6.69545	5.30119	4	1	2	15	7	5	0.282478	1.25193
ENSMUSG00000044811	140497	AF251705	cDNA sequence AF251705	0.83753	0.0029112	0.0137071	12.5225	19.0577	19.8875	20.4561	43.9987	43.4698	10	15	14	14	46	41	0.754257	1.91864
ENSMUSG00000038384	208043	Setd1b	SET domain containing 1B	0.836767	2.66996e-07	3.47894e-06	95.1707	121.969	100.858	162.188	204.689	222.65	76	96	71	111	214	210	0.771871	1.73471	310	Lysine degradation - Mus musculus (mouse)
ENSMUSG00000030528	12144	Blm	Bloom syndrome, RecQ helicase-like	0.836266	1.48243e-05	0.000135469	82.6483	67.3371	39.775	144.654	120.518	101.783	66	53	28	99	126	96	0.720087	1.68716	3440	Homologous recombination - Mus musculus (mouse)
ENSMUSG00000042029	76044	Ncapg2	non-SMC condensin II complex, subunit G2	0.835328	9.31657e-12	2.53724e-10	209.125	188.036	178.988	350.676	339.555	362.601	167	148	126	240	355	342	1.62063	3.58307
ENSMUSG00000024164	12266	C3	complement component 3	0.83489	4.30635e-09	7.55326e-08	2552.08	3210.58	3493.1	5508.53	5994.34	5524.9	2038	2527	2459	3770	6267	5211	33.6166	74.524	04145;04610;05140;05142;05150;05322	Phagosome - Mus musculus (mouse);Complement and coagulation cascades - Mus musculus (mouse);Leishmaniasis - Mus musculus (mouse);Chagas disease (American trypanosomiasis) - Mus musculus (mouse);Staphylococcus aureus infection - Mus musculus (mouse);Systemic lupus erythematosus - Mus musculus (mouse)
ENSMUSG00000092060	666938	Bend4	BEN domain containing 4	0.834867	0.00404071	0.0181056	13.7747	16.5166	9.94375	23.3784	38.2597	28.6264	11	13	7	16	40	27	0.093975	0.256453
ENSMUSG00000086390				0.834393	0.000547312	0.00328387	26.2972	24.1397	29.8313	48.2179	44.9552	65.7348	21	19	21	33	47	62	1.52002	3.63863
ENSMUSG00000072974	214321	Gm4787	predicted gene 4787	0.832539	0.0089596	0.0352107	8.76572	5.08204	4.26161	13.1503	12.4344	23.3252	7	4	3	9	13	22	0.135284	0.446607
ENSMUSG00000031239	16431	Itm2a	integral membrane protein 2A	0.832383	0.00253774	0.0122115	23.7927	20.3282	38.3545	35.0676	75.5629	58.3131	19	16	27	24	79	55	0.88517	2.19016
ENSMUSG00000041153	209212	Osgin2	oxidative stress induced growth inhibitor family member 2	0.832317	8.13723e-05	0.000611232	45.0809	44.4679	31.2518	71.5963	74.6064	86.9395	36	35	22	49	78	82	0.652331	1.52935
ENSMUSG00000041718	67574	Alg13	asparagine-linked glycosylation 13	0.832161	0.000407655	0.00254642	25.0449	27.9512	29.8313	42.3733	50.6941	69.9757	20	22	21	29	53	66	0.370714	0.884467	00510;01100	N-Glycan biosynthesis - Mus musculus (mouse);Metabolic pathways - Mus musculus (mouse)
ENSMUSG00000097838				0.83119	0.00429842	0.0190639	8.76572	11.4346	21.308	30.6841	34.4337	26.506	7	9	15	21	36	25	0.203139	0.536172
ENSMUSG00000046031	215900	Fam26f	family with sequence similarity 26, member F	0.829344	0.00644599	0.0267919	7.51348	8.89358	12.7848	17.5338	30.6078	19.0843	6	7	9	12	32	18	0.505614	1.40244
ENSMUSG00000060989				0.82922	0.00804533	0.0322639	1.25225	1.27051	0	7.30574	7.65194	5.30119	1	1	0	5	8	5	0.0178009	0.175138
ENSMUSG00000025321	320910	Itgb8	integrin beta 8	0.8285	0.000508076	0.00307676	32.5584	22.8692	38.3545	55.5236	57.3896	68.9155	26	18	27	38	60	65	0.208219	0.487235	04510;04512;04514;04810;05410;05412;05414	Focal adhesion - Mus musculus (mouse);ECM-receptor interaction - Mus musculus (mouse);Cell adhesion molecules (CAMs) - Mus musculus (mouse);Regulation of actin cytoskeleton - Mus musculus (mouse);Hypertrophic cardiomyopathy (HCM) - Mus musculus (mouse);Arrhythmogenic right ventricular cardiomyopathy (ARVC) - Mus musculus (mouse);Dilated cardiomyopathy - Mus musculus (mouse)
ENSMUSG00000028980	100198	H6pd	hexose-6-phosphate dehydrogenase (glucose 1-dehydrogenase)	0.82815	1.0495e-09	2.03489e-08	205.368	285.865	221.604	397.432	435.204	465.445	164	225	156	272	455	439	2.79408	6.15771	00030;01100	Pentose phosphate pathway - Mus musculus (mouse);Metabolic pathways - Mus musculus (mouse)
ENSMUSG00000020869	98238	Lrrc59	leucine rich repeat containing 59	0.827968	1.12557e-21	1.09715e-19	1237.22	1247.64	1123.64	2169.81	2069.85	2238.16	988	982	791	1485	2164	2111	23.6362	51.3147
ENSMUSG00000074259	546134	Gramd2	GRAM domain containing 2	0.827269	0.0101032	0.0387906	7.51348	5.08204	5.68215	21.9172	19.1299	10.6024	6	4	4	15	20	10	0.0740922	0.251859
ENSMUSG00000022074	21933	Tnfrsf10b	tumor necrosis factor receptor superfamily, member 10b	0.827204	2.09141e-05	0.000182876	70.1258	52.091	49.7188	109.586	97.5623	119.807	56	41	35	75	102	113	1.00559	2.31795	04060;04210;04650	Cytokine-cytokine receptor interaction - Mus musculus (mouse);Apoptosis - Mus musculus (mouse);Natural killer cell mediated cytotoxicity - Mus musculus (mouse)
ENSMUSG00000019979	11783	Apaf1	apoptotic peptidase activating factor 1	0.826746	1.28213e-14	5.2216e-13	300.539	260.455	231.547	473.412	459.117	500.432	240	205	163	324	480	472	2.23616	4.89778	04115;04210;05010;05012;05014;05016;05222	p53 signaling pathway - Mus musculus (mouse);Apoptosis - Mus musculus (mouse);Alzheimer's disease - Mus musculus (mouse);Parkinson's disease - Mus musculus (mouse);Amyotrophic lateral sclerosis (ALS) - Mus musculus (mouse);Huntington's disease - Mus musculus (mouse);Small cell lung cancer - Mus musculus (mouse)
ENSMUSG00000048612	226101	Myof	myoferlin	0.825376	3.44064e-19	2.42586e-17	542.223	524.721	612.251	973.125	1014.84	1016.77	433	413	431	666	1061	959	4.40979	9.52283
ENSMUSG00000098183				0.824456	5.66e-09	9.75489e-08	206.621	264.266	261.379	393.049	467.725	468.625	165	208	184	269	489	442	15.8129	34.6874
ENSMUSG00000032531	56332	Amotl2	angiomotin-like 2	0.824224	9.37094e-08	1.31427e-06	135.243	146.109	117.905	217.711	277.383	235.373	108	115	83	149	290	222	1.67491	3.71332
ENSMUSG00000022422	72107	Dscc1	DNA replication and sister chromatid cohesion 1	0.824173	0.000704729	0.00410547	22.5404	33.0333	25.5697	65.7517	46.8681	49.8312	18	26	18	45	49	47	0.460129	1.10837
ENSMUSG00000020581	23795	Agr2	anterior gradient 2	0.823575	4.30515e-10	8.84738e-09	2960.31	2767.17	2054.1	4663.99	4366.39	5101.87	2364	2178	1446	3192	4565	4812	159.02	350.336
ENSMUSG00000022650	57263	Retnlb	resistin like beta	0.823567	2.13644e-18	1.37086e-16	989.275	847.431	1059.72	1747.53	1604.99	1836.33	790	667	746	1196	1678	1732	77.6207	167.795
ENSMUSG00000047810	78317	Ccdc88b	coiled-coil domain containing 88B	0.823222	1.26939e-06	1.47475e-05	62.6123	62.255	78.1295	105.203	141.561	126.168	50	49	55	72	148	119	0.763428	1.69412
ENSMUSG00000006179	54373	Prss16	protease, serine 16 (thymus)	0.8231	0.00981401	0.0379415	8.76572	3.81153	5.68215	18.9949	17.2169	11.6626	7	3	4	13	18	11	0.157322	0.49769
ENSMUSG00000022816	14314	Fstl1	follistatin-like 1	0.822494	9.44956e-14	3.44706e-12	959.221	1041.82	896.358	1484.53	1857.51	1864.96	766	820	631	1016	1942	1759	14.2115	30.9632
ENSMUSG00000041219	228482	Arhgap11a	Rho GTPase activating protein 11A	0.822065	3.06458e-12	8.99113e-11	262.972	196.929	207.398	398.894	404.596	401.83	210	155	146	273	423	379	2.49893	5.46346
ENSMUSG00000044702	233826	Palb2	partner and localizer of BRCA2	0.821822	0.000187086	0.00127327	33.8107	34.3038	25.5697	51.1402	60.259	69.9757	27	27	18	35	63	66	0.463366	1.09039
ENSMUSG00000021965	219114	Ska3	spindle and kinetochore associated complex subunit 3	0.820459	5.3677e-05	0.000424608	40.0719	39.3858	53.9804	77.4409	94.6928	77.3974	32	31	38	53	99	73	1.10218	2.48286
ENSMUSG00000028641	56401	P3h1	prolyl 3-hydroxylase 1	0.820432	0.000205475	0.0013826	38.8196	33.0333	31.2518	62.8294	63.1285	71.036	31	26	22	43	66	67	0.600461	1.39008
ENSMUSG00000018008	72318	Cyth4	cytohesin 4	0.81995	2.45726e-08	3.86423e-07	130.234	110.534	132.11	192.872	263.992	218.409	104	87	93	132	276	206	2.48682	5.44821
ENSMUSG00000020806	217344	Rhbdf2	rhomboid 5 homolog 2	0.819187	3.37608e-05	0.000281809	51.3421	38.1153	53.9804	97.897	97.5623	75.2769	41	30	38	67	102	71	0.693127	1.57464
ENSMUSG00000097188				0.81898	2.26609e-06	2.48143e-05	62.6123	64.7961	79.55	116.892	112.866	150.554	50	51	56	80	118	142	1.41964	3.15004
ENSMUSG00000025762	214048	Larp1b	La ribonucleoprotein domain family, member 1B	0.818388	0.000603057	0.00357743	21.2882	21.5987	29.8313	52.6014	47.8246	43.4698	17	17	21	36	50	41	0.326742	0.776456
ENSMUSG00000097680				0.81807	0.00581571	0.0245948	11.2702	13.9756	9.94375	26.3007	20.0863	31.8071	9	11	7	18	21	30	0.234858	0.63224
ENSMUSG00000002055	54141	Spag5	sperm associated antigen 5	0.817688	1.45823e-07	1.99203e-06	132.738	130.863	116.484	251.318	212.341	235.373	106	103	82	172	222	222	1.81653	4.03635
ENSMUSG00000025355	58223	Mmp19	matrix metallopeptidase 19	0.816733	2.39802e-05	0.000206847	48.8376	57.173	51.1393	83.2855	99.4753	108.144	39	45	36	57	104	102	0.857328	1.92242
ENSMUSG00000069910	70385	Spdl1	spindle apparatus coiled-coil protein 1	0.816415	2.51112e-06	2.72964e-05	60.1078	72.4191	59.6625	112.508	123.388	118.747	48	57	42	77	129	112	1.42635	3.18381
ENSMUSG00000058392	72462	Rrp1b	ribosomal RNA processing 1 homolog B (S. cerevisiae)	0.816365	4.07902e-08	6.13503e-07	110.198	121.969	102.279	188.488	218.08	201.445	88	96	72	129	228	190	1.2751	2.80618
ENSMUSG00000014778	234686	Fhod1	formin homology 2 domain containing 1	0.816293	2.97806e-05	0.000251939	78.8915	68.6076	51.1393	105.203	137.735	128.289	63	54	36	72	144	121	0.854961	1.94312
ENSMUSG00000046879	15944	Irgm1	immunity-related GTPase family M member 1	0.816242	2.87983e-07	3.72249e-06	480.863	547.59	451.731	954.13	1042.58	715.661	384	431	318	653	1090	675	7.17818	15.8741
ENSMUSG00000085941				0.815135	0.0115815	0.043502	3.75674	1.27051	5.68215	11.6892	8.60844	14.8433	3	1	4	8	9	14	0.286441	1.12809
ENSMUSG00000026712	17533	Mrc1	mannose receptor, C type 1	0.814937	7.63904e-16	3.51199e-14	768.879	881.735	794.08	1402.7	1540.91	1415.42	614	694	559	960	1611	1335	8.49687	18.3094	4145	Phagosome - Mus musculus (mouse)
ENSMUSG00000072844	654820	G530011O06Rik	RIKEN cDNA G530011O06 gene	0.814903	0.00274626	0.0130426	17.5314	16.5166	15.6259	42.3733	28.6948	36.0481	14	13	11	29	30	34	0.387837	1.00842
ENSMUSG00000037820	21817	Tgm2	transglutaminase 2, C polypeptide	0.814429	5.26242e-20	4.17205e-18	880.329	902.063	852.322	1548.82	1634.65	1502.36	703	710	600	1060	1709	1417	13.6239	29.2792	5016	Huntington's disease - Mus musculus (mouse)
ENSMUSG00000015880	54392	Ncapg	non-SMC condensin I complex, subunit G	0.814378	3.99827e-08	6.03394e-07	147.765	162.625	120.746	300.997	249.645	239.614	118	128	85	206	261	226	2.01392	4.45743
ENSMUSG00000073529				0.813118	0.0117637	0.0440195	3.75674	10.1641	1.42054	13.1503	17.2169	12.7229	3	8	1	9	18	12	0.0978716	0.335173
ENSMUSG00000036492	386454	Rnf39	ring finger protein 39	0.813102	1.4449e-05	0.000132652	91.414	62.255	65.3447	154.882	127.214	127.229	73	49	46	106	133	120	2.57301	5.81065
ENSMUSG00000031490	13685	Eif4ebp1	eukaryotic translation initiation factor 4E binding protein 1	0.812768	8.3867e-07	1.00269e-05	93.9185	85.1242	80.9706	149.037	142.517	185.542	75	67	57	102	149	175	4.92389	10.9489	03013;04012;04150;04910;05221	RNA transport - Mus musculus (mouse);ErbB signaling pathway - Mus musculus (mouse);mTOR signaling pathway - Mus musculus (mouse);Insulin signaling pathway - Mus musculus (mouse);Acute myeloid leukemia - Mus musculus (mouse)
ENSMUSG00000096954				0.812565	6.28177e-05	0.000489962	55.0988	78.7717	82.3911	130.042	153.039	121.927	44	62	58	89	160	115	0.806726	1.81922
ENSMUSG00000010461	14051	Eya4	EYA transcriptional coactivator and phosphatase 4	0.812128	0.00727418	0.0296451	12.5225	13.9756	11.3643	35.0676	25.8253	24.3855	10	11	8	24	27	23	0.171938	0.466338
ENSMUSG00000025511	64540	Tspan4	tetraspanin 4	0.811996	0.000165925	0.00114987	32.5584	49.5499	45.4572	75.9797	86.0844	76.3372	26	39	32	52	90	72	1.6223	3.65601
ENSMUSG00000036223	66468	Ska1	spindle and kinetochore associated complex subunit 1	0.810158	0.00262035	0.0125447	17.5314	19.0577	15.6259	33.6064	41.1292	33.9276	14	15	11	23	43	32	0.363403	0.9156
ENSMUSG00000025921	98711	Rdh10	retinol dehydrogenase 10 (all-trans)	0.809746	5.31825e-10	1.07194e-08	197.855	193.118	153.418	321.453	339.555	317.011	158	152	108	220	355	299	2.81586	6.12732	00830;01100	Retinol metabolism - Mus musculus (mouse);Metabolic pathways - Mus musculus (mouse)
ENSMUSG00000028599	21938	Tnfrsf1b	tumor necrosis factor receptor superfamily, member 1b	0.809158	1.10736e-11	2.97935e-10	229.161	280.783	294.051	425.194	536.592	468.625	183	221	207	291	561	442	3.92563	8.43237	04060;04920;05014	Cytokine-cytokine receptor interaction - Mus musculus (mouse);Adipocytokine signaling pathway - Mus musculus (mouse);Amyotrophic lateral sclerosis (ALS) - Mus musculus (mouse)
ENSMUSG00000097743				0.809103	0.00696876	0.0285177	10.018	5.08204	14.2054	24.8395	24.8688	16.9638	8	4	10	17	26	16	0.278145	0.757372
ENSMUSG00000055216				0.808973	0.010956	0.0415549	6.26123	15.2461	4.26161	27.7618	10.5214	26.506	5	12	3	19	11	25	0.225403	0.686082
ENSMUSG00000067356				0.808679	0.0104485	0.0398418	0	0	2.84107	10.228	4.78246	7.42167	0	0	2	7	5	7	0.039706	0.364456
ENSMUSG00000014444	234839	Piezo1	piezo-type mechanosensitive ion channel component 1	0.808537	7.7462e-11	1.82291e-09	184.08	194.388	207.398	324.375	363.467	357.3	147	153	146	222	380	337	1.32806	2.86199
ENSMUSG00000033987	69926	Dnah17	dynein, axonemal, heavy chain 17	0.808083	0.00833119	0.0331797	8.76572	13.9756	7.10268	23.3784	21.0428	22.265	7	11	5	16	22	21	0.0369555	0.0999997
ENSMUSG00000027947	16194	Il6ra	interleukin 6 receptor, alpha	0.807822	4.84967e-06	4.94878e-05	56.3511	55.9025	76.709	118.353	118.605	110.265	45	44	54	81	124	104	1.05527	2.33255	04060;04630;04640	Cytokine-cytokine receptor interaction - Mus musculus (mouse);Jak-STAT signaling pathway - Mus musculus (mouse);Hematopoietic cell lineage - Mus musculus (mouse)
ENSMUSG00000027715	12428	Ccna2	cyclin A2	0.807446	7.15301e-17	3.70043e-15	380.683	458.654	397.75	702.813	700.153	789.877	304	361	280	481	732	745	7.76356	16.6418	04110;04914	Cell cycle - Mus musculus (mouse);Progesterone-mediated oocyte maturation - Mus musculus (mouse)
ENSMUSG00000026864	14828	Hspa5	heat shock protein 5	0.807394	1.97514e-09	3.65483e-08	5580.01	3965.27	3378.04	7616.97	8406.62	7201.14	4456	3121	2378	5213	8789	6792	91.5836	199.703	03060;04141;04612;05020	Protein export - Mus musculus (mouse);Protein processing in endoplasmic reticulum - Mus musculus (mouse);Antigen processing and presentation - Mus musculus (mouse);Prion diseases - Mus musculus (mouse)
ENSMUSG00000027349	68215	Fam98b	family with sequence similarity 98, member B	0.806538	3.19187e-06	3.38707e-05	87.6572	72.4191	59.6625	137.348	124.344	143.132	70	57	42	94	130	135	2.05806	4.59684
ENSMUSG00000029910	56150	Mad2l1	MAD2 mitotic arrest deficient-like 1	0.806391	4.22152e-08	6.32271e-07	105.189	125.781	105.12	213.328	193.212	202.506	84	99	74	146	202	191	3.62251	7.92736	04110;04114;04914	Cell cycle - Mus musculus (mouse);Oocyte meiosis - Mus musculus (mouse);Progesterone-mediated oocyte maturation - Mus musculus (mouse)
ENSMUSG00000087672				0.806204	0.0121942	0.0452132	3.75674	1.27051	4.26161	10.228	6.69545	14.8433	3	1	3	7	7	14	0.375535	1.5492
ENSMUSG00000028970	18669	Abcb1b	ATP-binding cassette, sub-family B (MDR/TAP), member 1B	0.806175	9.21946e-05	0.000682676	38.8196	40.6564	41.1956	78.902	70.7805	77.3974	31	32	29	54	74	73	0.517027	1.17401	02010;04976	ABC transporters - Mus musculus (mouse);Bile secretion - Mus musculus (mouse)
ENSMUSG00000043424	100042807	Eif3j2	eukaryotic translation initiation factor 3, subunit J2	0.805155	0.00819885	0.0327573	7.51348	10.1641	5.68215	21.9172	14.3474	20.1445	6	8	4	15	15	19	0.179003	0.522833	3013	RNA transport - Mus musculus (mouse)
ENSMUSG00000039470	70546	Zdhhc2	zinc finger, DHHC domain containing 2	0.804468	9.4274e-05	0.000696917	66.3691	41.9269	56.8215	84.7466	110.953	110.265	53	33	40	58	116	104	0.907891	2.03981
ENSMUSG00000021360	14538	Gcnt2	glucosaminyl (N-acetyl) transferase 2, I-branching enzyme	0.804368	8.46612e-11	1.9741e-09	191.594	215.987	156.259	325.836	367.293	313.831	153	170	110	223	384	296	2.39764	5.18563	00601;01100	Glycosphingolipid biosynthesis - lacto and neolacto series - Mus musculus (mouse);Metabolic pathways - Mus musculus (mouse)
ENSMUSG00000056679	70771	Gpr173	G-protein coupled receptor 173	0.804246	0.00988317	0.0381345	8.76572	6.35256	8.52322	17.5338	19.1299	19.0843	7	5	6	12	20	18	0.0906327	0.258292
ENSMUSG00000086050				0.803675	0.00967551	0.0375118	2.50449	1.27051	1.42054	8.76689	6.69545	7.42167	2	1	1	6	7	7	0.0323942	0.172766
ENSMUSG00000040364	56546	Sec1	secretory blood group 1	0.802237	0.0127952	0.0469727	2.50449	2.54102	4.26161	4.38345	15.3039	9.54214	2	2	3	3	16	9	0.0706158	0.268523	00601;00603;01100	Glycosphingolipid biosynthesis - lacto and neolacto series - Mus musculus (mouse);Glycosphingolipid biosynthesis - globo series - Mus musculus (mouse);Metabolic pathways - Mus musculus (mouse)
ENSMUSG00000021732	14165	Fgf10	fibroblast growth factor 10	0.801983	3.02412e-06	3.22633e-05	93.9185	92.7473	58.242	124.198	165.473	155.855	75	73	41	85	173	147	1.10213	2.44042	04010;04810;05200;05218	MAPK signaling pathway - Mus musculus (mouse);Regulation of actin cytoskeleton - Mus musculus (mouse);Pathways in cancer - Mus musculus (mouse);Melanoma - Mus musculus (mouse)
ENSMUSG00000030795	233908	Fus	fused in sarcoma	0.801549	2.99268e-08	4.65013e-07	187.837	155.002	207.398	343.37	321.382	323.373	150	122	146	235	336	305	2.08861	4.51968
ENSMUSG00000070436	12406	Serpinh1	serine (or cysteine) peptidase inhibitor, clade H, member 1	0.800262	2.92186e-09	5.25404e-08	589.808	590.788	585.261	787.559	1243.44	1116.43	471	465	412	539	1300	1053	13.7375	29.7064
ENSMUSG00000002845	67846	Tmem39a	transmembrane protein 39a	0.798602	9.21006e-07	1.09235e-05	97.6752	102.911	80.9706	179.721	155.908	177.06	78	81	57	123	163	167	1.82048	4.01026
ENSMUSG00000035455	60530	Fignl1	fidgetin-like 1	0.798245	7.56994e-06	7.41123e-05	65.1168	86.3948	56.8215	134.426	137.735	110.265	52	68	40	92	144	104	1.3003	2.88499
ENSMUSG00000028862	53608	Map3k6	mitogen-activated protein kinase kinase kinase 6	0.798067	0.000171508	0.00118213	47.5854	39.3858	32.6723	70.1351	65.998	87.9998	38	31	23	48	69	83	0.511722	1.1643	4010	MAPK signaling pathway - Mus musculus (mouse)
ENSMUSG00000020205	21664	Phlda1	pleckstrin homology like domain, family A, member 1	0.797325	6.8352e-07	8.31693e-06	162.792	102.911	98.017	192.872	201.82	262.939	130	81	69	132	211	248	3.456	7.6045
ENSMUSG00000097796	100504601	Gm16702	predicted gene, 16702	0.796422	2.54601e-05	0.000218555	81.396	91.4768	96.5965	146.115	177.908	167.518	65	72	68	100	186	158	2.10594	4.6416
ENSMUSG00000025082	240675	Vwa2	von Willebrand factor A domain containing 2	0.796214	0.0126438	0.0465085	5.00899	2.54102	5.68215	10.228	17.2169	14.8433	4	2	4	7	18	14	0.060991	0.235772
ENSMUSG00000048482	12064	Bdnf	brain derived neurotrophic factor	0.795571	0.0137222	0.0496164	3.75674	10.1641	0	8.76689	13.3909	16.9638	3	8	0	6	14	16	0.0599271	0.207464	04010;04722;05016	MAPK signaling pathway - Mus musculus (mouse);Neurotrophin signaling pathway - Mus musculus (mouse);Huntington's disease - Mus musculus (mouse)
ENSMUSG00000045917	230279	6330416G13Rik	RIKEN cDNA 6330416G13 gene	0.795049	2.8074e-07	3.64472e-06	98.9275	102.911	90.9143	151.959	180.777	189.783	79	81	64	104	189	179	1.44499	3.12635
ENSMUSG00000043263	236312	Pyhin1	pyrin and HIN domain family, member 1	0.795043	0.00119161	0.00645882	26.2972	19.0577	29.8313	33.6064	56.4331	55.1324	21	15	21	23	59	52	0.400903	0.938027
ENSMUSG00000020473	11568	Aebp1	AE binding protein 1	0.794873	1.75976e-07	2.37448e-06	349.377	317.628	377.863	675.051	620.764	581.011	279	250	266	462	649	548	5.07952	10.9908
ENSMUSG00000093385				0.794437	8.29872e-06	8.04962e-05	131.486	138.486	123.587	217.711	240.08	258.698	105	109	87	149	251	244	2.70334	5.96073
ENSMUSG00000052488	27967	Cherp	calcium homeostasis endoplasmic reticulum protein	0.794201	5.96995e-07	7.34427e-06	95.1707	129.592	102.279	166.571	202.776	217.349	76	102	72	114	212	205	1.60326	3.48504	3040	Spliceosome - Mus musculus (mouse)
ENSMUSG00000027230	26427	Creb3l1	cAMP responsive element binding protein 3-like 1	0.793947	8.88401e-08	1.25077e-06	244.188	212.175	198.875	324.375	391.206	453.782	195	167	140	222	409	428	4.67395	10.1303	04916;04962;05016;05215	Melanogenesis - Mus musculus (mouse);Vasopressin-regulated water reabsorption - Mus musculus (mouse);Huntington's disease - Mus musculus (mouse);Prostate cancer - Mus musculus (mouse)
ENSMUSG00000097860				0.793609	0.000282398	0.00183914	37.5674	40.6564	42.6161	48.2179	78.4324	96.4817	30	32	30	33	82	91	0.672405	1.50872
ENSMUSG00000002835	27221	Chaf1a	chromatin assembly factor 1, subunit A (p150)	0.793091	9.55979e-07	1.13232e-05	101.432	63.5256	99.4375	138.809	163.56	170.698	81	50	70	95	171	161	1.48826	3.22098
ENSMUSG00000099296				0.79263	0.0138584	0.0500014	5.00899	2.54102	0	10.228	8.60844	10.6024	4	2	0	7	9	10	0.0802337	0.385183
ENSMUSG00000064672				0.792102	0.000877591	0.00496809	22.5404	53.3615	42.6161	62.8294	73.6499	87.9998	18	42	30	43	77	83	16.2663	37.2185
ENSMUSG00000066632				0.791475	0.0116238	0.043624	6.26123	1.27051	0	10.228	11.4779	14.8433	5	1	0	7	12	14	0.0791733	0.476213
ENSMUSG00000055926	623781	Gm14137	predicted gene 14137	0.791321	0.0137305	0.04963	6.26123	3.81153	2.84107	14.6115	6.69545	16.9638	5	3	2	10	7	16	0.0777681	0.280243
ENSMUSG00000024803	107765	Ankrd1	ankyrin repeat domain 1 (cardiac muscle)	0.791246	0.0112087	0.0423605	5.00899	7.62307	4.26161	17.5338	17.2169	30.7469	4	6	3	12	18	29	0.177561	0.838265
ENSMUSG00000022639				0.79085	0.0138545	0.0499973	2.50449	6.35256	4.26161	8.76689	16.2604	14.8433	2	5	3	6	17	14	0.428973	1.58122
ENSMUSG00000073418	12268	C4b	complement component 4B (Chido blood group)	0.790237	1.40938e-09	2.67168e-08	401.971	512.016	595.205	881.073	935.45	853.492	321	403	419	603	978	805	5.23818	11.1534	04610;05150;05322	Complement and coagulation cascades - Mus musculus (mouse);Staphylococcus aureus infection - Mus musculus (mouse);Systemic lupus erythematosus - Mus musculus (mouse)
ENSMUSG00000022792	70120	Yars2	tyrosyl-tRNA synthetase 2 (mitochondrial)	0.789954	1.31734e-05	0.000122262	83.9005	64.7961	53.9804	113.97	118.605	136.771	67	51	38	78	124	129	1.33866	2.96404	970	Aminoacyl-tRNA biosynthesis - Mus musculus (mouse)
ENSMUSG00000044092	319772	C130050O18Rik	RIKEN cDNA C130050O18 gene	0.789579	0.0101019	0.0387906	7.51348	11.4346	12.7848	13.1503	25.8253	30.7469	6	9	9	9	27	29	0.199372	0.531317
ENSMUSG00000038517	73174	Tbkbp1	TBK1 binding protein 1	0.789224	0.00570173	0.0241815	15.027	5.08204	14.2054	24.8395	24.8688	24.3855	12	4	10	17	26	23	0.191549	0.498712	4622	RIG-I-like receptor signaling pathway - Mus musculus (mouse)
ENSMUSG00000000562	11542	Adora3	adenosine A3 receptor	0.789092	0.0140495	0.050517	3.75674	10.1641	5.68215	18.9949	15.3039	15.9036	3	8	4	13	16	15	0.153941	0.474851	4080	Neuroactive ligand-receptor interaction - Mus musculus (mouse)
ENSMUSG00000002111	20375	Spi1	spleen focus forming virus (SFFV) proviral integration oncogene	0.788633	0.000107156	0.000782736	42.5764	71.1486	59.6625	97.897	124.344	95.4214	34	56	42	67	130	90	1.58872	3.51179	04380;05200;05221	Osteoclast differentiation - Mus musculus (mouse);Pathways in cancer - Mus musculus (mouse);Acute myeloid leukemia - Mus musculus (mouse)
ENSMUSG00000054855	223881	Rnd1	Rho family GTPase 1	0.788019	0.00503456	0.0217924	15.027	17.7872	12.7848	35.0676	30.6078	27.5662	12	14	9	24	32	26	0.384224	0.948588	4360	Axon guidance - Mus musculus (mouse)
ENSMUSG00000053469	21819	Tg	thyroglobulin	0.787873	0.0148568	0.0528023	1.25225	5.08204	5.68215	8.76689	9.56493	16.9638	1	4	4	6	10	16	0.026692	0.0944128	5320	Autoimmune thyroid disease - Mus musculus (mouse)
ENSMUSG00000049723	17381	Mmp12	matrix metallopeptidase 12	0.787635	1.12974e-05	0.000106513	51.3421	50.8204	68.1857	108.125	95.6493	104.964	41	40	48	74	100	99	0.710624	1.54958
ENSMUSG00000030677	110033	Kif22	kinesin family member 22	0.786806	5.36228e-07	6.69365e-06	110.198	138.486	130.689	251.318	190.342	240.674	88	109	92	172	199	227	3.42483	7.42221
ENSMUSG00000028525	18578	Pde4b	phosphodiesterase 4B, cAMP specific	0.786798	2.99733e-11	7.50931e-10	170.306	179.142	211.66	317.069	335.729	329.734	136	141	149	217	351	311	2.43077	5.13252	230	Purine metabolism - Mus musculus (mouse)
ENSMUSG00000023992	83433	Trem2	triggering receptor expressed on myeloid cells 2	0.786632	0.0142696	0.0511128	3.75674	15.2461	7.10268	21.9172	26.7818	15.9036	3	12	5	15	28	15	0.101563	0.302942	4380	Osteoclast differentiation - Mus musculus (mouse)
ENSMUSG00000027387	57432	Zc3h8	zinc finger CCCH type containing 8	0.786516	0.00866584	0.0342828	13.7747	12.7051	8.52322	20.4561	26.7818	27.5662	11	10	6	14	28	26	0.399069	1.03856
ENSMUSG00000060639	319158	Hist1h4i	histone cluster 1, H4i	0.78645	0.00164297	0.00850225	20.0359	33.0333	25.5697	42.3733	48.7811	58.3131	16	26	18	29	51	55	2.7267	6.27491	5322	Systemic lupus erythematosus - Mus musculus (mouse)
ENSMUSG00000021536	210044	Adcy2	adenylate cyclase 2	0.786015	0.00488411	0.0212029	18.7837	21.5987	26.9902	35.0676	41.1292	58.3131	15	17	19	24	43	55	0.298717	0.721385	00230;04020;04062;04114;04270;04540;04912;04914;04916;04970;04971;04972;04976;05414	Purine metabolism - Mus musculus (mouse);Calcium signaling pathway - Mus musculus (mouse);Chemokine signaling pathway - Mus musculus (mouse);Oocyte meiosis - Mus musculus (mouse);Vascular smooth muscle contraction - Mus musculus (mouse);Gap junction - Mus musculus (mouse);GnRH signaling pathway - Mus musculus (mouse);Progesterone-mediated oocyte maturation - Mus musculus (mouse);Melanogenesis - M…
ENSMUSG00000026622	18005	Nek2	NIMA (never in mitosis gene a)-related expressed kinase 2	0.785662	1.15158e-08	1.88804e-07	141.504	167.707	180.408	283.463	267.818	314.891	113	132	127	194	280	297	2.82861	6.03614
ENSMUSG00000055320	21676	Tead1	TEA domain family member 1	0.78564	9.648e-12	2.60365e-10	319.323	260.455	237.23	451.495	490.681	493.011	255	205	167	309	513	465	1.5212	3.24005
ENSMUSG00000093765				0.784143	0.0134648	0.0489269	5.00899	2.54102	0	8.76689	6.69545	12.7229	4	2	0	6	7	12	0.0706468	0.325744
ENSMUSG00000089646				0.784073	0.0144229	0.0515067	5.00899	6.35256	5.68215	23.3784	9.56493	13.7831	4	5	4	16	10	13	1.55519	5.10319
ENSMUSG00000081471				0.783831	4.01652e-05	0.000328806	53.8466	57.173	56.8215	89.1301	112.866	101.783	43	45	40	61	118	96	1.01152	2.2148
ENSMUSG00000037679	70435	Inf2	inverted formin, FH2 and WH2 domain containing	0.782198	3.10957e-06	3.30563e-05	97.6752	110.534	89.4938	159.265	173.125	200.385	78	87	63	109	181	189	1.20239	2.60861
ENSMUSG00000084798	75166	4930533B01Rik	RIKEN cDNA 4930533B01 gene	0.781679	0.0156982	0.0552425	3.75674	5.08204	4.26161	7.30574	18.1734	11.6626	3	4	3	5	19	11	0.236931	0.816089
ENSMUSG00000097042				0.781485	0.00227738	0.0111696	16.2792	24.1397	24.1491	45.2956	39.2162	42.4095	13	19	17	31	41	40	0.521752	1.23383
ENSMUSG00000027540	19246	Ptpn1	protein tyrosine phosphatase, non-receptor type 1	0.78139	2.18002e-14	8.58436e-13	280.503	284.594	286.948	495.329	495.463	494.071	224	224	202	339	518	466	3.69374	7.77392	04520;04910	Adherens junction - Mus musculus (mouse);Insulin signaling pathway - Mus musculus (mouse)
ENSMUSG00000090104				0.780789	0.00144107	0.00760929	20.0359	25.4102	28.4107	37.9899	52.6071	49.8312	16	20	20	26	55	47	0.628178	1.44303
ENSMUSG00000066687	235320	Zbtb16	zinc finger and BTB domain containing 16	0.780668	8.92418e-05	0.000663014	102.684	115.617	99.4375	229.4	162.604	192.963	82	91	70	157	170	182	1.15818	2.57009	05200;05221	Pathways in cancer - Mus musculus (mouse);Acute myeloid leukemia - Mus musculus (mouse)
ENSMUSG00000026669	70024	Mcm10	minichromosome maintenance 10 replication initiation factor	0.780035	3.2436e-07	4.14762e-06	177.819	143.568	132.11	249.856	271.644	284.144	142	113	93	171	284	268	1.72868	3.72489
ENSMUSG00000039982	207521	Dtx4	deltex 4, E3 ubiquitin ligase	0.779764	1.22619e-09	2.34939e-08	191.594	208.364	220.183	331.681	368.25	384.866	153	164	155	227	385	363	2.00366	4.23531	4330	Notch signaling pathway - Mus musculus (mouse)
ENSMUSG00000046169	108154	Adamts6	a disintegrin-like and metallopeptidase (reprolysin type) with thrombospondin type 1 motif, 6	0.779582	0.000279587	0.00182417	31.3062	35.5743	39.775	65.7517	63.1285	68.9155	25	28	28	45	66	65	0.4124	0.922007
ENSMUSG00000097662	328489	A630020A06	uncharacterized A630020A06	0.779551	0.015956	0.055984	10.018	1.27051	1.42054	8.76689	17.2169	14.8433	8	1	1	6	18	14	0.065943	0.261774
ENSMUSG00000087231	320172	E230016M11Rik	RIKEN cDNA E230016M11 gene	0.779311	0.00852301	0.0338078	11.2702	6.35256	14.2054	20.4561	19.1299	29.6867	9	5	10	14	20	28	0.240461	0.631529
ENSMUSG00000059939	230996	9430015G10Rik	RIKEN cDNA 9430015G10 gene	0.779066	0.00122769	0.00664228	31.3062	27.9512	26.9902	43.8345	57.3896	62.5541	25	22	19	30	60	59	0.545557	1.25793
ENSMUSG00000030882	77505	Dnhd1	dynein heavy chain domain 1	0.778987	0.0086082	0.0340775	11.2702	13.9756	17.0464	27.7618	29.6513	32.8674	9	11	12	19	31	31	0.0543385	0.139802
ENSMUSG00000030609	68048	Aen	apoptosis enhancing nuclease	0.77878	1.12275e-07	1.55979e-06	118.963	116.887	103.699	187.027	200.863	212.048	95	92	73	128	210	200	1.42444	3.04862
ENSMUSG00000037321	21354	Tap1	transporter 1, ATP-binding cassette, sub-family B (MDR/TAP)	0.778595	1.17575e-08	1.92237e-07	185.332	242.668	248.594	404.738	446.682	339.276	148	191	175	277	467	320	3.22582	6.83388	02010;04145;04612;05340	ABC transporters - Mus musculus (mouse);Phagosome - Mus musculus (mouse);Antigen processing and presentation - Mus musculus (mouse);Primary immunodeficiency - Mus musculus (mouse)
ENSMUSG00000035299	17318	Mid1	midline 1	0.778504	8.05151e-06	7.84396e-05	82.6483	69.8781	58.242	119.814	146.343	112.385	66	55	41	82	153	106	0.983353	2.14094	4120	Ubiquitin mediated proteolysis - Mus musculus (mouse)
ENSMUSG00000031119	14735	Gpc4	glypican 4	0.778178	3.96168e-06	4.12061e-05	87.6572	99.0999	66.7652	147.576	143.474	164.337	70	78	47	101	150	155	1.77349	3.86343
ENSMUSG00000087281				0.777978	0.010309	0.0393773	1.25225	1.27051	0	5.84459	6.69545	7.42167	1	1	0	4	7	7	0.118353	1.15306
ENSMUSG00000030921	20128	Trim30a	tripartite motif-containing 30A	0.777627	1.10736e-12	3.45939e-11	205.368	188.036	237.23	374.054	371.119	350.939	164	148	167	256	388	331	3.11686	6.52781
ENSMUSG00000064346				0.777351	0.0130723	0.0477737	7.51348	10.1641	8.52322	16.0726	26.7818	19.0843	6	8	6	11	28	18	7.27768	20.8378
ENSMUSG00000035478	17192	Mbd3	methyl-CpG binding domain protein 3	0.777246	3.88047e-07	4.90573e-06	115.207	152.461	134.951	245.473	238.167	230.072	92	120	95	168	249	217	4.51023	9.64318
ENSMUSG00000076534				0.777038	0.00547135	0.0233504	26.2972	21.5987	28.4107	20.4561	60.259	75.2769	21	17	20	14	63	71	4.24338	10.5884
ENSMUSG00000098439				0.7768	0.0162244	0.0566806	2.50449	3.81153	4.26161	5.84459	8.60844	16.9638	2	3	3	4	9	16	0.0824205	0.297414
ENSMUSG00000024014	18712	Pim1	proviral integration site 1	0.776283	6.02186e-06	6.01445e-05	62.6123	80.0422	90.9143	128.581	150.169	135.71	50	63	64	88	157	128	2.21076	4.72752	04630;05221	Jak-STAT signaling pathway - Mus musculus (mouse);Acute myeloid leukemia - Mus musculus (mouse)
ENSMUSG00000024660	16319	Incenp	inner centromere protein	0.775543	5.7659e-09	9.92781e-08	160.288	158.814	137.792	246.934	271.644	283.084	128	125	97	169	284	267	2.6378	5.60813
ENSMUSG00000024472	70640	Dcp2	decapping mRNA 2	0.774651	1.92078e-08	3.05101e-07	401.971	282.053	275.584	530.397	574.852	582.071	321	222	194	363	601	549	2.05859	4.39163	3018	RNA degradation - Mus musculus (mouse)
ENSMUSG00000026104	20846	Stat1	signal transducer and activator of transcription 1	0.773469	1.78998e-10	3.93708e-09	1103.23	1327.68	1241.55	2308.61	2396.97	1702.74	881	1045	874	1580	2506	1606	13.2289	27.7987	04062;04380;04620;04630;05140;05145;05160;05200;05212	Chemokine signaling pathway - Mus musculus (mouse);Osteoclast differentiation - Mus musculus (mouse);Toll-like receptor signaling pathway - Mus musculus (mouse);Jak-STAT signaling pathway - Mus musculus (mouse);Leishmaniasis - Mus musculus (mouse);Toxoplasmosis - Mus musculus (mouse);Hepatitis C - Mus musculus (mouse);Pathways in cancer - Mus musculus (mouse);Pancreatic cancer - Mus musculus (mou…
ENSMUSG00000024421	16774	Lama3	laminin, alpha 3	0.773318	1.96953e-06	2.18758e-05	240.431	302.382	353.714	565.465	532.767	490.89	192	238	249	387	557	463	1.61824	3.44748	04510;04512;05145;05146;05200;05222	Focal adhesion - Mus musculus (mouse);ECM-receptor interaction - Mus musculus (mouse);Toxoplasmosis - Mus musculus (mouse);Amoebiasis - Mus musculus (mouse);Pathways in cancer - Mus musculus (mouse);Small cell lung cancer - Mus musculus (mouse)
ENSMUSG00000060550	15018	H2-Q7	histocompatibility 2, Q region locus 7	0.772253	4.03535e-05	0.000330195	50.0899	58.4435	65.3447	92.0524	130.083	90.1202	40	46	46	63	136	85	0.770403	1.66893	04144;04145;04514;04612;04940;05320;05330;05332;05416	Endocytosis - Mus musculus (mouse);Phagosome - Mus musculus (mouse);Cell adhesion molecules (CAMs) - Mus musculus (mouse);Antigen processing and presentation - Mus musculus (mouse);Type I diabetes mellitus - Mus musculus (mouse);Autoimmune thyroid disease - Mus musculus (mouse);Allograft rejection - Mus musculus (mouse);Graft-versus-host disease - Mus musculus (mouse);Viral myocarditis - Mus musc…
ENSMUSG00000041773	13803	Enc1	ectodermal-neural cortex 1	0.771205	1.5095e-06	1.72828e-05	103.936	133.404	105.12	154.882	194.168	253.397	83	105	74	106	203	239	1.34262	2.86907
ENSMUSG00000005980	13419	Dnase1	deoxyribonuclease I	0.771201	0.016381	0.0571084	3.75674	5.08204	4.26161	14.6115	12.4344	10.6024	3	4	3	10	13	10	0.0876356	0.303058
ENSMUSG00000040463	18432	Mybbp1a	MYB binding protein (P160) 1a	0.770758	3.03365e-17	1.68056e-15	475.854	551.402	529.86	938.057	899.103	850.311	380	434	373	642	940	802	6.51699	13.5632
ENSMUSG00000022102	13449	Dok2	docking protein 2	0.77065	0.0102095	0.0390877	17.5314	11.4346	19.8875	20.4561	49.7376	32.8674	14	9	14	14	52	31	0.507635	1.29813
ENSMUSG00000050896	269295	Rtn4rl2	reticulon 4 receptor-like 2	0.769758	0.0083579	0.0332714	1.25225	1.27051	0	5.84459	7.65194	4.24095	1	1	0	4	8	4	0.0354243	0.305493
ENSMUSG00000028268	55932	Gbp3	guanylate binding protein 3	0.768137	0.000117804	0.000850618	182.828	135.945	119.325	324.375	308.947	166.457	146	107	84	222	323	157	3.02688	6.66472
ENSMUSG00000091993				0.767894	0.00678167	0.027948	8.76572	17.7872	19.8875	26.3007	28.6948	38.1686	7	14	14	18	30	36	0.245294	0.592854
ENSMUSG00000022322	20419	Shcbp1	Shc SH2-domain binding protein 1	0.767862	1.96257e-05	0.000173051	77.6393	73.6896	41.1956	116.892	117.649	113.445	62	58	29	80	123	107	1.66965	3.66685
ENSMUSG00000004846	26433	Plod3	procollagen-lysine, 2-oxoglutarate 5-dioxygenase 3	0.767743	2.69899e-10	5.75893e-09	222.9	247.75	259.958	409.122	425.639	430.457	178	195	183	280	445	406	4.14939	8.67293	00310;00514	Lysine degradation - Mus musculus (mouse);Other types of O-glycan biosynthesis - Mus musculus (mouse)
ENSMUSG00000045751	212377	Mms22l	MMS22-like, DNA repair protein	0.767392	2.98139e-06	3.18265e-05	95.1707	73.6896	78.1295	150.498	146.343	141.012	76	58	55	103	153	133	1.02446	2.19571
ENSMUSG00000004709	18106	Cd244	CD244 natural killer cell receptor 2B4	0.766926	0.00327626	0.0151719	27.5494	20.3282	31.2518	36.5287	61.2155	54.0721	22	16	22	25	64	51	0.392398	0.911615	4650	Natural killer cell mediated cytotoxicity - Mus musculus (mouse)
ENSMUSG00000096926				0.766272	0.0145052	0.0517592	3.75674	7.62307	7.10268	13.1503	13.3909	18.024	3	6	5	9	14	17	0.146238	0.425399
ENSMUSG00000070427	16068	Il18bp	interleukin 18 binding protein	0.766047	0.000194403	0.00131954	45.0809	34.3038	39.775	58.4459	85.1279	71.036	36	27	28	40	89	67	1.58222	3.45446
ENSMUSG00000030084	18844	Plxna1	plexin A1	0.764773	8.25748e-11	1.9305e-09	202.864	223.61	261.379	390.127	393.119	402.891	162	176	184	267	411	380	1.42144	2.95423	4360	Axon guidance - Mus musculus (mouse)
ENSMUSG00000086992	100503538	Gm15941	predicted gene 15941	0.764275	0.013683	0.0495464	1.25225	0	4.26161	7.30574	4.78246	11.6626	1	0	3	5	5	11	0.057324	0.293527
ENSMUSG00000064634				0.763836	0.000349569	0.00222304	46.3331	62.255	52.5598	89.1301	83.2149	119.807	37	49	37	61	87	113	22.5495	49.4864
ENSMUSG00000026365	12628	Cfh	complement component factor h	0.763137	7.35381e-07	8.89337e-06	378.178	369.719	370.76	606.377	710.674	643.565	302	291	261	415	743	607	4.76669	10.1039	04610;05150	Complement and coagulation cascades - Mus musculus (mouse);Staphylococcus aureus infection - Mus musculus (mouse)
ENSMUSG00000051444	241950	Bbs12	Bardet-Biedl syndrome 12 (human)	0.762536	0.008763	0.0345522	13.7747	11.4346	9.94375	23.3784	23.9123	25.4457	11	9	7	16	25	24	0.267962	0.672342
ENSMUSG00000026955	72080	Sapcd2	suppressor APC domain containing 2	0.760641	0.00569101	0.0241418	15.027	13.9756	19.8875	35.0676	33.4772	27.5662	12	11	14	24	35	26	0.292416	0.690451
ENSMUSG00000059005	229279	Hnrnpa3	heterogeneous nuclear ribonucleoprotein A3	0.760135	5.3368e-12	1.5063e-10	613.601	584.435	474.459	936.596	972.753	972.238	490	460	334	641	1017	917	6.02559	12.579	3040	Spliceosome - Mus musculus (mouse)
ENSMUSG00000056752	237806	Dnah9	dynein, axonemal, heavy chain 9	0.759333	0.0189039	0.0642178	3.75674	5.08204	1.42054	7.30574	16.2604	8.48191	3	4	1	5	17	8	0.0137126	0.0523961
ENSMUSG00000098112	668218	Bin2	bridging integrator 2	0.759271	1.08272e-07	1.50887e-06	123.972	105.452	139.213	204.561	230.515	203.566	99	83	98	140	241	192	3.37419	7.0513
ENSMUSG00000086121				0.759239	0.0181629	0.0621257	2.50449	3.81153	2.84107	17.5338	10.5214	6.36143	2	3	2	12	11	6	0.337989	1.51808
ENSMUSG00000028044	54124	Cks1b	CDC28 protein kinase 1b	0.758525	0.00155772	0.00813665	40.0719	30.4923	26.9902	54.0625	66.9545	60.4336	32	24	19	37	70	57	2.12983	4.81059	05200;05222	Pathways in cancer - Mus musculus (mouse);Small cell lung cancer - Mus musculus (mouse)
ENSMUSG00000075010	107350	AW112010	expressed sequence AW112010	0.758472	3.80395e-10	7.8718e-09	439.538	330.333	356.555	711.579	631.285	606.456	351	260	251	487	660	572	27.1696	56.7819
ENSMUSG00000032593	320844	Amigo3	adhesion molecule with Ig like domain 3	0.758401	0.00680237	0.0280168	11.2702	19.0577	19.8875	24.8395	38.2597	37.1083	9	15	14	17	40	35	0.368935	0.889576
ENSMUSG00000022974	67367	Paxbp1	PAX3 and PAX7 binding protein 1	0.757982	5.93544e-08	8.66419e-07	179.071	167.707	193.193	287.846	304.165	343.517	143	132	136	197	318	324	2.53091	5.30054
ENSMUSG00000087691				0.757795	0.0126442	0.0465085	6.26123	8.89358	12.7848	21.9172	19.1299	21.2048	5	7	9	15	20	20	0.21466	0.573331
ENSMUSG00000072889	100978	Nfxl1	nuclear transcription factor, X-box binding-like 1	0.756729	1.60372e-06	1.82095e-05	132.738	134.674	105.12	239.628	194.168	222.65	106	106	74	164	203	210	1.86228	3.96827
ENSMUSG00000031750	76527	Il34	interleukin 34	0.756407	0.00906552	0.0355486	12.5225	11.4346	17.0464	27.7618	28.6948	26.506	10	9	12	19	30	25	0.426346	1.03771
ENSMUSG00000026826	18227	Nr4a2	nuclear receptor subfamily 4, group A, member 2	0.75585	0.00561092	0.0238361	17.5314	30.4923	15.6259	40.9122	43.0422	42.4095	14	24	11	28	45	40	0.330952	0.796219
ENSMUSG00000038943	233406	Prc1	protein regulator of cytokinesis 1	0.755549	2.7859e-12	8.22764e-11	354.386	310.005	394.909	623.91	562.418	629.782	283	244	278	427	588	594	5.41495	11.1931
ENSMUSG00000078808	81014	Vmn1r58	vomeronasal 1 receptor 58	0.754496	1.03853e-05	9.87003e-05	126.477	90.2063	99.4375	201.639	161.647	196.144	101	71	70	138	169	185	2.18775	4.68068
ENSMUSG00000072620	20556	Slfn2	schlafen 2	0.754352	3.09186e-09	5.53185e-08	293.026	354.473	407.694	590.304	639.894	583.131	234	279	287	404	669	550	11.8329	24.492
ENSMUSG00000085003				0.754219	0.0166588	0.0578889	0	6.35256	0	11.6892	4.78246	9.54214	0	5	0	8	5	9	0.171309	0.850373
ENSMUSG00000022698	72117	Naa50	N(alpha)-acetyltransferase 50, NatE catalytic subunit	0.754193	5.08501e-09	8.79791e-08	707.519	519.639	431.843	965.819	897.19	1002.99	565	409	304	661	938	946	6.84686	14.3543
ENSMUSG00000025757	18415	Hspa4l	heat shock protein 4 like	0.754067	1.75134e-06	1.97054e-05	641.15	463.737	357.975	796.326	931.624	830.167	512	365	252	545	974	783	2.85546	6.06977	4141	Protein processing in endoplasmic reticulum - Mus musculus (mouse)
ENSMUSG00000015340	13058	Cybb	cytochrome b-245, beta polypeptide	0.753066	2.22199e-12	6.63918e-11	535.961	524.721	585.261	870.845	1073.18	865.154	428	413	412	596	1122	816	6.45007	13.2933	04145;04380;04670	Phagosome - Mus musculus (mouse);Osteoclast differentiation - Mus musculus (mouse);Leukocyte transendothelial migration - Mus musculus (mouse)
ENSMUSG00000097122				0.752738	0.00245983	0.0118976	25.0449	30.4923	29.8313	45.2956	44.9552	67.8552	20	24	21	31	47	64	0.421903	0.946157
ENSMUSG00000042268	320718	Slc26a9	solute carrier family 26, member 9	0.752633	0.0176358	0.0606609	8.76572	5.08204	7.10268	13.1503	16.2604	19.0843	7	4	5	9	17	18	0.0821458	0.230845
ENSMUSG00000019916	18451	P4ha1	procollagen-proline, 2-oxoglutarate 4-dioxygenase (proline 4-hydroxylase), alpha 1 polypeptide	0.752497	3.84093e-08	5.81124e-07	334.35	289.677	323.882	438.345	661.893	531.179	267	228	228	300	692	501	4.36163	9.09406	00330;01100	Arginine and proline metabolism - Mus musculus (mouse);Metabolic pathways - Mus musculus (mouse)
ENSMUSG00000085795	353310	Zfp703	zinc finger protein 703	0.752213	0.000181306	0.00124009	53.8466	53.3615	55.4009	70.1351	107.127	110.265	43	42	39	48	112	104	0.91585	1.96534
ENSMUSG00000015134	56847	Aldh1a3	aldehyde dehydrogenase family 1, subfamily A3	0.751437	9.79279e-05	0.000721834	65.1168	62.255	90.9143	134.426	124.344	127.229	52	49	64	92	130	120	1.18482	2.51878	00010;00340;00350;00360;00980;00982;01100	Glycolysis / Gluconeogenesis - Mus musculus (mouse);Histidine metabolism - Mus musculus (mouse);Tyrosine metabolism - Mus musculus (mouse);Phenylalanine metabolism - Mus musculus (mouse);Metabolism of xenobiotics by cytochrome P450 - Mus musculus (mouse);Drug metabolism - cytochrome P450 - Mus musculus (mouse);Metabolic pathways - Mus musculus (mouse)
ENSMUSG00000032555	235559	Topbp1	topoisomerase (DNA) II binding protein 1	0.751231	4.57662e-18	2.82483e-16	558.502	524.721	488.664	865	870.408	937.251	446	413	344	592	910	884	5.58598	11.496
ENSMUSG00000018920	66102	Cxcl16	chemokine (C-X-C motif) ligand 16	0.750848	1.11966e-06	1.31139e-05	96.423	92.7473	137.792	184.105	188.429	192.963	77	73	97	126	197	182	2.26317	4.71046	04060;04062	Cytokine-cytokine receptor interaction - Mus musculus (mouse);Chemokine signaling pathway - Mus musculus (mouse)
ENSMUSG00000065045				0.750606	0.020289	0.0679524	6.26123	6.35256	2.84107	18.9949	10.5214	11.6626	5	5	2	13	11	11	1.72961	5.56966
ENSMUSG00000030413	21946	Pglyrp1	peptidoglycan recognition protein 1	0.750603	9.03459e-14	3.30922e-12	440.791	335.415	451.731	666.284	703.979	716.721	352	264	318	456	736	676	33.5771	68.9212
ENSMUSG00000059022	333088	Kcp	kielin/chordin-like protein	0.750579	0.01935	0.0654963	2.50449	2.54102	9.94375	14.6115	13.3909	11.6626	2	2	7	10	14	11	0.0580145	0.182043
ENSMUSG00000029605	23961	Oas1b	2'-5' oligoadenylate synthetase 1B	0.750552	0.0193583	0.0655121	3.75674	5.08204	4.26161	14.6115	13.3909	9.54214	3	4	3	10	14	9	0.132718	0.457472	5160	Hepatitis C - Mus musculus (mouse)
ENSMUSG00000090099				0.749973	0.0201118	0.067524	3.75674	7.62307	8.52322	24.8395	12.4344	10.6024	3	6	6	17	13	10	0.197648	0.564709
ENSMUSG00000079489				0.749805	0.0123405	0.0455943	11.2702	5.08204	14.2054	17.5338	23.9123	24.3855	9	4	10	12	25	23	0.46745	1.21511
ENSMUSG00000049988	211228	Lrrc25	leucine rich repeat containing 25	0.749774	0.012052	0.0448654	10.018	15.2461	4.26161	16.0726	23.9123	23.3252	8	12	3	11	25	22	0.428041	1.12238
ENSMUSG00000001750	27060	Tcirg1	T cell, immune regulator 1, ATPase, H+ transporting, lysosomal V0 protein A3	0.74926	1.39657e-06	1.60596e-05	102.684	115.617	120.746	168.032	218.08	199.325	82	91	85	115	228	188	2.07701	4.33597	00190;01100;04142;04145;04966;05323	Oxidative phosphorylation - Mus musculus (mouse);Metabolic pathways - Mus musculus (mouse);Lysosome - Mus musculus (mouse);Phagosome - Mus musculus (mouse);Collecting duct acid secretion - Mus musculus (mouse);Rheumatoid arthritis - Mus musculus (mouse)
ENSMUSG00000052415	99681	Tchh	trichohyalin	0.749211	0.0201107	0.067524	6.26123	2.54102	0	8.76689	11.4779	9.54214	5	2	0	6	12	9	0.0275604	0.115137
ENSMUSG00000030148	26888	Clec4a2	C-type lectin domain family 4, member a2	0.74864	0.00899869	0.0353332	15.027	16.5166	25.5697	23.3784	52.6071	33.9276	12	13	18	16	55	32	0.43075	1.00081
ENSMUSG00000021266	22375	Wars	tryptophanyl-tRNA synthetase	0.748564	6.19696e-12	1.73166e-10	727.555	639.067	686.119	1217.14	1257.79	1029.49	581	503	483	833	1315	971	13.2643	27.3267	00380;00970	Tryptophan metabolism - Mus musculus (mouse);Aminoacyl-tRNA biosynthesis - Mus musculus (mouse)
ENSMUSG00000026773	170768	Pfkfb3	6-phosphofructo-2-kinase/fructose-2,6-biphosphatase 3	0.747896	9.01886e-07	1.07252e-05	127.729	172.79	144.895	251.318	263.036	255.517	102	136	102	172	275	241	1.63432	3.41187	51	Fructose and mannose metabolism - Mus musculus (mouse)
ENSMUSG00000031910	15118	Has3	hyaluronan synthase 3	0.747845	0.00192264	0.00975151	25.0449	27.9512	38.3545	56.9848	43.9987	68.9155	20	22	27	39	46	65	0.288746	0.646446
ENSMUSG00000087371				0.747698	0.00151922	0.00797054	30.0539	27.9512	34.0929	56.9848	52.6071	58.3131	24	22	24	39	55	55	0.632535	1.39062
ENSMUSG00000004980	53379	Hnrnpa2b1	heterogeneous nuclear ribonucleoprotein A2/B1	0.747689	2.93459e-11	7.37703e-10	1853.32	1341.66	1288.43	2444.5	2507.92	2703.61	1480	1056	907	1673	2622	2550	20.3466	42.1456
ENSMUSG00000051695	23983	Pcbp1	poly(rC) binding protein 1	0.74765	1.53271e-08	2.45426e-07	522.187	585.706	481.562	821.166	881.886	1026.31	417	461	339	562	922	968	17.6527	36.7407	3040	Spliceosome - Mus musculus (mouse)
ENSMUSG00000035458	21954	Tnni3	troponin I, cardiac 3	0.747181	0.0114643	0.0431538	2.50449	0	0	4.38345	6.69545	6.36143	2	0	0	3	7	6	0.0498306	0.431598	04260;05410;05414	Cardiac muscle contraction - Mus musculus (mouse);Hypertrophic cardiomyopathy (HCM) - Mus musculus (mouse);Dilated cardiomyopathy - Mus musculus (mouse)
ENSMUSG00000021806	18074	Nid2	nidogen 2	0.746589	6.35237e-06	6.31972e-05	81.396	85.1242	88.0733	113.97	154.952	168.578	65	67	62	78	162	159	0.970433	2.0215
ENSMUSG00000079516	19694	Reg3a	regenerating islet-derived 3 alpha	0.746153	0.0204175	0.0683217	5.00899	11.4346	2.84107	21.9172	13.3909	13.7831	4	9	2	15	14	13	0.425809	1.3098
ENSMUSG00000094131				0.745784	0.0156864	0.0552119	0	2.54102	1.42054	7.30574	3.82597	10.6024	0	2	1	5	4	10	0.639379	4.21996
ENSMUSG00000097051				0.745546	0.00462027	0.0202249	15.027	21.5987	25.5697	43.8345	34.4337	42.4095	12	17	18	30	36	40	0.741346	1.72748
ENSMUSG00000031503	12827	Col4a2	collagen, type IV, alpha 2	0.74465	3.01026e-10	6.3322e-09	1105.73	1524.61	1434.74	1995.93	2524.18	2407.8	883	1200	1010	1366	2639	2271	11.7453	24.1931	04510;04512;04974;05146;05200;05222	Focal adhesion - Mus musculus (mouse);ECM-receptor interaction - Mus musculus (mouse);Protein digestion and absorption - Mus musculus (mouse);Amoebiasis - Mus musculus (mouse);Pathways in cancer - Mus musculus (mouse);Small cell lung cancer - Mus musculus (mouse)
ENSMUSG00000023737				0.744306	0.0131299	0.0479647	13.7747	12.7051	8.52322	26.3007	20.0863	29.6867	11	10	6	18	21	28	0.320518	0.845691
ENSMUSG00000039753	242960	Fbxl5	F-box and leucine-rich repeat protein 5	0.743805	1.06388e-16	5.39133e-15	877.825	767.389	843.799	1358.87	1320.92	1528.86	701	604	594	930	1381	1442	10.9297	22.3475
ENSMUSG00000086448				0.743454	0.0125131	0.0460986	15.027	7.62307	9.94375	27.7618	18.1734	23.3252	12	6	7	19	19	22	0.157552	0.404448
ENSMUSG00000020024	77048	Cep83	centrosomal protein 83	0.74345	1.05026e-05	9.95458e-05	197.855	171.519	96.5965	317.069	258.253	243.855	158	135	68	217	270	230	2.88352	6.14552
ENSMUSG00000028068	404710	Iqgap3	IQ motif containing GTPase activating protein 3	0.743393	8.8385e-06	8.51762e-05	96.423	142.297	149.156	249.856	210.428	217.349	77	112	105	171	220	205	1.27566	2.67769	4810	Regulation of actin cytoskeleton - Mus musculus (mouse)
ENSMUSG00000022033	52033	Pbk	PDZ binding kinase	0.742737	1.83322e-06	2.05408e-05	118.963	100.37	100.858	195.794	173.125	188.722	95	79	71	134	181	178	3.45825	7.27978
ENSMUSG00000032783	78733	Troap	trophinin associated protein	0.741896	0.00473585	0.0206447	15.027	20.3282	15.6259	32.1453	32.5208	34.9879	12	16	11	22	34	33	0.418689	0.989882
ENSMUSG00000087233				0.741707	0.00106704	0.00589374	33.8107	39.3858	41.1956	67.2128	66.9545	73.1564	27	31	29	46	70	69	1.19086	2.6046
ENSMUSG00000072621	237887	Slfn10-ps	schlafen 10, pseudogene	0.741547	0.0167616	0.0581585	6.26123	8.89358	8.52322	18.9949	14.3474	21.2048	5	7	6	13	15	20	0.121913	0.338563
ENSMUSG00000028076	12479	Cd1d1	CD1d1 antigen	0.741172	0.0148305	0.0527196	8.76572	11.4346	4.26161	20.4561	16.2604	19.0843	7	9	3	14	17	18	0.232204	0.64342	04640;05146	Hematopoietic cell lineage - Mus musculus (mouse);Amoebiasis - Mus musculus (mouse)
ENSMUSG00000087615				0.740829	0.0137896	0.0497899	12.5225	11.4346	12.7848	13.1503	20.0863	42.4095	10	9	9	9	21	40	0.173296	0.435579
ENSMUSG00000049892	19416	Rasd1	RAS, dexamethasone-induced 1	0.740699	0.011322	0.0427342	21.2882	12.7051	5.68215	21.9172	28.6948	31.8071	17	10	4	15	30	30	0.453029	1.15425
ENSMUSG00000012396	71950	Nanog	Nanog homeobox	0.740068	0.0196173	0.0662502	3.75674	10.1641	12.7848	10.228	20.0863	27.5662	3	8	9	7	21	26	0.226743	0.593948
ENSMUSG00000037544	218977	Dlgap5	discs, large (Drosophila) homolog-associated protein 5	0.738725	2.89037e-08	4.50291e-07	147.765	177.872	154.838	279.079	277.383	266.12	118	140	109	191	290	251	2.02484	4.18581
ENSMUSG00000026458	68507	Ppfia4	protein tyrosine phosphatase, receptor type, f polypeptide (PTPRF), interacting protein (liprin), alpha 4	0.737676	0.00217652	0.0107488	25.0449	38.1153	28.4107	48.2179	62.172	58.3131	20	30	20	33	65	55	0.280775	0.626371
ENSMUSG00000040446	225283	Rprd1a	regulation of nuclear pre-mRNA domain containing 1A	0.737117	1.1489e-06	1.34388e-05	131.486	107.993	96.5965	181.182	200.863	196.144	105	85	68	124	210	185	1.45081	3.02676
ENSMUSG00000031906	58994	Smpd3	sphingomyelin phosphodiesterase 3, neutral	0.737026	1.01023e-12	3.17263e-11	376.926	376.071	365.078	553.775	656.154	672.191	301	296	257	379	686	634	4.03883	8.23375	00600;01100	Sphingolipid metabolism - Mus musculus (mouse);Metabolic pathways - Mus musculus (mouse)
ENSMUSG00000028359	18407	Orm3	orosomucoid 3	0.736908	0.0125554	0.0462448	1.25225	2.54102	0	4.38345	7.65194	7.42167	1	2	0	3	8	7	0.0900297	0.568937
ENSMUSG00000041920	104681	Slc16a6	solute carrier family 16 (monocarboxylic acid transporters), member 6	0.736889	0.000430097	0.00266391	43.8286	36.8448	46.8777	58.4459	89.9103	75.2769	35	29	33	40	94	71	0.563106	1.19522
ENSMUSG00000097709	76937	2810429I04Rik	RIKEN cDNA 2810429I04 gene	0.736521	9.91832e-05	0.000729579	73.8825	69.8781	55.4009	128.581	99.4753	125.108	59	55	39	88	104	118	0.774625	1.6622
ENSMUSG00000003541	15937	Ier3	immediate early response 3	0.736199	0.00137203	0.00729757	36.3151	27.9512	28.4107	59.9071	54.5201	55.1324	29	22	20	41	57	52	1.52121	3.36523
ENSMUSG00000074805	329514	Il1bos	interleukin 1 beta, opposite strand	0.736125	0.0118044	0.0441255	0	2.54102	1.42054	7.30574	4.78246	9.54214	0	2	1	5	5	9	0.0305847	0.200735
ENSMUSG00000024663	74760	Rab3il1	RAB3A interacting protein (rabin3)-like 1	0.735869	0.00067297	0.00395013	32.5584	55.9025	66.7652	89.1301	97.5623	89.06	26	44	47	61	102	84	0.959992	2.04837
ENSMUSG00000089952				0.735189	0.0143968	0.0514236	0	1.27051	1.42054	4.38345	5.73896	7.42167	0	1	1	3	6	7	0.0228836	0.178778
ENSMUSG00000085498	100503468	Gm14023	predicted gene 14023	0.735029	0.0147467	0.0524843	2.50449	2.54102	1.42054	8.76689	11.4779	3.18071	2	2	1	6	12	3	0.0671609	0.294065
ENSMUSG00000023034	15370	Nr4a1	nuclear receptor subfamily 4, group A, member 1	0.734894	0.00992765	0.0382565	25.0449	22.8692	21.308	40.9122	42.0857	53.0119	20	18	15	28	44	50	0.519707	1.23836	4010	MAPK signaling pathway - Mus musculus (mouse)
ENSMUSG00000025010	240665	Ccnj	cyclin J	0.734874	0.00577202	0.0244447	23.7927	19.0577	15.6259	30.6841	40.1727	39.2288	19	15	11	21	42	37	0.283722	0.649654
ENSMUSG00000039623	231855	Ap5z1	adaptor-related protein complex 5, zeta 1 subunit	0.734594	0.00385345	0.0173809	25.0449	38.1153	24.1491	36.5287	47.8246	76.3372	20	30	17	25	50	72	0.424829	0.952867
ENSMUSG00000054958	230718	Nt5c1a	5'-nucleotidase, cytosolic IA	0.734397	0.0200507	0.0673821	1.25225	5.08204	1.42054	14.6115	4.78246	8.48191	1	4	1	10	5	8	0.117837	0.508566	00230;00240;00760;01100	Purine metabolism - Mus musculus (mouse);Pyrimidine metabolism - Mus musculus (mouse);Nicotinate and nicotinamide metabolism - Mus musculus (mouse);Metabolic pathways - Mus musculus (mouse)
ENSMUSG00000024085	17158	Man2a1	mannosidase 2, alpha 1	0.734223	1.38932e-20	1.21484e-18	1114.5	1026.57	923.349	1648.18	1716.9	1773.78	890	808	650	1128	1795	1673	8.13938	16.5307	00510;01100	N-Glycan biosynthesis - Mus musculus (mouse);Metabolic pathways - Mus musculus (mouse)
ENSMUSG00000085705				0.734084	0.020655	0.0689582	1.25225	2.54102	2.84107	7.30574	9.56493	6.36143	1	2	2	5	10	6	0.124065	0.521502
ENSMUSG00000036834	269437	Plch1	phospholipase C, eta 1	0.733597	4.78666e-09	8.32207e-08	215.386	181.683	169.044	311.225	307.991	343.517	172	143	119	213	322	324	1.60183	3.30059
ENSMUSG00000025429	19201	Pstpip2	proline-serine-threonine phosphatase-interacting protein 2	0.733355	0.00021698	0.00145325	53.8466	62.255	49.7188	73.0574	108.084	106.024	43	49	35	50	113	100	2.20848	4.64563
ENSMUSG00000033538	12363	Casp4	caspase 4, apoptosis-related cysteine peptidase	0.733352	9.51604e-08	1.33344e-06	181.576	147.379	137.792	279.079	241.993	278.843	145	116	97	191	253	263	4.55611	9.45081
ENSMUSG00000050164	207911	Mchr1	melanin-concentrating hormone receptor 1	0.732823	0.0219051	0.0721995	5.00899	10.1641	9.94375	23.3784	18.1734	12.7229	4	8	7	16	19	12	0.21456	0.553963	4080	Neuroactive ligand-receptor interaction - Mus musculus (mouse)
ENSMUSG00000029442				0.732131	0.0131538	0.0480322	12.5225	12.7051	15.6259	30.6841	31.5643	19.0843	10	10	11	21	33	18	0.156342	0.373686
ENSMUSG00000002297	27214	Dbf4	DBF4 zinc finger	0.731977	2.45007e-08	3.8574e-07	144.008	134.674	129.269	229.4	207.559	257.638	115	106	91	157	217	243	3.02166	6.22552	4110	Cell cycle - Mus musculus (mouse)
ENSMUSG00000037379	100689	Spon2	spondin 2, extracellular matrix protein	0.73194	0.000418281	0.00260248	58.8556	66.0666	78.1295	97.897	115.736	148.433	47	52	55	67	121	140	1.69333	3.65225
ENSMUSG00000032348	14860	Gsta4	glutathione S-transferase, alpha 4	0.731763	8.59533e-11	1.99827e-09	628.628	645.42	650.606	1167.46	1079.88	1004.05	502	508	458	799	1129	947	37.4235	76.222	00480;00980;00982	Glutathione metabolism - Mus musculus (mouse);Metabolism of xenobiotics by cytochrome P450 - Mus musculus (mouse);Drug metabolism - cytochrome P450 - Mus musculus (mouse)
ENSMUSG00000035954	238130	Dock4	dedicator of cytokinesis 4	0.730886	1.33308e-06	1.54212e-05	93.9185	91.4768	98.017	187.027	136.778	166.457	75	72	69	128	143	157	0.654234	1.36335
ENSMUSG00000025816	57743	Sec61a2	Sec61, alpha subunit 2 (S. cerevisiae)	0.73074	0.000699598	0.00408225	42.5764	43.1974	39.775	68.674	81.3019	73.1564	34	34	28	47	85	69	0.953312	2.05051	03060;04141;04145	Protein export - Mus musculus (mouse);Protein processing in endoplasmic reticulum - Mus musculus (mouse);Phagosome - Mus musculus (mouse)
ENSMUSG00000029865	71578	Sval1	seminal vesicle antigen-like 1	0.729302	0.0217691	0.071884	2.50449	3.81153	1.42054	11.6892	5.73896	8.48191	2	3	1	8	6	8	0.232599	0.941337
ENSMUSG00000089726				0.72849	0.00158481	0.00825156	41.3241	25.4102	38.3545	71.5963	61.2155	58.3131	33	20	27	49	64	55	0.553053	1.21167
ENSMUSG00000048280	408068	Zfp738	zinc finger protein 738	0.728152	2.59836e-06	2.81589e-05	131.486	134.674	107.961	214.789	183.647	243.855	105	106	76	147	192	230	1.55605	3.23611
ENSMUSG00000030579	22177	Tyrobp	TYRO protein tyrosine kinase binding protein	0.727584	1.87381e-05	0.000166211	78.8915	64.7961	92.3349	122.736	132.953	147.373	63	51	65	84	139	139	7.80334	16.089	04380;04650	Osteoclast differentiation - Mus musculus (mouse);Natural killer cell mediated cytotoxicity - Mus musculus (mouse)
ENSMUSG00000025403	108037	Shmt2	serine hydroxymethyltransferase 2 (mitochondrial)	0.727503	3.34409e-08	5.14684e-07	192.846	228.692	215.922	338.986	358.685	379.565	154	180	152	232	375	358	5.14833	10.5142	00260;00460;00670;01100	Glycine, serine and threonine metabolism - Mus musculus (mouse);Cyanoamino acid metabolism - Mus musculus (mouse);One carbon pool by folate - Mus musculus (mouse);Metabolic pathways - Mus musculus (mouse)
ENSMUSG00000023027	11908	Atf1	activating transcription factor 1	0.727415	1.38606e-05	0.000127974	90.1617	141.027	73.8679	203.1	150.169	177.06	72	111	52	139	157	167	2.39189	5.02711
ENSMUSG00000091730				0.726196	0.0221076	0.0727458	1.25225	2.54102	2.84107	8.76689	6.69545	10.6024	1	2	2	6	7	10	0.031504	0.148731
ENSMUSG00000052429	15469	Prmt1	protein arginine N-methyltransferase 1	0.726181	1.45508e-05	0.000133427	130.234	92.7473	105.12	176.799	193.212	192.963	104	73	74	121	202	182	2.83837	5.89847
ENSMUSG00000097971				0.72601	8.18985e-11	1.9172e-09	1250.99	1292.11	1373.66	1959.4	2101.41	2513.82	999	1017	967	1341	2197	2371	83.9247	170.426
ENSMUSG00000001128	18636	Cfp	complement factor properdin	0.725309	0.000407514	0.00254642	41.3241	41.9269	42.6161	61.3682	79.3889	77.3974	33	33	30	42	83	73	1.43163	3.00482
ENSMUSG00000084384				0.725279	0.0161467	0.0565267	13.7747	10.1641	15.6259	18.9949	27.7383	30.7469	11	8	11	13	29	29	0.927934	2.20135
ENSMUSG00000017724	18612	Etv4	ets variant 4	0.725205	0.0132893	0.04839	12.5225	10.1641	14.2054	27.7618	21.9993	24.3855	10	8	10	19	23	23	0.287134	0.694276
ENSMUSG00000063663	382236	Brwd3	bromodomain and WD repeat domain containing 3	0.72512	1.54468e-07	2.09696e-06	385.692	297.3	274.164	524.552	547.114	552.384	308	234	193	359	572	521	1.52775	3.14277
ENSMUSG00000012443	16551	Kif11	kinesin family member 11	0.724559	4.28454e-10	8.81518e-09	513.421	453.572	404.853	794.865	757.542	759.131	410	357	285	544	792	716	5.28378	10.7725
ENSMUSG00000032525	18087	Nktr	natural killer tumor recognition sequence	0.724033	4.36539e-13	1.46097e-11	836.501	736.896	701.745	1274.12	1230.05	1305.15	668	580	494	872	1286	1231	6.0177	12.1913
ENSMUSG00000026043	12825	Col3a1	collagen, type III, alpha 1	0.723901	2.45874e-08	3.86423e-07	5830.46	6314.44	6237.57	7596.51	11663.5	11755.9	4656	4970	4391	5199	12194	11088	61.4907	125.877	04510;04512;04974;05146	Focal adhesion - Mus musculus (mouse);ECM-receptor interaction - Mus musculus (mouse);Protein digestion and absorption - Mus musculus (mouse);Amoebiasis - Mus musculus (mouse)
ENSMUSG00000021214	105349	Akr1c18	aldo-keto reductase family 1, member C18	0.72311	0.0182309	0.0622756	56.3511	26.6807	19.8875	77.4409	73.6499	71.036	45	21	14	53	77	67	1.57153	4.1315	140	Steroid hormone biosynthesis - Mus musculus (mouse)
ENSMUSG00000037697	114874	Ddhd1	DDHD domain containing 1	0.72285	1.9551e-07	2.61236e-06	165.297	157.543	149.156	235.245	283.122	277.782	132	124	105	161	296	262	1.75013	3.57676
ENSMUSG00000042286	192187	Stab1	stabilin 1	0.722424	4.59545e-10	9.37914e-09	494.637	485.335	464.515	726.191	804.41	889.54	395	382	327	497	841	839	3.35718	6.81311
ENSMUSG00000054717	97165	Hmgb2	high mobility group box 2	0.722299	8.46643e-10	1.67062e-08	334.35	311.275	264.22	518.708	540.418	471.806	267	245	186	355	565	445	6.27265	12.7708
ENSMUSG00000079450	73061	Cldn34c1	claudin 34C1	0.721929	0.0187372	0.0637486	8.76572	6.35256	11.3643	20.4561	21.0428	13.7831	7	5	8	14	22	13	0.149839	0.375169
ENSMUSG00000021186	23876	Fbln5	fibulin 5	0.72182	2.16769e-05	0.000188346	80.1438	88.9358	69.6063	121.275	141.561	145.253	64	70	49	83	148	137	0.760389	1.57645
ENSMUSG00000050953	14609	Gja1	gap junction protein, alpha 1	0.720794	2.87939e-11	7.27516e-10	358.142	402.752	376.442	619.527	640.85	639.324	286	317	265	424	670	603	6.81532	13.7536	04540;05412	Gap junction - Mus musculus (mouse);Arrhythmogenic right ventricular cardiomyopathy (ARVC) - Mus musculus (mouse)
ENSMUSG00000031562	320685	Dctd	dCMP deaminase	0.720667	0.000819812	0.00468411	36.3151	39.3858	36.9339	83.2855	61.2155	58.3131	29	31	26	57	64	55	0.84043	1.82008	00240;01100	Pyrimidine metabolism - Mus musculus (mouse);Metabolic pathways - Mus musculus (mouse)
ENSMUSG00000020362	104625	Cnot6	CCR4-NOT transcription complex, subunit 6	0.720176	7.71988e-12	2.12511e-10	636.141	561.566	534.122	967.28	935.45	992.383	508	442	376	662	978	936	5.60765	11.343	3018	RNA degradation - Mus musculus (mouse)
ENSMUSG00000005667	17768	Mthfd2	methylenetetrahydrofolate dehydrogenase (NAD+ dependent), methenyltetrahydrofolate cyclohydrolase	0.719877	0.000408302	0.0025479	68.8736	60.9845	56.8215	94.9747	104.258	127.229	55	48	40	65	109	120	1.66261	3.52862	00670;01100	One carbon pool by folate - Mus musculus (mouse);Metabolic pathways - Mus musculus (mouse)
ENSMUSG00000069171	13865	Nr2f1	nuclear receptor subfamily 2, group F, member 1	0.719477	0.0216623	0.0715843	10.018	7.62307	9.94375	11.6892	24.8688	21.2048	8	6	7	8	26	20	0.160112	0.407461
ENSMUSG00000026478	226519	Lamc1	laminin, gamma 1	0.719451	9.42619e-12	2.5526e-10	1219.69	1208.26	1215.98	1763.61	2221.93	2089.73	974	951	856	1207	2323	1971	8.89343	17.9505	04510;04512;05020;05145;05146;05200;05222	Focal adhesion - Mus musculus (mouse);ECM-receptor interaction - Mus musculus (mouse);Prion diseases - Mus musculus (mouse);Toxoplasmosis - Mus musculus (mouse);Amoebiasis - Mus musculus (mouse);Pathways in cancer - Mus musculus (mouse);Small cell lung cancer - Mus musculus (mouse)
ENSMUSG00000035293	217558	G2e3	G2/M-phase specific E3 ubiquitin ligase	0.717925	1.81823e-09	3.37851e-08	191.594	158.814	187.511	298.074	291.73	310.65	153	125	132	204	305	293	1.4713	2.97516
ENSMUSG00000016763	64706	Scube1	signal peptide, CUB domain, EGF-like 1	0.717608	1.14983e-07	1.59615e-06	191.594	209.634	187.511	279.079	395.988	310.65	153	165	132	191	414	293	1.39912	2.83695
ENSMUSG00000034641	217305	Cd300ld	CD300 molecule-like family member d	0.717591	0.0177615	0.0610227	16.2792	5.08204	9.94375	21.9172	21.0428	21.2048	13	4	7	15	22	20	0.219365	0.544885
ENSMUSG00000069305	319161	Hist1h4n	histone cluster 1, H4n	0.717537	0.000265227	0.00173938	77.6393	142.297	140.633	191.41	225.732	205.686	62	112	99	131	236	194	15.6652	32.5864	5322	Systemic lupus erythematosus - Mus musculus (mouse)
ENSMUSG00000015950	17969	Ncf1	neutrophil cytosolic factor 1	0.717528	1.47918e-07	2.01724e-06	149.017	153.732	188.931	244.012	309.904	267.18	119	121	133	167	324	252	3.18191	6.41225	04062;04145;04380;04666;04670;05140	Chemokine signaling pathway - Mus musculus (mouse);Phagosome - Mus musculus (mouse);Osteoclast differentiation - Mus musculus (mouse);Fc gamma R-mediated phagocytosis - Mus musculus (mouse);Leukocyte transendothelial migration - Mus musculus (mouse);Leishmaniasis - Mus musculus (mouse)
ENSMUSG00000052565	14957	Hist1h1d	histone cluster 1, H1d	0.71748	7.83469e-07	9.43654e-06	720.042	847.431	873.63	1285.81	1412.74	1426.02	575	667	615	880	1477	1345	11.9039	24.2858
ENSMUSG00000084195				0.717283	0.0262471	0.0835766	5.00899	3.81153	2.84107	4.38345	13.3909	13.7831	4	3	2	3	14	13	0.258743	0.85949
ENSMUSG00000097604				0.717245	0.0175962	0.0605481	1.25225	0	4.26161	2.9223	13.3909	5.30119	1	0	3	2	14	5	0.0482325	0.225715
ENSMUSG00000028614	72787	Ndc1	NDC1 transmembrane nucleoporin	0.717207	2.43587e-08	3.83843e-07	142.756	149.92	142.054	227.939	231.471	269.301	114	118	100	156	242	254	1.76386	3.5777	3013	RNA transport - Mus musculus (mouse)
ENSMUSG00000074480	72640	Mex3a	mex3 RNA binding family member A	0.71705	0.00384404	0.0173463	21.2882	26.6807	19.8875	49.6791	36.3467	41.3493	17	21	14	34	38	39	0.218171	0.493972
ENSMUSG00000054115	27401	Skp2	S-phase kinase-associated protein 2 (p45)	0.716697	0.000585245	0.00348045	66.3691	58.4435	42.6161	108.125	102.345	85.8793	53	46	30	74	107	81	0.500445	1.07225	04110;04120;05200;05222	Cell cycle - Mus musculus (mouse);Ubiquitin mediated proteolysis - Mus musculus (mouse);Pathways in cancer - Mus musculus (mouse);Small cell lung cancer - Mus musculus (mouse)
ENSMUSG00000024056	67052	Ndc80	NDC80 kinetochore complex component	0.716465	6.7478e-05	0.000519512	87.6572	71.1486	69.6063	128.581	143.474	120.867	70	56	49	88	150	114	1.92665	4.01104
ENSMUSG00000061048	12560	Cdh3	cadherin 3	0.71588	0.00733592	0.029849	20.0359	20.3282	19.8875	39.451	43.9987	28.6264	16	16	14	27	46	27	0.282078	0.632553	4514	Cell adhesion molecules (CAMs) - Mus musculus (mouse)
ENSMUSG00000022512	12737	Cldn1	claudin 1	0.715496	0.0153241	0.0541288	11.2702	26.6807	15.6259	39.451	38.2597	27.5662	9	21	11	27	40	26	0.307027	0.726321	04514;04530;04670;05160	Cell adhesion molecules (CAMs) - Mus musculus (mouse);Tight junction - Mus musculus (mouse);Leukocyte transendothelial migration - Mus musculus (mouse);Hepatitis C - Mus musculus (mouse)
ENSMUSG00000073386	328829	9830107B12Rik	RIKEN cDNA 9830107B12 gene	0.715397	0.0241183	0.0779388	2.50449	3.81153	1.42054	2.9223	11.4779	9.54214	2	3	1	2	12	9	0.0393099	0.149477
ENSMUSG00000015133	233328	Lrrk1	leucine-rich repeat kinase 1	0.715117	1.02072e-10	2.34032e-09	241.684	284.594	265.64	438.345	436.161	445.3	193	224	187	300	456	420	1.9745	3.97333
ENSMUSG00000040125	233919	Gpr26	G protein-coupled receptor 26	0.715026	0.025396	0.0812726	3.75674	2.54102	0	5.84459	8.60844	9.54214	3	2	0	4	9	9	0.00994196	0.0468443
ENSMUSG00000090272	100040462	Mndal	myeloid nuclear differentiation antigen like	0.714955	4.91042e-06	4.99955e-05	126.477	111.805	115.063	201.639	222.863	174.939	101	88	81	138	233	165	3.44437	7.05781
ENSMUSG00000061613	108121	U2af1	U2 small nuclear ribonucleoprotein auxiliary factor (U2AF) 1	0.714823	5.08153e-09	8.79791e-08	201.612	186.765	196.034	327.297	300.339	350.939	161	147	138	224	314	331	11.985	24.2527	3040	Spliceosome - Mus musculus (mouse)
ENSMUSG00000028965	21942	Tnfrsf9	tumor necrosis factor receptor superfamily, member 9	0.713123	0.00986412	0.0380775	22.5404	24.1397	15.6259	35.0676	40.1727	43.4698	18	19	11	24	42	41	0.545888	1.26416	4060	Cytokine-cytokine receptor interaction - Mus musculus (mouse)
ENSMUSG00000034883	69706	Lrr1	leucine rich repeat protein 1	0.712978	0.0255808	0.0817908	1.25225	7.62307	11.3643	13.1503	15.3039	15.9036	1	6	8	9	16	15	0.254308	0.66549
ENSMUSG00000004328	53417	Hif3a	hypoxia inducible factor 3, alpha subunit	0.712974	0.0227903	0.0745387	8.76572	5.08204	9.94375	21.9172	10.5214	22.265	7	4	7	15	11	21	0.0693353	0.191621
ENSMUSG00000089788				0.712888	0.000620602	0.00367418	51.3421	49.5499	73.8679	97.897	91.8233	114.506	41	39	52	67	96	108	1.23678	2.59267
ENSMUSG00000029504	69663	Ddx51	DEAD (Asp-Glu-Ala-Asp) box polypeptide 51	0.712876	0.00159377	0.00828852	31.3062	52.091	36.9339	64.2905	65.998	82.6986	25	41	26	44	69	78	0.461959	0.989956
ENSMUSG00000015488	381356	Cacfd1	calcium channel flower domain containing 1	0.712406	4.31276e-05	0.000350481	60.1078	66.0666	69.6063	115.431	105.214	113.445	48	52	49	79	110	107	1.35623	2.79054
ENSMUSG00000055184	108900	Fam72a	family with sequence similarity 72, member A	0.7121	0.0254884	0.081522	7.51348	7.62307	5.68215	17.5338	13.3909	15.9036	6	6	4	12	14	15	0.176238	0.479386
ENSMUSG00000028702	19366	Rad54l	RAD54 like (S. cerevisiae)	0.712069	8.89718e-05	0.000661559	60.1078	59.714	53.9804	105.203	98.5188	95.4214	48	47	38	72	103	90	0.706511	1.46897	3440	Homologous recombination - Mus musculus (mouse)
ENSMUSG00000091577	621312	Gm6211	predicted gene 6211	0.712036	0.00482017	0.0209508	22.5404	25.4102	22.7286	48.2179	45.9117	36.0481	18	20	16	33	48	34	0.30748	0.682451
ENSMUSG00000040690	107581	Col16a1	collagen, type XVI, alpha 1	0.711851	3.7388e-05	0.00030862	121.468	149.92	117.905	182.644	231.471	247.036	97	118	83	125	242	233	1.38978	2.8633
ENSMUSG00000039304	22035	Tnfsf10	tumor necrosis factor (ligand) superfamily, member 10	0.711789	4.92169e-05	0.000394222	207.873	196.929	181.829	378.438	359.641	268.24	166	155	128	259	376	253	2.18276	4.51499	04060;04210;04650	Cytokine-cytokine receptor interaction - Mus musculus (mouse);Apoptosis - Mus musculus (mouse);Natural killer cell mediated cytotoxicity - Mus musculus (mouse)
ENSMUSG00000094840	619309	Muc3a	mucin 3A, cell surface associated	0.711745	0.00208773	0.0103996	40.0719	59.714	45.4572	67.2128	80.3454	110.265	32	47	32	46	84	104	1.43653	3.09522
ENSMUSG00000047497	239337	Adamts12	a disintegrin-like and metallopeptidase (reprolysin type) with thrombospondin type 1 motif, 12	0.710884	1.69309e-05	0.000152378	86.405	72.4191	69.6063	115.431	137.735	132.53	69	57	49	79	144	125	0.680344	1.39274
ENSMUSG00000086414				0.710617	0.0132659	0.0483326	12.5225	25.4102	18.467	33.6064	32.5208	42.4095	10	20	13	23	34	40	0.475906	1.10683
ENSMUSG00000066595	226844	Mfsd7b	major facilitator superfamily domain containing 7B	0.710303	2.07932e-05	0.000181997	82.6483	71.1486	72.4474	135.887	119.562	131.47	66	56	51	93	125	124	1.02869	2.12576
ENSMUSG00000097586				0.710234	0.027863	0.0875205	3.75674	3.81153	1.42054	11.6892	8.60844	8.48191	3	3	1	8	9	8	0.585765	2.2759
ENSMUSG00000009633	14373	G0s2	G0/G1 switch gene 2	0.710142	0.00223621	0.0109919	31.3062	33.0333	24.1491	55.5236	54.5201	47.7107	25	26	17	38	57	45	1.94946	4.20432
ENSMUSG00000046805	17476	Mpeg1	macrophage expressed gene 1	0.708703	2.135e-09	3.93024e-08	659.934	799.151	849.481	1208.37	1383.09	1242.6	527	629	598	827	1446	1172	9.92841	19.8885
ENSMUSG00000073102	381738	Drc1	dynein regulatory complex subunit 1	0.707763	0.0276358	0.0869892	2.50449	2.54102	5.68215	5.84459	15.3039	8.48191	2	2	4	4	16	8	0.081122	0.269572
ENSMUSG00000052560	66871	Cpne8	copine VIII	0.707044	8.85057e-09	1.47273e-07	161.54	160.084	157.68	263.007	290.774	241.734	129	126	111	180	304	228	2.64828	5.30897
ENSMUSG00000020680	70439	Taf15	TATA-box binding protein associated factor 15	0.706932	3.49986e-06	3.68539e-05	157.783	184.224	164.782	245.473	281.209	323.373	126	145	116	168	294	305	4.55885	9.2631
ENSMUSG00000027962	22329	Vcam1	vascular cell adhesion molecule 1	0.706706	1.38217e-08	2.22922e-07	321.827	364.637	372.181	531.858	681.023	542.842	257	287	262	364	712	512	5.80272	11.6229	04514;04670;05143;05144	Cell adhesion molecules (CAMs) - Mus musculus (mouse);Leukocyte transendothelial migration - Mus musculus (mouse);African trypanosomiasis - Mus musculus (mouse);Malaria - Mus musculus (mouse)
ENSMUSG00000097124	105242407	Gm38684	predicted gene, 38684	0.706112	0.00429185	0.0190396	31.3062	30.4923	22.7286	42.3733	49.7376	61.4938	25	24	16	29	52	58	0.552247	1.22083
ENSMUSG00000085666				0.706009	0.000125156	0.000895879	76.387	58.4435	59.6625	113.97	111.91	107.084	61	46	42	78	117	101	1.26511	2.61999
ENSMUSG00000040734	333654	Ppp1r13l	protein phosphatase 1, regulatory (inhibitor) subunit 13 like	0.705759	0.0216143	0.0714656	8.76572	8.89358	8.52322	20.4561	10.5214	26.506	7	7	6	14	11	25	0.155557	0.413081
ENSMUSG00000002068	12447	Ccne1	cyclin E1	0.705401	0.000176347	0.00121034	75.1348	86.3948	66.7652	124.198	144.43	120.867	60	68	47	85	151	114	2.11998	4.37758	04110;04114;04115;05200;05215;05222	Cell cycle - Mus musculus (mouse);Oocyte meiosis - Mus musculus (mouse);p53 signaling pathway - Mus musculus (mouse);Pathways in cancer - Mus musculus (mouse);Prostate cancer - Mus musculus (mouse);Small cell lung cancer - Mus musculus (mouse)
ENSMUSG00000082510				0.705357	0.0276075	0.0869461	2.50449	5.08204	1.42054	5.84459	11.4779	10.6024	2	4	1	4	12	10	0.169708	0.643879
ENSMUSG00000040345	216445	Arhgap9	Rho GTPase activating protein 9	0.705285	0.00546701	0.023347	22.5404	27.9512	25.5697	29.223	50.6941	57.2529	18	22	18	20	53	54	0.781857	1.71397
ENSMUSG00000027469	72119	Tpx2	TPX2, microtubule-associated	0.705246	1.4744e-12	4.52675e-11	366.908	359.555	325.303	620.988	550.94	571.468	293	283	229	425	576	539	4.47677	8.96449
ENSMUSG00000048376	14062	F2r	coagulation factor II (thrombin) receptor	0.705002	3.71827e-13	1.25381e-11	478.358	445.949	431.843	752.492	780.498	703.998	382	351	304	515	816	664	7.62152	15.1936	04020;04080;04144;04610;04810	Calcium signaling pathway - Mus musculus (mouse);Neuroactive ligand-receptor interaction - Mus musculus (mouse);Endocytosis - Mus musculus (mouse);Complement and coagulation cascades - Mus musculus (mouse);Regulation of actin cytoskeleton - Mus musculus (mouse)
ENSMUSG00000006800	72043	Sulf2	sulfatase 2	0.704949	4.19232e-16	1.9942e-14	470.845	495.499	519.916	758.336	832.149	846.07	376	390	366	519	870	798	6.04246	11.9697
ENSMUSG00000020048	22027	Hsp90b1	heat shock protein 90, beta (Grp94), member 1	0.704572	2.63055e-09	4.76868e-08	6758.37	4739.01	4456.22	8435.21	9311.46	8711.98	5397	3730	3137	5773	9735	8217	91.7694	184.644	04141;04621;05200;05215	Protein processing in endoplasmic reticulum - Mus musculus (mouse);NOD-like receptor signaling pathway - Mus musculus (mouse);Pathways in cancer - Mus musculus (mouse);Prostate cancer - Mus musculus (mouse)
ENSMUSG00000030247	16523	Kcnj8	potassium inwardly-rectifying channel, subfamily J, member 8	0.704344	1.51511e-06	1.73358e-05	107.693	119.428	113.643	201.639	175.995	194.024	86	94	80	138	184	183	2.89803	5.86615
ENSMUSG00000042429	11539	Adora1	adenosine A1 receptor	0.703879	0.0147508	0.0524885	17.5314	19.0577	25.5697	35.0676	59.3026	23.3252	14	15	18	24	62	22	0.200831	0.457275	4080	Neuroactive ligand-receptor interaction - Mus musculus (mouse)
ENSMUSG00000018983	242705	E2f2	E2F transcription factor 2	0.703711	5.6416e-05	0.000444108	86.405	92.7473	89.4938	131.503	144.43	180.24	69	73	63	90	151	170	1.05474	2.16978	04110;05200;05212;05214;05215;05218;05219;05220;05222;05223	Cell cycle - Mus musculus (mouse);Pathways in cancer - Mus musculus (mouse);Pancreatic cancer - Mus musculus (mouse);Glioma - Mus musculus (mouse);Prostate cancer - Mus musculus (mouse);Melanoma - Mus musculus (mouse);Bladder cancer - Mus musculus (mouse);Chronic myeloid leukemia - Mus musculus (mouse);Small cell lung cancer - Mus musculus (mouse);Non-small cell lung cancer - Mus musculus (mouse)
ENSMUSG00000042190	14747	Cmklr1	chemokine-like receptor 1	0.703609	0.000543516	0.00326329	65.1168	68.6076	32.6723	83.2855	102.345	102.843	52	54	23	57	107	97	1.06694	2.25481
ENSMUSG00000064128	219103	Cenpj	centromere protein J	0.703352	4.57654e-05	0.000369061	92.6662	60.9845	75.2884	118.353	145.387	122.988	74	48	53	81	152	116	0.974823	1.99388
ENSMUSG00000022346	17869	Myc	myelocytomatosis oncogene	0.703175	6.66319e-05	0.000514312	90.1617	99.0999	103.699	153.421	183.647	157.975	72	78	73	105	192	149	2.33393	4.76216	04010;04012;04110;04310;04350;04630;05200;05210;05213;05216;05219;05220;05221;05222	MAPK signaling pathway - Mus musculus (mouse);ErbB signaling pathway - Mus musculus (mouse);Cell cycle - Mus musculus (mouse);Wnt signaling pathway - Mus musculus (mouse);TGF-beta signaling pathway - Mus musculus (mouse);Jak-STAT signaling pathway - Mus musculus (mouse);Pathways in cancer - Mus musculus (mouse);Colorectal cancer - Mus musculus (mouse);Endometrial cancer - Mus musculus (mouse);Thy…
ENSMUSG00000026107	109019	Nabp1	nucleic acid binding protein 1	0.702838	5.69784e-06	5.72287e-05	125.225	129.592	110.802	169.493	228.602	213.108	100	102	78	116	239	201	2.40166	4.87061
ENSMUSG00000080776	620678	Gm12174	predicted gene 12174	0.702834	0.0297502	0.0922607	3.75674	5.08204	1.42054	8.76689	7.65194	12.7229	3	4	1	6	8	12	0.232726	0.80802
ENSMUSG00000074794	105171	Arrdc3	arrestin domain containing 3	0.702777	2.40401e-12	7.13522e-11	401.971	406.564	474.459	701.351	727.891	679.613	321	320	334	480	761	641	5.78672	11.467
ENSMUSG00000037902	19261	Sirpa	signal-regulatory protein alpha	0.702654	3.34746e-07	4.26514e-06	277.999	334.144	321.041	466.106	557.635	527.999	222	263	226	319	583	498	4.36394	8.77131	4380	Osteoclast differentiation - Mus musculus (mouse)
ENSMUSG00000024691	107373	Fam111a	family with sequence similarity 111, member A	0.7025	1.0505e-07	1.46511e-06	262.972	203.282	170.464	371.132	346.25	347.758	210	160	120	254	362	328	3.01563	6.11326
ENSMUSG00000087338	73921	Scpep1os	serine carboxypeptidase 1, opposite strand	0.701812	0.0233547	0.0760104	8.76572	7.62307	14.2054	20.4561	12.4344	29.6867	7	6	10	14	13	28	0.706102	1.73827
ENSMUSG00000024883	225870	Rin1	Ras and Rab interactor 1	0.701087	0.00562031	0.0238646	25.0449	26.6807	26.9902	43.8345	47.8246	48.771	20	21	19	30	50	46	0.350874	0.756577
ENSMUSG00000001986	53623	Gria3	glutamate receptor, ionotropic, AMPA3 (alpha 3)	0.700973	0.00115181	0.00627935	48.8376	39.3858	46.8777	65.7517	73.6499	93.301	39	31	33	45	77	88	0.482809	1.00792	04080;04730	Neuroactive ligand-receptor interaction - Mus musculus (mouse);Long-term depression - Mus musculus (mouse)
ENSMUSG00000078773	623474	Rad54b	RAD54 homolog B (S. cerevisiae)	0.700891	0.00271831	0.0129373	35.0629	24.1397	34.0929	54.0625	56.4331	55.1324	28	19	24	37	59	52	0.387386	0.830475	3440	Homologous recombination - Mus musculus (mouse)
ENSMUSG00000035183	317750	Slc24a5	solute carrier family 24, member 5	0.700698	0.0300486	0.092976	7.51348	2.54102	1.42054	11.6892	8.60844	12.7229	6	2	1	8	9	12	0.10773	0.379676
ENSMUSG00000059659	791299	Gm10069	predicted gene 10069	0.700647	0.0188812	0.0641529	12.5225	10.1641	8.52322	18.9949	22.9558	22.265	10	8	6	13	24	21	0.156604	0.391408
ENSMUSG00000020180	67332	Snrpd3	small nuclear ribonucleoprotein D3	0.700572	1.59102e-05	0.000144284	130.234	92.7473	109.381	168.032	187.473	201.445	104	73	77	115	196	190	10.2249	20.7609	03040;05322	Spliceosome - Mus musculus (mouse);Systemic lupus erythematosus - Mus musculus (mouse)
ENSMUSG00000020176	14783	Grb10	growth factor receptor bound protein 10	0.700548	1.97852e-06	2.19483e-05	152.774	158.814	137.792	225.017	278.339	244.915	122	125	97	154	291	231	1.64976	3.32716
ENSMUSG00000008307	77036	1700109H08Rik	RIKEN cDNA 1700109H08 gene	0.699902	0.0266538	0.0845246	11.2702	5.08204	4.26161	14.6115	14.3474	18.024	9	4	3	10	15	17	0.465286	1.29463
ENSMUSG00000097828				0.699885	0.0300061	0.0928767	5.00899	3.81153	2.84107	5.84459	7.65194	18.024	4	3	2	4	8	17	0.0541511	0.179656
ENSMUSG00000029283	12545	Cdc7	cell division cycle 7 (S. cerevisiae)	0.699493	0.00230631	0.0112898	65.1168	36.8448	36.9339	75.9797	92.7798	76.3372	52	29	26	52	97	72	0.698816	1.49816	4110	Cell cycle - Mus musculus (mouse)
ENSMUSG00000087113				0.698909	0.0195552	0.0660781	6.26123	16.5166	12.7848	24.8395	22.9558	23.3252	5	13	9	17	24	22	0.757934	1.82284
ENSMUSG00000037239	101809	Spred3	sprouty-related, EVH1 domain containing 3	0.698358	0.0214155	0.0709529	11.2702	6.35256	7.10268	16.0726	19.1299	16.9638	9	5	5	11	20	16	0.112961	0.289319	4630	Jak-STAT signaling pathway - Mus musculus (mouse)
ENSMUSG00000037447	214855	Arid5a	AT rich interactive domain 5A (MRF1-like)	0.698331	0.000165481	0.00114768	60.1078	74.9602	103.699	122.736	139.648	139.951	48	59	73	84	146	132	0.811429	1.64518
ENSMUSG00000057406	107823	Whsc1	Wolf-Hirschhorn syndrome candidate 1 (human)	0.698159	1.4838e-12	4.54778e-11	831.492	754.684	781.295	1199.6	1290.31	1393.15	664	594	550	821	1349	1314	5.65402	11.2243	310	Lysine degradation - Mus musculus (mouse)
ENSMUSG00000028369	64817	Svep1	sushi, von Willebrand factor type A, EGF and pentraxin domain containing 1	0.698016	1.02427e-06	1.206e-05	676.213	780.094	819.649	1144.08	1365.87	1274.41	540	614	577	783	1428	1202	3.64694	7.32374
ENSMUSG00000032020	72828	Ubash3b	ubiquitin associated and SH3 domain containing, B	0.697669	0.000848176	0.00482916	36.3151	29.2218	49.7188	65.7517	64.085	68.9155	29	23	35	45	67	65	0.338903	0.703122
ENSMUSG00000098354				0.696015	0.02898	0.090255	1.25225	1.27051	4.26161	5.84459	8.60844	9.54214	1	1	3	4	9	9	0.0592556	0.250826
ENSMUSG00000056602	320365	Fry	FRY microtubule binding protein	0.695756	4.96055e-08	7.3311e-07	261.719	336.685	390.647	515.785	561.461	551.324	209	265	275	353	587	520	1.72115	3.41387
ENSMUSG00000050017	56305	Pitpnb	phosphatidylinositol transfer protein, beta	0.694838	1.15645e-08	1.89255e-07	234.17	235.045	198.875	356.52	352.946	392.288	187	185	140	244	369	370	4.49343	8.97422
ENSMUSG00000039959	215114	Hip1	huntingtin interacting protein 1	0.694772	7.08923e-08	1.01573e-06	177.819	191.847	193.193	283.463	327.121	314.891	142	151	136	194	342	297	1.33476	2.65289	5016	Huntington's disease - Mus musculus (mouse)
ENSMUSG00000095375				0.694256	0.0138829	0.0500391	16.2792	11.4346	21.308	30.6841	31.5643	32.8674	13	9	15	21	33	31	0.184336	0.430524
ENSMUSG00000026974	67187	Zmynd19	zinc finger, MYND domain containing 19	0.694242	8.29537e-05	0.000621212	68.8736	77.5012	59.6625	111.047	116.692	119.807	55	61	42	76	122	113	0.980221	2.00262
ENSMUSG00000078624	259104	Olfr613	olfactory receptor 613	0.693724	4.17721e-06	4.33468e-05	162.792	156.273	143.474	296.613	228.602	250.216	130	123	101	203	239	236	1.67287	3.38353	4740	Olfactory transduction - Mus musculus (mouse)
ENSMUSG00000052271	17341	Bhlha15	basic helix-loop-helix family, member a15	0.693553	0.0104258	0.0397808	17.5314	12.7051	19.8875	27.7618	35.3902	31.8071	14	10	14	19	37	30	0.267498	0.611912	4950	Maturity onset diabetes of the young - Mus musculus (mouse)
ENSMUSG00000052212	68891	Cd177	CD177 antigen	0.693467	6.31772e-07	7.75072e-06	251.702	279.512	311.097	407.66	463.899	521.637	201	220	219	279	485	492	5.78954	11.5735
ENSMUSG00000022673	17217	Mcm4	minichromosome maintenance complex component 4	0.693171	6.56493e-09	1.12062e-07	368.16	310.005	251.435	502.635	528.941	500.432	294	244	177	344	553	472	4.80088	9.59338	03030;04110	DNA replication - Mus musculus (mouse);Cell cycle - Mus musculus (mouse)
ENSMUSG00000058799	53605	Nap1l1	nucleosome assembly protein 1-like 1	0.693117	4.72608e-17	2.53165e-15	876.572	754.684	691.801	1279.97	1289.35	1222.45	700	594	487	876	1348	1153	10.9833	21.6946
ENSMUSG00000058006	100019	Mdn1	midasin AAA ATPase 1	0.693055	4.90314e-11	1.18673e-09	607.339	672.1	741.52	1147	1012.93	1151.42	485	529	522	785	1059	1086	2.09611	4.13913	3008	Ribosome biogenesis in eukaryotes - Mus musculus (mouse)
ENSMUSG00000032997	74241	Chpf	chondroitin polymerizing factor	0.692936	0.00166781	0.00861333	45.0809	35.5743	38.3545	55.5236	78.4324	71.036	36	28	27	38	82	67	0.66344	1.38643	00532;01100	Glycosaminoglycan biosynthesis - chondroitin sulfate / dermatan sulfate - Mus musculus (mouse);Metabolic pathways - Mus musculus (mouse)
ENSMUSG00000032496	17002	Ltf	lactotransferrin	0.692865	0.0230998	0.0753851	2.50449	1.27051	0	11.6892	24.8688	21.2048	2	1	0	8	26	20	0.0251206	0.47656
ENSMUSG00000027219	269346	Slc28a2	solute carrier family 28 (sodium-coupled nucleoside transporter), member 2	0.690888	0.00597029	0.0251473	21.2882	41.9269	28.4107	52.6014	64.085	46.6505	17	33	20	36	67	44	0.436104	0.938259
ENSMUSG00000074602				0.690801	0.0248519	0.0798898	1.25225	0	1.42054	5.84459	3.82597	7.42167	1	0	1	4	4	7	0.0273486	0.210244
ENSMUSG00000026425	14270	Srgap2	SLIT-ROBO Rho GTPase activating protein 2	0.690763	5.78727e-08	8.48261e-07	177.819	186.765	203.137	298.074	281.209	354.12	142	147	143	204	294	334	1.31532	2.6124	4360	Axon guidance - Mus musculus (mouse)
ENSMUSG00000047678	319200	Gpr82	G protein-coupled receptor 82	0.690463	0.0105037	0.0400095	15.027	15.2461	17.0464	26.3007	27.7383	33.9276	12	12	12	18	29	32	0.353011	0.793572
ENSMUSG00000031004	17345	Mki67	antigen identified by monoclonal antibody Ki 67	0.69027	4.54227e-09	7.94363e-08	3801.82	3693.38	3353.89	6282.94	5864.26	5662.73	3036	2907	2361	4300	6131	5341	20.0062	39.6765
ENSMUSG00000040033	20847	Stat2	signal transducer and activator of transcription 2	0.689889	7.09938e-09	1.20265e-07	350.629	346.85	281.266	540.625	578.678	489.83	280	273	198	370	605	462	4.13125	8.21873	04062;04380;04630;05160	Chemokine signaling pathway - Mus musculus (mouse);Osteoclast differentiation - Mus musculus (mouse);Jak-STAT signaling pathway - Mus musculus (mouse);Hepatitis C - Mus musculus (mouse)
ENSMUSG00000019773	67141	Fbxo5	F-box protein 5	0.689492	0.00286583	0.0135419	28.8017	22.8692	45.4572	59.9071	57.3896	53.0119	23	18	32	41	60	50	0.937106	1.97027	4114	Oocyte meiosis - Mus musculus (mouse)
ENSMUSG00000053801	101612	Grwd1	glutamate-rich WD repeat containing 1	0.689415	0.00136801	0.00728219	40.0719	38.1153	46.8777	71.5963	79.3889	64.6745	32	30	33	49	83	61	1.18626	2.46505
ENSMUSG00000084284				0.689264	0.0329987	0.100125	5.00899	3.81153	2.84107	11.6892	6.69545	12.7229	4	3	2	8	7	12	0.412604	1.33547
ENSMUSG00000047686	213436	Zcchc5	zinc finger, CCHC domain containing 5	0.689224	0.0320177	0.0978302	5.00899	2.54102	2.84107	14.6115	10.5214	5.30119	4	2	2	10	11	5	0.06525	0.229786
ENSMUSG00000089820				0.689115	0.0317906	0.0972582	0	6.35256	5.68215	10.228	8.60844	14.8433	0	5	4	7	9	14	0.420756	1.41109
ENSMUSG00000046168	328424	Kcnrg	potassium channel regulator	0.688558	0.0305047	0.0941389	5.00899	1.27051	1.42054	8.76689	6.69545	12.7229	4	1	1	6	7	12	0.165449	0.742057
ENSMUSG00000095178				0.687931	0.0264461	0.0840452	0	2.54102	2.84107	4.38345	7.65194	10.6024	0	2	2	3	8	10	0.948279	4.79574
ENSMUSG00000086503	213742	Xist	inactive X specific transcripts	0.687797	0.00160831	0.00834713	4205.04	1924.82	5105.41	6304.86	6014.43	7115.26	3358	1515	3594	4315	6288	6711	11.8136	24.6004
ENSMUSG00000030924	434234	2610020H08Rik	RIKEN cDNA 2610020H08 gene	0.6873	0.00805145	0.0322745	33.8107	38.1153	38.3545	54.0625	51.6506	94.3612	27	30	27	37	54	89	0.824743	1.81492
ENSMUSG00000037926	237860	Ssh2	slingshot homolog 2 (Drosophila)	0.687055	9.12004e-14	3.33367e-12	827.735	880.464	794.08	1265.35	1382.13	1418.6	661	693	559	866	1445	1338	5.06862	9.9681	4810	Regulation of actin cytoskeleton - Mus musculus (mouse)
ENSMUSG00000030254	58186	Rad18	RAD18 E3 ubiquitin protein ligase	0.686946	3.74597e-05	0.000309068	80.1438	83.8537	102.279	165.11	129.127	150.554	64	66	72	113	135	142	1.40493	2.82257
ENSMUSG00000083728				0.686893	0.0294954	0.091614	0	2.54102	1.42054	10.228	4.78246	5.30119	0	2	1	7	5	5	0.0441739	0.269341
ENSMUSG00000016624	271305	Phf21b	PHD finger protein 21B	0.686637	0.0121462	0.0450915	17.5314	16.5166	12.7848	27.7618	26.7818	33.9276	14	13	9	19	28	32	0.238652	0.547253
ENSMUSG00000090214				0.68617	0.00360804	0.0164408	43.8286	34.3038	26.9902	49.6791	58.3461	76.3372	35	27	19	34	61	72	2.49898	5.34098
ENSMUSG00000056529	19204	Ptafr	platelet-activating factor receptor	0.686098	3.87791e-05	0.000318886	73.8825	100.37	85.2322	130.042	177.908	121.927	59	79	60	89	186	115	1.32799	2.65776	04020;04080;05150	Calcium signaling pathway - Mus musculus (mouse);Neuroactive ligand-receptor interaction - Mus musculus (mouse);Staphylococcus aureus infection - Mus musculus (mouse)
ENSMUSG00000035352	20293	Ccl12	chemokine (C-C motif) ligand 12	0.685868	0.0237447	0.0770525	7.51348	10.1641	24.1491	18.9949	32.5208	26.506	6	8	17	13	34	25	1.46719	3.27907	04060;04062	Cytokine-cytokine receptor interaction - Mus musculus (mouse);Chemokine signaling pathway - Mus musculus (mouse)
ENSMUSG00000022206	18162	Npr3	natriuretic peptide receptor 3	0.684412	0.00230632	0.0112898	62.6123	59.714	29.8313	73.0574	74.6064	114.506	50	47	21	50	78	108	0.405781	0.854064
ENSMUSG00000060594	244864	Layn	layilin	0.684406	0.00418776	0.0186241	41.3241	34.3038	29.8313	59.9071	50.6941	75.2769	33	27	21	41	53	71	1.0951	2.34254
ENSMUSG00000024451	106952	Arap3	ArfGAP with RhoGAP domain, ankyrin repeat and PH domain 3	0.683846	0.00219496	0.010816	55.0988	47.0089	56.8215	90.5912	104.258	79.5179	44	37	40	62	109	75	0.566389	1.17955	4144	Endocytosis - Mus musculus (mouse)
ENSMUSG00000027932	26568	Slc27a3	solute carrier family 27 (fatty acid transporter), member 3	0.682726	0.0334009	0.101121	10.018	5.08204	5.68215	20.4561	14.3474	12.7229	8	4	4	14	15	12	0.15469	0.426999
ENSMUSG00000034586	217310	Hid1	HID1 domain containing	0.682517	0.000964651	0.00539455	60.1078	52.091	55.4009	75.9797	82.2584	126.168	48	41	39	52	86	119	0.951205	1.96034
ENSMUSG00000094491				0.682198	0.0297139	0.0922284	0	3.81153	2.84107	4.38345	3.82597	28.6264	0	3	2	3	4	27	0.34503	2.32583
ENSMUSG00000074457	67860	S100a16	S100 calcium binding protein A16	0.681998	4.87988e-08	7.23053e-07	272.99	240.127	265.64	436.883	442.856	392.288	218	189	187	299	463	370	12.8549	25.3405
ENSMUSG00000040840				0.681953	0.0350027	0.104674	2.50449	5.08204	5.68215	10.228	13.3909	8.48191	2	4	4	7	14	8	0.256588	0.744888
ENSMUSG00000093190				0.681918	0.0345893	0.103663	2.50449	2.54102	4.26161	5.84459	8.60844	11.6626	2	2	3	4	9	11	1.38261	4.68999
ENSMUSG00000032322	19200	Pstpip1	proline-serine-threonine phosphatase-interacting protein 1	0.681736	0.00281808	0.0133517	30.0539	45.7384	44.0366	55.5236	83.2149	67.8552	24	36	31	38	87	64	0.792077	1.64996	4621	NOD-like receptor signaling pathway - Mus musculus (mouse)
ENSMUSG00000043531	58178	Sorcs1	sortilin-related VPS10 domain containing receptor 1	0.68132	0.0144368	0.0515357	13.7747	21.5987	22.7286	40.9122	39.2162	28.6264	11	17	16	28	41	27	0.149857	0.33644
ENSMUSG00000092526				0.680122	0.0344641	0.10341	5.00899	1.27051	4.26161	8.76689	8.60844	10.6024	4	1	3	6	9	10	0.276366	0.886951
ENSMUSG00000090958	434215	Lrrc32	leucine rich repeat containing 32	0.680076	0.00116884	0.00635471	70.1258	72.4191	62.5036	94.9747	140.604	112.385	56	57	44	65	147	106	0.998004	2.05402
ENSMUSG00000029420	231760	Rimbp2	RIMS binding protein 2	0.679985	0.0157252	0.0553267	12.5225	16.5166	14.2054	30.6841	18.1734	33.9276	10	13	10	21	19	32	0.188758	0.436029
ENSMUSG00000090358				0.679911	0.0116276	0.0436293	13.7747	22.8692	18.467	37.9899	29.6513	33.9276	11	18	13	26	31	32	0.352802	0.782811
ENSMUSG00000022150	13132	Dab2	disabled 2, mitogen-responsive phosphoprotein	0.679691	3.55006e-10	7.38927e-09	318.071	341.767	340.929	496.791	577.722	543.902	254	269	240	340	604	513	3.99466	7.80921	4144	Endocytosis - Mus musculus (mouse)
ENSMUSG00000027422	81910	Rrbp1	ribosome binding protein 1	0.679545	5.06535e-19	3.50216e-17	3414.88	3227.1	2947.61	4767.73	5485.49	5204.71	2727	2540	2075	3263	5735	4909	34.4086	67.1785	4141	Protein processing in endoplasmic reticulum - Mus musculus (mouse)
ENSMUSG00000058013	52398	Sept11	septin 11	0.678559	3.39234e-12	9.90387e-11	720.042	612.386	607.99	938.057	1210.92	984.961	575	482	428	642	1266	929	7.19744	14.0804
ENSMUSG00000070342				0.678286	0.00431925	0.0191421	26.2972	26.6807	36.9339	45.2956	52.6071	56.1926	21	21	26	31	55	53	0.413663	0.855099
ENSMUSG00000021322	27052	Aoah	acyloxyacyl hydrolase	0.677675	0.0179142	0.0614171	5.00899	13.9756	17.0464	23.3784	24.8688	22.265	4	11	12	16	26	21	0.23199	0.543455
ENSMUSG00000001228	18140	Uhrf1	ubiquitin-like, containing PHD and RING finger domains, 1	0.677268	1.28322e-08	2.07714e-07	232.918	252.832	228.706	390.127	415.118	356.24	186	199	161	267	434	336	3.70468	7.27428
ENSMUSG00000089790				0.677118	0.0285787	0.0893109	8.76572	5.08204	12.7848	16.0726	16.2604	22.265	7	4	9	11	17	21	1.40417	3.46642
ENSMUSG00000098088				0.677067	0.0342107	0.102914	5.00899	7.62307	8.52322	16.0726	14.3474	14.8433	4	6	6	11	15	14	1.12298	2.8863
ENSMUSG00000050244	217995	Heatr1	HEAT repeat containing 1	0.676903	1.10465e-09	2.13255e-08	495.89	560.295	565.373	860.617	901.973	865.154	396	441	398	589	943	816	4.61949	9.0348	3008	Ribosome biogenesis in eukaryotes - Mus musculus (mouse)
ENSMUSG00000041084	66357	Ostc	oligosaccharyltransferase complex subunit (non-catalytic)	0.676685	4.86224e-15	2.06506e-13	667.447	620.009	563.953	916.14	989.014	1077.2	533	488	397	627	1034	1016	32.4998	63.449
ENSMUSG00000085527				0.676633	0.0330449	0.100226	11.2702	3.81153	4.26161	14.6115	8.60844	21.2048	9	3	3	10	9	20	0.234828	0.658822
ENSMUSG00000039633	244421	Lonrf1	LON peptidase N-terminal domain and ring finger 1	0.676607	0.00874097	0.0345035	52.5943	15.2461	32.6723	73.0574	48.7811	57.2529	42	12	23	50	51	54	0.474155	1.02017
ENSMUSG00000031616	13617	Ednra	endothelin receptor type A	0.676594	2.70821e-05	0.000231144	93.9185	102.911	105.12	159.265	171.212	166.457	75	81	74	109	179	157	1.55103	3.0824	04020;04080;04270	Calcium signaling pathway - Mus musculus (mouse);Neuroactive ligand-receptor interaction - Mus musculus (mouse);Vascular smooth muscle contraction - Mus musculus (mouse)
ENSMUSG00000009551	70730	6330409D20Rik	RIKEN cDNA 6330409D20 gene	0.6764	0.0336152	0.101656	1.25225	3.81153	1.42054	2.9223	12.4344	6.36143	1	3	1	2	13	6	0.10753	0.439954
ENSMUSG00000015094	18146	Npdc1	neural proliferation, differentiation and control 1	0.676326	0.000195627	0.00132583	70.1258	85.1242	85.2322	108.125	130.083	159.036	56	67	60	74	136	150	2.96722	5.93494
ENSMUSG00000026806	227674	Ddx31	DEAD/H (Asp-Glu-Ala-Asp/His) box polypeptide 31	0.675529	0.000472316	0.00289329	70.1258	68.6076	90.9143	141.731	119.562	124.048	56	54	64	97	125	117	1.31001	2.6424
ENSMUSG00000079018	17067	Ly6c1	lymphocyte antigen 6 complex, locus C1	0.675086	0.000987476	0.00550972	40.0719	41.9269	46.8777	86.2078	69.824	64.6745	32	33	33	59	73	61	2.78575	5.7342
ENSMUSG00000073843				0.675037	0.026311	0.0836905	1.25225	0	4.26161	8.76689	5.73896	6.36143	1	0	3	6	6	6	0.161694	0.721438
ENSMUSG00000016028	12614	Celsr1	cadherin, EGF LAG seven-pass G-type receptor 1	0.674815	1.02086e-07	1.42713e-06	355.638	339.226	343.77	547.931	561.461	581.011	284	267	242	375	587	548	1.7481	3.43962
ENSMUSG00000044042	14260	Fmn1	formin 1	0.67475	1.57962e-06	1.79795e-05	133.99	147.379	157.68	229.4	236.254	249.156	107	116	111	157	247	235	0.692212	1.3604
ENSMUSG00000034912	320772	Mdga2	MAM domain containing glycosylphosphatidylinositol anchor 2	0.674744	0.0189305	0.064296	12.5225	19.0577	15.6259	24.8395	31.5643	30.7469	10	15	11	17	33	29	0.138977	0.310426
ENSMUSG00000005481	68278	Ddx39	DEAD (Asp-Glu-Ala-Asp) box polypeptide 39	0.673679	4.68774e-09	8.166e-08	388.196	425.621	382.124	587.382	683.892	662.649	310	335	269	402	715	625	5.79717	11.3463
ENSMUSG00000029817	101214	Tra2a	transformer 2 alpha homolog (Drosophila)	0.673637	2.89579e-07	3.73771e-06	303.044	241.397	213.08	366.748	452.421	413.493	242	190	150	251	473	390	7.68395	15.1789	3040	Spliceosome - Mus musculus (mouse)
ENSMUSG00000014907	234344	Naf1	nuclear assembly factor 1 ribonucleoprotein	0.673422	0.00254513	0.0122405	63.8646	34.3038	31.2518	89.1301	60.259	76.3372	51	27	22	61	63	72	0.800054	1.69161
ENSMUSG00000086699				0.673253	0.0338108	0.10205	3.75674	2.54102	1.42054	5.84459	11.4779	6.36143	3	2	1	4	12	6	0.571632	2.14393
ENSMUSG00000039911	74646	Spsb1	splA/ryanodine receptor domain and SOCS box containing 1	0.672975	0.000712756	0.00414817	70.1258	39.3858	71.0268	93.5135	112.866	95.4214	56	31	50	64	118	90	1.08792	2.19517
ENSMUSG00000050549	70617	5730508B09Rik	RIKEN cDNA 5730508B09 gene	0.67243	0.0046904	0.0204716	25.0449	41.9269	32.6723	65.7517	53.5636	54.0721	20	33	23	45	56	51	1.15762	2.42445
ENSMUSG00000022661	17470	Cd200	CD200 antigen	0.672334	1.47049e-05	0.000134516	101.432	101.641	106.54	172.416	160.691	174.939	81	80	75	118	168	165	2.45534	4.86366
ENSMUSG00000094603				0.671243	0.0329045	0.0998894	1.25225	2.54102	2.84107	7.30574	4.78246	10.6024	1	2	2	5	5	10	1.24189	5.11235
ENSMUSG00000004609	12489	Cd33	CD33 antigen	0.671158	0.000373133	0.00236362	56.3511	90.2063	69.6063	111.047	143.474	102.843	45	71	49	76	150	97	1.56515	3.12452	4640	Hematopoietic cell lineage - Mus musculus (mouse)
ENSMUSG00000046207	104709	Pik3r6	phosphoinositide-3-kinase, regulatory subunit 6	0.670931	0.013438	0.0488601	28.8017	12.7051	22.7286	37.9899	37.3032	41.3493	23	10	16	26	39	39	0.36878	0.810286
ENSMUSG00000043155	242642	Hpdl	4-hydroxyphenylpyruvate dioxygenase-like	0.670526	0.00963262	0.0373839	23.7927	34.3038	21.308	51.1402	41.1292	49.8312	19	27	15	35	43	47	0.920067	1.99126
ENSMUSG00000091020				0.670464	0.0354093	0.105659	6.26123	5.08204	4.26161	13.1503	17.2169	7.42167	5	4	3	9	18	7	0.154761	0.453036
ENSMUSG00000012017	224024	Scarf2	scavenger receptor class F, member 2	0.670105	0.01691	0.0585484	17.5314	16.5166	22.7286	23.3784	36.3467	42.4095	14	13	16	16	38	40	0.320878	0.699391
ENSMUSG00000031387	19703	Renbp	renin binding protein	0.669964	0.00441788	0.0194872	23.7927	38.1153	41.1956	55.5236	65.998	55.1324	19	30	29	38	69	52	0.906552	1.8691	520	Amino sugar and nucleotide sugar metabolism - Mus musculus (mouse)
ENSMUSG00000065368				0.668904	0.000401464	0.00251363	122.72	190.577	144.895	277.618	210.428	274.602	98	150	102	190	220	259	79.6867	159.998
ENSMUSG00000097667				0.668875	0.00637496	0.0265619	31.3062	39.3858	36.9339	77.4409	54.5201	57.2529	25	31	26	53	57	54	0.772073	1.63115
ENSMUSG00000034674	21665	Tdg	thymine DNA glycosylase	0.668651	0.00106753	0.00589374	56.3511	60.9845	42.6161	78.902	93.7363	95.4214	45	48	30	54	98	90	0.847043	1.72383	3410	Base excision repair - Mus musculus (mouse)
ENSMUSG00000039699	74481	Batf2	basic leucine zipper transcription factor, ATF-like 2	0.6684	5.10204e-05	0.000405997	88.9095	115.617	100.858	162.188	181.734	157.975	71	91	71	111	190	149	3.58842	7.12136
ENSMUSG00000042228	17096	Lyn	LYN proto-oncogene, Src family tyrosine kinase	0.668271	4.77462e-11	1.15921e-09	381.935	388.776	447.469	590.304	728.848	629.782	305	306	315	404	762	594	6.55513	12.6626	04062;04662;04664;04666;04730	Chemokine signaling pathway - Mus musculus (mouse);B cell receptor signaling pathway - Mus musculus (mouse);Fc epsilon RI signaling pathway - Mus musculus (mouse);Fc gamma R-mediated phagocytosis - Mus musculus (mouse);Long-term depression - Mus musculus (mouse)
ENSMUSG00000084476				0.66812	0.0192854	0.0653272	16.2792	21.5987	14.2054	27.7618	41.1292	28.6264	13	17	10	19	43	27	11.5092	26.1307
ENSMUSG00000050195	329065	Scd4	stearoyl-coenzyme A desaturase 4	0.667979	0.0258827	0.0825637	1.25225	0	0	5.84459	5.73896	5.30119	1	0	0	4	6	5	0.00687319	0.114661	01040;03320	Biosynthesis of unsaturated fatty acids - Mus musculus (mouse);PPAR signaling pathway - Mus musculus (mouse)
ENSMUSG00000089847	14356	Timm10b	translocase of inner mitochondrial membrane 10B	0.667968	0.00258796	0.0124097	35.0629	38.1153	44.0366	52.6014	60.259	85.8793	28	30	31	36	63	81	0.667743	1.37103
ENSMUSG00000031629	71876	Cenpu	centromere protein U	0.66796	0.00583769	0.0246585	27.5494	39.3858	15.6259	54.0625	47.8246	45.5902	22	31	11	37	50	43	0.507198	1.09883
ENSMUSG00000094286				0.667721	0.0362688	0.107773	1.25225	3.81153	0	2.9223	7.65194	9.54214	1	3	0	2	8	9	0.208116	1.02252
ENSMUSG00000038463	320078	Olfml2b	olfactomedin-like 2B	0.667293	1.08104e-05	0.000102301	180.323	224.88	247.173	363.826	328.077	372.144	144	177	174	249	343	351	3.93212	7.72429
ENSMUSG00000041135	192656	Ripk2	receptor (TNFRSF)-interacting serine-threonine kinase 2	0.666823	1.06551e-05	0.000100884	106.441	106.723	80.9706	144.654	164.517	170.698	85	84	57	99	172	161	1.94578	3.85279	04621;04722	NOD-like receptor signaling pathway - Mus musculus (mouse);Neurotrophin signaling pathway - Mus musculus (mouse)
ENSMUSG00000028194	69219	Ddah1	dimethylarginine dimethylaminohydrolase 1	0.666402	3.60615e-08	5.48394e-07	303.044	275.701	325.303	426.655	559.548	466.505	242	217	229	292	585	440	4.47278	8.68724
ENSMUSG00000018593	20692	Sparc	secreted acidic cysteine rich glycoprotein	0.666043	1.51473e-08	2.43203e-07	2995.37	3296.98	2887.95	3791.68	5610.79	5389.19	2392	2595	2033	2595	5866	5083	74.2015	145.112
ENSMUSG00000024736	98170	Tmem132a	transmembrane protein 132A	0.666016	0.0266142	0.084445	7.51348	16.5166	7.10268	16.0726	22.9558	23.3252	6	13	5	11	24	22	0.148262	0.361249
ENSMUSG00000038147	12523	Cd84	CD84 antigen	0.665977	2.65244e-06	2.86579e-05	137.747	168.978	217.342	261.546	305.121	278.843	110	133	153	179	319	263	2.85176	5.53872
ENSMUSG00000073399	195359	Trim40	tripartite motif-containing 40	0.665731	7.34549e-06	7.20866e-05	154.026	116.887	123.587	201.639	207.559	233.252	123	92	87	138	217	220	3.46048	6.82881
ENSMUSG00000038980	271887	Rbbp8nl	RBBP8 N-terminal like	0.664894	0.0400683	0.11635	6.26123	2.54102	4.26161	13.1503	8.60844	13.7831	5	2	3	9	9	13	0.104518	0.344098
ENSMUSG00000019961	21917	Tmpo	thymopoietin	0.664716	3.14521e-14	1.21438e-12	925.41	858.865	873.63	1386.63	1377.35	1486.45	739	676	615	949	1440	1402	13.0886	25.3094
ENSMUSG00000059742	170738	Kcnh7	potassium voltage-gated channel, subfamily H (eag-related), member 7	0.664683	0.0104184	0.0397612	27.5494	21.5987	21.308	54.0625	23.9123	51.9517	22	17	15	37	25	49	0.0981732	0.218543
ENSMUSG00000028233	116940	Tgs1	trimethylguanosine synthase 1	0.66391	1.38057e-06	1.58984e-05	121.468	132.133	112.222	188.488	197.994	205.686	97	104	79	129	207	194	1.57104	3.07812	3013	RNA transport - Mus musculus (mouse)
ENSMUSG00000022623	58234	Shank3	SH3/ankyrin domain gene 3	0.663769	0.00784508	0.0316107	36.3151	31.7628	19.8875	52.6014	53.5636	48.771	29	25	14	36	56	46	0.220911	0.472441
ENSMUSG00000078144	69543	Capns2	calpain, small subunit 2	0.662867	0.0239311	0.0775166	1.25225	0	2.84107	4.38345	9.56493	7.42167	1	0	2	3	10	7	0.0761758	0.476086
ENSMUSG00000021065	53618	Fut8	fucosyltransferase 8	0.662863	2.72225e-16	1.32676e-14	619.862	592.058	598.046	927.829	932.581	1024.19	495	466	421	635	975	966	10.0241	19.3204	00510;00533;01100	N-Glycan biosynthesis - Mus musculus (mouse);Glycosaminoglycan biosynthesis - keratan sulfate - Mus musculus (mouse);Metabolic pathways - Mus musculus (mouse)
ENSMUSG00000032508	17874	Myd88	myeloid differentiation primary response gene 88	0.662855	2.16823e-06	2.38747e-05	200.359	149.92	184.67	277.618	266.862	321.252	160	118	130	190	279	303	4.04789	7.92397	04210;04620;05140;05142;05143;05144;05145	Apoptosis - Mus musculus (mouse);Toll-like receptor signaling pathway - Mus musculus (mouse);Leishmaniasis - Mus musculus (mouse);Chagas disease (American trypanosomiasis) - Mus musculus (mouse);African trypanosomiasis - Mus musculus (mouse);Malaria - Mus musculus (mouse);Toxoplasmosis - Mus musculus (mouse)
ENSMUSG00000086944				0.662424	0.0356718	0.106318	8.76572	7.62307	5.68215	10.228	15.3039	22.265	7	6	4	7	16	21	0.575861	1.52446
ENSMUSG00000033420	69538	Antxr1	anthrax toxin receptor 1	0.662345	6.9205e-09	1.17458e-07	473.349	509.475	562.532	751.03	961.275	762.311	378	401	396	514	1005	719	5.47152	10.5764
ENSMUSG00000079429	100040766	Mroh2a	maestro heat-like repeat family member 2A	0.662217	0.00315406	0.0146899	38.8196	35.5743	49.7188	54.0625	62.172	92.2407	31	28	35	37	65	87	0.307735	0.625717
ENSMUSG00000026435	212980	Slc45a3	solute carrier family 45, member 3	0.661728	0.00545911	0.0233245	25.0449	24.1397	41.1956	51.1402	54.5201	47.7107	20	19	29	35	57	45	0.506547	1.0318
ENSMUSG00000052563	97775	D930048N14Rik	RIKEN cDNA D930048N14 gene	0.661299	0.0406842	0.117755	3.75674	7.62307	2.84107	11.6892	12.4344	10.6024	3	6	2	8	13	10	0.0768752	0.22763
ENSMUSG00000055872				0.660431	0.0410808	0.118768	3.75674	1.27051	5.68215	8.76689	11.4779	7.42167	3	1	4	6	12	7	0.393715	1.2187
ENSMUSG00000079492	100529082	Gm11127	predicted gene 11127	0.660322	0.023157	0.0755163	15.027	19.0577	8.52322	26.3007	21.0428	33.9276	12	15	6	18	22	32	0.586299	1.36125
ENSMUSG00000086150	414068	Bach2os	BTB and CNC homology 2, opposite strand	0.660163	0.0367188	0.108784	0	1.27051	4.26161	4.38345	4.78246	10.6024	0	1	3	3	5	10	0.0634128	0.269709
ENSMUSG00000080992				0.660039	0.035375	0.10561	2.50449	0	4.26161	4.38345	9.56493	7.42167	2	0	3	3	10	7	0.159573	0.605548
ENSMUSG00000000290	16414	Itgb2	integrin beta 2	0.659893	2.58489e-07	3.38203e-06	189.089	163.896	188.931	279.079	315.643	275.662	151	129	133	191	330	260	3.39558	6.58754	04145;04514;04650;04670;04810;05140;05144;05146;05150;05323;05416	Phagosome - Mus musculus (mouse);Cell adhesion molecules (CAMs) - Mus musculus (mouse);Natural killer cell mediated cytotoxicity - Mus musculus (mouse);Leukocyte transendothelial migration - Mus musculus (mouse);Regulation of actin cytoskeleton - Mus musculus (mouse);Leishmaniasis - Mus musculus (mouse);Malaria - Mus musculus (mouse);Amoebiasis - Mus musculus (mouse);Staphylococcus aureus infecti…
ENSMUSG00000038264	20361	Sema7a	sema domain, immunoglobulin domain (Ig), and GPI membrane anchor, (semaphorin) 7A	0.659714	0.000798661	0.0045794	48.8376	55.9025	68.1857	97.897	97.5623	91.1805	39	44	48	67	102	86	0.979256	1.95298	4360	Axon guidance - Mus musculus (mouse)
ENSMUSG00000020123	54140	Avpr1a	arginine vasopressin receptor 1A	0.659505	0.040234	0.116724	5.00899	5.08204	4.26161	10.228	16.2604	7.42167	4	4	3	7	17	7	0.0997847	0.285196	04020;04080;04270	Calcium signaling pathway - Mus musculus (mouse);Neuroactive ligand-receptor interaction - Mus musculus (mouse);Vascular smooth muscle contraction - Mus musculus (mouse)
ENSMUSG00000029068	56036	Ccnl2	cyclin L2	0.659198	1.26976e-06	1.47475e-05	374.422	376.071	376.442	597.61	548.07	674.312	299	296	265	409	573	636	4.96797	9.69922
ENSMUSG00000039680	121022	Mrps6	mitochondrial ribosomal protein S6	0.657534	7.32723e-05	0.000559517	107.693	91.4768	86.6527	166.571	145.387	155.855	86	72	61	114	152	147	6.27264	12.4124
ENSMUSG00000019942	12534	Cdk1	cyclin-dependent kinase 1	0.65729	4.72991e-07	5.9417e-06	127.729	157.543	149.156	217.711	230.515	248.096	102	124	105	149	241	234	2.80317	5.42898	04110;04114;04115;04540;04914	Cell cycle - Mus musculus (mouse);Oocyte meiosis - Mus musculus (mouse);p53 signaling pathway - Mus musculus (mouse);Gap junction - Mus musculus (mouse);Progesterone-mediated oocyte maturation - Mus musculus (mouse)
ENSMUSG00000084408				0.657225	0.039914	0.115977	0	6.35256	2.84107	8.76689	9.56493	7.42167	0	5	2	6	10	7	0.129933	0.437291
ENSMUSG00000064193				0.657095	0.0424288	0.121718	6.26123	3.81153	4.26161	8.76689	14.3474	11.6626	5	3	3	6	15	11	0.162477	0.479525
ENSMUSG00000081291				0.657002	6.03877e-05	0.000473701	220.395	194.388	201.716	265.929	317.556	418.794	176	153	142	182	332	395	4.6214	9.12291
ENSMUSG00000070808	243842	Gltscr1	glioma tumor suppressor candidate region gene 1	0.656947	0.00234219	0.0114358	38.8196	41.9269	42.6161	54.0625	80.3454	71.036	31	33	30	37	84	67	0.428489	0.864324
ENSMUSG00000047757	237211	Fancb	Fanconi anemia, complementation group B	0.656925	0.0123926	0.0457396	26.2972	27.9512	19.8875	40.9122	48.7811	42.4095	21	22	14	28	51	40	0.461382	0.997056
ENSMUSG00000027353	66634	Mcm8	minichromosome maintenance 8 homologous recombination repair factor	0.65667	0.00251942	0.0121397	45.0809	44.4679	25.5697	64.2905	55.4766	75.2769	36	35	18	44	58	71	0.626909	1.29151
ENSMUSG00000095651				0.656643	0.0423583	0.121536	2.50449	1.27051	7.10268	7.30574	9.56493	12.7229	2	1	5	5	10	12	0.0795083	0.258898
ENSMUSG00000049643	66367	2310022A10Rik	RIKEN cDNA 2310022A10 gene	0.656568	0.0252545	0.0809494	11.2702	19.0577	11.3643	30.6841	22.9558	26.506	9	15	8	21	24	25	0.294007	0.682104
ENSMUSG00000086421				0.656066	0.0278932	0.0875985	2.50449	0	2.84107	8.76689	2.86948	9.54214	2	0	2	6	3	9	0.114464	0.543442
ENSMUSG00000026708	70454	Cenpl	centromere protein L	0.655981	0.00899144	0.0353203	25.0449	40.6564	24.1491	42.3733	52.6071	59.3733	20	32	17	29	55	56	0.375184	0.782765
ENSMUSG00000046378	233879	Asphd1	aspartate beta-hydroxylase domain containing 1	0.655664	0.0422426	0.12134	2.50449	6.35256	2.84107	13.1503	5.73896	12.7229	2	5	2	9	6	12	0.131886	0.430087
ENSMUSG00000086906				0.655637	0.0423269	0.121465	6.26123	3.81153	2.84107	11.6892	9.56493	10.6024	5	3	2	8	10	10	0.478945	1.43515
ENSMUSG00000084881				0.655017	0.0424549	0.121754	2.50449	6.35256	9.94375	11.6892	16.2604	14.8433	2	5	7	8	17	14	0.527919	1.43962
ENSMUSG00000015653	74051	Steap2	six transmembrane epithelial antigen of prostate 2	0.654874	1.28347e-05	0.000119554	127.729	105.452	98.017	176.799	176.951	183.421	102	83	69	121	185	173	0.609217	1.19682
ENSMUSG00000096941				0.654817	0.0224425	0.0736577	13.7747	13.9756	11.3643	24.8395	25.8253	23.3252	11	11	8	17	27	22	0.205234	0.469748
ENSMUSG00000042102	74129	Dmgdh	dimethylglycine dehydrogenase precursor	0.654701	0.0428884	0.122721	2.50449	6.35256	2.84107	8.76689	10.5214	9.54214	2	5	2	6	11	9	0.0726477	0.216964	00260;01100	Glycine, serine and threonine metabolism - Mus musculus (mouse);Metabolic pathways - Mus musculus (mouse)
ENSMUSG00000062609	16516	Kcnj15	potassium inwardly-rectifying channel, subfamily J, member 15	0.654484	0.0203922	0.0682596	10.018	15.2461	19.8875	27.7618	28.6948	26.506	8	12	14	19	30	25	0.148146	0.326683	4971	Gastric acid secretion - Mus musculus (mouse)
ENSMUSG00000028128	14066	F3	coagulation factor III	0.654374	2.84642e-05	0.000241783	130.234	121.969	123.587	241.09	199.907	170.698	104	96	87	165	209	161	3.72487	7.29959	4610	Complement and coagulation cascades - Mus musculus (mouse)
ENSMUSG00000001095	20500	Slc13a2	solute carrier family 13 (sodium-dependent dicarboxylate transporter), member 2	0.653768	4.77774e-05	0.000384071	145.261	143.568	126.428	194.333	213.298	263.999	116	113	89	133	223	249	3.19797	6.27607
ENSMUSG00000032481	20588	Smarcc1	SWI/SNF related, matrix associated, actin dependent regulator of chromatin, subfamily c, member 1	0.653453	7.15536e-13	2.29977e-11	563.511	622.55	558.271	930.752	901.973	938.311	450	490	393	637	943	885	5.61865	10.7857
ENSMUSG00000000567	20682	Sox9	SRY (sex determining region Y)-box 9	0.653123	0.000117879	0.000850618	230.413	214.716	176.147	315.608	258.253	438.939	184	169	124	216	270	414	2.78753	5.51827
ENSMUSG00000047641	406219	Krt83	keratin 83	0.653108	0.0359697	0.107027	5.00899	2.54102	1.42054	11.6892	7.65194	6.36143	4	2	1	8	8	6	0.0903938	0.314051
ENSMUSG00000041459	230908	Tardbp	TAR DNA binding protein	0.653047	1.52261e-08	2.44247e-07	772.636	566.648	505.711	916.14	996.666	1034.79	617	446	356	627	1042	976	4.57269	8.87049
ENSMUSG00000033294	100608	Noc4l	NOC4 like	0.652892	6.50196e-05	0.000503831	103.936	113.075	95.1759	168.032	178.864	160.096	83	89	67	115	187	151	2.7955	5.48939
ENSMUSG00000020901	320207	Pik3r5	phosphoinositide-3-kinase, regulatory subunit 5, p101	0.652618	0.000119234	0.000859007	93.9185	102.911	102.279	119.814	200.863	161.156	75	81	72	82	210	152	1.27412	2.48762	04012;04062;04070;04150;04210;04370;04380;04510;04620;04630;04650;04660;04662;04664;04666;04670;04722;04810;04910;04914;04930;04960;04973;05100;05142;05145;05146;05160;05200;05210;05211;05212;05213;05214;05215;05218;05220;05221;05222;05223	ErbB signaling pathway - Mus musculus (mouse);Chemokine signaling pathway - Mus musculus (mouse);Phosphatidylinositol signaling system - Mus musculus (mouse);mTOR signaling pathway - Mus musculus (mouse);Apoptosis - Mus musculus (mouse);VEGF signaling pathway - Mus musculus (mouse);Osteoclast differentiation - Mus musculus (mouse);Focal adhesion - Mus musculus (mouse);Toll-like receptor signaling…
ENSMUSG00000002489	21844	Tiam1	T cell lymphoma invasion and metastasis 1	0.652276	1.4556e-05	0.000133427	115.207	123.24	126.428	197.255	200.863	190.843	92	97	89	135	210	180	0.917257	1.78661	04062;04810	Chemokine signaling pathway - Mus musculus (mouse);Regulation of actin cytoskeleton - Mus musculus (mouse)
ENSMUSG00000071715	17972	Ncf4	neutrophil cytosolic factor 4	0.651767	0.000730244	0.00424164	50.0899	52.091	61.0831	78.902	103.301	84.8191	40	41	43	54	108	80	2.07893	4.10486	04145;04380;04670;05140	Phagosome - Mus musculus (mouse);Osteoclast differentiation - Mus musculus (mouse);Leukocyte transendothelial migration - Mus musculus (mouse);Leishmaniasis - Mus musculus (mouse)
ENSMUSG00000085444				0.651548	0.0237218	0.0769924	15.027	21.5987	9.94375	21.9172	30.6078	32.8674	12	17	7	15	32	31	1.20581	2.69564
ENSMUSG00000026480	17970	Ncf2	neutrophil cytosolic factor 2	0.651147	2.176e-06	2.39454e-05	159.035	175.331	205.978	263.007	341.468	256.578	127	138	145	180	357	242	3.88213	7.45895	04145;04380;04670;05140	Phagosome - Mus musculus (mouse);Osteoclast differentiation - Mus musculus (mouse);Leukocyte transendothelial migration - Mus musculus (mouse);Leishmaniasis - Mus musculus (mouse)
ENSMUSG00000042564	75729	Fam227a	family with sequence similarity 227, member A	0.651036	0.0435039	0.123886	10.018	5.08204	2.84107	14.6115	17.2169	9.54214	8	4	2	10	18	9	0.0636434	0.178765
ENSMUSG00000058773	56702	Hist1h1b	histone cluster 1, H1b	0.650951	2.14645e-05	0.000186955	493.385	702.593	752.884	946.824	1113.36	1083.56	394	553	530	648	1164	1022	48.964	95.24
ENSMUSG00000029925	21391	Tbxas1	thromboxane A synthase 1, platelet	0.650689	0.000160919	0.00111909	68.8736	76.2307	83.8116	100.819	127.214	141.012	55	60	59	69	133	133	0.93521	1.82438	00590;01100	Arachidonic acid metabolism - Mus musculus (mouse);Metabolic pathways - Mus musculus (mouse)
ENSMUSG00000097384				0.650653	0.0381368	0.11201	8.76572	6.35256	21.308	21.9172	23.9123	24.3855	7	5	15	15	25	23	0.203714	0.46932
ENSMUSG00000078521	69885	Aunip	aurora kinase A and ninein interacting protein	0.650591	0.0388267	0.113633	12.5225	7.62307	2.84107	13.1503	14.3474	20.1445	10	6	2	9	15	19	0.331321	0.843129
ENSMUSG00000027176	228410	Cstf3	cleavage stimulation factor, 3' pre-RNA, subunit 3	0.650297	1.3538e-06	1.56304e-05	175.314	200.741	154.838	258.623	285.991	305.349	140	158	109	177	299	288	3.49996	6.7922	3015	mRNA surveillance pathway - Mus musculus (mouse)
ENSMUSG00000037731	230787	Themis2	thymocyte selection associated family member 2	0.649912	8.0971e-05	0.000609495	100.18	128.322	134.951	192.872	219.037	176	80	101	95	132	229	166	2.20138	4.2894
ENSMUSG00000026579	14067	F5	coagulation factor V	0.649639	0.00149788	0.00787482	67.6213	91.4768	73.8679	86.2078	160.691	133.59	54	72	52	59	168	126	0.58329	1.15687	4610	Complement and coagulation cascades - Mus musculus (mouse)
ENSMUSG00000086385				0.649442	0.0389844	0.113894	1.25225	2.54102	5.68215	7.30574	6.69545	12.7229	1	2	4	5	7	12	0.271296	0.915898
ENSMUSG00000037474	76843	Dtl	denticleless E3 ubiquitin protein ligase	0.649404	0.000156792	0.00109338	110.198	101.641	79.55	163.649	166.43	145.253	88	80	56	112	174	137	1.28584	2.53949
ENSMUSG00000074361	319430	C5ar2	complement component 5a receptor 2	0.649296	0.0445916	0.126295	8.76572	5.08204	5.68215	7.30574	21.0428	12.7229	7	4	4	5	22	12	0.10278	0.263874
ENSMUSG00000027107	11435	Chrna1	cholinergic receptor, nicotinic, alpha polypeptide 1 (muscle)	0.649258	0.0391689	0.114259	7.51348	13.9756	7.10268	20.4561	15.3039	21.2048	6	11	5	14	16	20	0.120979	0.291674	4080	Neuroactive ligand-receptor interaction - Mus musculus (mouse)
ENSMUSG00000024190	19252	Dusp1	dual specificity phosphatase 1	0.648998	0.000285205	0.00185607	87.6572	95.2883	110.802	163.649	147.3	166.457	70	75	78	112	154	157	2.36812	4.63709	4010	MAPK signaling pathway - Mus musculus (mouse)
ENSMUSG00000038126	269702	Mphosph9	M-phase phosphoprotein 9	0.648809	1.40353e-05	0.000129386	159.035	144.838	160.521	219.172	241.993	284.144	127	114	113	150	253	268	1.11553	2.1675
ENSMUSG00000042821	20613	Snai1	snail family zinc finger 1	0.648684	0.043014	0.123002	2.50449	5.08204	0	10.228	10.5214	4.24095	2	4	0	7	11	4	0.0858642	0.344285	4520	Adherens junction - Mus musculus (mouse)
ENSMUSG00000097564				0.648376	0.0258578	0.0825137	3.75674	0	1.42054	7.30574	4.78246	8.48191	3	0	1	5	5	8	0.0953708	0.461869
ENSMUSG00000097839				0.647841	0.0312252	0.0959179	15.027	12.7051	5.68215	27.7618	17.2169	21.2048	12	10	4	19	18	20	0.9828	2.36178
ENSMUSG00000051235	209334	Gen1	GEN1, Holliday junction 5' flap endonuclease	0.647608	0.00482683	0.0209747	30.0539	31.7628	21.308	43.8345	48.7811	49.8312	24	25	15	30	51	47	0.469294	0.976435
ENSMUSG00000045349	230863	Sh2d5	SH2 domain containing 5	0.647466	0.0370604	0.109614	6.26123	2.54102	1.42054	10.228	8.60844	9.54214	5	2	1	7	9	9	0.0532111	0.180478
ENSMUSG00000091831				0.646484	0.0235326	0.0765036	12.5225	15.2461	12.7848	24.8395	24.8688	25.4457	10	12	9	17	26	24	0.519373	1.16333
ENSMUSG00000018849	211652	Wwc1	WW, C2 and coiled-coil domain containing 1	0.64643	6.29632e-05	0.000490744	182.828	193.118	167.623	315.608	272.6	291.566	146	152	118	216	285	275	2.22927	4.35776
ENSMUSG00000055805	57778	Fmnl1	formin-like 1	0.64604	1.73317e-05	0.00015528	112.702	133.404	140.633	214.789	219.037	187.662	90	105	99	147	229	177	1.89391	3.66537
ENSMUSG00000070972	72429	Dnajc25	DnaJ heat shock protein family (Hsp40) member C25	0.646022	9.77114e-05	0.000720536	87.6572	82.5832	66.7652	140.27	124.344	121.927	70	65	47	96	130	115	1.09293	2.15545
ENSMUSG00000097534	100503498	Gm16675	predicted gene, 16675	0.645772	0.0345181	0.103537	11.2702	6.35256	15.6259	20.4561	19.1299	24.3855	9	5	11	14	20	23	0.472253	1.09302
ENSMUSG00000042099	80880	Kank3	KN motif and ankyrin repeat domains 3	0.645752	0.00875714	0.0345444	21.2882	24.1397	28.4107	35.0676	47.8246	42.4095	17	19	20	24	50	40	0.519423	1.06448
ENSMUSG00000019845	71924	Tube1	epsilon-tubulin 1	0.645633	0.0154791	0.0545685	16.2792	19.0577	15.6259	27.7618	33.4772	30.7469	13	15	11	19	35	29	0.323386	0.706771
ENSMUSG00000034333	223773	Zbed4	zinc finger, BED type containing 4	0.645271	8.26798e-06	8.02417e-05	133.99	148.65	130.689	204.561	227.645	229.011	107	117	92	140	238	216	1.41652	2.74251
ENSMUSG00000064340				0.645164	3.36184e-05	0.000280751	182.828	158.814	163.362	254.24	266.862	288.385	146	125	115	174	279	272	125.149	242.842
ENSMUSG00000087593				0.644693	0.0463185	0.130218	3.75674	5.08204	5.68215	13.1503	17.2169	5.30119	3	4	4	9	18	5	0.674378	1.98463
ENSMUSG00000066362				0.64403	0.0465139	0.130623	2.50449	6.35256	7.10268	8.76689	6.69545	21.2048	2	5	5	6	7	20	0.555967	1.54427
ENSMUSG00000081807				0.643957	0.0429837	0.122935	5.00899	13.9756	2.84107	11.6892	16.2604	19.0843	4	11	2	8	17	18	0.141698	0.373279
ENSMUSG00000097467				0.643914	0.0466945	0.130949	5.00899	2.54102	4.26161	5.84459	8.60844	16.9638	4	2	3	4	9	16	0.102738	0.333582
ENSMUSG00000039286	72007	Fndc3b	fibronectin type III domain containing 3B	0.643784	7.84993e-14	2.90513e-12	579.79	550.131	565.373	835.777	910.581	919.227	463	433	398	572	952	867	4.58656	8.72224
ENSMUSG00000092392				0.643364	0.0084868	0.0336905	31.3062	22.8692	25.5697	42.3733	40.1727	54.0721	25	18	18	29	42	51	0.784151	1.62856
ENSMUSG00000026274	269224	Pask	PAS domain containing serine/threonine kinase	0.643071	0.00832807	0.0331747	28.8017	40.6564	22.7286	42.3733	57.3896	57.2529	23	32	16	29	60	54	0.29578	0.612675
ENSMUSG00000085842				0.6428	0.041089	0.118773	6.26123	7.62307	7.10268	11.6892	20.0863	11.6626	5	6	5	8	21	11	0.208048	0.520802
ENSMUSG00000030978	20133	Rrm1	ribonucleotide reductase M1	0.642606	1.37652e-14	5.55529e-13	578.538	575.542	598.046	907.373	905.799	941.492	462	453	421	621	947	888	8.15772	15.4916	00230;00240;00480;01100	Purine metabolism - Mus musculus (mouse);Pyrimidine metabolism - Mus musculus (mouse);Glutathione metabolism - Mus musculus (mouse);Metabolic pathways - Mus musculus (mouse)
ENSMUSG00000097073	320692	9430037G07Rik	RIKEN cDNA 9430037G07 gene	0.642584	0.0129889	0.0475524	20.0359	22.8692	29.8313	35.0676	35.3902	54.0721	16	18	21	24	37	51	0.427652	0.884366
ENSMUSG00000031799	326618	Tpm4	tropomyosin 4	0.642542	1.07843e-15	4.8825e-14	847.771	804.233	711.689	1227.36	1244.4	1246.84	677	633	501	840	1301	1176	20.6269	39.2745	04260;05410;05414	Cardiac muscle contraction - Mus musculus (mouse);Hypertrophic cardiomyopathy (HCM) - Mus musculus (mouse);Dilated cardiomyopathy - Mus musculus (mouse)
ENSMUSG00000027811	75939	4930579G24Rik	RIKEN cDNA 4930579G24 gene	0.642493	0.0266831	0.0845874	12.5225	10.1641	14.2054	20.4561	19.1299	28.6264	10	8	10	14	20	27	0.349612	0.781556
ENSMUSG00000050910	237988	Cdr2l	cerebellar degeneration-related protein 2-like	0.641799	0.0039841	0.0178862	37.5674	34.3038	34.0929	64.2905	53.5636	61.4938	30	27	24	44	56	58	0.532319	1.08809
ENSMUSG00000020303	20856	Stc2	stanniocalcin 2	0.641748	0.00222298	0.0109359	43.8286	45.7384	44.0366	58.4459	78.4324	82.6986	35	36	31	40	82	78	0.624107	1.24389
ENSMUSG00000026355	17219	Mcm6	minichromosome maintenance complex component 6	0.64097	3.63353e-10	7.53661e-09	457.07	423.08	437.525	727.652	698.24	655.227	365	333	308	498	730	618	8.44724	16.1031	03030;04110	DNA replication - Mus musculus (mouse);Cell cycle - Mus musculus (mouse)
ENSMUSG00000059866	231130	Tnip2	TNFAIP3 interacting protein 2	0.640911	2.03332e-05	0.000178408	117.711	95.2883	99.4375	157.804	175.995	165.397	94	75	70	108	184	156	2.76533	5.34836
ENSMUSG00000021569	69716	Trip13	thyroid hormone receptor interactor 13	0.640154	0.00193823	0.00981662	60.1078	50.8204	52.5598	99.3581	77.4759	94.3612	48	40	37	68	81	89	1.34015	2.68456
ENSMUSG00000094472				0.639068	1.94508e-06	2.16177e-05	720.042	750.872	521.337	1062.26	995.709	1113.25	575	591	367	727	1041	1050	24.6227	47.5165
ENSMUSG00000036412	545260	Arsi	arylsulfatase i	0.638542	0.0340693	0.102629	18.7837	7.62307	12.7848	30.6841	21.9993	23.3252	15	6	9	21	23	22	0.244414	0.571962
ENSMUSG00000005628	50874	Tmod4	tropomodulin 4	0.638212	0.0481809	0.134247	5.00899	5.08204	5.68215	10.228	7.65194	19.0843	4	4	4	7	8	18	0.233193	0.662901
ENSMUSG00000004952	54153	Rasa4	RAS p21 protein activator 4	0.638047	5.91877e-05	0.000464696	83.9005	101.641	98.017	165.11	139.648	151.614	67	80	69	113	146	143	1.33118	2.58158
ENSMUSG00000023150	117198	Ivns1abp	influenza virus NS1A binding protein	0.637749	7.20185e-09	1.21769e-07	2013.61	1544.94	1710.33	2738.19	2405.58	3166.93	1608	1216	1204	1874	2515	2987	27.8685	53.2095
ENSMUSG00000063727	18383	Tnfrsf11b	tumor necrosis factor receptor superfamily, member 11b (osteoprotegerin)	0.637623	0.00358983	0.01638	43.8286	64.7961	45.4572	73.0574	100.432	80.5781	35	51	32	50	105	76	1.01633	2.02983	04060;04380	Cytokine-cytokine receptor interaction - Mus musculus (mouse);Osteoclast differentiation - Mus musculus (mouse)
ENSMUSG00000052942	226075	Glis3	GLIS family zinc finger 3	0.637451	0.000235644	0.00156552	58.8556	69.8781	73.8679	97.897	111.91	113.445	47	55	52	67	117	107	0.50258	0.968366
ENSMUSG00000097797				0.636352	0.0494861	0.136943	7.51348	7.62307	0	8.76689	9.56493	19.0843	6	6	0	6	10	18	0.232143	0.710033
ENSMUSG00000097452				0.636195	0.0494384	0.136895	1.25225	5.08204	11.3643	17.5338	7.65194	14.8433	1	4	8	12	8	14	0.0950727	0.254278
ENSMUSG00000020057	71712	Dram1	DNA-damage regulated autophagy modulator 1	0.635956	0.000517225	0.00312121	61.3601	87.6653	79.55	103.742	129.127	134.65	49	69	56	71	135	127	1.51732	2.95076
ENSMUSG00000008200	55935	Fnbp4	formin binding protein 4	0.635381	7.93411e-08	1.12772e-06	266.728	273.16	305.415	488.024	386.423	463.324	213	215	215	334	404	437	3.35697	6.40001
ENSMUSG00000038252	68298	Ncapd2	non-SMC condensin I complex, subunit D2	0.634963	4.37203e-07	5.51934e-06	247.945	280.783	325.303	413.505	461.03	470.746	198	221	229	283	482	444	3.52344	6.6965
ENSMUSG00000002319	75751	Ipo4	importin 4	0.634861	1.32281e-05	0.000122642	127.729	125.781	129.269	195.794	185.56	226.891	102	99	91	134	194	214	1.65165	3.17343
ENSMUSG00000023905	27279	Tnfrsf12a	tumor necrosis factor receptor superfamily, member 12a	0.634856	0.00538272	0.0230312	41.3241	35.5743	39.775	59.9071	55.4766	78.4576	33	28	28	41	58	74	2.25376	4.53347	4060	Cytokine-cytokine receptor interaction - Mus musculus (mouse)
ENSMUSG00000000766	18390	Oprm1	opioid receptor, mu 1	0.634561	0.0499035	0.137834	1.25225	1.27051	11.3643	10.228	13.3909	8.48191	1	1	8	7	14	8	0.109314	0.297955	4080	Neuroactive ligand-receptor interaction - Mus musculus (mouse)
ENSMUSG00000055833	98736	1700034H15Rik	RIKEN cDNA 1700034H15 gene	0.634443	0.0475905	0.132976	6.26123	3.81153	7.10268	18.9949	9.56493	10.6024	5	3	5	13	10	10	0.0743752	0.202605
ENSMUSG00000042677	230738	Zc3h12a	zinc finger CCCH type containing 12A	0.633488	0.000324313	0.00207873	82.6483	85.1242	75.2884	135.887	128.17	128.289	66	67	53	93	134	121	1.63943	3.19785
ENSMUSG00000089988				0.633316	0.0504013	0.138808	3.75674	5.08204	5.68215	13.1503	11.4779	8.48191	3	4	4	9	12	8	0.461054	1.25997
ENSMUSG00000031756	72155	Cenpn	centromere protein N	0.633199	0.00653411	0.0270933	31.3062	49.5499	38.3545	56.9848	65.0415	75.2769	25	39	27	39	68	71	1.25514	2.51489
ENSMUSG00000038510	67239	Rpf2	ribosome production factor 2 homolog	0.63315	3.39932e-06	3.58587e-05	140.252	120.699	120.746	225.017	200.863	182.361	112	95	85	154	210	172	3.82709	7.35934
ENSMUSG00000041406	381306	BC055324	cDNA sequence BC055324	0.632744	0.00558794	0.0237724	33.8107	33.0333	32.6723	48.2179	54.5201	62.5541	27	26	23	33	57	59	0.575281	1.15768
ENSMUSG00000041064	208084	Pif1	PIF1 5'-to-3' DNA helicase	0.6327	0.0170694	0.0590086	13.7747	29.2218	17.0464	35.0676	29.6513	39.2288	11	23	12	24	31	37	0.286511	0.59969
ENSMUSG00000035378	72171	Shq1	SHQ1 homolog (S. cerevisiae)	0.632594	0.00665765	0.0275288	45.0809	31.7628	46.8777	71.5963	67.911	67.8552	36	25	33	49	71	64	1.15757	2.3388
ENSMUSG00000020325	83554	Fstl3	follistatin-like 3	0.632417	0.0504548	0.138869	5.00899	6.35256	1.42054	7.30574	14.3474	9.54214	4	5	1	5	15	9	0.120391	0.360089
ENSMUSG00000025854	80752	Fam20c	family with sequence similarity 20, member C	0.63207	0.0151453	0.0536673	41.3241	17.7872	22.7286	43.8345	48.7811	48.771	33	14	16	30	51	46	0.422867	0.888103
ENSMUSG00000049625	212937	Tifab	TRAF-interacting protein with forkhead-associated domain, family member B	0.631799	0.00184997	0.00942311	65.1168	62.255	56.8215	94.9747	113.823	92.2407	52	49	40	65	119	87	0.978221	1.93466
ENSMUSG00000022283	18458	Pabpc1	poly(A) binding protein, cytoplasmic 1	0.631779	1.55362e-11	4.0815e-10	2306.64	2741.76	2356.67	3654.33	3776.23	4149.77	1842	2158	1659	2501	3948	3914	47.2275	89.3497	03013;03015;03018	RNA transport - Mus musculus (mouse);mRNA surveillance pathway - Mus musculus (mouse);RNA degradation - Mus musculus (mouse)
ENSMUSG00000032113	12649	Chek1	checkpoint kinase 1	0.63153	0.011599	0.043557	47.5854	24.1397	25.5697	67.2128	44.9552	56.1926	38	19	18	46	47	53	0.474083	0.993272	04110;04115	Cell cycle - Mus musculus (mouse);p53 signaling pathway - Mus musculus (mouse)
ENSMUSG00000079036	211064	Alkbh1	alkB homolog 1, histone H2A dioxygenase	0.631368	0.000111439	0.000809716	92.6662	80.0422	71.0268	132.965	115.736	144.192	74	63	50	91	121	136	1.17262	2.28967
ENSMUSG00000018821	69534	Avpi1	arginine vasopressin-induced 1	0.631264	0.0288536	0.0899495	20.0359	12.7051	17.0464	27.7618	37.3032	24.3855	16	10	12	19	39	23	0.886484	1.92557
ENSMUSG00000014498	237615	Ankrd52	ankyrin repeat domain 52	0.63058	6.31439e-06	6.28549e-05	185.332	205.823	220.183	347.753	277.383	344.577	148	162	155	238	290	325	1.72064	3.28881
ENSMUSG00000093042	100526560	Mir3109	microRNA 3109	0.630168	0.0333334	0.10097	1.25225	1.27051	1.42054	5.84459	4.78246	6.36143	1	1	1	4	5	6	0.834724	4.33867
ENSMUSG00000034422	547253	Parp14	poly (ADP-ribose) polymerase family, member 14	0.629978	5.80533e-07	7.17143e-06	955.464	1241.29	961.703	1709.54	1762.82	1505.54	763	977	677	1170	1843	1420	7.91616	15.0668
ENSMUSG00000033285	269470	Wdr3	WD repeat domain 3	0.629751	2.14507e-09	3.94472e-08	232.918	279.512	278.425	397.432	422.77	414.553	186	220	196	272	442	391	3.68129	6.9371	3008	Ribosome biogenesis in eukaryotes - Mus musculus (mouse)
ENSMUSG00000081657				0.629741	0.0381403	0.11201	1.25225	1.27051	2.84107	8.76689	5.73896	4.24095	1	1	2	6	6	4	0.302563	1.25485
ENSMUSG00000036285	56412	Noa1	nitric oxide associated 1	0.629678	9.91493e-05	0.000729579	80.1438	91.4768	102.279	115.431	150.169	165.397	64	72	72	79	157	156	1.81422	3.45389
ENSMUSG00000020899	237823	Pfas	phosphoribosylformylglycinamidine synthase (FGAR amidotransferase)	0.629601	1.32649e-05	0.000122855	132.738	144.838	119.325	204.561	198.951	226.891	106	114	84	140	208	214	1.15695	2.22464	00230;01100	Purine metabolism - Mus musculus (mouse);Metabolic pathways - Mus musculus (mouse)
ENSMUSG00000053332	14455	Gas5	growth arrest specific 5	0.629362	8.87659e-08	1.25072e-06	289.269	261.725	259.958	420.811	398.858	454.842	231	206	183	288	417	429	5.89675	11.2107
ENSMUSG00000037221	68929	Mospd3	motile sperm domain containing 3	0.629175	0.0282499	0.0885003	15.027	11.4346	18.467	30.6841	28.6948	21.2048	12	9	13	21	30	20	0.575866	1.2395
ENSMUSG00000026630	381319	Batf3	basic leucine zipper transcription factor, ATF-like 3	0.629115	0.0514984	0.14098	3.75674	2.54102	2.84107	7.30574	11.4779	6.36143	3	2	2	5	12	6	0.23825	0.794188
ENSMUSG00000061731	14042	Ext1	exostoses (multiple) 1	0.628684	3.59911e-09	6.38179e-08	338.107	289.677	289.789	457.34	499.289	478.167	270	228	204	313	522	451	2.2246	4.2103	00534;01100	Glycosaminoglycan biosynthesis - heparan sulfate / heparin - Mus musculus (mouse);Metabolic pathways - Mus musculus (mouse)
ENSMUSG00000041134	224405	Cyyr1	cysteine and tyrosine-rich protein 1	0.628644	0.00180401	0.00923915	72.6303	57.173	73.8679	113.97	92.7798	124.048	58	45	52	78	97	117	0.693995	1.3606
ENSMUSG00000071311	436440	Gpr31b	G protein-coupled receptor 31, D17Leh66b region	0.627928	0.0373662	0.110281	0	1.27051	2.84107	4.38345	7.65194	4.24095	0	1	2	3	8	4	0.0812821	0.381701
ENSMUSG00000077222				0.627807	0.0381151	0.111973	10.018	16.5166	17.0464	27.7618	21.9993	30.7469	8	13	12	19	23	29	6.16676	13.7083
ENSMUSG00000031375	12111	Bgn	biglycan	0.62762	1.82541e-07	2.45009e-06	989.275	1057.07	1078.19	1348.64	1958.9	1588.24	790	832	759	923	2048	1498	21.8185	41.3724
ENSMUSG00000087542				0.626766	0.0520958	0.142006	6.26123	3.81153	2.84107	13.1503	12.4344	5.30119	5	3	2	9	13	5	0.77946	2.25237
ENSMUSG00000042622	17133	Maff	v-maf musculoaponeurotic fibrosarcoma oncogene family, protein F (avian)	0.626623	0.00172013	0.00884766	115.207	110.534	120.746	176.799	172.169	210.987	92	87	85	121	180	199	3.33661	6.51934
ENSMUSG00000071862	107065	Lrrtm2	leucine rich repeat transmembrane neuronal 2	0.62576	0.00246898	0.0119322	38.8196	62.255	44.0366	70.1351	79.3889	85.8793	31	49	31	48	83	81	0.476427	0.935789
ENSMUSG00000027829	56706	Ccnl1	cyclin L1	0.625721	5.10564e-08	7.53304e-07	313.062	304.923	325.303	493.868	459.117	523.758	250	240	229	338	480	494	4.24681	8.02935
ENSMUSG00000032462	74769	Pik3cb	phosphatidylinositol 3-kinase, catalytic, beta polypeptide	0.625681	0.000327553	0.00209648	92.6662	69.8781	100.858	146.115	142.517	131.47	74	55	71	100	149	124	0.98368	1.8899	00562;04012;04062;04070;04150;04210;04370;04380;04510;04620;04630;04650;04660;04662;04664;04666;04670;04722;04810;04910;04914;04930;04960;04973;05100;05142;05145;05146;05160;05200;05210;05211;05212;05213;05214;05215;05218;05220;05221;05222;05223	Inositol phosphate metabolism - Mus musculus (mouse);ErbB signaling pathway - Mus musculus (mouse);Chemokine signaling pathway - Mus musculus (mouse);Phosphatidylinositol signaling system - Mus musculus (mouse);mTOR signaling pathway - Mus musculus (mouse);Apoptosis - Mus musculus (mouse);VEGF signaling pathway - Mus musculus (mouse);Osteoclast differentiation - Mus musculus (mouse);Focal adhesio…
ENSMUSG00000042333	230979	Tnfrsf14	tumor necrosis factor receptor superfamily, member 14 (herpesvirus entry mediator)	0.625572	0.00434952	0.0192571	41.3241	72.4191	44.0366	77.4409	93.7363	87.9998	33	57	31	53	98	83	2.88004	5.7309	4060	Cytokine-cytokine receptor interaction - Mus musculus (mouse)
ENSMUSG00000030471	243983	Zdhhc13	zinc finger, DHHC domain containing 13	0.625373	8.76524e-07	1.04375e-05	577.286	379.883	387.806	778.792	638.937	701.878	461	299	273	533	668	662	10.3463	19.7308
ENSMUSG00000098761				0.624965	0.0426158	0.122098	2.50449	0	1.42054	10.228	4.78246	3.18071	2	0	1	7	5	3	0.1026	0.568857
ENSMUSG00000028553	30924	Angptl3	angiopoietin-like 3	0.624535	0.0529556	0.1438	8.76572	3.81153	2.84107	13.1503	9.56493	13.7831	7	3	2	9	10	13	0.118366	0.341677
ENSMUSG00000033545	170737	Znrf1	zinc and ring finger 1	0.624268	0.00061935	0.00366798	62.6123	72.4191	71.0268	86.2078	119.562	120.867	50	57	50	59	125	114	0.701945	1.34801
ENSMUSG00000036197	223827	Gxylt1	glucoside xylosyltransferase 1	0.624252	1.2887e-07	1.77787e-06	329.341	268.078	234.388	407.66	462.943	431.517	263	211	165	279	484	407	2.33324	4.43006	514	Other types of O-glycan biosynthesis - Mus musculus (mouse)
ENSMUSG00000029192	100855	Tbc1d14	TBC1 domain family, member 14	0.624068	4.2767e-06	4.41992e-05	161.54	162.625	157.68	239.628	249.645	267.18	129	128	111	164	261	252	1.92751	3.66034
ENSMUSG00000052798	103468	Nup107	nucleoporin 107	0.623983	2.43045e-07	3.19487e-06	177.819	172.79	190.352	284.924	284.078	277.782	142	136	134	195	297	262	3.25104	6.14063	3013	RNA transport - Mus musculus (mouse)
ENSMUSG00000052384	224109	Nrros	negative regulator of reactive oxygen species	0.623894	0.000509752	0.00308445	66.3691	60.9845	78.1295	103.742	115.736	107.084	53	48	55	71	121	101	1.07089	2.05283
ENSMUSG00000075254	77446	Heg1	heart development protein with EGF-like domains 1	0.623603	1.42376e-10	3.17462e-09	1019.33	941.449	828.173	1379.32	1495	1466.31	814	741	583	944	1563	1383	6.34437	11.9614
ENSMUSG00000036206	98402	Sh3bp4	SH3-domain binding protein 4	0.623416	6.65042e-05	0.000513773	130.234	149.92	129.269	169.493	237.21	237.493	104	118	91	116	248	224	1.52405	2.9093
ENSMUSG00000030346	19362	Rad51ap1	RAD51 associated protein 1	0.623363	0.00190718	0.00968349	52.5943	54.632	42.6161	86.2078	75.5629	82.6986	42	43	30	59	79	78	1.24374	2.45478
ENSMUSG00000091523	104522	AU040972	expressed sequence AU040972	0.623341	0.04547	0.128277	10.018	5.08204	11.3643	16.0726	17.2169	18.024	8	4	8	11	18	17	0.473997	1.10796
ENSMUSG00000062995	15893	Ica1	islet cell autoantigen 1	0.623192	1.11222e-05	0.000104972	140.252	107.993	106.54	198.716	167.386	197.204	112	85	75	136	175	186	3.17314	6.09627	4940	Type I diabetes mellitus - Mus musculus (mouse)
ENSMUSG00000021958	72400	Pinx1	PIN2/TERF1 interacting, telomerase inhibitor 1	0.622931	0.000121136	0.000870595	117.711	111.805	80.9706	160.726	176.951	156.915	94	88	57	110	185	148	4.25922	8.22766
ENSMUSG00000051329	59015	Nup160	nucleoporin 160	0.622766	7.80464e-09	1.30845e-07	266.728	298.57	254.276	414.966	430.422	432.577	213	235	179	284	450	408	2.68007	5.05475	3013	RNA transport - Mus musculus (mouse)
ENSMUSG00000018906	18452	P4ha2	procollagen-proline, 2-oxoglutarate 4-dioxygenase (proline 4-hydroxylase), alpha II polypeptide	0.62238	0.0032065	0.0148991	47.5854	50.8204	55.4009	74.5186	86.0844	87.9998	38	40	39	51	90	83	0.936433	1.8291	00330;01100	Arginine and proline metabolism - Mus musculus (mouse);Metabolic pathways - Mus musculus (mouse)
ENSMUSG00000032908	433323	Sgpp2	sphingosine-1-phosphate phosphotase 2	0.62238	1.28e-09	2.44461e-08	480.863	425.621	420.479	647.289	681.023	736.866	384	335	296	443	712	695	6.1672	11.6227	600	Sphingolipid metabolism - Mus musculus (mouse)
ENSMUSG00000061533	75216	Cep128	centrosomal protein 128	0.622177	1.63216e-05	0.00014749	110.198	125.781	132.11	165.11	195.125	215.228	88	99	93	113	204	203	1.42675	2.69772
ENSMUSG00000041577	116847	Prelp	proline arginine-rich end leucine-rich repeat	0.621817	4.33702e-06	4.4719e-05	240.431	290.947	316.78	393.049	461.03	471.806	192	229	223	269	482	445	4.37533	8.25908
ENSMUSG00000046523	67516	Kctd4	potassium channel tetramerisation domain containing 4	0.621688	0.0425134	0.121868	10.018	11.4346	11.3643	18.9949	15.3039	28.6264	8	9	8	13	16	27	0.20268	0.470587
ENSMUSG00000024735	28000	Prpf19	pre-mRNA processing factor 19	0.621667	1.17474e-06	1.3705e-05	259.215	259.184	259.958	425.194	389.293	407.131	207	204	183	291	407	384	2.3287	4.41168	03040;04120	Spliceosome - Mus musculus (mouse);Ubiquitin mediated proteolysis - Mus musculus (mouse)
ENSMUSG00000039200	75329	Atf7ip2	activating transcription factor 7 interacting protein 2	0.621152	0.0504156	0.138826	2.50449	2.54102	4.26161	11.6892	4.78246	9.54214	2	2	3	8	5	9	0.0627103	0.209379
ENSMUSG00000098274	68193	Rpl24	ribosomal protein L24	0.621129	0.000736417	0.00426916	50.0899	66.0666	82.3911	108.125	100.432	107.084	40	52	58	74	105	101	5.48126	10.4732	3010	Ribosome - Mus musculus (mouse)
ENSMUSG00000059326	12982	Csf2ra	colony stimulating factor 2 receptor, alpha, low-affinity (granulocyte-macrophage)	0.621109	0.00463711	0.0202886	36.3151	52.091	39.775	51.1402	86.0844	69.9757	29	41	28	35	90	66	1.28942	2.5286	04060;04630;04640;05200	Cytokine-cytokine receptor interaction - Mus musculus (mouse);Jak-STAT signaling pathway - Mus musculus (mouse);Hematopoietic cell lineage - Mus musculus (mouse);Pathways in cancer - Mus musculus (mouse)
ENSMUSG00000041974	224008	Spidr	scaffolding protein involved in DNA repair	0.62099	1.08835e-06	1.27724e-05	186.585	165.166	164.782	279.079	259.21	272.481	149	130	116	191	271	257	2.92736	5.55359
ENSMUSG00000037278	69071	Tmem97	transmembrane protein 97	0.620936	0.000103549	0.000758566	95.1707	111.805	116.484	163.649	180.777	165.397	76	88	82	112	189	156	4.38374	8.3355
ENSMUSG00000089901				0.620868	8.12191e-05	0.000610787	95.1707	81.3127	90.9143	143.193	135.822	144.192	76	64	64	98	142	136	1.82794	3.49457
ENSMUSG00000057561	13664	Eif1a	eukaryotic translation initiation factor 1A	0.620701	2.57656e-07	3.3745e-06	469.592	350.661	318.2	593.226	595.895	592.673	375	276	224	406	623	559	7.33027	13.9073	3013	RNA transport - Mus musculus (mouse)
ENSMUSG00000025475	52389	Adgra1	adhesion G protein-coupled receptor A1	0.620522	0.0353063	0.105458	1.25225	0	0	4.38345	4.78246	3.18071	1	0	0	3	5	3	0.0047757	0.0581807
ENSMUSG00000021109	15251	Hif1a	hypoxia inducible factor 1, alpha subunit	0.620386	4.25581e-08	6.36871e-07	1838.3	1334.04	1213.14	2254.55	2332.89	2251.95	1468	1050	854	1543	2439	2124	17.205	32.537	04150;05200;05211	mTOR signaling pathway - Mus musculus (mouse);Pathways in cancer - Mus musculus (mouse);Renal cell carcinoma - Mus musculus (mouse)
ENSMUSG00000033004	105689	Mycbp2	MYC binding protein 2	0.620313	2.89721e-17	1.61501e-15	1267.27	1336.58	1383.6	2016.39	2072.72	2070.65	1012	1052	974	1380	2167	1953	4.87345	9.08955
ENSMUSG00000079298	80782	Klrb1b	killer cell lectin-like receptor subfamily B member 1B	0.620287	0.0550449	0.148411	1.25225	6.35256	0	8.76689	4.78246	10.6024	1	5	0	6	5	10	0.0627909	0.243653
ENSMUSG00000041926	215615	Rnpep	arginyl aminopeptidase (aminopeptidase B)	0.619956	1.54012e-09	2.89795e-08	281.755	269.348	245.753	403.277	410.335	425.156	225	212	173	276	429	401	6.47001	12.1726
ENSMUSG00000091426				0.619348	0.0369797	0.109412	10.018	13.9756	17.0464	14.6115	29.6513	28.6264	8	11	12	10	31	27	1.56241	3.35995
ENSMUSG00000030521	67973	Mphosph10	M-phase phosphoprotein 10 (U3 small nucleolar ribonucleoprotein)	0.619331	7.34687e-06	7.20866e-05	251.702	170.248	180.408	300.997	329.034	314.891	201	134	127	206	344	297	4.90967	9.33574	3008	Ribosome biogenesis in eukaryotes - Mus musculus (mouse)
ENSMUSG00000027804	67738	Ppid	peptidylprolyl isomerase D (cyclophilin D)	0.618425	1.43048e-08	2.30297e-07	326.836	229.963	252.855	416.427	419.9	424.095	261	181	178	285	439	400	3.97972	7.50022	04020;05012;05016	Calcium signaling pathway - Mus musculus (mouse);Parkinson's disease - Mus musculus (mouse);Huntington's disease - Mus musculus (mouse)
ENSMUSG00000097283				0.618372	0.0558193	0.150017	8.76572	0	2.84107	8.76689	10.5214	9.54214	7	0	2	6	11	9	0.0616253	0.187113
ENSMUSG00000095205				0.618295	0.0441553	0.125281	11.2702	6.35256	14.2054	20.4561	17.2169	23.3252	9	5	10	14	18	22	8.37548	19.3186
ENSMUSG00000081974				0.618058	0.00439709	0.0194147	51.3421	41.9269	52.5598	78.902	78.4324	80.5781	41	33	37	54	82	76	0.949969	1.87089
ENSMUSG00000094561				0.617658	0.0336219	0.101656	20.0359	49.5499	18.467	59.9071	39.2162	64.6745	16	39	13	41	41	61	4.65072	10.4804
ENSMUSG00000036098	225908	Myrf	myelin regulatory factor	0.617527	0.0507455	0.139433	5.00899	15.2461	7.10268	13.1503	18.1734	21.2048	4	12	5	9	19	20	0.0908866	0.211994
ENSMUSG00000056459	109929	Zbtb25	zinc finger and BTB domain containing 25	0.617332	0.0098419	0.0380246	37.5674	19.0577	29.8313	55.5236	40.1727	49.8312	30	15	21	38	42	47	0.593448	1.20545
ENSMUSG00000020262	110532	Adarb1	adenosine deaminase, RNA-specific, B1	0.617174	0.0018678	0.00950582	50.0899	43.1974	61.0831	87.6689	83.2149	77.3974	40	34	43	60	87	73	0.432229	0.836385
ENSMUSG00000087174	71445	5530601H04Rik	RIKEN cDNA 5530601H04 gene	0.617012	0.000371996	0.00235725	71.378	55.9025	80.9706	118.353	111.91	100.723	57	44	57	81	117	95	1.04028	1.98972
ENSMUSG00000086819				0.616696	0.0540632	0.146212	8.76572	7.62307	2.84107	13.1503	12.4344	14.8433	7	6	2	9	13	14	0.245336	0.629703
ENSMUSG00000041859	17215	Mcm3	minichromosome maintenance complex component 3	0.616342	6.91013e-08	9.90859e-07	321.827	378.612	380.704	564.003	580.591	534.36	257	298	268	386	607	504	6.73328	12.6092	03030;04110	DNA replication - Mus musculus (mouse);Cell cycle - Mus musculus (mouse)
ENSMUSG00000025269	77622	Apex2	apurinic/apyrimidinic endonuclease 2	0.615942	0.00283181	0.0134131	41.3241	55.9025	41.1956	74.5186	76.5194	73.1564	33	44	29	51	80	69	0.542521	1.06232	3410	Base excision repair - Mus musculus (mouse)
ENSMUSG00000021131	13877	Erh	enhancer of rudimentary homolog (Drosophila)	0.615783	0.000203102	0.00136921	110.198	82.5832	88.0733	143.193	156.865	144.192	88	65	62	98	164	136	4.03353	7.72355
ENSMUSG00000048997	72522	Atxn7l2	ataxin 7-like 2	0.615584	0.0544874	0.147242	3.75674	8.89358	17.0464	21.9172	25.8253	12.7229	3	7	12	15	27	12	0.173632	0.420037
ENSMUSG00000041308	20650	Sntb2	syntrophin, basic 2	0.614986	3.0852e-07	3.95927e-06	214.134	208.364	224.445	315.608	336.685	350.939	171	164	158	216	352	331	2.72259	5.10276
ENSMUSG00000097415				0.614973	0.00206433	0.0103147	45.0809	41.9269	53.9804	78.902	76.5194	72.0962	36	33	38	54	80	68	4.00716	7.78652
ENSMUSG00000003228	14773	Grk5	G protein-coupled receptor kinase 5	0.614868	1.04273e-05	9.89904e-05	120.216	118.158	123.587	194.333	189.386	183.421	96	93	87	133	198	173	2.1282	4.02419	04062;04144	Chemokine signaling pathway - Mus musculus (mouse);Endocytosis - Mus musculus (mouse)
ENSMUSG00000024121	11984	Atp6v0c	ATPase, H+ transporting, lysosomal V0 subunit C	0.614854	0.0207806	0.0692997	26.2972	21.5987	18.467	33.6064	40.1727	39.2288	21	17	13	23	42	37	0.479333	0.991148	00190;01100;04142;04145;04966;05323	Oxidative phosphorylation - Mus musculus (mouse);Metabolic pathways - Mus musculus (mouse);Lysosome - Mus musculus (mouse);Phagosome - Mus musculus (mouse);Collecting duct acid secretion - Mus musculus (mouse);Rheumatoid arthritis - Mus musculus (mouse)
ENSMUSG00000033855	77057	Ston1	stonin 1	0.614854	0.000451144	0.00277692	73.8825	67.3371	55.4009	102.28	103.301	108.144	59	53	39	70	108	102	1.10962	2.14586	3022	Basal transcription factors - Mus musculus (mouse)
ENSMUSG00000040328	18356	Olfr56	olfactory receptor 56	0.614709	0.043867	0.124618	0	0	0	7.30574	4.78246	0	0	0	0	5	5	0	0	0.137838	4740	Olfactory transduction - Mus musculus (mouse)
ENSMUSG00000020227	73914	Irak3	interleukin-1 receptor-associated kinase 3	0.614504	0.000917793	0.00516454	58.8556	72.4191	68.1857	112.508	87.9973	118.747	47	57	48	77	92	112	1.19925	2.31573	04210;04722	Apoptosis - Mus musculus (mouse);Neurotrophin signaling pathway - Mus musculus (mouse)
ENSMUSG00000097695				0.614407	3.37301e-09	6.00476e-08	1855.83	1802.86	1733.05	2761.57	2680.09	2909.29	1482	1419	1220	1890	2802	2744	15.1386	28.3526
ENSMUSG00000058258	319554	Idi1	isopentenyl-diphosphate delta isomerase	0.614297	4.52139e-05	0.000365606	465.836	287.135	275.584	509.941	613.112	491.951	372	226	194	349	641	464	6.2917	11.9935	00900;01100	Terpenoid backbone biosynthesis - Mus musculus (mouse);Metabolic pathways - Mus musculus (mouse)
ENSMUSG00000096461				0.613432	0.0350652	0.104843	2.50449	2.54102	5.68215	35.0676	4.78246	29.6867	2	2	4	24	5	28	0.575735	4.43493
ENSMUSG00000074519	626848	Etohi1	ethanol induced 1	0.613396	0.0163821	0.0571084	22.5404	27.9512	17.0464	42.3733	32.5208	42.4095	18	22	12	29	34	40	0.886168	1.86385
ENSMUSG00000042489	269582	Clspn	claspin	0.613303	3.26108e-05	0.000272976	150.27	177.872	129.269	220.633	212.341	285.204	120	140	91	151	222	269	1.68923	3.21751
ENSMUSG00000034906	215387	Ncaph	non-SMC condensin I complex, subunit H	0.613298	4.3169e-06	4.4563e-05	147.765	182.954	173.305	249.856	254.427	280.963	118	144	122	171	266	265	3.48285	6.55464
ENSMUSG00000057506	73689	Bloc1s2	biogenesis of lysosomal organelles complex-1, subunit 2	0.613086	0.00750686	0.0304288	40.0719	26.6807	38.3545	55.5236	47.8246	68.9155	32	21	27	38	50	65	2.22814	4.41577
ENSMUSG00000098090	77022	2700099C18Rik	NDC80 homolog, kinetochore complex component pseudogene	0.612811	0.0365964	0.108497	16.2792	12.7051	9.94375	21.9172	21.0428	27.5662	13	10	7	15	22	26	0.540759	1.19125
ENSMUSG00000056962	107817	Jmjd6	jumonji domain containing 6	0.611812	1.29178e-05	0.000120202	130.234	124.51	134.951	187.027	226.689	191.903	104	98	95	128	237	181	1.5983	3.00157
ENSMUSG00000067931	381066	Zfp948	zinc finger protein 948	0.611662	0.00529963	0.0227192	62.6123	49.5499	28.4107	94.9747	61.2155	77.3974	50	39	20	65	64	73	0.993899	2.00252
ENSMUSG00000029561	23962	Oasl2	2'-5' oligoadenylate synthetase-like 2	0.611162	0.00147536	0.00776555	150.27	278.242	205.978	369.671	389.293	255.517	120	219	145	253	407	241	3.78393	7.27937
ENSMUSG00000028544	230612	Slc5a9	solute carrier family 5 (sodium/glucose cotransporter), member 9	0.611153	0.0190242	0.0646018	21.2882	20.3282	18.467	29.223	32.5208	41.3493	17	16	13	20	34	39	0.248912	0.518411
ENSMUSG00000092400				0.610996	3.75639e-06	3.92539e-05	250.449	207.093	220.183	356.52	340.511	359.421	200	163	155	244	356	339	3.28097	6.18324
ENSMUSG00000065362				0.610703	0.0217985	0.0719183	20.0359	26.6807	19.8875	36.5287	34.4337	42.4095	16	21	14	25	36	40	9.4494	19.47
ENSMUSG00000079277	15434	Hoxd3	homeobox D3	0.610693	0.0125866	0.0463215	31.3062	35.5743	29.8313	61.3682	53.5636	47.7107	25	28	21	42	56	45	0.509642	1.0334
ENSMUSG00000056076	27979	Eif3b	eukaryotic translation initiation factor 3, subunit B	0.610673	2.94558e-17	1.63686e-15	850.275	921.121	822.491	1259.51	1385.96	1331.66	679	725	579	862	1449	1256	16.2592	30.1559	3013	RNA transport - Mus musculus (mouse)
ENSMUSG00000029027	13368	Dffb	DNA fragmentation factor, beta subunit	0.61058	0.0163639	0.0570785	28.8017	25.4102	21.308	55.5236	35.3902	39.2288	23	20	15	38	37	37	0.669275	1.39037	4210	Apoptosis - Mus musculus (mouse)
ENSMUSG00000094875				0.61042	0.0490656	0.136032	0	5.08204	1.42054	11.6892	5.73896	4.24095	0	4	1	8	6	4	1.1312	4.4964
ENSMUSG00000097893				0.610283	0.0587608	0.155955	10.018	8.89358	0	11.6892	10.5214	18.024	8	7	0	8	11	17	0.17326	0.454702
ENSMUSG00000030846	21843	Tial1	Tia1 cytotoxic granule-associated RNA binding protein-like 1	0.610034	2.56283e-07	3.35898e-06	283.008	240.127	244.332	406.199	356.772	429.396	226	189	172	278	373	405	3.20373	6.02016
ENSMUSG00000028214	14579	Gem	GTP binding protein (gene overexpressed in skeletal muscle)	0.609862	0.000137465	0.000972282	138.999	160.084	171.885	274.696	225.732	240.674	111	126	121	188	236	227	4.37592	8.28595
ENSMUSG00000088252	100217422	Snord13	small nucleolar RNA, C/D box 13	0.609205	0.0453898	0.128124	6.26123	19.0577	12.7848	24.8395	17.2169	30.7469	5	15	9	17	18	29	6.83481	15.7467
ENSMUSG00000056851	18521	Pcbp2	poly(rC) binding protein 2	0.608703	7.2517e-07	8.77583e-06	512.169	683.535	580.999	900.068	856.061	996.624	409	538	409	616	895	940	11.5295	21.5843
ENSMUSG00000008136	14200	Fhl2	four and a half LIM domains 2	0.608258	0.000429423	0.00266066	96.423	87.6653	89.4938	144.654	138.691	147.373	77	69	63	99	145	139	3.25428	6.19249	4380	Osteoclast differentiation - Mus musculus (mouse)
ENSMUSG00000026582	20339	Sele	selectin, endothelial cell	0.60787	0.0421807	0.121202	1.25225	0	4.26161	10.228	7.65194	3.18071	1	0	3	7	8	3	0.0359259	0.160878	04514;05143;05144	Cell adhesion molecules (CAMs) - Mus musculus (mouse);African trypanosomiasis - Mus musculus (mouse);Malaria - Mus musculus (mouse)
ENSMUSG00000087143				0.607625	0.0437964	0.1245	10.018	19.0577	4.26161	26.3007	14.3474	23.3252	8	15	3	18	15	22	0.147318	0.343142
ENSMUSG00000029335	110075	Bmp3	bone morphogenetic protein 3	0.60731	0.0012859	0.00690274	123.972	160.084	106.54	182.644	201.82	235.373	99	126	75	125	211	222	2.3296	4.48717
ENSMUSG00000087556				0.607043	0.0609201	0.160185	5.00899	6.35256	1.42054	2.9223	10.5214	18.024	4	5	1	2	11	17	0.350245	1.06822
ENSMUSG00000039462	12813	Col10a1	collagen, type X, alpha 1	0.606545	0.0539141	0.14587	6.26123	8.89358	7.10268	11.6892	17.2169	14.8433	5	7	5	8	18	14	0.132316	0.3151
ENSMUSG00000040017	20211	Saa4	serum amyloid A 4	0.606504	0.0606257	0.159717	3.75674	3.81153	4.26161	7.30574	12.4344	9.54214	3	3	3	5	13	9	0.109363	0.32781
ENSMUSG00000055235	269633	Wdr86	WD repeat domain 86	0.606307	0.0604594	0.159373	3.75674	8.89358	8.52322	16.0726	14.3474	15.9036	3	7	6	11	15	15	0.0907843	0.238521
ENSMUSG00000022772	320213	Senp5	SUMO/sentrin specific peptidase 5	0.605273	8.90184e-05	0.000661629	151.522	157.543	147.736	229.4	232.428	251.276	121	124	104	157	243	237	2.42835	4.58486
ENSMUSG00000038141	77106	Tmem181a	transmembrane protein 181A	0.605043	0.0201927	0.0677063	18.7837	24.1397	19.8875	30.6841	31.5643	43.4698	15	19	14	21	33	41	0.625082	1.27521
ENSMUSG00000079262	28254	Slco1a6	solute carrier organic anion transporter family, member 1a6	0.604902	0.0451145	0.127496	12.5225	11.4346	11.3643	14.6115	27.7383	21.2048	10	9	8	10	29	20	0.233224	0.509817	4976	Bile secretion - Mus musculus (mouse)
ENSMUSG00000028678	73804	Kif2c	kinesin family member 2C	0.604887	0.000443189	0.00273267	75.1348	118.158	159.1	191.41	179.821	182.361	60	93	112	131	188	172	2.32237	4.37427
ENSMUSG00000036995	230837	Asap3	ArfGAP with SH3 domain, ankyrin repeat and PH domain 3	0.604448	0.009948	0.0383057	28.8017	27.9512	28.4107	46.7568	49.7376	44.53	23	22	20	32	52	42	0.374947	0.749904	04144;04666	Endocytosis - Mus musculus (mouse);Fc gamma R-mediated phagocytosis - Mus musculus (mouse)
ENSMUSG00000035711	27261	Dok3	docking protein 3	0.604267	0.0261365	0.0832691	12.5225	19.0577	25.5697	27.7618	33.4772	34.9879	10	15	18	19	35	33	0.692183	1.40229
ENSMUSG00000021756	16195	Il6st	interleukin 6 signal transducer	0.603857	1.76575e-14	6.99942e-13	1569.06	1647.85	1642.14	2381.67	2573.92	2470.36	1253	1297	1156	1630	2691	2330	10.4198	19.2402	04060;04630	Cytokine-cytokine receptor interaction - Mus musculus (mouse);Jak-STAT signaling pathway - Mus musculus (mouse)
ENSMUSG00000079053				0.603807	0.044883	0.126962	2.50449	1.27051	1.42054	4.38345	8.60844	4.24095	2	1	1	3	9	4	0.257162	1.03784
ENSMUSG00000034807	234407	Colgalt1	collagen beta(1-O)galactosyltransferase 1	0.603523	2.70514e-07	3.51708e-06	277.999	251.561	281.266	357.981	447.639	436.818	222	198	198	245	468	412	4.74664	8.8036	00310;00514	Lysine degradation - Mus musculus (mouse);Other types of O-glycan biosynthesis - Mus musculus (mouse)
ENSMUSG00000048677	233979	Tpcn2	two pore segment channel 2	0.603473	0.019958	0.067159	18.7837	20.3282	36.9339	26.3007	41.1292	57.2529	15	16	26	18	43	54	0.490047	0.970628	4972	Pancreatic secretion - Mus musculus (mouse)
ENSMUSG00000026014	77300	Raph1	Ras association (RalGDS/AF-6) and pleckstrin homology domains 1	0.60283	4.52195e-06	4.64646e-05	207.873	233.774	221.604	290.769	359.641	370.023	166	184	156	199	376	349	4.61747	8.60206
ENSMUSG00000001424	56463	Snd1	staphylococcal nuclease and tudor domain containing 1	0.602431	6.8932e-14	2.55636e-12	687.483	842.349	862.266	1241.98	1167.88	1244.72	549	663	607	850	1221	1174	11.7911	21.7154
ENSMUSG00000020101	74048	Vsir	V-set immunoregulatory receptor	0.602003	2.6962e-07	3.50801e-06	231.666	246.479	262.799	356.52	430.422	348.818	185	194	185	244	450	329	2.84775	5.2692
ENSMUSG00000089798	76421	1700028K03Rik	RIKEN cDNA 1700028K03 gene	0.601595	0.0619368	0.162165	5.00899	3.81153	4.26161	13.1503	9.56493	8.48191	4	3	3	9	10	8	0.0463117	0.132868
ENSMUSG00000075469				0.601557	0.0631153	0.164466	2.50449	3.81153	5.68215	4.38345	12.4344	11.6626	2	3	4	3	13	11	0.186365	0.53537
ENSMUSG00000031998	76669	1700128F08Rik	U1-snRNP binding protein homolog pseudogene	0.601262	0.0614973	0.161322	8.76572	11.4346	1.42054	16.0726	13.3909	15.9036	7	9	1	11	14	15	0.357904	0.917757
ENSMUSG00000034023	211651	Fancd2	Fanconi anemia, complementation group D2	0.600694	0.0024903	0.0120287	42.5764	55.9025	52.5598	71.5963	90.8668	76.3372	34	44	37	49	95	72	0.510475	0.974861
ENSMUSG00000095180	18617	Rhox5	reproductive homeobox 5	0.600682	0.0502008	0.138362	1.25225	2.54102	1.42054	7.30574	7.65194	4.24095	1	2	1	5	8	4	0.128502	0.569869
ENSMUSG00000024966	20867	Stip1	stress-induced phosphoprotein 1	0.600625	1.00335e-06	1.18293e-05	993.031	758.495	865.107	1193.76	1536.13	1297.73	793	597	609	817	1606	1224	22.3812	41.7151	5020	Prion diseases - Mus musculus (mouse)
ENSMUSG00000034382	224833	AI661453	expressed sequence AI661453	0.600266	3.5616e-07	4.52184e-06	236.675	264.266	238.65	353.598	372.076	410.312	189	208	168	242	389	387	2.82679	5.25373
ENSMUSG00000054200	107221	Ffar4	free fatty acid receptor 4	0.599826	0.00108204	0.00595724	60.1078	82.5832	61.0831	96.4358	103.301	119.807	48	65	43	66	108	113	2.71915	5.16577
ENSMUSG00000074876				0.598932	0.0508701	0.139668	11.2702	3.81153	8.52322	16.0726	18.1734	12.7229	9	3	6	11	19	12	0.287416	0.690663
ENSMUSG00000052681	215449	Rap1b	RAS related protein 1b	0.59892	2.98464e-09	5.35613e-08	996.788	881.735	711.689	1234.67	1340.05	1391.03	796	694	501	845	1401	1312	23.729	44.0868	04010;04062;04510;04670;04720;04722;04972;05211	MAPK signaling pathway - Mus musculus (mouse);Chemokine signaling pathway - Mus musculus (mouse);Focal adhesion - Mus musculus (mouse);Leukocyte transendothelial migration - Mus musculus (mouse);Long-term potentiation - Mus musculus (mouse);Neurotrophin signaling pathway - Mus musculus (mouse);Pancreatic secretion - Mus musculus (mouse);Renal cell carcinoma - Mus musculus (mouse)
ENSMUSG00000026196	12021	Bard1	BRCA1 associated RING domain 1	0.598906	0.000502298	0.00304865	75.1348	60.9845	73.8679	115.431	101.388	113.445	60	48	52	79	106	107	0.690535	1.31063
ENSMUSG00000086076				0.598816	0.0452021	0.127703	0	1.27051	1.42054	5.84459	3.82597	5.30119	0	1	1	4	4	5	0.0966342	0.639299
ENSMUSG00000087484				0.59866	0.0401672	0.11658	1.25225	0	0	2.9223	4.78246	4.24095	1	0	0	2	5	4	0.00918092	0.10895
ENSMUSG00000051048	320452	P4ha3	procollagen-proline, 2-oxoglutarate 4-dioxygenase (proline 4-hydroxylase), alpha polypeptide III	0.598657	0.0561436	0.1506	6.26123	5.08204	12.7848	11.6892	11.4779	24.3855	5	4	9	8	12	23	0.188529	0.44778	00330;01100	Arginine and proline metabolism - Mus musculus (mouse);Metabolic pathways - Mus musculus (mouse)
ENSMUSG00000042804	100129	Gpr153	G protein-coupled receptor 153	0.598493	0.00125269	0.00675294	63.8646	59.714	66.7652	70.1351	112.866	112.385	51	47	47	48	118	106	0.923218	1.73859
ENSMUSG00000002870	17216	Mcm2	minichromosome maintenance complex component 2	0.598284	1.23755e-05	0.000115578	296.782	262.996	277.005	425.194	439.987	427.276	237	207	195	291	460	403	4.61704	8.61944	03030;04110	DNA replication - Mus musculus (mouse);Cell cycle - Mus musculus (mouse)
ENSMUSG00000097358				0.598225	0.0644959	0.16744	5.00899	2.54102	7.10268	5.84459	12.4344	13.7831	4	2	5	4	13	13	0.0956243	0.253389
ENSMUSG00000064080	14115	Fbln2	fibulin 2	0.597885	0.000260347	0.00171116	354.386	330.333	352.293	426.655	557.635	628.721	283	260	248	292	583	593	4.03124	7.60477
ENSMUSG00000069274	319157	Hist1h4f	histone cluster 1, H4f	0.597841	0.000337931	0.00215825	204.116	233.774	301.154	327.297	408.422	413.493	163	184	212	224	427	390	35.3018	66.2253	5322	Systemic lupus erythematosus - Mus musculus (mouse)
ENSMUSG00000032334	16949	Loxl1	lysyl oxidase-like 1	0.59776	0.00107566	0.00593125	70.1258	91.4768	83.8116	100.819	140.604	139.951	56	72	59	69	147	132	1.3692	2.57712
ENSMUSG00000097876				0.597637	0.038175	0.112075	22.5404	16.5166	11.3643	21.9172	22.9558	44.53	18	13	8	15	24	42	0.540005	1.17184
ENSMUSG00000023919	83815	Cenpq	centromere protein Q	0.597559	0.00525371	0.0225712	47.5854	35.5743	61.0831	96.4358	72.6935	64.6745	38	28	43	66	76	61	1.38695	2.69279
ENSMUSG00000029730	17220	Mcm7	minichromosome maintenance complex component 7	0.597402	6.75866e-13	2.18408e-11	510.917	581.894	544.065	859.155	841.714	795.179	408	458	383	588	880	750	10.2833	18.9219	03030;04110	DNA replication - Mus musculus (mouse);Cell cycle - Mus musculus (mouse)
ENSMUSG00000016493	17221	Cd46	CD46 antigen, complement regulatory protein	0.597209	0.0528389	0.143544	11.2702	2.54102	14.2054	23.3784	18.1734	12.7229	9	2	10	16	19	12	0.286846	0.663059	4610	Complement and coagulation cascades - Mus musculus (mouse)
ENSMUSG00000022667	57781	Cd200r1	CD200 receptor 1	0.597068	0.0464096	0.130432	10.018	12.7051	11.3643	26.3007	15.3039	22.265	8	10	8	18	16	21	0.335368	0.755935
ENSMUSG00000031434	75746	Morc4	microrchidia 4	0.596716	0.000528517	0.00318264	98.9275	83.8537	63.9241	127.12	143.474	116.626	79	66	45	87	150	110	1.03586	1.97164
ENSMUSG00000022111	50933	Uchl3	ubiquitin carboxyl-terminal esterase L3 (ubiquitin thiolesterase)	0.596539	0.000115087	0.000832826	122.72	109.264	89.4938	149.037	174.082	174.939	98	86	63	102	182	165	6.41767	12.0701
ENSMUSG00000087306				0.596442	0.00880746	0.0346892	28.8017	33.0333	39.775	49.6791	51.6506	62.5541	23	26	28	34	54	59	0.424413	0.826032
ENSMUSG00000024791	67849	Cdca5	cell division cycle associated 5	0.595971	0.012161	0.0451181	27.5494	33.0333	19.8875	42.3733	40.1727	49.8312	22	26	14	29	42	47	0.736849	1.47161
ENSMUSG00000081730				0.595533	0.0515518	0.141011	1.25225	0	2.84107	2.9223	5.73896	8.48191	1	0	2	2	6	8	0.112056	0.564026
ENSMUSG00000050721	102595	Plekho2	pleckstrin homology domain containing, family O member 2	0.595173	8.87475e-05	0.000660441	120.216	170.248	149.156	230.861	252.514	196.144	96	134	105	158	264	185	2.5032	4.66342
ENSMUSG00000058567				0.59506	0.059768	0.158041	1.25225	3.81153	0	8.76689	3.82597	7.42167	1	3	0	6	4	7	0.181695	0.874578
ENSMUSG00000026976	18510	Pax8	paired box 8	0.594971	0.0298477	0.0925148	23.7927	29.2218	24.1491	33.6064	57.3896	34.9879	19	23	17	23	60	33	0.423746	0.837984	05200;05216	Pathways in cancer - Mus musculus (mouse);Thyroid cancer - Mus musculus (mouse)
ENSMUSG00000045629	225608	Sh3tc2	SH3 domain and tetratricopeptide repeats 2	0.594823	0.0625159	0.163342	1.25225	5.08204	0	8.76689	5.73896	6.36143	1	4	0	6	6	6	0.0256753	0.102904
ENSMUSG00000051682	224840	Treml4	triggering receptor expressed on myeloid cells-like 4	0.594795	0.0444117	0.125889	13.7747	12.7051	12.7848	13.1503	21.9993	33.9276	11	10	9	9	23	32	0.418568	0.89829
ENSMUSG00000086330	69320	1700007J10Rik	RIKEN cDNA 1700007J10 gene	0.594747	0.0375793	0.110745	12.5225	16.5166	24.1491	37.9899	21.9993	33.9276	10	13	17	26	23	32	0.896442	1.89399
ENSMUSG00000022325	67724	Pop1	processing of precursor 1, ribonuclease P/MRP family, (S. cerevisiae)	0.59467	0.00175015	0.00899172	48.8376	48.2794	49.7188	77.4409	79.3889	75.2769	39	38	35	53	83	71	0.804756	1.53604	03008;03013	Ribosome biogenesis in eukaryotes - Mus musculus (mouse);RNA transport - Mus musculus (mouse)
ENSMUSG00000063273	74838	Naa15	N(alpha)-acetyltransferase 15, NatA auxiliary subunit	0.594489	4.76323e-07	5.97935e-06	692.492	656.854	471.618	1003.81	879.973	913.925	553	517	332	687	920	862	5.54097	10.3095
ENSMUSG00000085125	102634913	Gm16070	predicted gene 16070	0.59441	0.0483822	0.134661	1.25225	1.27051	1.42054	1.46115	3.82597	11.6626	1	1	1	1	4	11	0.014099	0.0743707
ENSMUSG00000055368	20538	Slc6a2	solute carrier family 6 (neurotransmitter transporter, noradrenalin), member 2	0.594167	0.0385366	0.112932	2.50449	2.54102	0	7.30574	1.91299	11.6626	2	2	0	5	2	11	0.015201	0.0774788
ENSMUSG00000027405	67134	Nop56	NOP56 ribonucleoprotein	0.594111	1.0082e-06	1.18787e-05	320.575	396.399	393.489	612.221	538.505	553.444	256	312	277	419	563	522	5.70452	10.5438	3008	Ribosome biogenesis in eukaryotes - Mus musculus (mouse)
ENSMUSG00000051149	11538	Adnp	activity-dependent neuroprotective protein	0.594108	0.0593683	0.157123	3.75674	1.27051	1.42054	8.76689	5.73896	7.42167	3	1	1	6	6	7	0.0241081	0.099599
ENSMUSG00000029156	24051	Sgcb	sarcoglycan, beta (dystrophin-associated glycoprotein)	0.593822	0.00151511	0.00795365	68.8736	60.9845	62.5036	94.9747	100.432	106.024	55	48	44	65	105	100	0.964072	1.82833	05410;05412;05414;05416	Hypertrophic cardiomyopathy (HCM) - Mus musculus (mouse);Arrhythmogenic right ventricular cardiomyopathy (ARVC) - Mus musculus (mouse);Dilated cardiomyopathy - Mus musculus (mouse);Viral myocarditis - Mus musculus (mouse)
ENSMUSG00000097017				0.593811	0.0560723	0.150435	12.5225	13.9756	7.10268	13.1503	23.9123	24.3855	10	11	5	9	25	23	0.159278	0.356225
ENSMUSG00000090936				0.593726	0.0664459	0.171504	1.25225	2.54102	7.10268	8.76689	4.78246	13.7831	1	2	5	6	5	13	0.132529	0.396279
ENSMUSG00000037636	194744	Slc25a43	solute carrier family 25, member 43	0.593599	0.0576724	0.153707	5.00899	12.7051	2.84107	16.0726	10.5214	16.9638	4	10	2	11	11	16	0.295593	0.761093
ENSMUSG00000066682	545812	Pilrb2	paired immunoglobin-like type 2 receptor beta 2	0.593455	0.065779	0.170127	5.00899	1.27051	15.6259	10.228	14.3474	20.1445	4	1	11	7	15	19	0.229442	0.559901
ENSMUSG00000035021	217578	Baz1a	bromodomain adjacent to zinc finger domain 1A	0.59339	3.1697e-08	4.91234e-07	742.582	668.289	623.615	1003.81	1093.27	1009.35	593	526	439	687	1143	952	6.10621	11.2846
ENSMUSG00000060216	216869	Arrb2	arrestin, beta 2	0.593044	0.00103382	0.00573244	78.8915	72.4191	113.643	102.28	158.778	147.373	63	57	80	70	166	139	2.6792	4.98803	04010;04062;04144;04740;04744	MAPK signaling pathway - Mus musculus (mouse);Chemokine signaling pathway - Mus musculus (mouse);Endocytosis - Mus musculus (mouse);Olfactory transduction - Mus musculus (mouse);Phototransduction - Mus musculus (mouse)
ENSMUSG00000086425				0.592868	0.0638184	0.166067	3.75674	3.81153	4.26161	4.38345	13.3909	9.54214	3	3	3	3	14	9	0.0595748	0.167345
ENSMUSG00000084519				0.592813	0.0651704	0.168847	0	6.35256	4.26161	7.30574	11.4779	8.48191	0	5	3	5	12	8	1.29266	3.98938
ENSMUSG00000062949	320940	Atp11c	ATPase, class VI, type 11C	0.592724	3.78082e-08	5.72515e-07	280.503	245.209	268.481	447.111	366.337	405.011	224	193	189	306	383	382	2.4441	4.52283
ENSMUSG00000054580	18779	Pla2r1	phospholipase A2 receptor 1	0.592718	2.13771e-05	0.000186285	166.549	195.659	204.557	264.468	291.73	312.77	133	154	144	181	305	295	1.4851	2.75051	4145	Phagosome - Mus musculus (mouse)
ENSMUSG00000082976	100504014	Gm15056	predicted gene 15056	0.59255	0.0669559	0.172504	1.25225	3.81153	1.42054	7.30574	7.65194	6.36143	1	3	1	5	8	6	0.320869	1.27623
ENSMUSG00000033256	435684	Shf	Src homology 2 domain containing F	0.592494	0.0437731	0.124474	10.018	17.7872	15.6259	18.9949	21.0428	36.0481	8	14	11	13	22	34	0.517337	1.09853
ENSMUSG00000021311	238505	Mtr	5-methyltetrahydrofolate-homocysteine methyltransferase	0.592488	2.08538e-05	0.000182437	137.747	135.945	176.147	217.711	223.819	247.036	110	107	124	149	234	233	1.87238	3.45639	00270;00450;00670;01100	Cysteine and methionine metabolism - Mus musculus (mouse);Selenocompound metabolism - Mus musculus (mouse);One carbon pool by folate - Mus musculus (mouse);Metabolic pathways - Mus musculus (mouse)
ENSMUSG00000097331	100038591	F420014N23Rik	RIKEN cDNA F420014N23 gene	0.592369	0.0662133	0.170978	1.25225	5.08204	8.52322	7.30574	15.3039	9.54214	1	4	6	5	16	9	0.116966	0.302877
ENSMUSG00000025324	11982	Atp10a	ATPase, class V, type 10A	0.592124	0.00458104	0.0200926	75.1348	44.4679	45.4572	70.1351	97.5623	94.3612	60	35	32	48	102	89	0.558992	1.08055
ENSMUSG00000085596				0.591853	0.0512436	0.140434	1.25225	2.54102	1.42054	2.9223	10.5214	4.24095	1	2	1	2	11	4	0.0479895	0.198101
ENSMUSG00000059901	237360	Adamts14	a disintegrin-like and metallopeptidase (reprolysin type) with thrombospondin type 1 motif, 14	0.591844	0.0568416	0.152129	6.26123	10.1641	11.3643	23.3784	12.4344	18.024	5	8	8	16	13	17	0.100131	0.232077
ENSMUSG00000090101	73474	Snhg9	small nucleolar RNA host gene 9	0.591823	0.0515579	0.141011	2.50449	1.27051	1.42054	4.38345	3.82597	10.6024	2	1	1	3	4	10	0.525565	2.32933
ENSMUSG00000029860	22793	Zyx	zyxin	0.591693	2.82685e-07	3.66463e-06	242.936	265.537	238.65	328.758	414.161	392.288	194	209	168	225	433	370	4.47846	8.2421	4510	Focal adhesion - Mus musculus (mouse)
ENSMUSG00000037965	106205	Zc3h7a	zinc finger CCCH type containing 7 A	0.59169	2.23809e-06	2.45379e-05	562.259	532.344	511.393	827.01	748.934	886.359	449	419	360	566	783	836	7.80367	14.4698
ENSMUSG00000005732	19385	Ranbp1	RAN binding protein 1	0.591345	1.9457e-11	5.05203e-10	567.268	480.253	515.655	822.627	790.063	764.432	453	378	363	563	826	721	26.7843	49.1928
ENSMUSG00000036905	12260	C1qb	complement component 1, q subcomponent, beta polypeptide	0.591169	0.000483519	0.00295478	132.738	148.65	147.736	220.633	240.08	205.686	106	117	104	151	251	194	7.34329	13.7596	04610;05020;05142;05150;05322	Complement and coagulation cascades - Mus musculus (mouse);Prion diseases - Mus musculus (mouse);Chagas disease (American trypanosomiasis) - Mus musculus (mouse);Staphylococcus aureus infection - Mus musculus (mouse);Systemic lupus erythematosus - Mus musculus (mouse)
ENSMUSG00000037443	70012	Cep85	centrosomal protein 85	0.591096	0.000969022	0.00541353	62.6123	73.6896	100.858	122.736	120.518	126.168	50	58	71	84	126	119	1.13884	2.13275
ENSMUSG00000034664	16399	Itga2b	integrin alpha 2b	0.590726	0.0498521	0.137721	8.76572	11.4346	9.94375	17.5338	17.2169	20.1445	7	9	7	12	18	19	0.163241	0.359331	04510;04512;04640;04810;05200;05222;05410;05412;05414	Focal adhesion - Mus musculus (mouse);ECM-receptor interaction - Mus musculus (mouse);Hematopoietic cell lineage - Mus musculus (mouse);Regulation of actin cytoskeleton - Mus musculus (mouse);Pathways in cancer - Mus musculus (mouse);Small cell lung cancer - Mus musculus (mouse);Hypertrophic cardiomyopathy (HCM) - Mus musculus (mouse);Arrhythmogenic right ventricular cardiomyopathy (ARVC) - Mus m…
ENSMUSG00000051278	71643	Zgrf1	zinc finger, GRF-type containing 1	0.590673	0.00104849	0.00580296	72.6303	68.6076	76.709	108.125	103.301	128.289	58	54	54	74	108	121	0.575858	1.08495
ENSMUSG00000073753				0.590615	0.0680563	0.17475	8.76572	1.27051	2.84107	7.30574	10.5214	11.6626	7	1	2	5	11	11	0.144744	0.406594
ENSMUSG00000059149	213006	Mfsd4a	major facilitator superfamily domain containing 4A	0.590394	1.69436e-05	0.000152415	191.594	256.643	237.23	289.307	360.598	396.529	153	202	167	198	377	374	3.88358	7.176
ENSMUSG00000028212	12448	Ccne2	cyclin E2	0.590174	0.00750741	0.0304288	101.432	74.9602	48.2982	127.12	92.7798	143.132	81	59	34	87	97	135	1.38102	2.71426	04110;04114;04115;05200;05215;05222	Cell cycle - Mus musculus (mouse);Oocyte meiosis - Mus musculus (mouse);p53 signaling pathway - Mus musculus (mouse);Pathways in cancer - Mus musculus (mouse);Prostate cancer - Mus musculus (mouse);Small cell lung cancer - Mus musculus (mouse)
ENSMUSG00000033249	26386	Hsf4	heat shock transcription factor 4	0.590037	0.0476561	0.133089	1.25225	1.27051	1.42054	4.38345	3.82597	7.42167	1	1	1	3	4	7	0.0422402	0.20294
ENSMUSG00000037784	72507	Dzip1l	DAZ interacting protein 1-like	0.589491	0.0283424	0.0886812	36.3151	30.4923	25.5697	51.1402	56.4331	47.7107	29	24	18	35	59	45	0.393739	0.801979
ENSMUSG00000097008				0.589253	0.0510242	0.139962	15.027	8.89358	9.94375	18.9949	18.1734	25.4457	12	7	7	13	19	24	0.421628	0.947362
ENSMUSG00000097527				0.589218	0.0681985	0.175014	6.26123	5.08204	4.26161	11.6892	12.4344	10.6024	5	4	3	8	13	10	0.130586	0.352081
ENSMUSG00000097027				0.589112	0.0668074	0.172237	5.00899	2.54102	1.42054	7.30574	8.60844	7.42167	4	2	1	5	9	7	0.0692943	0.220301
ENSMUSG00000015461	12915	Atf6b	activating transcription factor 6 beta	0.58859	0.000149069	0.00104401	85.1528	78.7717	85.2322	119.814	127.214	136.771	68	62	60	82	133	129	1.8067	3.36559	4141	Protein processing in endoplasmic reticulum - Mus musculus (mouse)
ENSMUSG00000029304	20750	Spp1	secreted phosphoprotein 1	0.588588	0.0463965	0.130416	16.2792	19.0577	9.94375	27.7618	27.7383	25.4457	13	15	7	19	29	24	0.556076	1.20608	04510;04512;04620	Focal adhesion - Mus musculus (mouse);ECM-receptor interaction - Mus musculus (mouse);Toll-like receptor signaling pathway - Mus musculus (mouse)
ENSMUSG00000040907	232975	Atp1a3	ATPase, Na+/K+ transporting, alpha 3 polypeptide	0.588529	0.0240051	0.0777201	13.7747	20.3282	19.8875	27.7618	34.4337	28.6264	11	16	14	19	36	27	0.258558	0.524505	04260;04960;04964;04970;04971;04972;04973;04974;04976	Cardiac muscle contraction - Mus musculus (mouse);Aldosterone-regulated sodium reabsorption - Mus musculus (mouse);Proximal tubule bicarbonate reclamation - Mus musculus (mouse);Salivary secretion - Mus musculus (mouse);Gastric acid secretion - Mus musculus (mouse);Pancreatic secretion - Mus musculus (mouse);Carbohydrate digestion and absorption - Mus musculus (mouse);Protein digestion and absorp…
ENSMUSG00000089940				0.588487	5.92543e-08	8.65666e-07	576.033	560.295	600.887	850.389	853.192	938.311	460	441	423	582	892	885	0.617056	1.13392
ENSMUSG00000035638	224116	Muc20	mucin 20	0.588024	0.0665082	0.17159	6.26123	6.35256	9.94375	24.8395	12.4344	10.6024	5	5	7	17	13	10	0.114858	0.289811
ENSMUSG00000053318	74748	Slamf8	SLAM family member 8	0.587956	0.028526	0.089162	13.7747	22.8692	28.4107	49.6791	36.3467	24.3855	11	18	20	34	38	23	0.596931	1.20732
ENSMUSG00000022948	224440	Setd4	SET domain containing 4	0.587336	0.0120902	0.0449706	22.5404	34.3038	32.6723	51.1402	49.7376	43.4698	18	27	23	35	52	41	0.637985	1.23759
ENSMUSG00000026970	56878	Rbms1	RNA binding motif, single stranded interacting protein 1	0.587067	2.48432e-10	5.31996e-09	389.449	370.989	357.975	568.387	582.504	544.962	311	292	252	389	609	514	4.6864	8.58814
ENSMUSG00000041120	17965	Nbl1	neuroblastoma, suppression of tumorigenicity 1	0.586704	4.42365e-05	0.000358189	222.9	223.61	178.988	324.375	285.991	351.999	178	176	126	222	299	332	6.47449	12.065
ENSMUSG00000029661	12843	Col1a2	collagen, type I, alpha 2	0.586629	1.64121e-06	1.85878e-05	2368	2523.23	2613.79	2936.91	4602.64	3895.32	1891	1986	1840	2010	4812	3674	26.1341	48.2351	04510;04512;04974;05146	Focal adhesion - Mus musculus (mouse);ECM-receptor interaction - Mus musculus (mouse);Protein digestion and absorption - Mus musculus (mouse);Amoebiasis - Mus musculus (mouse)
ENSMUSG00000046768	80837	Rhoj	ras homolog family member J	0.58629	6.56514e-05	0.000508233	137.747	137.215	142.054	200.177	194.168	244.915	110	108	100	137	203	231	1.58632	2.94151
ENSMUSG00000058908	18780	Pla2g2a	phospholipase A2, group IIA (platelets, synovial fluid)	0.586287	0.0149272	0.0530317	478.358	518.369	205.978	610.76	703.979	648.866	382	408	145	418	736	612	28.1723	56.0517	00564;00565;00590;00591;00592;01100;04010;04270;04370;04664;04730;04912;04972;04975;05145	Glycerophospholipid metabolism - Mus musculus (mouse);Ether lipid metabolism - Mus musculus (mouse);Arachidonic acid metabolism - Mus musculus (mouse);Linoleic acid metabolism - Mus musculus (mouse);alpha-Linolenic acid metabolism - Mus musculus (mouse);Metabolic pathways - Mus musculus (mouse);MAPK signaling pathway - Mus musculus (mouse);Vascular smooth muscle contraction - Mus musculus (mouse)…
ENSMUSG00000083606				0.585947	0.0655119	0.169539	2.50449	2.54102	1.42054	4.38345	7.65194	7.42167	2	2	1	3	8	7	0.102234	0.375888
ENSMUSG00000051480				0.5858	0.0636868	0.165846	2.50449	2.54102	1.42054	4.38345	13.3909	3.18071	2	2	1	3	14	3	0.0568505	0.224475
ENSMUSG00000027474	228788	Ccm2l	cerebral cavernous malformation 2-like	0.58568	0.0687288	0.176021	3.75674	0	2.84107	7.30574	5.73896	7.42167	3	0	2	5	6	7	0.0538439	0.201578
ENSMUSG00000093809				0.585475	0.0704162	0.179236	5.00899	2.54102	5.68215	16.0726	9.56493	8.48191	4	2	4	11	10	8	0.310242	0.955617
ENSMUSG00000053293	107939	Pom121	nuclear pore membrane protein 121	0.585379	0.000498993	0.00303582	88.9095	128.322	96.5965	128.581	180.777	172.819	71	101	68	88	189	163	1.04597	1.94865	3013	RNA transport - Mus musculus (mouse)
ENSMUSG00000078128				0.585241	0.0702826	0.178998	3.75674	3.81153	4.26161	13.1503	5.73896	9.54214	3	3	3	9	6	9	0.617275	1.77871
ENSMUSG00000005470	66929	Asf1b	anti-silencing function 1B histone chaperone	0.584938	0.0021565	0.0106618	58.8556	53.3615	49.7188	74.5186	89.9103	87.9998	47	42	35	51	94	83	1.68214	3.17893
ENSMUSG00000091994				0.584912	0.0495913	0.137191	15.027	16.5166	11.3643	27.7618	28.6948	20.1445	12	13	8	19	30	19	0.24371	0.525886
ENSMUSG00000084834	68306	4930565N06Rik	RIKEN cDNA 4930565N06 gene	0.584812	0.026641	0.084514	33.8107	27.9512	22.7286	51.1402	33.4772	58.3131	27	22	16	35	35	55	0.648118	1.32941
ENSMUSG00000071470	239083	Ccnb1ip1	cyclin B1 interacting protein 1	0.584647	0.0704976	0.179416	6.26123	7.62307	7.10268	16.0726	14.3474	11.6626	5	6	5	11	15	11	0.259094	0.625081
ENSMUSG00000072884	100038378	Gm10433	predicted gene 10433	0.58434	0.0706474	0.179722	1.25225	5.08204	5.68215	14.6115	5.73896	8.48191	1	4	4	10	6	8	0.113737	0.323675
ENSMUSG00000032231	12306	Anxa2	annexin A2	0.584036	4.62338e-16	2.1818e-14	2550.83	2328.85	2123.7	3372.33	3592.59	3586.79	2037	1833	1495	2308	3756	3383	57.0408	104.073
ENSMUSG00000026083	226982	Eif5b	eukaryotic translation initiation factor 5B	0.583975	1.58444e-07	2.14603e-06	772.636	603.493	541.224	964.358	1013.88	935.13	617	475	381	660	1060	882	4.55971	8.39563	3013	RNA transport - Mus musculus (mouse)
ENSMUSG00000093858				0.583239	0.0657399	0.170075	3.75674	1.27051	1.42054	5.84459	5.73896	7.42167	3	1	1	4	6	7	0.0556133	0.200175
ENSMUSG00000086602				0.58321	0.0435672	0.124027	1.25225	1.27051	1.42054	5.84459	1.91299	11.6626	1	1	1	4	2	11	0.0248161	0.148279
ENSMUSG00000027134	99010	Lpcat4	lysophosphatidylcholine acyltransferase 4	0.583166	0.0098339	0.0380102	67.6213	29.2218	44.0366	74.5186	81.3019	69.9757	54	23	31	51	85	66	1.14825	2.22979	00564;00565;01100	Glycerophospholipid metabolism - Mus musculus (mouse);Ether lipid metabolism - Mus musculus (mouse);Metabolic pathways - Mus musculus (mouse)
ENSMUSG00000038456	209773	Dennd2a	DENN/MADD domain containing 2A	0.583081	0.00296896	0.0139443	68.8736	49.5499	61.0831	74.5186	97.5623	107.084	55	39	43	51	102	101	0.746985	1.40954
ENSMUSG00000026623	226856	Lpgat1	lysophosphatidylglycerol acyltransferase 1	0.582946	1.2225e-10	2.77442e-09	742.582	711.486	602.307	962.897	1049.27	1092.05	593	560	424	659	1097	1030	5.27755	9.65735	564	Glycerophospholipid metabolism - Mus musculus (mouse)
ENSMUSG00000036928	50878	Stag3	stromal antigen 3	0.582938	0.0373803	0.110286	13.7747	12.7051	22.7286	32.1453	28.6948	23.3252	11	10	16	22	30	22	0.197273	0.403779	4114	Oocyte meiosis - Mus musculus (mouse)
ENSMUSG00000049494				0.58291	0.0472321	0.132161	2.50449	1.27051	0	5.84459	4.78246	5.30119	2	1	0	4	5	5	0.0571149	0.296311
ENSMUSG00000041779	170829	Tram2	translocating chain-associating membrane protein 2	0.582848	0.00038458	0.00242579	95.1707	113.075	82.3911	140.27	153.039	155.855	76	89	58	96	160	147	0.830782	1.55587
ENSMUSG00000073607	633395	Gm10548	ribosomal protein L29 pseudogene	0.582697	0.070507	0.179416	6.26123	3.81153	4.26161	7.30574	9.56493	15.9036	5	3	3	5	10	15	0.101108	0.282271
ENSMUSG00000033467	57914	Crlf2	cytokine receptor-like factor 2	0.582347	0.0487628	0.135467	10.018	12.7051	14.2054	16.0726	24.8688	23.3252	8	10	10	11	26	22	0.520084	1.09472	04060;04630	Cytokine-cytokine receptor interaction - Mus musculus (mouse);Jak-STAT signaling pathway - Mus musculus (mouse)
ENSMUSG00000066057	100038746	Gm1976	predicted gene 1976	0.582046	0.0509527	0.139834	15.027	17.7872	8.52322	16.0726	35.3902	22.265	12	14	6	11	37	21	0.412602	0.898523
ENSMUSG00000085589				0.581822	0.0715995	0.181506	6.26123	7.62307	1.42054	8.76689	11.4779	13.7831	5	6	1	6	12	13	0.126074	0.344043
ENSMUSG00000030031	243574	Kbtbd8	kelch repeat and BTB (POZ) domain containing 8	0.581586	0.0022524	0.0110654	91.414	81.3127	59.6625	124.198	120.518	119.807	73	64	42	85	126	113	0.909212	1.72919
ENSMUSG00000009292	28240	Trpm2	transient receptor potential cation channel, subfamily M, member 2	0.581436	0.000960719	0.00537894	63.8646	74.9602	79.55	112.508	104.258	121.927	51	59	56	77	109	115	0.559556	1.0468
ENSMUSG00000073374				0.581334	0.0661789	0.170938	10.018	3.81153	9.94375	10.228	13.3909	22.265	8	3	7	7	14	21	0.301273	0.706272
ENSMUSG00000033257	67534	Ttll4	tubulin tyrosine ligase-like family, member 4	0.581305	4.79847e-05	0.00038539	215.386	241.397	215.922	322.914	329.034	376.385	172	190	152	221	344	355	1.54048	2.84949
ENSMUSG00000027204	14118	Fbn1	fibrillin 1	0.581144	6.65931e-05	0.000514237	1104.48	1416.62	1483.04	1586.81	2270.71	2261.49	882	1115	1044	1086	2374	2133	6.23762	11.5329
ENSMUSG00000020974	18974	Pole2	polymerase (DNA directed), epsilon 2 (p59 subunit)	0.580989	0.00553357	0.0235748	55.0988	47.0089	63.9241	68.674	95.6493	93.301	44	37	45	47	100	88	1.82614	3.42774	00230;00240;01100;03030;03410;03420	Purine metabolism - Mus musculus (mouse);Pyrimidine metabolism - Mus musculus (mouse);Metabolic pathways - Mus musculus (mouse);DNA replication - Mus musculus (mouse);Base excision repair - Mus musculus (mouse);Nucleotide excision repair - Mus musculus (mouse)
ENSMUSG00000053164	338346	Gpr21	G protein-coupled receptor 21	0.580961	0.0510574	0.14001	11.2702	8.89358	12.7848	24.8395	19.1299	16.9638	9	7	9	17	20	16	0.169724	0.376685
ENSMUSG00000092051				0.580128	0.0717518	0.181831	3.75674	5.08204	5.68215	21.9172	7.65194	6.36143	3	4	4	15	8	6	0.154209	0.452119
ENSMUSG00000097167	100504029	Gm16740	predicted gene, 16740	0.579828	0.0520873	0.142004	0	2.54102	1.42054	4.38345	7.65194	4.24095	0	2	1	3	8	4	0.0775816	0.383298
ENSMUSG00000098206				0.579787	0.0558741	0.150103	1.25225	1.27051	0	8.76689	3.82597	3.18071	1	1	0	6	4	3	0.0136239	0.103299
ENSMUSG00000089818				0.579708	0.0256633	0.0819956	23.7927	21.5987	21.308	29.223	40.1727	39.2288	19	17	15	20	42	37	0.62828	1.24146
ENSMUSG00000026456	72017	Cyb5r1	cytochrome b5 reductase 1	0.579471	0.000772688	0.0044505	86.405	63.5256	82.3911	100.819	122.431	132.53	69	50	58	69	128	125	1.78632	3.31347	520	Amino sugar and nucleotide sugar metabolism - Mus musculus (mouse)
ENSMUSG00000008461	14343	Fut1	fucosyltransferase 1	0.579148	0.0557412	0.149863	10.018	3.81153	15.6259	16.0726	17.2169	20.1445	8	3	11	11	18	19	0.214094	0.466432	00601;00603;01100	Glycosphingolipid biosynthesis - lacto and neolacto series - Mus musculus (mouse);Glycosphingolipid biosynthesis - globo series - Mus musculus (mouse);Metabolic pathways - Mus musculus (mouse)
ENSMUSG00000082593				0.579055	0.0718689	0.182042	7.51348	3.81153	7.10268	11.6892	9.56493	16.9638	6	3	5	8	10	16	1.19143	2.99102
ENSMUSG00000083594				0.578616	0.000394744	0.00247716	126.477	127.051	115.063	216.25	157.821	196.144	101	100	81	148	165	185	2.23406	4.17078
ENSMUSG00000038736	67429	Nudcd1	NudC domain containing 1	0.578386	5.62318e-06	5.66063e-05	239.179	166.437	203.137	334.603	297.469	295.806	191	131	143	229	311	279	3.28217	6.03964
ENSMUSG00000032507	72179	Fbxl2	F-box and leucine-rich repeat protein 2	0.577435	0.0500434	0.138057	12.5225	12.7051	14.2054	10.228	21.0428	38.1686	10	10	10	7	22	36	0.212055	0.455963
ENSMUSG00000022015	21943	Tnfsf11	tumor necrosis factor (ligand) superfamily, member 11	0.576562	0.0447403	0.126639	30.0539	11.4346	14.2054	24.8395	28.6948	40.2891	24	9	10	17	30	38	0.460304	0.947386	04060;04380;05323	Cytokine-cytokine receptor interaction - Mus musculus (mouse);Osteoclast differentiation - Mus musculus (mouse);Rheumatoid arthritis - Mus musculus (mouse)
ENSMUSG00000020897	20877	Aurkb	aurora kinase B	0.576495	0.000557426	0.00333558	90.1617	125.781	110.802	175.338	162.604	165.397	72	99	78	120	170	156	3.12069	5.79571
ENSMUSG00000029177	12615	Cenpa	centromere protein A	0.576421	0.000630064	0.00372649	62.6123	72.4191	86.6527	103.742	118.605	115.566	50	57	61	71	124	109	3.05547	5.61576
ENSMUSG00000020017	15109	Hal	histidine ammonia lyase	0.576383	0.0116435	0.0436614	37.5674	38.1153	35.5134	67.2128	52.6071	59.3733	30	30	25	46	55	56	0.388641	0.755511	00340;00910;01100	Histidine metabolism - Mus musculus (mouse);Nitrogen metabolism - Mus musculus (mouse);Metabolic pathways - Mus musculus (mouse)
ENSMUSG00000019891	66686	Dcbld1	discoidin, CUB and LCCL domain containing 1	0.576196	0.000640894	0.00378301	144.008	157.543	120.746	178.26	244.862	223.71	115	124	85	122	256	211	1.61337	3.00012
ENSMUSG00000073599	68545	Ecscr	endothelial cell surface expressed chemotaxis and apoptosis regulator	0.576189	0.00410851	0.0183561	60.1078	59.714	53.9804	89.1301	90.8668	90.1202	48	47	38	61	95	85	2.89898	5.44955
ENSMUSG00000078684				0.576027	0.0266113	0.084445	22.5404	43.1974	21.308	58.4459	50.6941	34.9879	18	34	15	40	53	33	0.260948	0.520677
ENSMUSG00000087660				0.576009	0.0566772	0.151762	2.50449	1.27051	4.26161	4.38345	6.69545	9.54214	2	1	3	3	7	9	0.0770042	0.238495
ENSMUSG00000029163	100952	Emilin1	elastin microfibril interfacer 1	0.575491	8.68148e-06	8.37535e-05	250.449	261.725	217.342	341.909	414.161	347.758	200	206	153	234	433	328	3.51642	6.44294
ENSMUSG00000032625	330267	Thsd7a	thrombospondin, type I, domain containing 7A	0.575419	0.0018553	0.00944757	87.6572	55.9025	79.55	130.042	107.127	110.265	70	44	56	89	112	104	0.377379	0.708318
ENSMUSG00000025083	226250	Afap1l2	actin filament associated protein 1-like 2	0.575211	0.00589659	0.0248719	43.8286	40.6564	58.242	73.0574	79.3889	71.036	35	32	41	50	83	67	0.726597	1.36956
ENSMUSG00000010755	27267	Cars	cysteinyl-tRNA synthetase	0.574639	5.16273e-06	5.22957e-05	240.431	219.798	267.061	334.603	365.38	396.529	192	173	188	229	382	374	4.20516	7.66096	970	Aminoacyl-tRNA biosynthesis - Mus musculus (mouse)
ENSMUSG00000026784	56075	Pdss1	prenyl (solanesyl) diphosphate synthase, subunit 1	0.574574	0.000125019	0.000895256	157.783	190.577	150.577	233.784	255.384	270.361	126	150	106	160	267	255	4.75482	8.7662	900	Terpenoid backbone biosynthesis - Mus musculus (mouse)
ENSMUSG00000060508	243874	Nlrp9b	NLR family, pyrin domain containing 9B	0.574562	0.0604539	0.159373	12.5225	7.62307	12.7848	11.6892	28.6948	18.024	10	6	9	8	30	17	0.183359	0.394575
ENSMUSG00000004040	20848	Stat3	signal transducer and activator of transcription 3	0.574372	4.29399e-12	1.22947e-10	1029.35	1076.12	971.647	1576.58	1584.91	1454.65	822	847	684	1079	1657	1372	9.46696	17.1564	04062;04630;04920;05145;05160;05200;05212;05221	Chemokine signaling pathway - Mus musculus (mouse);Jak-STAT signaling pathway - Mus musculus (mouse);Adipocytokine signaling pathway - Mus musculus (mouse);Toxoplasmosis - Mus musculus (mouse);Hepatitis C - Mus musculus (mouse);Pathways in cancer - Mus musculus (mouse);Pancreatic cancer - Mus musculus (mouse);Acute myeloid leukemia - Mus musculus (mouse)
ENSMUSG00000044966	319701	Fbxo48	F-box protein 48	0.574349	0.0555913	0.149625	7.51348	13.9756	15.6259	18.9949	27.7383	19.0843	6	11	11	13	29	18	0.328011	0.699623
ENSMUSG00000011148	11565	Adssl1	adenylosuccinate synthetase like 1	0.574326	0.0622511	0.162773	11.2702	12.7051	14.2054	13.1503	34.4337	19.0843	9	10	10	9	36	18	0.385609	0.816165	00230;00250;01100	Purine metabolism - Mus musculus (mouse);Alanine, aspartate and glutamate metabolism - Mus musculus (mouse);Metabolic pathways - Mus musculus (mouse)
ENSMUSG00000020021	13998	Fgd6	FYVE, RhoGEF and PH domain containing 6	0.574245	6.46895e-07	7.90906e-06	281.755	236.315	264.22	401.816	382.597	396.529	225	186	186	275	400	374	1.80867	3.29802
ENSMUSG00000030268	12035	Bcat1	branched chain aminotransferase 1, cytosolic	0.574182	0.0476537	0.133089	18.7837	44.4679	18.467	37.9899	47.8246	54.0721	15	35	13	26	50	51	0.193533	0.402812	00280;00290;00770;01100	Valine, leucine and isoleucine degradation - Mus musculus (mouse);Valine, leucine and isoleucine biosynthesis - Mus musculus (mouse);Pantothenate and CoA biosynthesis - Mus musculus (mouse);Metabolic pathways - Mus musculus (mouse)
ENSMUSG00000039994	21853	Timeless	timeless circadian clock 1	0.573951	0.00165955	0.00857561	80.1438	82.5832	90.9143	149.037	119.562	125.108	64	65	64	102	125	118	1.03315	1.93
ENSMUSG00000047945	17357	Marcksl1	MARCKS-like 1	0.573732	1.71322e-05	0.000153802	149.017	199.47	193.193	290.769	272.6	257.638	119	157	136	199	285	243	6.29023	11.4797	04666;05140	Fc gamma R-mediated phagocytosis - Mus musculus (mouse);Leishmaniasis - Mus musculus (mouse)
ENSMUSG00000005986	68423	Ankrd13d	ankyrin repeat domain 13 family, member D	0.573555	0.0746875	0.187513	6.26123	5.08204	2.84107	10.228	10.5214	10.6024	5	4	2	7	11	10	0.122464	0.329499
ENSMUSG00000069301	319167	Hist1h2ag	histone cluster 1, H2ag	0.57353	0.0263236	0.0837006	15.027	27.9512	18.467	32.1453	37.3032	33.9276	12	22	13	22	39	32	2.427	4.93681	5322	Systemic lupus erythematosus - Mus musculus (mouse)
ENSMUSG00000038884	319278	A230050P20Rik	RIKEN cDNA A230050P20 gene	0.573506	0.0143149	0.0512338	37.5674	24.1397	31.2518	56.9848	49.7376	44.53	30	19	22	39	52	42	0.538163	1.05599
ENSMUSG00000056055	20215	Sag	S-antigen, retina and pineal gland (arrestin)	0.573404	0.00345295	0.0158747	61.3601	62.255	44.0366	90.5912	74.6064	97.5419	49	49	31	62	78	92	0.657493	1.24907
ENSMUSG00000097267	74303	1700109K24Rik	RIKEN cDNA 1700109K24 gene	0.573381	0.0752635	0.18872	5.00899	5.08204	7.10268	13.1503	15.3039	7.42167	4	4	5	9	16	7	0.307292	0.768695
ENSMUSG00000025192	93685	Entpd7	ectonucleoside triphosphate diphosphohydrolase 7	0.573177	5.04768e-06	5.13051e-05	205.368	189.306	214.501	273.235	334.772	306.409	164	149	151	187	350	289	1.91851	3.48198
ENSMUSG00000019876	18768	Pkib	protein kinase inhibitor beta, cAMP dependent, testis specific	0.573118	0.000553904	0.00331785	145.261	114.346	102.279	201.639	166.43	190.843	116	90	72	138	174	180	1.26207	2.35934
ENSMUSG00000021391	66336	Cenpp	centromere protein P	0.573098	0.0066455	0.0274849	48.8376	44.4679	31.2518	70.1351	59.3026	68.9155	39	35	22	48	62	65	2.09534	4.04533
ENSMUSG00000025980	15510	Hspd1	heat shock protein 1 (chaperonin)	0.572862	1.38356e-07	1.89846e-06	1296.07	1025.3	896.358	1636.49	1618.39	1593.54	1035	807	631	1120	1692	1503	24.6204	44.9521	03018;04940	RNA degradation - Mus musculus (mouse);Type I diabetes mellitus - Mus musculus (mouse)
ENSMUSG00000004127	108943	Trmt10a	tRNA methyltransferase 10A	0.572856	0.00637617	0.0265619	51.3421	47.0089	35.5134	68.674	70.7805	69.9757	41	37	25	47	74	66	0.58271	1.10554
ENSMUSG00000036459	101543	Wtip	WT1-interacting protein	0.572851	0.0456269	0.128618	12.5225	13.9756	15.6259	17.5338	29.6513	24.3855	10	11	11	12	31	23	0.40025	0.823229
ENSMUSG00000020069	432467	Hnrnph3	heterogeneous nuclear ribonucleoprotein H3	0.571885	0.000875538	0.00495962	86.405	57.173	72.4474	105.203	113.823	112.385	69	45	51	72	119	106	1.81412	3.36801
ENSMUSG00000007080	18973	Pole	polymerase (DNA directed), epsilon	0.571608	4.84046e-05	0.000388413	156.531	175.331	151.997	260.084	237.21	239.614	125	138	107	178	248	226	1.25579	2.30931	00230;00240;01100;03030;03410;03420	Purine metabolism - Mus musculus (mouse);Pyrimidine metabolism - Mus musculus (mouse);Metabolic pathways - Mus musculus (mouse);DNA replication - Mus musculus (mouse);Base excision repair - Mus musculus (mouse);Nucleotide excision repair - Mus musculus (mouse)
ENSMUSG00000094471				0.571605	0.0718297	0.182003	8.76572	13.9756	9.94375	16.0726	21.0428	20.1445	7	11	7	11	22	19	5.68159	12.0586
ENSMUSG00000085550				0.571582	0.0775179	0.192935	0	10.1641	2.84107	10.228	12.4344	7.42167	0	8	2	7	13	7	0.421736	1.17575
ENSMUSG00000005973	19672	Rcn1	reticulocalbin 1	0.571115	0.000104277	0.000763588	205.368	170.248	174.726	235.245	291.73	305.349	164	134	123	161	305	288	3.759	6.89631
ENSMUSG00000035692	100038882	Isg15	ISG15 ubiquitin-like modifier	0.570541	0.00310625	0.0145031	58.8556	78.7717	58.242	102.28	112.866	87.9998	47	62	41	70	118	83	4.81502	9.00271	4622	RIG-I-like receptor signaling pathway - Mus musculus (mouse)
ENSMUSG00000018927	20305	Ccl6	chemokine (C-C motif) ligand 6	0.569838	9.58154e-06	9.17421e-05	386.944	559.025	369.339	653.133	637.981	694.456	309	440	260	447	667	655	16.9654	30.999	04060;04062	Cytokine-cytokine receptor interaction - Mus musculus (mouse);Chemokine signaling pathway - Mus musculus (mouse)
ENSMUSG00000005364	16192	Il5ra	interleukin 5 receptor, alpha	0.569822	0.0784944	0.194686	1.25225	8.89358	2.84107	5.84459	7.65194	15.9036	1	7	2	4	8	15	0.141646	0.391448	04060;04630;04640	Cytokine-cytokine receptor interaction - Mus musculus (mouse);Jak-STAT signaling pathway - Mus musculus (mouse);Hematopoietic cell lineage - Mus musculus (mouse)
ENSMUSG00000030223	19277	Ptpro	protein tyrosine phosphatase, receptor type, O	0.569799	0.00796363	0.0320336	53.8466	36.8448	69.6063	78.902	88.9538	81.6383	43	29	49	54	93	77	0.452515	0.847873
ENSMUSG00000093668	75507	Pou5f2	POU domain class 5, transcription factor 2	0.56906	0.078212	0.194128	7.51348	8.89358	0	10.228	10.5214	13.7831	6	7	0	7	11	13	0.215637	0.558617
ENSMUSG00000097532				0.569012	0.0709151	0.180227	2.50449	2.54102	0	2.9223	7.65194	6.36143	2	2	0	2	8	6	0.0360749	0.149946
ENSMUSG00000028961	110208	Pgd	phosphogluconate dehydrogenase	0.568281	4.48433e-09	7.84999e-08	852.78	963.047	815.388	1190.84	1329.53	1412.24	681	758	574	815	1390	1332	13.4212	24.2956	00030;00480;01100	Pentose phosphate pathway - Mus musculus (mouse);Glutathione metabolism - Mus musculus (mouse);Metabolic pathways - Mus musculus (mouse)
ENSMUSG00000097392	100662	D930016D06Rik	RIKEN cDNA D930016D06 gene	0.568206	0.0455142	0.128381	15.027	16.5166	12.7848	29.223	23.9123	23.3252	12	13	9	20	25	22	0.21607	0.44983
ENSMUSG00000071847	494504	Apcdd1	adenomatosis polyposis coli down-regulated 1	0.567945	0.0184084	0.0628097	22.5404	30.4923	31.2518	49.6791	47.8246	38.1686	18	24	22	34	50	36	0.561631	1.08662
ENSMUSG00000086798	102639053	Gm16222	predicted gene 16222	0.567863	0.0694469	0.177452	6.26123	8.89358	8.52322	17.5338	10.5214	16.9638	5	7	6	12	11	16	0.340097	0.777834
ENSMUSG00000021509	328258	Slc25a48	solute carrier family 25, member 48	0.567103	0.079455	0.196451	15.027	2.54102	8.52322	21.9172	21.9993	9.54214	12	2	6	15	23	9	0.143251	0.353873
ENSMUSG00000070407	54710	Hs3st3b1	heparan sulfate (glucosamine) 3-O-sulfotransferase 3B1	0.566829	0.00319847	0.0148695	71.378	76.2307	68.1857	102.28	135.822	94.3612	57	60	48	70	142	89	0.81686	1.52189	534	Glycosaminoglycan biosynthesis - heparan sulfate / heparin - Mus musculus (mouse)
ENSMUSG00000079254				0.566617	0.00433802	0.0192109	46.3331	41.9269	44.0366	62.8294	72.6935	68.9155	37	33	31	43	76	65	0.653649	1.22207
ENSMUSG00000021596	78771	Mctp1	multiple C2 domains, transmembrane 1	0.566385	0.00167891	0.0086631	102.684	118.158	110.802	192.872	181.734	135.71	82	93	78	132	190	128	1.30901	2.42436
ENSMUSG00000095123				0.566313	0.00255256	0.0122696	58.8556	78.7717	79.55	100.819	129.127	101.783	47	62	56	69	135	96	0.837045	1.54227
ENSMUSG00000079462				0.566269	0.0779726	0.193745	12.5225	6.35256	5.68215	18.9949	16.2604	11.6626	10	5	4	13	17	11	0.0926838	0.214407
ENSMUSG00000033439	229780	Trmt13	tRNA methyltransferase 13	0.566111	0.0168808	0.0584698	33.8107	24.1397	29.8313	43.8345	43.0422	53.0119	27	19	21	30	45	50	0.479728	0.925537
ENSMUSG00000038055	58239	Dexi	dexamethasone-induced transcript	0.565269	0.00431339	0.0191209	53.8466	52.091	41.1956	70.1351	87.0408	71.036	43	41	29	48	91	67	1.0759	2.02313
ENSMUSG00000027637	67388	1110008F13Rik	RIKEN cDNA 1110008F13 gene	0.565103	3.85757e-05	0.000317395	184.08	146.109	183.249	236.706	268.774	265.06	147	115	129	162	281	250	4.76881	8.65227
ENSMUSG00000064909				0.565058	0.0612449	0.160873	5.00899	21.5987	21.308	29.223	20.0863	33.9276	4	17	15	20	21	32	8.47882	17.6513
ENSMUSG00000009687	18301	Fxyd5	FXYD domain-containing ion transport regulator 5	0.56496	2.6415e-06	2.85743e-05	185.332	204.552	198.875	287.846	325.208	268.24	148	161	140	197	340	253	3.65501	6.60466
ENSMUSG00000021994	22418	Wnt5a	wingless-type MMTV integration site family, member 5A	0.564849	0.000105815	0.000773895	140.252	142.297	142.054	219.172	233.384	188.722	112	112	100	150	244	178	1.12705	2.05386	04310;04340;04916;05200;05217	Wnt signaling pathway - Mus musculus (mouse);Hedgehog signaling pathway - Mus musculus (mouse);Melanogenesis - Mus musculus (mouse);Pathways in cancer - Mus musculus (mouse);Basal cell carcinoma - Mus musculus (mouse)
ENSMUSG00000027522	228960	Stx16	syntaxin 16	0.564495	3.91216e-05	0.000321442	164.044	133.404	149.156	225.017	221.906	226.891	131	105	105	154	232	214	2.14842	3.91763	4130	SNARE interactions in vesicular transport - Mus musculus (mouse)
ENSMUSG00000037572	218973	Wdhd1	WD repeat and HMG-box DNA binding protein 1	0.564435	0.000500947	0.00304338	138.999	133.404	166.203	254.24	169.299	245.975	111	105	117	174	177	232	1.91943	3.52575
ENSMUSG00000045817	12193	Zfp36l2	zinc finger protein 36, C3H type-like 2	0.564148	5.9673e-11	1.42687e-09	811.456	883.005	842.378	1196.68	1240.57	1336.96	648	695	593	819	1297	1261	13.3709	24.052
ENSMUSG00000077426				0.564095	0.0811827	0.199303	3.75674	3.81153	2.84107	8.76689	10.5214	6.36143	3	3	2	6	11	6	1.46265	4.35884
ENSMUSG00000083207				0.563886	0.0641634	0.166745	1.25225	0	2.84107	4.38345	4.78246	6.36143	1	0	2	3	5	6	0.0282494	0.127943
ENSMUSG00000085846				0.563724	0.0793693	0.196323	3.75674	2.54102	4.26161	7.30574	9.56493	8.48191	3	2	3	5	10	8	0.187554	0.54374
ENSMUSG00000089716				0.5636	0.00103643	0.00574514	71.378	68.6076	75.2884	105.203	103.301	119.807	57	54	53	72	108	113	3.29292	6.06874
ENSMUSG00000074037	17199	Mc1r	melanocortin 1 receptor	0.563548	0.0467441	0.131018	8.76572	24.1397	18.467	26.3007	24.8688	33.9276	7	19	13	18	26	32	0.262004	0.523461	04080;04916	Neuroactive ligand-receptor interaction - Mus musculus (mouse);Melanogenesis - Mus musculus (mouse)
ENSMUSG00000051022	15476	Hs3st1	heparan sulfate (glucosamine) 3-O-sulfotransferase 1	0.563333	0.0134712	0.0489307	43.8286	34.3038	36.9339	55.5236	60.259	62.5541	35	27	26	38	63	59	1.26796	2.38	534	Glycosaminoglycan biosynthesis - heparan sulfate / heparin - Mus musculus (mouse)
ENSMUSG00000074579	624866	Lekr1	leucine, glutamate and lysine rich 1	0.563205	0.0497343	0.13746	20.0359	12.7051	7.10268	20.4561	22.9558	26.506	16	10	5	14	24	25	0.298417	0.640103
ENSMUSG00000044707	380694	Ccnjl	cyclin J-like	0.562592	0.0313826	0.0962777	17.5314	22.8692	22.7286	35.0676	35.3902	31.8071	14	18	16	24	37	30	0.440388	0.859335
ENSMUSG00000096280				0.562585	0.0800686	0.197356	8.76572	1.27051	1.42054	7.30574	11.4779	10.6024	7	1	1	5	12	10	1.80855	5.71784
ENSMUSG00000022020	66897	Naa16	N(alpha)-acetyltransferase 16, NatA auxiliary subunit	0.561953	0.000561357	0.00335348	112.702	94.0178	103.699	163.649	153.995	154.795	90	74	73	112	161	146	1.44843	2.66215
ENSMUSG00000096727	16912	Psmb9	proteasome (prosome, macropain) subunit, beta type 9 (large multifunctional peptidase 2)	0.561906	0.000857338	0.00487044	97.6752	119.428	157.68	206.022	215.211	148.433	78	94	111	141	225	140	2.42903	4.42755	3050	Proteasome - Mus musculus (mouse)
ENSMUSG00000015652	70358	Steap1	six transmembrane epithelial antigen of the prostate 1	0.561874	0.0599547	0.158487	16.2792	12.7051	7.10268	10.228	30.6078	21.2048	13	10	5	7	32	20	0.541655	1.14262
ENSMUSG00000097195	72655	Snhg5	small nucleolar RNA host gene 5	0.561688	0.0107136	0.0407568	43.8286	35.5743	59.6625	55.5236	69.824	89.06	35	28	42	38	73	84	2.58764	4.82188
ENSMUSG00000035704	381903	Alg8	asparagine-linked glycosylation 8 (alpha-1,3-glucosyltransferase)	0.561661	0.0115042	0.0432662	48.8376	30.4923	38.3545	64.2905	56.4331	63.6143	39	24	27	44	59	60	1.08902	2.06278	00510;01100	N-Glycan biosynthesis - Mus musculus (mouse);Metabolic pathways - Mus musculus (mouse)
ENSMUSG00000034667	73192	Xpot	exportin, tRNA (nuclear export receptor for tRNAs)	0.56156	9.37188e-08	1.31427e-06	379.431	326.521	322.462	505.557	505.028	524.818	303	257	227	346	528	495	3.18832	5.7599	3013	RNA transport - Mus musculus (mouse)
ENSMUSG00000001229	224897	Dpp9	dipeptidylpeptidase 9	0.561298	2.18632e-05	0.000189779	205.368	219.798	167.623	279.079	322.338	288.385	164	173	118	191	337	272	3.13535	5.70261
ENSMUSG00000063683	107146	Glyat	glycine-N-acyltransferase	0.560774	0.0627293	0.163687	1.25225	2.54102	1.42054	4.38345	5.73896	8.48191	1	2	1	3	6	8	0.0293965	0.127671
ENSMUSG00000024844	23825	Banf1	barrier to autointegration factor 1	0.560749	0.00983705	0.0380141	52.5943	41.9269	34.0929	58.4459	54.5201	87.9998	42	33	24	40	57	83	3.2114	6.10843
ENSMUSG00000096463				0.560542	0.00315061	0.0146853	62.6123	63.5256	61.0831	99.3581	98.5188	90.1202	50	50	43	68	103	85	2.32578	4.31925
ENSMUSG00000067916	666532	Gm13139	predicted gene 13139	0.56048	0.0794702	0.196451	10.018	6.35256	11.3643	17.5338	17.2169	15.9036	8	5	8	12	18	15	0.183911	0.40427
ENSMUSG00000035390	381979	Brsk1	BR serine/threonine kinase 1	0.56038	0.0466961	0.130949	15.027	19.0577	11.3643	21.9172	25.8253	28.6264	12	15	8	15	27	27	0.281236	0.574425
ENSMUSG00000022094	213053	Slc39a14	solute carrier family 39 (zinc transporter), member 14	0.559608	5.6786e-06	5.70997e-05	304.296	254.102	247.173	356.52	387.38	459.083	243	200	174	244	405	433	2.92329	5.29611
ENSMUSG00000037617	26942	Spag1	sperm associated antigen 1	0.559265	0.0319616	0.0976922	22.5404	17.7872	19.8875	26.3007	32.5208	38.1686	18	14	14	18	34	36	0.307915	0.601912
ENSMUSG00000022978	66578	Mis18a	MIS18 kinetochore protein A	0.559174	0.0080138	0.0321742	38.8196	45.7384	41.1956	71.5963	62.172	62.5541	31	36	29	49	65	59	0.874984	1.64696
ENSMUSG00000057215				0.559163	0.0583276	0.155152	20.0359	11.4346	9.94375	23.3784	19.1299	30.7469	16	9	7	16	20	29	0.591627	1.27471
ENSMUSG00000031740	17390	Mmp2	matrix metallopeptidase 2	0.558779	6.25023e-07	7.6732e-06	636.141	660.666	615.092	828.471	1063.62	952.094	508	520	433	567	1112	898	11.7016	21.0798	04670;04912;05200;05219	Leukocyte transendothelial migration - Mus musculus (mouse);GnRH signaling pathway - Mus musculus (mouse);Pathways in cancer - Mus musculus (mouse);Bladder cancer - Mus musculus (mouse)
ENSMUSG00000048922	108912	Cdca2	cell division cycle associated 2	0.558601	3.14056e-05	0.000264027	141.504	144.838	169.044	226.478	219.037	236.433	113	114	119	155	229	223	2.20977	3.99067
ENSMUSG00000091277				0.558427	0.0604778	0.159398	2.50449	0	1.42054	4.38345	7.65194	3.18071	2	0	1	3	8	3	0.0303224	0.142552
ENSMUSG00000068114	76457	Ccdc134	coiled-coil domain containing 134	0.558211	0.0198027	0.0667375	31.3062	31.7628	36.9339	37.9899	70.7805	47.7107	25	25	26	26	74	45	0.912232	1.72774
ENSMUSG00000032715	228775	Trib3	tribbles pseudokinase 3	0.557978	0.0822461	0.201083	3.75674	2.54102	5.68215	8.76689	8.60844	8.48191	3	2	4	6	9	8	0.110676	0.286689
ENSMUSG00000000568	11991	Hnrnpd	heterogeneous nuclear ribonucleoprotein D	0.557873	5.21115e-08	7.68236e-07	340.611	349.391	323.882	526.014	497.376	486.649	272	275	228	360	520	459	4.36323	7.84769
ENSMUSG00000027115	228421	Kif18a	kinesin family member 18A	0.557523	0.00628623	0.0262362	80.1438	47.0089	38.3545	90.5912	76.5194	91.1805	64	37	27	62	80	86	0.469872	0.89124
ENSMUSG00000060703	66205	Cd302	CD302 antigen	0.557506	0.00475964	0.0207347	45.0809	55.9025	56.8215	70.1351	80.3454	90.1202	36	44	40	48	84	85	2.17214	4.00352
ENSMUSG00000020689	16416	Itgb3	integrin beta 3	0.557455	1.87866e-06	2.09578e-05	215.386	172.79	183.249	303.919	287.904	263.999	172	136	129	208	301	249	1.83557	3.32016	04145;04380;04510;04512;04640;04810;05410;05412;05414	Phagosome - Mus musculus (mouse);Osteoclast differentiation - Mus musculus (mouse);Focal adhesion - Mus musculus (mouse);ECM-receptor interaction - Mus musculus (mouse);Hematopoietic cell lineage - Mus musculus (mouse);Regulation of actin cytoskeleton - Mus musculus (mouse);Hypertrophic cardiomyopathy (HCM) - Mus musculus (mouse);Arrhythmogenic right ventricular cardiomyopathy (ARVC) - Mus muscul…
ENSMUSG00000086450				0.557421	0.00908843	0.0356228	48.8376	47.0089	41.1956	83.2855	56.4331	76.3372	39	37	29	57	59	72	0.812815	1.54728
ENSMUSG00000057469	50496	E2f6	E2F transcription factor 6	0.557279	0.0007556	0.00436476	70.1258	72.4191	79.55	124.198	111.91	101.783	56	57	56	85	117	96	1.70878	3.12952
ENSMUSG00000049521	104445	Cdc42ep1	CDC42 effector protein (Rho GTPase binding) 1	0.557121	0.0163557	0.0570697	32.5584	31.7628	39.775	58.4459	41.1292	63.6143	26	25	28	40	43	60	0.763575	1.44217
ENSMUSG00000020075	56200	Ddx21	DEAD (Asp-Glu-Ala-Asp) box polypeptide 21	0.556755	2.07784e-13	7.25333e-12	1301.08	1186.66	1143.53	1832.28	1808.73	1734.55	1039	934	805	1254	1891	1636	14.2286	25.4599
ENSMUSG00000033904	101565	Ccp110	centriolar coiled coil protein 110	0.556255	0.00347214	0.0159547	61.3601	63.5256	86.6527	115.431	105.214	102.843	49	50	61	79	110	97	0.568558	1.0448
ENSMUSG00000078291				0.556153	0.0711416	0.180644	1.25225	2.54102	0	2.9223	6.69545	5.30119	1	2	0	2	7	5	0.161095	0.781346
ENSMUSG00000082568				0.556016	0.00183852	0.00937476	126.477	100.37	83.8116	163.649	151.126	160.096	101	79	59	112	158	151	1.34257	2.48735
ENSMUSG00000097330				0.55601	0.0146542	0.052228	30.0539	36.8448	29.8313	52.6014	46.8681	53.0119	24	29	21	36	49	50	0.499228	0.950943
ENSMUSG00000026687	56752	Aldh9a1	aldehyde dehydrogenase 9, subfamily A1	0.555624	6.84997e-06	6.76203e-05	276.746	284.594	286.948	357.981	398.858	502.553	221	224	202	245	417	474	5.57196	10.0229	00010;00053;00071;00280;00310;00330;00340;00380;00410;00561;00620;00640;01100	Glycolysis / Gluconeogenesis - Mus musculus (mouse);Ascorbate and aldarate metabolism - Mus musculus (mouse);Fatty acid degradation - Mus musculus (mouse);Valine, leucine and isoleucine degradation - Mus musculus (mouse);Lysine degradation - Mus musculus (mouse);Arginine and proline metabolism - Mus musculus (mouse);Histidine metabolism - Mus musculus (mouse);Tryptophan metabolism - Mus musculus …
ENSMUSG00000026479	16782	Lamc2	laminin, gamma 2	0.555516	4.81761e-05	0.000386753	204.116	250.291	234.388	343.37	349.12	337.156	163	197	165	235	365	318	2.48348	4.48002	04510;04512;05145;05146;05200;05222	Focal adhesion - Mus musculus (mouse);ECM-receptor interaction - Mus musculus (mouse);Toxoplasmosis - Mus musculus (mouse);Amoebiasis - Mus musculus (mouse);Pathways in cancer - Mus musculus (mouse);Small cell lung cancer - Mus musculus (mouse)
ENSMUSG00000031555	11502	Adam9	a disintegrin and metallopeptidase domain 9 (meltrin gamma)	0.555356	1.26629e-08	2.05346e-07	859.041	834.726	667.652	1092.94	1243.44	1165.2	686	657	470	748	1300	1099	10.9949	19.7647
ENSMUSG00000000983	14038	Wfdc18	WAP four-disulfide core domain 18	0.555204	0.0679627	0.174585	1.25225	6.35256	0	8.76689	11.4779	5.30119	1	5	0	6	12	5	0.152561	0.624464
ENSMUSG00000059182	54353	Skap2	src family associated phosphoprotein 2	0.554843	5.18978e-10	1.0508e-08	439.538	451.031	397.75	666.284	644.676	601.155	351	355	280	456	674	567	14.6145	26.2048
ENSMUSG00000043017	19222	Ptgir	prostaglandin I receptor (IP)	0.554835	0.0609086	0.160185	10.018	15.2461	15.6259	18.9949	30.6078	20.1445	8	12	11	13	32	19	0.230947	0.475253	04080;04270	Neuroactive ligand-receptor interaction - Mus musculus (mouse);Vascular smooth muscle contraction - Mus musculus (mouse)
ENSMUSG00000084917				0.554666	0.0557679	0.149908	12.5225	13.9756	15.6259	17.5338	21.9993	30.7469	10	11	11	12	23	29	0.304258	0.615317
ENSMUSG00000022586	57248	Ly6i	lymphocyte antigen 6 complex, locus I	0.55456	0.0775951	0.1931	1.25225	1.27051	2.84107	4.38345	8.60844	3.18071	1	1	2	3	9	3	0.114753	0.414237
ENSMUSG00000087354	67394	4930404I05Rik	RIKEN cDNA 4930404I05 gene	0.554437	0.0863757	0.208861	7.51348	2.54102	4.26161	11.6892	10.5214	7.42167	6	2	3	8	11	7	0.0991029	0.247875
ENSMUSG00000056966	118446	Gjc3	gap junction protein, gamma 3	0.554411	0.054616	0.147433	18.7837	10.1641	22.7286	33.6064	18.1734	34.9879	15	8	16	23	19	33	0.274563	0.553891
ENSMUSG00000027968	28036	Larp7	La ribonucleoprotein domain family, member 7	0.55441	3.15267e-06	3.34746e-05	201.612	203.282	180.408	324.375	273.557	279.903	161	160	127	222	286	264	5.78447	10.4721
ENSMUSG00000064796	21748	Terc	telomerase RNA component	0.554169	0.0676908	0.173962	7.51348	10.1641	14.2054	17.5338	20.0863	19.0843	6	8	10	12	21	18	1.41086	3.0159
ENSMUSG00000080461				0.553908	0.0125842	0.0463215	40.0719	41.9269	38.3545	58.4459	61.2155	66.795	32	33	27	40	64	63	17.6183	33.0351
ENSMUSG00000054256	17690	Msi1	musashi RNA-binding protein 1	0.553901	0.0583713	0.155176	13.7747	12.7051	17.0464	23.3784	21.0428	30.7469	11	10	12	16	22	29	0.259137	0.540348	3015	mRNA surveillance pathway - Mus musculus (mouse)
ENSMUSG00000096945				0.553729	0.0533967	0.144755	15.027	16.5166	17.0464	20.4561	27.7383	31.8071	12	13	12	14	29	30	0.211624	0.422392
ENSMUSG00000035891	223753	Cerk	ceramide kinase	0.553514	1.71545e-05	0.000153924	147.765	155.002	178.988	252.779	214.254	252.337	118	122	126	173	224	238	1.98758	3.57583	600	Sphingolipid metabolism - Mus musculus (mouse)
ENSMUSG00000097654				0.55351	0.0875554	0.21097	1.25225	7.62307	7.10268	10.228	9.56493	13.7831	1	6	5	7	10	13	0.181162	0.45706
ENSMUSG00000042197	98403	Zfp451	zinc finger protein 451	0.553062	9.95543e-08	1.39282e-06	345.62	320.169	323.882	517.247	445.726	508.914	276	252	228	354	466	480	1.54956	2.78341
ENSMUSG00000026049	75623	Tex30	testis expressed 30	0.553006	0.0408132	0.118109	27.5494	24.1397	26.9902	48.2179	32.5208	48.771	22	19	19	33	34	46	1.07634	2.13738
ENSMUSG00000020140	14160	Lgr5	leucine rich repeat containing G protein coupled receptor 5	0.553005	0.00137758	0.00732	82.6483	94.0178	71.0268	127.12	120.518	128.289	66	74	50	87	126	121	0.959481	1.76227
ENSMUSG00000001774	66917	Chordc1	cysteine and histidine-rich domain (CHORD)-containing, zinc-binding protein 1	0.552956	0.00129636	0.00695057	452.061	307.464	272.743	455.878	604.503	502.553	361	242	192	312	632	474	8.66911	15.9562
ENSMUSG00000025024	76479	Smndc1	survival motor neuron domain containing 1	0.552834	1.94976e-05	0.000172092	151.522	166.437	157.68	232.323	213.298	263.999	121	131	111	159	223	249	4.16448	7.51064	3040	Spliceosome - Mus musculus (mouse)
ENSMUSG00000047878	239559	A4galt	alpha 1,4-galactosyltransferase	0.552645	0.00218442	0.0107729	88.9095	106.723	106.54	154.882	159.734	143.132	71	84	75	106	167	135	2.6453	4.83095	00603;01100	Glycosphingolipid biosynthesis - globo series - Mus musculus (mouse);Metabolic pathways - Mus musculus (mouse)
ENSMUSG00000097660				0.55255	0.0272159	0.0860319	32.5584	34.3038	24.1491	43.8345	39.2162	62.5541	26	27	17	30	41	59	0.31938	0.621095
ENSMUSG00000039630	51810	Hnrnpu	heterogeneous nuclear ribonucleoprotein U	0.552136	4.91676e-13	1.63021e-11	3610.23	3249.97	2846.75	4729.74	4874.29	4711.7	2883	2558	2004	3237	5096	4444	46.4573	82.9582	3040	Spliceosome - Mus musculus (mouse)
ENSMUSG00000040249	16971	Lrp1	low density lipoprotein receptor-related protein 1	0.552085	8.11963e-09	1.35743e-07	3159.42	3751.82	3794.25	4699.05	5643.31	5481.43	2523	2953	2671	3216	5900	5170	13.3964	23.9295	05010;05144	Alzheimer's disease - Mus musculus (mouse);Malaria - Mus musculus (mouse)
ENSMUSG00000044519	382867	Zfp488	zinc finger protein 488	0.551448	3.1327e-06	3.32824e-05	262.972	312.546	311.097	460.262	404.596	453.782	210	246	219	315	423	428	3.83981	6.88542
ENSMUSG00000002718	110750	Cse1l	chromosome segregation 1-like (S. cerevisiae)	0.551423	5.1988e-10	1.05143e-08	458.322	500.581	500.029	713.041	748.934	689.155	366	394	352	488	783	650	7.45916	13.2745
ENSMUSG00000053063	232413	Clec12a	C-type lectin domain family 12, member a	0.551169	0.0252587	0.0809494	22.5404	25.4102	29.8313	42.3733	42.0857	39.2288	18	20	21	29	44	37	0.448799	0.859097
ENSMUSG00000095724	100861908	Gm21319	predicted gene, 21319	0.550453	0.086592	0.209164	1.25225	6.35256	4.26161	2.9223	12.4344	10.6024	1	5	3	2	13	10	0.119051	0.316756
ENSMUSG00000085794	574519	Vax2os	ventral anterior homeobox 2, opposite strand	0.550112	0.0888286	0.213333	5.00899	1.27051	4.26161	10.228	10.5214	4.24095	4	1	3	7	11	4	0.0482943	0.137358
ENSMUSG00000026047	72050	Kdelc1	KDEL (Lys-Asp-Glu-Leu) containing 1	0.549979	0.00273547	0.0130017	65.1168	67.3371	62.5036	81.8243	102.345	109.205	52	53	44	56	107	103	1.53656	2.80349
ENSMUSG00000064718				0.549563	0.0851929	0.20677	7.51348	8.89358	12.7848	14.6115	19.1299	16.9638	6	7	9	10	20	16	5.10339	10.6715
ENSMUSG00000056612	18938	Ppp1r14b	protein phosphatase 1, regulatory (inhibitor) subunit 14B	0.549554	2.43073e-05	0.000209263	146.513	143.568	134.951	213.328	206.602	213.108	117	113	95	146	216	201	8.59633	15.4769
ENSMUSG00000081739				0.549473	0.00208758	0.0103996	83.9005	71.1486	59.6625	108.125	89.9103	129.349	67	56	42	74	94	122	0.611191	1.13063
ENSMUSG00000086568				0.549431	0.0321692	0.0982141	16.2792	21.5987	26.9902	35.0676	33.4772	34.9879	13	17	19	24	35	33	0.397655	0.762893
ENSMUSG00000082894				0.549344	0.0061584	0.0257956	32.5584	57.173	56.8215	67.2128	74.6064	80.5781	26	45	40	46	78	76	1.45137	2.6549
ENSMUSG00000009585	80287	Apobec3	apolipoprotein B mRNA editing enzyme, catalytic polypeptide 3	0.54934	2.36143e-06	2.5795e-05	227.909	213.446	210.239	336.064	334.772	296.867	182	168	148	230	350	280	4.38073	7.85597
ENSMUSG00000035545	232798	Leng8	leukocyte receptor cluster (LRC) member 8	0.549303	4.96148e-06	5.04865e-05	214.134	213.446	299.733	343.37	339.555	391.228	171	168	211	235	355	369	2.42589	4.31589
ENSMUSG00000085201				0.549221	0.089663	0.214743	3.75674	6.35256	4.26161	14.6115	8.60844	8.48191	3	5	3	10	9	8	0.414321	1.09663
ENSMUSG00000001785	103136	Pwp1	PWP1 homolog, endonuclein	0.548859	6.92486e-06	6.83217e-05	210.377	202.011	193.193	340.448	272.6	292.626	168	159	136	233	285	276	4.3764	7.89544
ENSMUSG00000085963				0.548739	0.0570975	0.152654	18.7837	20.3282	9.94375	30.6841	21.0428	31.8071	15	16	7	21	22	30	2.13889	4.42331
ENSMUSG00000042684	74091	Npl	N-acetylneuraminate pyruvate lyase	0.548707	0.0422938	0.12139	20.0359	16.5166	29.8313	27.7618	37.3032	39.2288	16	13	21	19	39	37	0.884872	1.67685	520	Amino sugar and nucleotide sugar metabolism - Mus musculus (mouse)
ENSMUSG00000024730	64381	Ms4a8a	membrane-spanning 4-domains, subfamily A, member 8A	0.548628	9.14885e-09	1.51953e-07	1225.95	1001.16	988.693	1610.19	1568.65	1569.15	979	788	696	1102	1640	1480	55.2375	98.6659
ENSMUSG00000021196	56421	Pfkp	phosphofructokinase, platelet	0.548166	1.13271e-11	3.04297e-10	1244.73	1234.94	1214.56	1737.31	1917.77	1775.9	994	972	855	1189	2005	1675	14.7341	26.1859	00010;00030;00051;00052;01100	Glycolysis / Gluconeogenesis - Mus musculus (mouse);Pentose phosphate pathway - Mus musculus (mouse);Fructose and mannose metabolism - Mus musculus (mouse);Galactose metabolism - Mus musculus (mouse);Metabolic pathways - Mus musculus (mouse)
ENSMUSG00000005087	12505	Cd44	CD44 antigen	0.54774	3.13545e-11	7.83337e-10	1249.74	1138.38	1233.03	1730	1711.17	1884.04	998	896	868	1184	1789	1777	12.0003	21.3305	04512;04640	ECM-receptor interaction - Mus musculus (mouse);Hematopoietic cell lineage - Mus musculus (mouse)
ENSMUSG00000009566	14287	Fpgs	folylpolyglutamyl synthetase	0.547643	0.0178873	0.0613485	33.8107	39.3858	35.5134	62.8294	64.085	43.4698	27	31	25	43	67	41	0.841285	1.588	00790;01100	Folate biosynthesis - Mus musculus (mouse);Metabolic pathways - Mus musculus (mouse)
ENSMUSG00000048332	108927	Lhfp	lipoma HMGIC fusion partner	0.547394	0.000110576	0.000805411	144.008	161.355	161.941	192.872	250.601	247.036	115	127	114	132	262	233	4.12776	7.38239
ENSMUSG00000032198	319899	Dock6	dedicator of cytokinesis 6	0.547304	0.00015278	0.00106749	125.225	168.978	146.315	208.944	220.95	225.831	100	133	103	143	231	213	1.25089	2.24948
ENSMUSG00000086607	75084	4930511M06Rik	RIKEN cDNA 4930511M06 gene	0.546993	0.0114855	0.0432051	51.3421	48.2794	45.4572	67.2128	63.1285	93.301	41	38	32	46	66	88	1.01686	1.90114
ENSMUSG00000031367	108012	Ap1s2	adaptor-related protein complex 1, sigma 2 subunit	0.546705	0.0011834	0.00642601	82.6483	72.4191	93.7554	134.426	130.083	109.205	66	57	66	92	136	103	1.44957	2.62012	4142	Lysosome - Mus musculus (mouse)
ENSMUSG00000084969	102632809	Gm11205	predicted gene 11205	0.54659	0.0346287	0.103747	46.3331	38.1153	21.308	59.9071	42.0857	66.795	37	30	15	41	44	63	4.53193	8.79976
ENSMUSG00000015568	16956	Lpl	lipoprotein lipase	0.546106	0.0114713	0.04317	512.169	565.377	299.733	556.698	756.586	810.022	409	445	211	381	791	764	6.19248	11.6427	00561;03320;05010	Glycerolipid metabolism - Mus musculus (mouse);PPAR signaling pathway - Mus musculus (mouse);Alzheimer's disease - Mus musculus (mouse)
ENSMUSG00000020941	53859	Map3k14	mitogen-activated protein kinase kinase kinase 14	0.546026	0.00345093	0.0158727	67.6213	78.7717	53.9804	77.4409	109.997	114.506	54	62	38	53	115	108	0.875488	1.60494	04010;04210;04380;04660;04672	MAPK signaling pathway - Mus musculus (mouse);Apoptosis - Mus musculus (mouse);Osteoclast differentiation - Mus musculus (mouse);T cell receptor signaling pathway - Mus musculus (mouse);Intestinal immune network for IgA production - Mus musculus (mouse)
ENSMUSG00000034764				0.545864	0.0826559	0.201726	0	1.27051	2.84107	5.84459	3.82597	6.36143	0	1	2	4	4	6	0.0296808	0.136966
ENSMUSG00000025925	21749	Terf1	telomeric repeat binding factor 1	0.545719	0.00464455	0.0203063	82.6483	64.7961	73.8679	112.508	98.5188	126.168	66	51	52	77	103	119	2.52107	4.64577
ENSMUSG00000097636	381232	Mirt1	myocardial infarction associated transcript 1	0.545322	0.0466459	0.13089	11.2702	24.1397	25.5697	26.3007	33.4772	37.1083	9	19	18	18	35	35	0.215634	0.412929
ENSMUSG00000030304	67456	Ergic2	ERGIC and golgi 2	0.545266	0.00010887	0.000793634	216.639	181.683	150.577	292.23	263.036	266.12	173	143	106	200	275	251	2.43791	4.41663
ENSMUSG00000037295	100017	Ldlrap1	low density lipoprotein receptor adaptor protein 1	0.54519	0.00326035	0.0151257	58.8556	58.4435	51.1393	108.125	77.4759	75.2769	47	46	36	74	81	71	0.928951	1.73263	4144	Endocytosis - Mus musculus (mouse)
ENSMUSG00000060034	244218	Ctf2	cardiotrophin 2	0.545143	0.0887658	0.213333	5.00899	6.35256	15.6259	11.6892	15.3039	23.3252	4	5	11	8	16	22	0.289819	0.649054
ENSMUSG00000086141				0.544873	0.0911759	0.217142	1.25225	5.08204	5.68215	8.76689	7.65194	9.54214	1	4	4	6	8	9	0.181249	0.468726
ENSMUSG00000028034	51886	Fubp1	far upstream element (FUSE) binding protein 1	0.544501	7.54659e-13	2.42115e-11	733.816	667.018	748.623	1063.72	1048.32	1039.03	586	525	527	728	1096	980	6.16314	10.9058
ENSMUSG00000097446				0.544473	0.0509785	0.139879	3.75674	1.27051	0	13.1503	2.86948	4.24095	3	1	0	9	3	4	0.0402475	0.196653
ENSMUSG00000022136	100037258	Dnajc3	DnaJ heat shock protein family (Hsp40) member C3	0.544352	1.5002e-07	2.04279e-06	1207.17	1051.98	873.63	1513.75	1619.34	1485.39	964	828	615	1036	1693	1401	11.1941	19.9981	4141	Protein processing in endoplasmic reticulum - Mus musculus (mouse)
ENSMUSG00000097911				0.544344	0.00145325	0.00766276	82.6483	78.7717	71.0268	127.12	113.823	111.325	66	62	50	87	119	105	1.00502	1.83969
ENSMUSG00000039738	52864	Slx4	SLX4 structure-specific endonuclease subunit homolog (S. cerevisiae)	0.544096	0.00012239	0.000878194	141.504	133.404	125.007	159.265	223.819	206.746	113	105	88	109	234	195	1.30224	2.33043
ENSMUSG00000022003	67554	Slc25a30	solute carrier family 25, member 30	0.544052	0.018653	0.0634987	28.8017	31.7628	24.1491	46.7568	40.1727	46.6505	23	25	17	32	42	44	0.921784	1.75853
ENSMUSG00000044551	268759	9930012K11Rik	RIKEN cDNA 9930012K11 gene	0.544042	0.0931095	0.220657	7.51348	2.54102	4.26161	5.84459	13.3909	11.6626	6	2	3	4	14	11	0.133485	0.352233
ENSMUSG00000031465	11601	Angpt2	angiopoietin 2	0.543728	0.00264434	0.0126494	91.414	86.3948	96.5965	140.27	132.953	139.951	73	68	68	96	139	132	1.435	2.60745
ENSMUSG00000098912				0.543702	0.0162076	0.0566456	25.0449	36.8448	39.775	54.0625	47.8246	56.1926	20	29	28	37	50	53	0.31358	0.586719
ENSMUSG00000097308				0.543349	0.0558836	0.150106	15.027	10.1641	19.8875	27.7618	26.7818	20.1445	12	8	14	19	28	19	0.762284	1.51455
ENSMUSG00000080957				0.543315	0.089603	0.214628	6.26123	7.62307	5.68215	7.30574	13.3909	15.9036	5	6	4	5	14	15	0.416761	0.95065
ENSMUSG00000037868	13654	Egr2	early growth response 2	0.543143	0.0687602	0.176038	12.5225	11.4346	9.94375	18.9949	21.9993	18.024	10	9	7	13	23	17	0.212219	0.447331
ENSMUSG00000084799	100380944	Ino80dos	INO80 complex subunit D, opposite strand	0.543137	0.0918751	0.218399	1.25225	5.08204	2.84107	11.6892	2.86948	9.54214	1	4	2	8	3	9	0.10854	0.341508
ENSMUSG00000016262	214791	Sertad4	SERTA domain containing 4	0.542978	0.0416687	0.12002	18.7837	22.8692	17.0464	20.4561	41.1292	32.8674	15	18	12	14	43	31	0.320378	0.62729
ENSMUSG00000072082	12449	Ccnf	cyclin F	0.54293	0.000882404	0.00499217	90.1617	116.887	105.12	157.804	142.517	167.518	72	92	74	108	149	158	1.87548	3.39301
ENSMUSG00000040084	12236	Bub1b	BUB1B, mitotic checkpoint serine/threonine kinase	0.542888	1.54631e-05	0.00014073	272.99	363.366	393.489	480.718	533.723	504.673	218	286	277	329	558	476	5.23923	9.31371	4110	Cell cycle - Mus musculus (mouse)
ENSMUSG00000086942				0.542831	0.0933376	0.220963	5.00899	5.08204	4.26161	13.1503	4.78246	12.7229	4	4	3	9	5	12	0.273921	0.705688
ENSMUSG00000048978	22360	Nrsn1	neurensin 1	0.542817	0.0860627	0.208346	2.50449	3.81153	2.84107	4.38345	8.60844	8.48191	2	3	2	3	9	8	0.0766636	0.218704
ENSMUSG00000058248	16510	Kcnh1	potassium voltage-gated channel, subfamily H (eag-related), member 1	0.542766	0.0934182	0.221095	2.50449	5.08204	11.3643	16.0726	12.4344	8.48191	2	4	8	11	13	8	0.0494426	0.114191
ENSMUSG00000090952				0.542606	0.0906354	0.216288	3.75674	6.35256	9.94375	8.76689	9.56493	19.0843	3	5	7	6	10	18	0.40695	0.915751
ENSMUSG00000036208	212547	Nepro	nucleolus and neural progenitor protein	0.542543	0.000167453	0.00115686	113.954	100.37	112.222	150.498	165.473	167.518	91	79	79	103	173	158	1.62321	2.90625
ENSMUSG00000041747	105372	Utp15	UTP15 small subunit processome component	0.542469	5.56254e-05	0.000439047	195.35	177.872	200.296	274.696	283.122	290.505	156	140	141	188	296	274	2.62212	4.68534	3008	Ribosome biogenesis in eukaryotes - Mus musculus (mouse)
ENSMUSG00000025779	17087	Ly96	lymphocyte antigen 96	0.542374	0.0916341	0.217884	6.26123	5.08204	8.52322	11.6892	12.4344	14.8433	5	4	6	8	13	14	0.615491	1.4555	04620;05145	Toll-like receptor signaling pathway - Mus musculus (mouse);Toxoplasmosis - Mus musculus (mouse)
ENSMUSG00000048327	70466	Ckap2l	cytoskeleton associated protein 2-like	0.542319	8.6113e-06	8.31214e-05	202.864	215.987	204.557	274.696	317.556	325.493	162	170	144	188	332	307	3.69651	6.5868
ENSMUSG00000015474	54397	Ppt2	palmitoyl-protein thioesterase 2	0.542197	0.0449827	0.127163	20.0359	20.3282	14.2054	27.7618	28.6948	32.8674	16	16	10	19	30	31	0.578002	1.14882	00062;01100;04142	Fatty acid elongation - Mus musculus (mouse);Metabolic pathways - Mus musculus (mouse);Lysosome - Mus musculus (mouse)
ENSMUSG00000024427	24066	Spry4	sprouty homolog 4 (Drosophila)	0.542162	0.00137627	0.00731521	87.6572	68.6076	80.9706	97.897	134.865	119.807	70	54	57	67	141	113	0.961863	1.73191	4630	Jak-STAT signaling pathway - Mus musculus (mouse)
ENSMUSG00000034292	74019	Traf3ip1	TRAF3 interacting protein 1	0.54213	0.00610722	0.0256271	56.3511	47.0089	59.6625	80.3632	78.4324	89.06	45	37	42	55	82	84	0.868459	1.59447
ENSMUSG00000086061				0.542049	0.0907222	0.216437	3.75674	6.35256	12.7848	17.5338	12.4344	11.6626	3	5	9	12	13	11	0.2659	0.574218
ENSMUSG00000097899	100047133	Gm16894	predicted gene, 16894	0.541782	0.0714059	0.181109	0	1.27051	5.68215	2.9223	7.65194	8.48191	0	1	4	2	8	8	0.15714	0.512579
ENSMUSG00000020226	64454	Slc5a4b	solute carrier family 5 (neutral amino acid transporters, system A), member 4b	0.541698	0.0722195	0.182705	13.7747	16.5166	9.94375	21.9172	15.3039	32.8674	11	13	7	15	16	31	0.232883	0.493403
ENSMUSG00000054408	76687	Spcs3	signal peptidase complex subunit 3 homolog (S. cerevisiae)	0.541268	1.51294e-07	2.05857e-06	587.304	472.63	427.581	721.807	752.76	714.601	469	372	301	494	787	674	7.96061	14.1938	3060	Protein export - Mus musculus (mouse)
ENSMUSG00000028948	74035	Nol9	nucleolar protein 9	0.541142	1.56335e-05	0.000141991	190.341	198.2	207.398	296.613	278.339	305.349	152	156	146	203	291	288	2.98098	5.31491
ENSMUSG00000022676	20583	Snai2	snail family zinc finger 2	0.540754	0.0298751	0.0925678	36.3151	47.0089	28.4107	54.0625	74.6064	46.6505	29	37	20	37	78	44	1.02019	1.93996	4520	Adherens junction - Mus musculus (mouse)
ENSMUSG00000037161	67749	Mgarp	mitochondria localized glutamic acid rich protein	0.540531	0.0581442	0.154733	20.0359	7.62307	9.94375	21.9172	23.9123	19.0843	16	6	7	15	25	18	0.503082	1.05461
ENSMUSG00000027459	73847	Fam110a	family with sequence similarity 110, member A	0.540432	0.0518993	0.141643	17.5314	16.5166	15.6259	29.223	26.7818	25.4457	14	13	11	20	28	24	0.498139	0.986218
ENSMUSG00000068394	99100	Cep152	centrosomal protein 152	0.54032	0.00205578	0.0102864	86.405	105.452	112.222	169.493	120.518	168.578	69	83	79	116	126	159	0.982925	1.78447
ENSMUSG00000072972	11498	Adam4	a disintegrin and metallopeptidase domain 4	0.540087	0.0723647	0.183046	13.7747	19.0577	11.3643	13.1503	28.6948	31.8071	11	15	8	9	30	30	0.32742	0.666832
ENSMUSG00000034187	18195	Nsf	N-ethylmaleimide sensitive fusion protein	0.540019	3.19037e-08	4.9358e-07	345.62	355.743	356.555	483.64	565.287	497.252	276	280	251	331	591	469	5.22705	9.23301	4962	Vasopressin-regulated water reabsorption - Mus musculus (mouse)
ENSMUSG00000056367	242894	Actr3b	ARP3 actin-related protein 3B	0.539802	0.0923901	0.219244	3.75674	2.54102	2.84107	8.76689	9.56493	4.24095	3	2	2	6	10	4	0.0993756	0.29569
ENSMUSG00000085902				0.539463	0.0900074	0.215232	2.50449	3.81153	0	4.38345	5.73896	9.54214	2	3	0	3	6	9	0.0622986	0.239641
ENSMUSG00000020091	13688	Eif4ebp2	eukaryotic translation initiation factor 4E binding protein 2	0.539442	0.00525509	0.0225717	77.6393	92.7473	78.1295	111.047	119.562	144.192	62	73	55	76	125	136	2.58732	4.72776
ENSMUSG00000006585	67177	Cdt1	chromatin licensing and DNA replication factor 1	0.539332	0.00526288	0.0225997	76.387	72.4191	59.6625	89.1301	106.171	118.747	61	57	42	61	111	112	1.7672	3.23367
ENSMUSG00000018068	70422	Ints2	integrator complex subunit 2	0.538586	6.99431e-06	6.89307e-05	256.711	207.093	204.557	330.22	337.642	318.071	205	163	144	226	353	300	2.10108	3.75033
ENSMUSG00000037466	104732	4930427A07Rik	RIKEN cDNA 4930427A07 gene	0.538346	0.0316397	0.0968755	31.3062	20.3282	24.1491	42.3733	46.8681	30.7469	25	16	17	29	49	29	0.419652	0.802398
ENSMUSG00000005233	66442	Spc25	SPC25, NDC80 kinetochore complex component, homolog (S. cerevisiae)	0.538304	0.000338277	0.00215969	108.945	101.641	122.166	160.726	178.864	152.674	87	80	86	110	187	144	3.31691	5.91824
ENSMUSG00000026880	13830	Stom	stomatin	0.538286	1.42898e-05	0.000131393	341.863	339.226	311.097	401.816	543.288	512.095	273	267	219	275	568	483	6.61597	11.7845
ENSMUSG00000023984				0.538122	0.0834424	0.203353	6.26123	2.54102	0	2.9223	7.65194	13.7831	5	2	0	2	8	13	0.0333855	0.115431
ENSMUSG00000026109	56363	Tmeff2	transmembrane protein with EGF-like and two follistatin-like domains 2	0.537747	0.0823806	0.201357	1.25225	5.08204	0	8.76689	5.73896	4.24095	1	4	0	6	6	4	0.0348379	0.124998
ENSMUSG00000083512				0.537685	0.0811519	0.199262	0	2.54102	1.42054	7.30574	4.78246	3.18071	0	2	1	5	5	3	0.0639931	0.293418
ENSMUSG00000002384	12164	Bmp8b	bone morphogenetic protein 8b	0.537457	0.0671289	0.172774	10.018	13.9756	24.1491	33.6064	26.7818	20.1445	8	11	17	23	28	19	0.307358	0.61227	04340;04350	Hedgehog signaling pathway - Mus musculus (mouse);TGF-beta signaling pathway - Mus musculus (mouse)
ENSMUSG00000074527	100504263	2210418O10Rik	predicted gene 2210418O10Rik	0.537319	0.0240724	0.0778623	26.2972	47.0089	26.9902	40.9122	51.6506	62.5541	21	37	19	28	54	59	0.361104	0.678614
ENSMUSG00000086187				0.536966	0.095466	0.224808	2.50449	5.08204	2.84107	4.38345	4.78246	14.8433	2	4	2	3	5	14	0.202489	0.570318
ENSMUSG00000000561	70465	Wdr77	WD repeat domain 77	0.536655	0.000409795	0.00255592	111.45	85.1242	110.802	150.498	148.256	155.855	89	67	78	103	155	147	1.33498	2.38408
ENSMUSG00000038416	69957	Cdc16	CDC16 cell division cycle 16	0.535919	1.863e-05	0.000165499	220.395	196.929	154.838	267.39	278.339	297.927	176	155	109	183	291	281	4.60978	8.24791	04110;04114;04120;04914	Cell cycle - Mus musculus (mouse);Oocyte meiosis - Mus musculus (mouse);Ubiquitin mediated proteolysis - Mus musculus (mouse);Progesterone-mediated oocyte maturation - Mus musculus (mouse)
ENSMUSG00000036264	320027	Fstl4	follistatin-like 4	0.53565	0.0881938	0.21225	0	6.35256	2.84107	7.30574	11.4779	4.24095	0	5	2	5	12	4	0.0392171	0.117936
ENSMUSG00000025915	170755	Sgk3	serum/glucocorticoid regulated kinase 3	0.535391	0.00123735	0.0066844	90.1617	105.452	133.53	159.265	170.256	157.975	72	83	94	109	178	149	1.11705	1.99098
ENSMUSG00000004296	16160	Il12b	interleukin 12b	0.535342	0.0880648	0.211997	6.26123	5.08204	8.52322	10.228	13.3909	13.7831	5	4	6	7	14	13	0.190916	0.433802	04060;04620;04622;04630;04940;05140;05142;05143;05145;05146;05330	Cytokine-cytokine receptor interaction - Mus musculus (mouse);Toll-like receptor signaling pathway - Mus musculus (mouse);RIG-I-like receptor signaling pathway - Mus musculus (mouse);Jak-STAT signaling pathway - Mus musculus (mouse);Type I diabetes mellitus - Mus musculus (mouse);Leishmaniasis - Mus musculus (mouse);Chagas disease (American trypanosomiasis) - Mus musculus (mouse);African trypanos…
ENSMUSG00000028318	64424	Polr1e	polymerase (RNA) I polypeptide E	0.535275	0.00202232	0.010156	75.1348	83.8537	66.7652	96.4358	114.779	125.108	60	66	47	66	120	118	1.40425	2.53811	00230;00240;01100;03020	Purine metabolism - Mus musculus (mouse);Pyrimidine metabolism - Mus musculus (mouse);Metabolic pathways - Mus musculus (mouse);RNA polymerase - Mus musculus (mouse)
ENSMUSG00000033952	12316	Aspm	asp (abnormal spindle)-like, microcephaly associated (Drosophila)	0.535149	2.58501e-06	2.80481e-05	271.737	279.512	275.584	388.666	407.466	415.613	217	220	194	266	426	392	1.55913	2.76196
ENSMUSG00000081585				0.534835	0.0924172	0.219279	5.00899	1.27051	1.42054	5.84459	4.78246	9.54214	4	1	1	4	5	9	0.346269	1.11286
ENSMUSG00000024095	72692	Hnrnpll	heterogeneous nuclear ribonucleoprotein L-like	0.534627	8.14703e-06	7.91971e-05	354.386	254.102	264.22	461.723	417.987	407.131	283	200	186	316	437	384	3.48204	6.20813
ENSMUSG00000036469	72925	March1	membrane-associated ring finger (C3HC4) 1	0.534539	0.000972774	0.00543279	122.72	127.051	157.68	210.405	215.211	179.18	98	100	111	144	225	169	1.81958	3.24947
ENSMUSG00000000555	16402	Itga5	integrin alpha 5 (fibronectin receptor alpha)	0.534124	0.00156779	0.00817487	187.837	189.306	132.11	248.395	231.471	280.963	150	149	93	170	242	265	2.1555	3.90771	04145;04510;04512;04640;04810;05100;05410;05412;05414	Phagosome - Mus musculus (mouse);Focal adhesion - Mus musculus (mouse);ECM-receptor interaction - Mus musculus (mouse);Hematopoietic cell lineage - Mus musculus (mouse);Regulation of actin cytoskeleton - Mus musculus (mouse);Bacterial invasion of epithelial cells - Mus musculus (mouse);Hypertrophic cardiomyopathy (HCM) - Mus musculus (mouse);Arrhythmogenic right ventricular cardiomyopathy (ARVC) …
ENSMUSG00000086869				0.534119	0.0093774	0.0365786	58.8556	49.5499	58.242	78.902	103.301	68.9155	47	39	41	54	108	65	1.47885	2.69086
ENSMUSG00000030291	108098	Med21	mediator complex subunit 21	0.534119	0.00139932	0.00742669	115.207	83.8537	75.2884	112.508	141.561	152.674	92	66	53	77	148	144	2.96789	5.35351
ENSMUSG00000085857				0.534094	0.0990977	0.231133	6.26123	5.08204	5.68215	16.0726	4.78246	14.8433	5	4	4	11	5	14	0.406871	1.02672
ENSMUSG00000055994	257632	Nod2	nucleotide-binding oligomerization domain containing 2	0.534023	0.0223979	0.0735384	46.3331	59.714	38.3545	71.5963	84.1714	68.9155	37	47	27	49	88	65	0.567754	1.07019	4621	NOD-like receptor signaling pathway - Mus musculus (mouse)
ENSMUSG00000050737	64292	Ptges	prostaglandin E synthase	0.533912	0.00410701	0.0183561	82.6483	60.9845	58.242	103.742	108.084	92.2407	66	48	41	71	113	87	1.02654	1.87192	00590;01100	Arachidonic acid metabolism - Mus musculus (mouse);Metabolic pathways - Mus musculus (mouse)
ENSMUSG00000039497	212898	Dse	dermatan sulfate epimerase	0.533911	0.00041775	0.00260008	147.765	143.568	147.736	207.483	246.775	194.024	118	113	104	142	258	183	1.93381	3.44907	532	Glycosaminoglycan biosynthesis - chondroitin sulfate / dermatan sulfate - Mus musculus (mouse)
ENSMUSG00000042225	56068	Ammecr1	Alport syndrome, mental retardation, midface hypoplasia and elliptocytosis chromosomal region gene 1	0.533532	0.0001808	0.00123757	142.756	153.732	139.213	208.944	209.472	224.771	114	121	98	143	219	212	1.49002	2.66002
ENSMUSG00000033854	72258	Kcnk10	potassium channel, subfamily K, member 10	0.533304	0.0954422	0.224782	1.25225	3.81153	2.84107	11.6892	4.78246	5.30119	1	3	2	8	5	5	0.0582802	0.191018	4971	Gastric acid secretion - Mus musculus (mouse)
ENSMUSG00000094546				0.532546	0.0397051	0.115559	26.2972	26.6807	34.0929	58.4459	34.4337	48.771	21	21	24	40	36	46	4.6281	9.036
ENSMUSG00000024301	16580	Kifc5b	kinesin family member C5B	0.532478	0.0855831	0.207451	7.51348	11.4346	7.10268	13.1503	16.2604	16.9638	6	9	5	9	17	16	0.184142	0.39782
ENSMUSG00000033166	72662	Dis3	DIS3 homolog, exosome endoribonuclease and 3'-5' exoribonuclease	0.53221	5.38582e-07	6.70896e-06	315.566	340.497	289.789	469.029	459.117	456.963	252	268	204	321	480	431	4.72206	8.35983	3018	RNA degradation - Mus musculus (mouse)
ENSMUSG00000007850	59013	Hnrnph1	heterogeneous nuclear ribonucleoprotein H1	0.531881	9.70041e-07	1.14745e-05	1254.75	869.03	828.173	1430.46	1419.44	1469.49	1002	684	583	979	1484	1386	11.9538	21.2107
ENSMUSG00000085180				0.531597	0.00785748	0.0316464	62.6123	62.255	53.9804	119.814	74.6064	80.5781	50	49	38	82	78	76	1.12488	2.08114
ENSMUSG00000079436	100040591	Kcnj13	potassium inwardly-rectifying channel, subfamily J, member 13	0.531434	0.100005	0.232543	2.50449	3.81153	4.26161	8.76689	5.73896	9.54214	2	3	3	6	6	9	0.155625	0.425296	4974	Protein digestion and absorption - Mus musculus (mouse)
ENSMUSG00000039238	319530	Zfp750	zinc finger protein 750	0.531078	0.0303545	0.0937763	40.0719	27.9512	41.1956	56.9848	65.0415	46.6505	32	22	29	39	68	44	0.629436	1.17145
ENSMUSG00000039187	208836	Fanci	Fanconi anemia, complementation group I	0.530828	0.0092345	0.0361002	48.8376	40.6564	55.4009	61.3682	77.4759	78.4576	39	32	39	42	81	74	0.584699	1.06016
ENSMUSG00000022759	74685	Lrrc74b	leucine rich repeat containing 74B	0.53071	0.095134	0.224263	1.25225	2.54102	5.68215	4.38345	5.73896	11.6626	1	2	4	3	6	11	0.0801364	0.221496
ENSMUSG00000024949	22668	Sf1	splicing factor 1	0.530443	1.16652e-06	1.3627e-05	522.187	627.632	663.39	824.088	919.19	899.082	417	494	467	564	961	848	7.76486	13.6557
ENSMUSG00000021130	108760	Galnt16	UDP-N-acetyl-alpha-D-galactosamine:polypeptide N-acetylgalactosaminyltransferase 16	0.530281	0.0687195	0.176021	20.0359	16.5166	21.308	20.4561	31.5643	42.4095	16	13	15	14	33	40	0.27492	0.545292	00512;01100	Mucin type O-Glycan biosynthesis - Mus musculus (mouse);Metabolic pathways - Mus musculus (mouse)
ENSMUSG00000097727	433111	F630040K05Rik	RIKEN cDNA F630040K05 gene	0.530238	0.100052	0.232568	1.25225	8.89358	11.3643	17.5338	9.56493	13.7831	1	7	8	12	10	13	0.142609	0.321913
ENSMUSG00000035762	72745	Tmem161b	transmembrane protein 161B	0.53011	0.00215415	0.0106574	101.432	120.699	76.709	181.182	126.257	143.132	81	95	54	124	132	135	2.15434	3.92275
ENSMUSG00000097391	100040724	Mirg	miRNA containing gene	0.530011	0.0996047	0.231891	10.018	7.62307	7.10268	13.1503	22.9558	11.6626	8	6	5	9	24	11	0.120063	0.281226
ENSMUSG00000024261	20983	Syt4	synaptotagmin IV	0.529652	0.0689492	0.176383	13.7747	19.0577	18.467	39.451	30.6078	14.8433	11	15	13	27	32	14	0.245155	0.484796
ENSMUSG00000098148				0.529173	0.000869483	0.00493002	93.9185	96.5588	72.4474	125.659	131.996	132.53	75	76	51	86	138	125	0.93438	1.68073
ENSMUSG00000025962	75619	Fastkd2	FAST kinase domains 2	0.528863	4.36651e-05	0.000354206	154.026	156.273	173.305	227.939	224.776	253.397	123	123	122	156	235	239	2.00797	3.5402
ENSMUSG00000022663	67841	Atg3	autophagy related 3	0.52876	2.7299e-05	0.000232772	227.909	179.142	171.885	290.769	273.557	286.264	182	141	121	199	286	270	5.16239	9.18158	4140	Regulation of autophagy - Mus musculus (mouse)
ENSMUSG00000064871	100217457	Snord58b	small nucleolar RNA, C/D box 58B	0.528714	0.0826469	0.201726	1.25225	5.08204	0	5.84459	5.73896	6.36143	1	4	0	4	6	6	1.76459	6.11398
ENSMUSG00000022247	67832	Brix1	BRX1, biogenesis of ribosomes	0.52853	8.21094e-05	0.000616443	165.297	152.461	144.895	211.867	251.558	213.108	132	120	102	145	263	201	3.22673	5.71038
ENSMUSG00000019564	13496	Arid3a	AT rich interactive domain 3A (BRIGHT-like)	0.528471	0.00193779	0.00981662	85.1528	91.4768	76.709	112.508	148.256	114.506	68	72	54	77	155	108	0.877925	1.57477
ENSMUSG00000053175	12051	Bcl3	B cell leukemia/lymphoma 3	0.528357	0.000952789	0.00533957	132.738	97.8294	98.017	154.882	174.082	156.915	106	77	69	106	182	148	3.2955	5.90482
ENSMUSG00000096672				0.528334	0.103046	0.237346	16.2792	34.3038	55.4009	78.902	88.9538	43.4698	13	27	39	54	93	41	5.67738	13.4761
ENSMUSG00000086290	100039864	Snhg12	small nucleolar RNA host gene 12	0.527528	0.0270757	0.0857102	28.8017	33.0333	29.8313	48.2179	41.1292	53.0119	23	26	21	33	43	50	1.82764	3.42991
ENSMUSG00000001416	12462	Cct3	chaperonin containing Tcp1, subunit 3 (gamma)	0.527394	3.70467e-12	1.07453e-10	960.473	871.571	975.908	1323.8	1319.96	1420.72	767	686	687	906	1380	1340	15.6697	27.4031
ENSMUSG00000016181	215193	Diexf	digestive organ expansion factor homolog (zebrafish)	0.526772	0.00329245	0.0152281	65.1168	58.4435	79.55	102.28	93.7363	106.024	52	46	56	70	98	100	0.682819	1.22339
ENSMUSG00000031565	14182	Fgfr1	fibroblast growth factor receptor 1	0.526753	8.42264e-06	8.15652e-05	239.179	232.504	254.276	365.287	350.076	344.577	191	183	179	250	366	325	2.68101	4.7217	04010;04520;04810;05200;05215;05218	MAPK signaling pathway - Mus musculus (mouse);Adherens junction - Mus musculus (mouse);Regulation of actin cytoskeleton - Mus musculus (mouse);Pathways in cancer - Mus musculus (mouse);Prostate cancer - Mus musculus (mouse);Melanoma - Mus musculus (mouse)
ENSMUSG00000068011	70291	Mkrn2os	makorin, ring finger protein 2, opposite strand	0.526398	4.54244e-05	0.000366975	244.188	195.659	180.408	305.38	311.817	291.566	195	154	127	209	326	275	4.66806	8.2816
ENSMUSG00000073236	72326	2500004C02Rik	RIKEN cDNA 2500004C02 gene	0.526367	0.0100708	0.0386912	42.5764	60.9845	66.7652	73.0574	87.0408	93.301	34	48	47	50	91	88	1.67569	3.00812
ENSMUSG00000031904	330836	Slc7a6	solute carrier family 7 (cationic amino acid transporter, y+ system), member 6	0.526199	0.00614044	0.0257301	86.405	68.6076	63.9241	103.742	115.736	108.144	69	54	45	71	121	102	1.08895	1.97518
ENSMUSG00000024097	225027	Srsf7	serine/arginine-rich splicing factor 7	0.526175	9.65307e-06	9.23279e-05	445.8	365.907	380.704	561.081	579.635	599.035	356	288	268	384	606	565	9.72112	17.1658	3040	Spliceosome - Mus musculus (mouse)
ENSMUSG00000076431	20677	Sox4	SRY (sex determining region Y)-box 4	0.526145	0.030394	0.0938818	25.0449	41.9269	22.7286	54.0625	55.4766	31.8071	20	33	16	37	58	30	0.347149	0.65972
ENSMUSG00000043157	219144	Arl11	ADP-ribosylation factor-like 11	0.525987	0.0991154	0.231144	1.25225	5.08204	1.42054	5.84459	6.69545	7.42167	1	4	1	4	7	7	0.0970047	0.303437
ENSMUSG00000024999	57753	Noc3l	NOC3 like DNA replication regulator	0.525829	5.12887e-05	0.000407704	174.062	177.872	196.034	289.307	295.556	217.349	139	140	138	198	309	205	2.56638	4.52236
ENSMUSG00000031098	55925	Syt8	synaptotagmin VIII	0.525818	0.0943795	0.222749	1.25225	7.62307	1.42054	5.84459	6.69545	11.6626	1	6	1	4	7	11	0.126834	0.364272
ENSMUSG00000020260	80294	Pofut2	protein O-fucosyltransferase 2	0.52545	0.00014434	0.00101447	128.981	138.486	161.941	206.022	202.776	218.409	103	109	114	141	212	206	3.6083	6.35446	514	Other types of O-glycan biosynthesis - Mus musculus (mouse)
ENSMUSG00000028031	56811	Dkk2	dickkopf WNT signaling pathway inhibitor 2	0.525158	0.0476112	0.133013	20.0359	25.4102	35.5134	61.3682	43.9987	24.3855	16	20	25	42	46	23	0.410047	0.782264	4310	Wnt signaling pathway - Mus musculus (mouse)
ENSMUSG00000071659	68693	Hnrnpul2	heterogeneous nuclear ribonucleoprotein U-like 2	0.524839	4.15619e-09	7.31144e-08	1199.65	1190.47	1143.53	1559.05	1758.03	1798.16	958	937	805	1067	1838	1696	11.4743	20.1071
ENSMUSG00000054387	17248	Mdm4	transformed mouse 3T3 cell double minute 4	0.524759	2.15728e-05	0.000187568	308.053	290.947	315.359	432.5	431.378	469.686	246	229	222	296	451	443	4.8758	8.59262	4115	p53 signaling pathway - Mus musculus (mouse)
ENSMUSG00000034998	14236	Foxn2	forkhead box N2	0.524706	3.66787e-05	0.000303186	191.594	176.601	166.203	283.463	241.993	259.758	153	139	117	194	253	245	1.95239	3.46524
ENSMUSG00000028885	100340	Smpdl3b	sphingomyelin phosphodiesterase, acid-like 3B	0.524637	0.00394511	0.0177396	95.1707	64.7961	61.0831	108.125	123.388	98.6022	76	51	43	74	129	93	2.04184	3.6969
[truncated: 16,008 more rows]

## Sheet: adjusted P-value≤0.05
Dataset S1: Global gene expression changes within BALB/c mice (DESeq2 analysis cecum uninfected vs. YPIII infected at 5 dpi)
[truncated: 6,465 more rows]
