# Supplementary material for: Loss of CNFY toxin-induced inflammation drives Yersinia pseudotuberculosis into persistency
Source: PLoS Pathog. 2018 Feb 1;14(2):e1006858. doi: 10.1371/journal.ppat.1006858 (PMC5811047; doi:10.1371/journal.ppat.1006858)
Supplement: S2 Dataset — (XLS) [file ppat.1006858.s013.xls]

## Sheet: res_fc_out
Dataset S2: Global gene expression changes within BALB/c mice (DESeq2 analysis caecum uninfected vs. YPIIIΔcnfY at 5 dpi)
Ensembl ID	Entrez ID	Gene symbol	Gene name	log2 fc (uninfected 5dpi vs YPIII ΔcnfY 5dpi)	p-value	adjusted p-value	DESeq2 normalized read counts 5dpi_uninfected_1	DESeq2 normalized read counts 5dpi_uninfected_2	DESeq2 normalized read counts 5dpi_uninfected_3	DESeq2 normalized read counts 5dpi_YPIIIΔcnfY_1	DESeq2 normalized read counts 5dpi_YPIIIΔcnfY_2	DESeq2 read normalized counts 5dpi_YPIIIΔcnfY_3	Raw read counts 5dpi_uninfected_1	Raw read counts 5dpi_uninfected_2	Raw read counts 5dpi_uninfected_3	Raw read counts 5dpi_YPIIIΔcnfY_1	Raw read counts 5dpi_YPIIIΔcnfY_2	Raw read counts 5dpi_YPIIIΔcnfY_3	mean RPKM 5dpi_uninfected	mean RPKM 5dpi_YPIIIΔcnfY	Kegg pathway IDs	Kegg pathway name
ENSMUSG00000032068	76509	Plet1	placenta expressed transcript 1	4.38	0	0	165	150	72	4044	4747	4611	132	118	51	4182	3382	3830	3.88	154.86
ENSMUSG00000027398	16176	Il1b	interleukin 1 beta	4.23	0	0	29	30	24	1072	960	940	23	24	17	1109	684	781	1.14	46.71	04010;04060;04210;04380;04620;04621;04623;04640;04940;05010;05020;05140;05142;05143;05144;05146;05323;05332	MAPK signaling pathway - Mus musculus (mouse);Cytokine-cytokine receptor interaction - Mus musculus (mouse);Apoptosis - Mus musculus (mouse);Osteoclast differentiation - Mus musculus (mouse);Toll-like receptor signaling pathway - Mus musculus (mouse);NOD-like receptor signaling pathway - Mus musculus (mouse);Cytosolic DNA-sensing pathway - Mus musculus (mouse);Hematopoietic cell lineage - Mus mus…
ENSMUSG00000020826	18126	Nos2	nitric oxide synthase 2, inducible	3.99	0	0	58	76	47	1080	1151	1688	46	60	33	1117	820	1402	0.8	20.06	00330;01100;04020;04146;05140;05142;05145;05146;05200;05222	Arginine and proline metabolism - Mus musculus (mouse);Metabolic pathways - Mus musculus (mouse);Calcium signaling pathway - Mus musculus (mouse);Peroxisome - Mus musculus (mouse);Leishmaniasis - Mus musculus (mouse);Chagas disease (American trypanosomiasis) - Mus musculus (mouse);Toxoplasmosis - Mus musculus (mouse);Amoebiasis - Mus musculus (mouse);Pathways in cancer - Mus musculus (mouse);Smal…
ENSMUSG00000022126	16365	Irg1	immunoresponsive gene 1	3.81	0	0	10	5	14	256	285	230	8	4	10	265	203	191	0.21	6.25
ENSMUSG00000030142	56619	Clec4e	C-type lectin domain family 4, member e	3.68	0	0	6	4	3	166	160	152	5	3	2	172	114	126	0.05	2.12
ENSMUSG00000029417	17329	Cxcl9	chemokine (C-X-C motif) ligand 9	3.66	0	0	71	80	95	1538	1919	2179	57	63	67	1590	1367	1810	1.58	41.49	04060;04062;04620	Cytokine-cytokine receptor interaction - Mus musculus (mouse);Chemokine signaling pathway - Mus musculus (mouse);Toll-like receptor signaling pathway - Mus musculus (mouse)
ENSMUSG00000043613	17392	Mmp3	matrix metallopeptidase 3	3.5	0	0	26	24	26	529	546	704	21	19	18	547	389	585	0.79	21.19	5323	Rheumatoid arthritis - Mus musculus (mouse)
ENSMUSG00000026822	16819	Lcn2	lipocalin 2	3.49	0	0	4	4	3	132	124	147	3	3	2	136	88	122	0.14	6.25
ENSMUSG00000075602	110454	Ly6a	lymphocyte antigen 6 complex, locus A	3.38	0	0	150	119	129	1740	1392	1610	120	94	91	1799	992	1337	9.05	123.57
ENSMUSG00000028859	12986	Csf3r	colony stimulating factor 3 receptor (granulocyte)	3.34	0	0	6	14	10	168	184	194	5	11	7	174	131	161	0.16	3.35	04060;04630;04640;05200	Cytokine-cytokine receptor interaction - Mus musculus (mouse);Jak-STAT signaling pathway - Mus musculus (mouse);Hematopoietic cell lineage - Mus musculus (mouse);Pathways in cancer - Mus musculus (mouse)
ENSMUSG00000040264	14468	Gbp2b	guanylate binding protein 2b	3.26	0	0	80	91	92	898	1079	1254	64	72	65	929	769	1042	1.63	22.89
ENSMUSG00000054072	60440	Iigp1	interferon inducible GTPase 1	3.22	0	0	204	235	190	2781	3505	3692	163	185	134	2876	2497	3067	3.75	68.31
ENSMUSG00000034855	15945	Cxcl10	chemokine (C-X-C motif) ligand 10	3.21	0	0	8	11	10	148	199	170	6	9	7	153	142	141	0.49	10.07	04060;04062;04620;04622;04623	Cytokine-cytokine receptor interaction - Mus musculus (mouse);Chemokine signaling pathway - Mus musculus (mouse);Toll-like receptor signaling pathway - Mus musculus (mouse);RIG-I-like receptor signaling pathway - Mus musculus (mouse);Cytosolic DNA-sensing pathway - Mus musculus (mouse)
ENSMUSG00000044162	414084	Tnip3	TNFAIP3 interacting protein 3	3.21	0	0	33	22	20	354	246	327	26	17	14	366	175	272	0.36	5.26
ENSMUSG00000064246	12654	Chil1	chitinase-like 1	3.14	0	0	5	6	6	128	98	96	4	5	4	132	70	80	0.17	3.73	520	Amino sugar and nucleotide sugar metabolism - Mus musculus (mouse)
ENSMUSG00000028527	11639	Ak4	adenylate kinase 4	3.13	0	0	131	99	54	890	1095	963	105	78	38	920	780	800	1.2	14.4	00230;01100	Purine metabolism - Mus musculus (mouse);Metabolic pathways - Mus musculus (mouse)
ENSMUSG00000029371	20311	Cxcl5	chemokine (C-X-C motif) ligand 5	3.12	0	0	4	0	1	176	202	237	3	0	1	182	144	197	0.06	7.95	04060;04062;05323	Cytokine-cytokine receptor interaction - Mus musculus (mouse);Chemokine signaling pathway - Mus musculus (mouse);Rheumatoid arthritis - Mus musculus (mouse)
ENSMUSG00000052270	14289	Fpr2	formyl peptide receptor 2	3.09	0	0	1	8	6	99	80	101	1	6	4	102	57	84	0.24	5.28	04080;05150	Neuroactive ligand-receptor interaction - Mus musculus (mouse);Staphylococcus aureus infection - Mus musculus (mouse)
ENSMUSG00000074195	99709	Clca4b	chloride channel accessory 4B	3.04	0	0	755	612	307	8290	6249	8172	603	482	216	8572	4452	6788	10.31	161.96	04740;04972	Olfactory transduction - Mus musculus (mouse);Pancreatic secretion - Mus musculus (mouse)
ENSMUSG00000079363	17472	Gbp4	guanylate binding protein 4	3.03	0	0	185	177	146	1565	1857	2116	148	139	103	1618	1323	1758	2.08	26.1
ENSMUSG00000031551	15930	Ido1	indoleamine 2,3-dioxygenase 1	2.99	0	0	45	41	36	347	351	482	36	32	25	359	250	400	1.36	15.26	00380;01100;05143	Tryptophan metabolism - Mus musculus (mouse);Metabolic pathways - Mus musculus (mouse);African trypanosomiasis - Mus musculus (mouse)
ENSMUSG00000058427	20310	Cxcl2	chemokine (C-X-C motif) ligand 2	2.97	0	0	1	0	0	60	45	53	1	0	0	62	32	44	0.02	3.2	04060;04062;04621	Cytokine-cytokine receptor interaction - Mus musculus (mouse);Chemokine signaling pathway - Mus musculus (mouse);NOD-like receptor signaling pathway - Mus musculus (mouse)
ENSMUSG00000041481				2.95	0	0	38	55	65	468	467	477	30	43	46	484	333	396	1.63	16.71
ENSMUSG00000040026	20210	Saa3	serum amyloid A 3	2.95	0	0	100	79	57	993	782	843	80	62	40	1027	557	700	8.22	105.1
ENSMUSG00000024697	14675	Gna14	guanine nucleotide binding protein, alpha 14	2.94	0	0	50	29	43	312	410	484	40	23	30	323	292	402	0.67	7.63	04020;05142;05146	Calcium signaling pathway - Mus musculus (mouse);Chagas disease (American trypanosomiasis) - Mus musculus (mouse);Amoebiasis - Mus musculus (mouse)
ENSMUSG00000027399	16175	Il1a	interleukin 1 alpha	2.89	0	0	14	10	6	168	119	107	11	8	4	174	85	89	0.28	4.25	04010;04060;04210;04380;04640;04940;05020;05140;05323;05332	MAPK signaling pathway - Mus musculus (mouse);Cytokine-cytokine receptor interaction - Mus musculus (mouse);Apoptosis - Mus musculus (mouse);Osteoclast differentiation - Mus musculus (mouse);Hematopoietic cell lineage - Mus musculus (mouse);Type I diabetes mellitus - Mus musculus (mouse);Prion diseases - Mus musculus (mouse);Leishmaniasis - Mus musculus (mouse);Rheumatoid arthritis - Mus musculus…
ENSMUSG00000024411	11829	Aqp4	aquaporin 4	2.89	0	0	353	210	212	2521	2896	2339	282	165	149	2607	2063	1943	2.82	32.46	04962;04976	Vasopressin-regulated water reabsorption - Mus musculus (mouse);Bile secretion - Mus musculus (mouse)
ENSMUSG00000031444	14058	F10	coagulation factor X	2.85	0	0	3	4	1	68	49	73	2	3	1	70	35	61	0.06	1.63	4610	Complement and coagulation cascades - Mus musculus (mouse)
ENSMUSG00000000204	20558	Slfn4	schlafen 4	2.84	0	0	38	57	41	349	403	465	30	45	29	361	287	386	0.64	6.57
ENSMUSG00000060183	56066	Cxcl11	chemokine (C-X-C motif) ligand 11	2.84	0	0	4	13	20	168	177	169	3	10	14	174	126	140	0.18	2.89	04060;04062;04620	Cytokine-cytokine receptor interaction - Mus musculus (mouse);Chemokine signaling pathway - Mus musculus (mouse);Toll-like receptor signaling pathway - Mus musculus (mouse)
ENSMUSG00000041193	18784	Pla2g5	phospholipase A2, group V	2.82	0	0	43	24	30	282	300	254	34	19	21	292	214	211	0.78	7.78	00564;00565;00590;00591;00592;01100;04010;04270;04370;04664;04730;04912;04972;04975;05145	Glycerophospholipid metabolism - Mus musculus (mouse);Ether lipid metabolism - Mus musculus (mouse);Arachidonic acid metabolism - Mus musculus (mouse);Linoleic acid metabolism - Mus musculus (mouse);alpha-Linolenic acid metabolism - Mus musculus (mouse);Metabolic pathways - Mus musculus (mouse);MAPK signaling pathway - Mus musculus (mouse);Vascular smooth muscle contraction - Mus musculus (mouse)…
ENSMUSG00000054588				2.8	0	0	4	9	17	115	140	148	3	7	12	119	100	123	0.16	2.44
ENSMUSG00000073555	240327	Gm4951	predicted gene 4951	2.79	0	0	35	43	34	265	324	379	28	34	24	274	231	315	0.79	7.83
ENSMUSG00000028655	76574	Mfsd2a	major facilitator superfamily domain containing 2A	2.79	0	0	11	15	10	162	104	211	9	12	7	168	74	175	0.31	4.77
ENSMUSG00000090942	240328	F830016B08Rik	RIKEN cDNA F830016B08 gene	2.74	0	0	25	28	34	220	226	353	20	22	24	227	161	293	0.49	5.2
ENSMUSG00000012428	117167	Steap4	STEAP family member 4	2.73	0	0	66	69	58	454	469	525	53	54	41	469	334	436	1.14	9.85
ENSMUSG00000066363	238393	Serpina3f	serine (or cysteine) peptidase inhibitor, clade A, member 3F	2.73	0	0	11	17	17	144	125	152	9	13	12	149	89	126	0.37	4
ENSMUSG00000001131	21857	Timp1	tissue inhibitor of metalloproteinase 1	2.73	0	0	5	5	1	77	70	64	4	4	1	80	50	53	0.24	5.09
ENSMUSG00000079362				2.7	0	0	29	27	45	283	299	312	23	21	32	293	213	259	0.44	4.42
ENSMUSG00000029380	14825	Cxcl1	chemokine (C-X-C motif) ligand 1	2.7	0	0	3	3	6	68	58	57	2	2	4	70	41	47	0.21	4.06	04060;04062;04621	Cytokine-cytokine receptor interaction - Mus musculus (mouse);Chemokine signaling pathway - Mus musculus (mouse);NOD-like receptor signaling pathway - Mus musculus (mouse)
ENSMUSG00000031722	15439	Hp	haptoglobin	2.66	0	0	16	14	4	212	147	150	13	11	3	219	105	125	0.47	8.08
ENSMUSG00000047562	17384	Mmp10	matrix metallopeptidase 10	2.66	0	0	5	5	4	155	157	218	4	4	3	160	112	181	0.15	6.6
ENSMUSG00000025877	212032	Hk3	hexokinase 3	2.63	0	0	13	8	9	84	124	114	10	6	6	87	88	95	0.17	2.13	00010;00051;00052;00500;00520;00524;01100;04910;04930;04973	Glycolysis / Gluconeogenesis - Mus musculus (mouse);Fructose and mannose metabolism - Mus musculus (mouse);Galactose metabolism - Mus musculus (mouse);Starch and sucrose metabolism - Mus musculus (mouse);Amino sugar and nucleotide sugar metabolism - Mus musculus (mouse);Butirosin and neomycin biosynthesis - Mus musculus (mouse);Metabolic pathways - Mus musculus (mouse);Insulin signaling pathway -…
ENSMUSG00000030144	17474	Clec4d	C-type lectin domain family 4, member d	2.61	0	0	1	3	0	45	42	54	1	2	0	47	30	45	0.05	2.27
ENSMUSG00000055978	14344	Fut2	fucosyltransferase 2	2.6	0	0	811	615	513	4030	5025	4003	648	484	361	4167	3580	3325	12.54	96.96	00601;00603;01100	Glycosphingolipid biosynthesis - lacto and neolacto series - Mus musculus (mouse);Glycosphingolipid biosynthesis - globo series - Mus musculus (mouse);Metabolic pathways - Mus musculus (mouse)
ENSMUSG00000068452	214593	Duox2	dual oxidase 2	2.6	0	0	408	362	259	2207	2204	2555	326	285	182	2282	1570	2122	3.32	25.91
ENSMUSG00000022582	546644	Ly6g	lymphocyte antigen 6 complex, locus G	2.59	0	0	19	17	10	114	142	129	15	13	7	118	101	107	2.49	24.4
ENSMUSG00000078922	21822	Tgtp1	T cell specific GTPase 1	2.57	0	0	4	9	10	57	97	91	3	7	7	59	69	76	0.15	1.86
ENSMUSG00000032691	216799	Nlrp3	NLR family, pyrin domain containing 3	2.56	0	0	11	9	1	88	73	81	9	7	1	91	52	67	0.1	1.28	4621	NOD-like receptor signaling pathway - Mus musculus (mouse)
ENSMUSG00000034438	76074	Gbp8	guanylate-binding protein 8	2.55	0	0	34	17	28	182	168	231	27	13	20	188	120	192	0.6	5.06
ENSMUSG00000027068	241452	Dhrs9	dehydrogenase/reductase (SDR family) member 9	2.53	0	0	217	257	217	1431	1540	1481	173	202	153	1480	1097	1230	3	22.17	00830;01100	Retinol metabolism - Mus musculus (mouse);Metabolic pathways - Mus musculus (mouse)
ENSMUSG00000030187	16633	Klra2	killer cell lectin-like receptor, subfamily A, member 2	2.53	0	0	13	9	10	79	94	117	10	7	7	82	67	97	0.32	3.45
ENSMUSG00000082976	100504014	Gm15056	predicted gene 15056	2.52	0	0	1	4	1	47	44	43	1	3	1	49	31	36	0.32	7.63
ENSMUSG00000042265	58217	Trem1	triggering receptor expressed on myeloid cells 1	2.5	0	0	0	0	0	32	45	28	0	0	0	33	32	23	0	0.74
ENSMUSG00000078921	100039796	Tgtp2	T cell specific GTPase 2	2.5	0	0	24	19	27	173	161	194	19	15	19	179	115	161	0.46	4.02
ENSMUSG00000049281	235281	Scn3b	sodium channel, voltage-gated, type III, beta	2.5	0	0	31	18	18	174	274	124	25	14	13	180	195	103	0.28	2.68
ENSMUSG00000047728	223631	BC025446	cDNA sequence BC025446	2.5	0	0	8	11	6	81	79	70	6	9	4	84	56	58	0.31	3.32
ENSMUSG00000029084	12494	Cd38	CD38 antigen	2.48	0	0	1027	748	635	4777	5612	4412	820	589	447	4940	3998	3665	14.81	104.43	00760;01100;04020;04640;04970;04972	Nicotinate and nicotinamide metabolism - Mus musculus (mouse);Metabolic pathways - Mus musculus (mouse);Calcium signaling pathway - Mus musculus (mouse);Hematopoietic cell lineage - Mus musculus (mouse);Salivary secretion - Mus musculus (mouse);Pancreatic secretion - Mus musculus (mouse)
ENSMUSG00000041293	77596	Adgrf1	adhesion G protein-coupled receptor F1	2.47	0	0	0	1	0	48	25	51	0	1	0	50	18	42	0.01	0.69
ENSMUSG00000027360	15186	Hdc	histidine decarboxylase	2.43	0	0	9	14	7	88	98	112	7	11	5	91	70	93	0.12	1.41	00340;01100	Histidine metabolism - Mus musculus (mouse);Metabolic pathways - Mus musculus (mouse)
ENSMUSG00000059089	246256	Fcgr4	Fc receptor, IgG, low affinity IV	2.42	0	0	20	34	26	160	160	222	16	27	18	165	114	184	1.18	9.23	04145;04380;04650;05140;05150;05322	Phagosome - Mus musculus (mouse);Osteoclast differentiation - Mus musculus (mouse);Natural killer cell mediated cytotoxicity - Mus musculus (mouse);Leishmaniasis - Mus musculus (mouse);Staphylococcus aureus infection - Mus musculus (mouse);Systemic lupus erythematosus - Mus musculus (mouse)
ENSMUSG00000027225	66811	Duoxa2	dual oxidase maturation factor 2	2.41	0	0	59	39	30	275	323	323	47	31	21	284	230	268	1.49	12.33
ENSMUSG00000053113	12702	Socs3	suppressor of cytokine signaling 3	2.39	0	0	58	108	85	633	604	631	46	85	60	655	430	524	1.83	15.61	04120;04380;04630;04910;04920;04930;05160	Ubiquitin mediated proteolysis - Mus musculus (mouse);Osteoclast differentiation - Mus musculus (mouse);Jak-STAT signaling pathway - Mus musculus (mouse);Insulin signaling pathway - Mus musculus (mouse);Adipocytokine signaling pathway - Mus musculus (mouse);Type II diabetes mellitus - Mus musculus (mouse);Hepatitis C - Mus musculus (mouse)
ENSMUSG00000085977				2.38	0	0	6	5	3	44	56	84	5	4	2	46	40	70	0.22	3.27
ENSMUSG00000021091	20716	Serpina3n	serine (or cysteine) peptidase inhibitor, clade A, member 3N	2.38	0	0	111	126	115	641	671	673	89	99	81	663	478	559	3.18	20.51
ENSMUSG00000057465	20209	Saa2	serum amyloid A 2	2.34	0	0	63	41	45	291	328	258	50	32	32	301	234	214	4.52	30.57
ENSMUSG00000048852	620913	Gm12185	predicted gene 12185	2.33	0	0	11	19	11	89	104	130	9	15	8	92	74	108	0.15	1.31
ENSMUSG00000089672	14727	Lilr4b	leukocyte immunoglobulin-like receptor, subfamily B, member 4B	2.32	0	0	16	32	14	120	142	159	13	25	10	124	101	132	0.8	6.21
ENSMUSG00000009185	20307	Ccl8	chemokine (C-C motif) ligand 8	2.32	0	0	31	11	36	154	139	194	25	9	25	159	99	161	2.86	20.39	04060;04062	Cytokine-cytokine receptor interaction - Mus musculus (mouse);Chemokine signaling pathway - Mus musculus (mouse)
ENSMUSG00000087070	100415914	Gm12505	predicted gene 12505	2.32	0	0	64	47	36	361	299	230	51	37	25	373	213	191	3.58	24.95
ENSMUSG00000074151	434341	Nlrc5	NLR family, CARD domain containing 5	2.31	0	0	45	65	55	275	321	370	36	51	39	284	229	307	0.44	2.97
ENSMUSG00000078853	16145	Igtp	interferon gamma induced GTPase	2.31	0	0	99	192	135	843	968	1134	79	151	95	872	690	942	3.92	31.16	5145	Toxoplasmosis - Mus musculus (mouse)
ENSMUSG00000038751	20459	Ptk6	PTK6 protein tyrosine kinase 6	2.3	0	0	142	128	107	653	733	645	113	101	75	675	522	536	1.89	11.72
ENSMUSG00000082292				2.29	0	0	103	144	141	747	943	961	82	113	99	772	672	798	2.67	20.95
ENSMUSG00000068606	225594	Gm4841	predicted gene 4841	2.25	0	0	13	13	26	81	157	132	10	10	18	84	112	110	0.34	2.79
ENSMUSG00000046688	211550	Tifa	TRAF-interacting protein with forkhead-associated domain	2.22	0	0	144	83	74	470	550	561	115	65	52	486	392	466	2.55	15.48
ENSMUSG00000028269				2.2	0	0	458	368	398	2192	2514	2446	366	290	280	2267	1791	2032	8.06	54.04
ENSMUSG00000040253	229900	Gbp7	guanylate binding protein 7	2.19	0	0	358	271	244	1252	1498	1618	286	213	172	1295	1067	1344	2.92	16.82
ENSMUSG00000053101	353346	Gpr141	G protein-coupled receptor 141	2.18	0	0	25	23	18	99	153	140	20	18	13	102	109	116	0.36	2.43
ENSMUSG00000071356	18489	Reg3b	regenerating islet-derived 3 beta	2.16	0	0	9528	7050	2850	46268	42612	50602	7609	5549	2006	47844	30359	42034	471.28	3927
ENSMUSG00000021214	105349	Akr1c18	aldo-keto reductase family 1, member C18	2.14	0	0	56	27	20	277	292	256	45	21	14	286	208	213	1.57	14.55	140	Steroid hormone biosynthesis - Mus musculus (mouse)
ENSMUSG00000079227	12774	Ccr5	chemokine (C-C motif) receptor 5	2.14	0	0	60	62	65	280	302	348	48	49	46	290	215	289	1.19	6.8	04060;04062;04144;05145	Cytokine-cytokine receptor interaction - Mus musculus (mouse);Chemokine signaling pathway - Mus musculus (mouse);Endocytosis - Mus musculus (mouse);Toxoplasmosis - Mus musculus (mouse)
ENSMUSG00000047798	246746	Cd300lf	CD300 antigen like family member F	2.14	0	0	11	11	18	73	98	111	9	9	13	75	70	92	0.2	1.53
ENSMUSG00000021281	21928	Tnfaip2	tumor necrosis factor, alpha-induced protein 2	2.12	0	0	73	98	85	361	401	461	58	77	60	373	286	383	1.22	6.72
ENSMUSG00000029915	23845	Clec5a	C-type lectin domain family 5, member a	2.12	0	0	6	14	11	66	81	66	5	11	8	68	58	55	0.16	1.21
ENSMUSG00000021950	11752	Anxa8	annexin A8	2.11	0	0	19	20	7	122	87	113	15	16	5	126	62	94	0.45	3.66
ENSMUSG00000074892	93961	B3galt5	UDP-Gal:betaGlcNAc beta 1,3-galactosyltransferase, polypeptide 5	2.09	0	0	821	812	666	2913	4778	3128	656	639	469	3012	3404	2598	8.08	43.5	00601;00603;01100	Glycosphingolipid biosynthesis - lacto and neolacto series - Mus musculus (mouse);Glycosphingolipid biosynthesis - globo series - Mus musculus (mouse);Metabolic pathways - Mus musculus (mouse)
ENSMUSG00000044254	100102	Pcsk9	proprotein convertase subtilisin/kexin type 9	2.09	0	0	104	81	74	503	349	379	83	64	52	520	249	315	1.36	7.45
ENSMUSG00000026180	12765	Cxcr2	chemokine (C-X-C motif) receptor 2	2.08	0	0	14	18	16	78	87	125	11	14	11	81	62	104	0.29	2.05	04060;04062;04144	Cytokine-cytokine receptor interaction - Mus musculus (mouse);Chemokine signaling pathway - Mus musculus (mouse);Endocytosis - Mus musculus (mouse)
ENSMUSG00000085786				2.08	0	0	31	24	26	129	140	153	25	19	18	133	100	127	0.67	4.04
ENSMUSG00000000628	15277	Hk2	hexokinase 2	2.07	0	0	803	880	744	3309	3728	3964	641	693	524	3422	2656	3293	8.18	42.62	00010;00051;00052;00500;00520;00524;01100;04910;04930;04973	Glycolysis / Gluconeogenesis - Mus musculus (mouse);Fructose and mannose metabolism - Mus musculus (mouse);Galactose metabolism - Mus musculus (mouse);Starch and sucrose metabolism - Mus musculus (mouse);Amino sugar and nucleotide sugar metabolism - Mus musculus (mouse);Butirosin and neomycin biosynthesis - Mus musculus (mouse);Metabolic pathways - Mus musculus (mouse);Insulin signaling pathway -…
ENSMUSG00000042943				2.07	0	0	1	4	9	43	32	52	1	3	6	44	23	43	0.11	1.18
ENSMUSG00000028270	14469	Gbp2	guanylate binding protein 2	2.06	0	0	368	390	366	1547	1835	1758	294	307	258	1600	1307	1460	8.31	43.57
ENSMUSG00000052353	80982	Cemip	cell migration inducing protein, hyaluronan binding	2.06	0	0	14	29	14	185	118	195	11	23	10	191	84	162	0.15	1.5
ENSMUSG00000027514	58203	Zbp1	Z-DNA binding protein 1	2.06	0	0	110	147	111	521	612	578	88	116	78	539	436	480	2.06	10.97	4623	Cytosolic DNA-sensing pathway - Mus musculus (mouse)
ENSMUSG00000005800	17394	Mmp8	matrix metallopeptidase 8	2.06	0	0	3	1	1	38	46	36	2	1	1	39	33	30	0.04	1.04
ENSMUSG00000016496	60533	Cd274	CD274 antigen	2.05	0	0	83	88	95	361	390	460	66	69	67	373	278	382	1.37	7.15	4514	Cell adhesion molecules (CAMs) - Mus musculus (mouse)
ENSMUSG00000050747	69097	Trim15	tripartite motif-containing 15	2.05	0	0	85	80	44	788	288	799	68	63	31	815	205	664	2.1	21.89
ENSMUSG00000030017	19695	Reg3g	regenerating islet-derived 3 gamma	2.03	0	0	2597	1705	760	8789	10178	13284	2074	1342	535	9088	7251	11035	44.61	330.81
ENSMUSG00000096528	545238	G430049J08Rik	RIKEN cDNA G430049J08 gene	2.03	0	0	29	41	31	152	147	197	23	32	22	157	105	164	0.7	3.96
ENSMUSG00000037095	76905	Lrg1	leucine-rich alpha-2-glycoprotein 1	2.02	0	0	10	11	9	57	59	72	8	9	6	59	42	60	0.41	2.98
ENSMUSG00000079014	628900	Serpina3i	serine (or cysteine) peptidase inhibitor, clade A, member 3I	2.02	0	0	8	10	4	55	51	47	6	8	3	57	36	39	0.18	1.48
ENSMUSG00000025161	80879	Slc16a3	solute carrier family 16 (monocarboxylic acid transporters), member 3	2.02	0	0	18	38	30	149	111	194	14	30	21	154	79	161	0.37	2.25
ENSMUSG00000035385	20296	Ccl2	chemokine (C-C motif) ligand 2	2.01	0	0	6	5	4	36	51	42	5	4	3	37	36	35	0.26	2.5	4062	Chemokine signaling pathway - Mus musculus (mouse)
ENSMUSG00000079012	20717	Serpina3m	serine (or cysteine) peptidase inhibitor, clade A, member 3M	2.01	0	0	10	9	7	64	58	51	8	7	5	66	41	42	0.29	2.2
ENSMUSG00000029082	12182	Bst1	bone marrow stromal cell antigen 1	2	0	0	26	27	20	141	91	135	21	21	14	146	65	112	0.64	3.71	00760;01100;04020;04970;04972	Nicotinate and nicotinamide metabolism - Mus musculus (mouse);Metabolic pathways - Mus musculus (mouse);Calcium signaling pathway - Mus musculus (mouse);Salivary secretion - Mus musculus (mouse);Pancreatic secretion - Mus musculus (mouse)
ENSMUSG00000055170	15978	Ifng	interferon gamma	2	0	0	0	0	0	22	25	20	0	0	0	23	18	17	0	1.2	03050;04060;04140;04350;04380;04612;04630;04650;04660;04940;05140;05142;05143;05144;05145;05146;05322;05323;05330;05332	Proteasome - Mus musculus (mouse);Cytokine-cytokine receptor interaction - Mus musculus (mouse);Regulation of autophagy - Mus musculus (mouse);TGF-beta signaling pathway - Mus musculus (mouse);Osteoclast differentiation - Mus musculus (mouse);Antigen processing and presentation - Mus musculus (mouse);Jak-STAT signaling pathway - Mus musculus (mouse);Natural killer cell mediated cytotoxicity - Mus…
ENSMUSG00000078763	20555	Slfn1	schlafen 1	1.99	0	0	29	20	41	141	142	171	23	16	29	146	101	142	0.91	5.21
ENSMUSG00000079339	667373	Ifit1bl1	interferon induced protein with tetratricpeptide repeats 1B like 1	1.99	0	0	314	274	232	1255	1297	1046	251	216	163	1298	924	869	6.87	34.54	5160	Hepatitis C - Mus musculus (mouse)
ENSMUSG00000022534	54483	Mefv	Mediterranean fever	1.99	0	0	14	18	41	124	111	153	11	14	29	128	79	127	0.42	2.55	4621	NOD-like receptor signaling pathway - Mus musculus (mouse)
ENSMUSG00000056071	20202	S100a9	S100 calcium binding protein A9 (calgranulin B)	1.99	0	0	1	1	6	496	331	568	1	1	4	513	236	472	0.3	57.66
ENSMUSG00000035004	80719	Igsf6	immunoglobulin superfamily, member 6	1.97	0	0	45	66	57	225	232	279	36	52	40	233	165	232	1.47	7.38
ENSMUSG00000050762	213171	Prss27	protease, serine 27	1.97	0	0	1	1	0	16	27	23	1	1	0	17	19	19	0.04	1.12
ENSMUSG00000074115	20208	Saa1	serum amyloid A 1	1.96	0	0	1505	883	831	5360	5985	4537	1202	695	585	5543	4264	3769	98.46	557.9
ENSMUSG00000049103	12772	Ccr2	chemokine (C-C motif) receptor 2	1.95	0	0	100	85	107	371	442	442	80	67	75	384	315	367	1.01	5	04060;04062	Cytokine-cytokine receptor interaction - Mus musculus (mouse);Chemokine signaling pathway - Mus musculus (mouse)
ENSMUSG00000024679	68774	Ms4a6d	membrane-spanning 4-domains, subfamily A, member 6D	1.93	0	0	79	48	53	243	267	260	63	38	37	251	190	216	2.35	11.57
ENSMUSG00000019987	11846	Arg1	arginase, liver	1.93	0	0	1	8	10	44	55	51	1	6	7	45	39	42	0.24	2.15	00330;01100;05146	Arginine and proline metabolism - Mus musculus (mouse);Metabolic pathways - Mus musculus (mouse);Amoebiasis - Mus musculus (mouse)
ENSMUSG00000095788	320832	Sirpb1a	signal-regulatory protein beta 1A	1.93	0	0	1	3	0	23	21	31	1	2	0	24	15	26	0.06	1.32
ENSMUSG00000078161	209601	Erich3	glutamate rich 3	1.91	0	0	6	5	4	43	53	26	5	4	3	44	38	22	0.05	0.46
ENSMUSG00000024087	13078	Cyp1b1	cytochrome P450, family 1, subfamily b, polypeptide 1	1.9	0	0	8	6	1	29	42	59	6	5	1	30	30	49	0.05	0.54	00140;00380;00980	Steroid hormone biosynthesis - Mus musculus (mouse);Tryptophan metabolism - Mus musculus (mouse);Metabolism of xenobiotics by cytochrome P450 - Mus musculus (mouse)
ENSMUSG00000044103	215257	Il1f9	interleukin 1 family, member 9	1.89	0	0	1	10	9	56	28	52	1	8	6	58	20	43	0.23	1.77
ENSMUSG00000079445	227327	B3gnt7	UDP-GlcNAc:betaGal beta-1,3-N-acetylglucosaminyltransferase 7	1.89	0	0	21	22	6	97	77	81	17	17	4	100	55	67	0.34	2.09	533	Glycosaminoglycan biosynthesis - keratan sulfate - Mus musculus (mouse)
ENSMUSG00000024401	21926	Tnf	tumor necrosis factor	1.88	0	0	15	23	33	104	111	102	12	18	23	108	79	85	0.81	4.13	04010;04060;04210;04350;04380;04612;04620;04621;04622;04640;04650;04660;04664;04920;04930;04940;05010;05014;05140;05142;05143;05144;05145;05146;05160;05310;05322;05323;05330;05332;05410;05414	MAPK signaling pathway - Mus musculus (mouse);Cytokine-cytokine receptor interaction - Mus musculus (mouse);Apoptosis - Mus musculus (mouse);TGF-beta signaling pathway - Mus musculus (mouse);Osteoclast differentiation - Mus musculus (mouse);Antigen processing and presentation - Mus musculus (mouse);Toll-like receptor signaling pathway - Mus musculus (mouse);NOD-like receptor signaling pathway - M…
ENSMUSG00000052749	244183	Trim30b	tripartite motif-containing 30B	1.88	0	0	1	0	3	20	22	36	1	0	2	21	16	30	0.02	0.48
ENSMUSG00000056749	18030	Nfil3	nuclear factor, interleukin 3, regulated	1.87	0	0	26	32	37	148	124	178	21	25	26	153	88	148	0.88	4.75
ENSMUSG00000078606	100042856	Gm4070	predicted gene 4070	1.87	0	0	24	23	27	103	112	117	19	18	19	106	80	97	0.15	0.79
ENSMUSG00000097423				1.86	0	0	20	15	11	73	67	84	16	12	8	75	48	70	0.56	3.08
ENSMUSG00000027737	26570	Slc7a11	solute carrier family 7 (cationic amino acid transporter, y+ system), member 11	1.85	0	0	80	98	87	322	321	389	64	77	61	333	229	323	0.53	2.39
ENSMUSG00000027224	213696	Duoxa1	dual oxidase maturation factor 1	1.85	0	0	8	11	10	51	45	63	6	9	7	53	32	52	0.22	1.38
ENSMUSG00000028268	55932	Gbp3	guanylate binding protein 3	1.85	0	0	183	136	119	633	563	614	146	107	84	655	401	510	3.03	14.4
ENSMUSG00000043832	73149	Clec4a3	C-type lectin domain family 4, member a3	1.85	0	0	15	37	33	118	112	134	12	29	23	122	80	111	1.22	5.98
ENSMUSG00000079293	56644	Clec7a	C-type lectin domain family 7, member a	1.84	0	0	89	130	129	394	493	476	71	102	91	407	351	395	2.85	12.76	4145	Phagosome - Mus musculus (mouse)
ENSMUSG00000026880	13830	Stom	stomatin	1.84	0	0	342	339	311	1220	1061	1422	273	267	219	1262	756	1181	6.62	28.44
ENSMUSG00000029553	21426	Tfec	transcription factor EC	1.84	0	0	8	4	1	29	35	43	6	3	1	30	25	36	0.13	1.29
ENSMUSG00000025746	16193	Il6	interleukin 6	1.84	0	0	4	0	4	28	22	26	3	0	3	29	16	22	0.14	1.51	04060;04620;04621;04623;04630;04640;04672;05020;05142;05143;05144;05146;05200;05323;05332;05410	Cytokine-cytokine receptor interaction - Mus musculus (mouse);Toll-like receptor signaling pathway - Mus musculus (mouse);NOD-like receptor signaling pathway - Mus musculus (mouse);Cytosolic DNA-sensing pathway - Mus musculus (mouse);Jak-STAT signaling pathway - Mus musculus (mouse);Hematopoietic cell lineage - Mus musculus (mouse);Intestinal immune network for IgA production - Mus musculus (mous…
ENSMUSG00000026981	16181	Il1rn	interleukin 1 receptor antagonist	1.83	0	0	55	71	64	258	246	290	44	56	45	267	175	241	1.43	6.86
ENSMUSG00000073489	15951	Ifi204	interferon activated gene 204	1.82	0	0	70	64	64	241	269	254	56	50	45	249	192	211	1.63	7.23
ENSMUSG00000026580	20344	Selp	selectin, platelet	1.82	0	0	16	18	23	66	111	87	13	14	16	68	79	72	0.31	1.63	04514;05144;05150	Cell adhesion molecules (CAMs) - Mus musculus (mouse);Malaria - Mus musculus (mouse);Staphylococcus aureus infection - Mus musculus (mouse)
ENSMUSG00000062593	14728	Lilrb4a	leukocyte immunoglobulin-like receptor, subfamily B, member 4A	1.81	0	0	23	19	24	56	121	141	18	15	17	58	86	117	0.85	4.73
ENSMUSG00000069874	54396	Irgm2	immunity-related GTPase family M member 2	1.79	0	0	254	321	291	919	1199	1215	203	253	205	950	854	1009	4.65	20.51
ENSMUSG00000013974	69189	Mcemp1	mast cell expressed membrane protein 1	1.79	0	0	4	0	7	27	22	54	3	0	5	28	16	45	0.18	1.98
ENSMUSG00000022181	12274	C6	complement component 6	1.78	0	0	19	19	30	104	81	123	15	15	21	108	58	102	0.37	1.94	04610;05020;05322	Complement and coagulation cascades - Mus musculus (mouse);Prion diseases - Mus musculus (mouse);Systemic lupus erythematosus - Mus musculus (mouse)
ENSMUSG00000058715	14127	Fcer1g	Fc receptor, IgE, high affinity I, gamma polypeptide	1.78	0	0	44	38	26	149	131	153	35	30	18	154	93	127	2.95	13.7	04650;04664;05310	Natural killer cell mediated cytotoxicity - Mus musculus (mouse);Fc epsilon RI signaling pathway - Mus musculus (mouse);Asthma - Mus musculus (mouse)
ENSMUSG00000022586	57248	Ly6i	lymphocyte antigen 6 complex, locus I	1.78	0	0	1	1	3	17	17	26	1	1	2	18	12	22	0.11	1.49
ENSMUSG00000063286				1.78	0	0	409	330	423	1284	1322	1537	327	260	298	1328	942	1277	2.98	12.17
ENSMUSG00000089942	18725	Pira2	paired-Ig-like receptor A2	1.77	0	0	9	6	11	42	39	61	7	5	8	43	28	51	0.15	0.95	4380	Osteoclast differentiation - Mus musculus (mouse)
ENSMUSG00000075010	107350	AW112010	expressed sequence AW112010	1.77	0	0	440	330	357	1306	1232	1467	351	260	251	1351	878	1219	27.17	111.2
ENSMUSG00000037321	21354	Tap1	transporter 1, ATP-binding cassette, sub-family B (MDR/TAP)	1.76	0	0	185	243	249	716	814	882	148	191	175	740	580	733	3.23	13.18	02010;04145;04612;05340	ABC transporters - Mus musculus (mouse);Phagosome - Mus musculus (mouse);Antigen processing and presentation - Mus musculus (mouse);Primary immunodeficiency - Mus musculus (mouse)
ENSMUSG00000046879	15944	Irgm1	immunity-related GTPase family M member 1	1.76	0	0	481	548	452	1600	2031	1790	384	431	318	1654	1447	1487	7.18	30.14
ENSMUSG00000040328	18356	Olfr56	olfactory receptor 56	1.75	0	0	0	0	0	15	20	13	0	0	0	15	14	11	0	0.52	4740	Olfactory transduction - Mus musculus (mouse)
ENSMUSG00000026104	20846	Stat1	signal transducer and activator of transcription 1	1.74	0	0	1103	1328	1242	3794	4336	4725	881	1045	874	3923	3089	3925	13.23	53.14	04062;04380;04620;04630;05140;05145;05160;05200;05212	Chemokine signaling pathway - Mus musculus (mouse);Osteoclast differentiation - Mus musculus (mouse);Toll-like receptor signaling pathway - Mus musculus (mouse);Jak-STAT signaling pathway - Mus musculus (mouse);Leishmaniasis - Mus musculus (mouse);Toxoplasmosis - Mus musculus (mouse);Hepatitis C - Mus musculus (mouse);Pathways in cancer - Mus musculus (mouse);Pancreatic cancer - Mus musculus (mou…
ENSMUSG00000046031	215900	Fam26f	family with sequence similarity 26, member F	1.74	0	0	8	9	13	44	48	57	6	7	9	46	34	47	0.51	2.95
ENSMUSG00000026073	16178	Il1r2	interleukin 1 receptor, type II	1.74	0	0	6	11	7	44	48	41	5	9	5	46	34	34	0.34	2.12	04010;04060;04640;05146	MAPK signaling pathway - Mus musculus (mouse);Cytokine-cytokine receptor interaction - Mus musculus (mouse);Hematopoietic cell lineage - Mus musculus (mouse);Amoebiasis - Mus musculus (mouse)
ENSMUSG00000064346				1.74	0	0	8	10	9	20	65	66	6	8	6	21	46	55	7.28	48.32
ENSMUSG00000032690	246728	Oas2	2'-5' oligoadenylate synthetase 2	1.73	0	0	6	23	21	67	62	94	5	18	15	69	44	78	0.24	1.2	5160	Hepatitis C - Mus musculus (mouse)
ENSMUSG00000029379	330122	Cxcl3	chemokine (C-X-C motif) ligand 3	1.73	0	0	0	0	0	16	14	16	0	0	0	17	10	13	0	0.98
ENSMUSG00000001670	234724	Tat	tyrosine aminotransferase	1.72	0	0	68	70	74	253	227	272	54	55	52	262	162	226	1.66	6.77	00130;00270;00350;00360;00400;01100	Ubiquinone and other terpenoid-quinone biosynthesis - Mus musculus (mouse);Cysteine and methionine metabolism - Mus musculus (mouse);Tyrosine metabolism - Mus musculus (mouse);Phenylalanine metabolism - Mus musculus (mouse);Phenylalanine, tyrosine and tryptophan biosynthesis - Mus musculus (mouse);Metabolic pathways - Mus musculus (mouse)
ENSMUSG00000006403	240913	Adamts4	a disintegrin-like and metallopeptidase (reprolysin type) with thrombospondin type 1 motif, 4	1.72	0	0	5	4	11	36	44	58	4	3	8	37	31	48	0.09	0.67
ENSMUSG00000053398	236539	Phgdh	3-phosphoglycerate dehydrogenase	1.7	0	0	91	81	88	362	244	315	73	64	62	374	174	262	2.56	10.39	00260;01100	Glycine, serine and threonine metabolism - Mus musculus (mouse);Metabolic pathways - Mus musculus (mouse)
ENSMUSG00000039304	22035	Tnfsf10	tumor necrosis factor (ligand) superfamily, member 10	1.7	0	0	208	197	182	680	731	683	166	155	128	703	521	567	2.18	8.94	04060;04210;04650	Cytokine-cytokine receptor interaction - Mus musculus (mouse);Apoptosis - Mus musculus (mouse);Natural killer cell mediated cytotoxicity - Mus musculus (mouse)
ENSMUSG00000073902				1.7	0	0	29	38	45	131	150	141	23	30	32	135	107	117	0.29	1.23
ENSMUSG00000058908	18780	Pla2g2a	phospholipase A2, group IIA (platelets, synovial fluid)	1.7	0	0	478	518	206	1756	1317	1782	382	408	145	1816	938	1480	28.17	131.74	00564;00565;00590;00591;00592;01100;04010;04270;04370;04664;04730;04912;04972;04975;05145	Glycerophospholipid metabolism - Mus musculus (mouse);Ether lipid metabolism - Mus musculus (mouse);Arachidonic acid metabolism - Mus musculus (mouse);Linoleic acid metabolism - Mus musculus (mouse);alpha-Linolenic acid metabolism - Mus musculus (mouse);Metabolic pathways - Mus musculus (mouse);MAPK signaling pathway - Mus musculus (mouse);Vascular smooth muscle contraction - Mus musculus (mouse)…
ENSMUSG00000024529	16948	Lox	lysyl oxidase	1.69	0	0	36	46	54	130	140	284	29	36	38	134	100	236	0.57	2.68
ENSMUSG00000007989	14365	Fzd3	frizzled class receptor 3	1.69	0	0	24	23	23	78	87	105	19	18	16	81	62	87	0.31	1.39	04310;04916;05200;05217	Wnt signaling pathway - Mus musculus (mouse);Melanogenesis - Mus musculus (mouse);Pathways in cancer - Mus musculus (mouse);Basal cell carcinoma - Mus musculus (mouse)
ENSMUSG00000075270	241489	Pde11a	phosphodiesterase 11A	1.69	0	0	8	11	7	39	39	54	6	9	5	40	28	45	0.12	0.68	230	Purine metabolism - Mus musculus (mouse)
ENSMUSG00000035105	112407	Egln3	egl-9 family hypoxia-inducible factor 3	1.69	0	0	203	244	249	720	651	1085	162	192	175	745	464	901	4.87	19.82	05200;05211	Pathways in cancer - Mus musculus (mouse);Renal cell carcinoma - Mus musculus (mouse)
ENSMUSG00000051439	12475	Cd14	CD14 antigen	1.68	0	0	105	76	67	325	255	313	84	60	47	336	182	260	2.92	12.14	04010;04145;04620;04640;04810;05146	MAPK signaling pathway - Mus musculus (mouse);Phagosome - Mus musculus (mouse);Toll-like receptor signaling pathway - Mus musculus (mouse);Hematopoietic cell lineage - Mus musculus (mouse);Regulation of actin cytoskeleton - Mus musculus (mouse);Amoebiasis - Mus musculus (mouse)
ENSMUSG00000029484	11745	Anxa3	annexin A3	1.68	0	0	124	95	105	366	349	388	99	75	74	378	249	322	3.77	14.74
ENSMUSG00000046245	231805	Pilra	paired immunoglobin-like type 2 receptor alpha	1.68	0	0	26	25	23	102	88	96	21	20	16	105	63	80	0.54	2.37
ENSMUSG00000058624	14544	Gda	guanine deaminase	1.67	0	0	1078	851	499	2547	3103	2695	861	670	351	2634	2211	2239	8.26	32.75	00230;01100	Purine metabolism - Mus musculus (mouse);Metabolic pathways - Mus musculus (mouse)
ENSMUSG00000022221	56532	Ripk3	receptor-interacting serine-threonine kinase 3	1.66	0	0	93	67	111	320	260	337	74	53	78	331	185	280	2.57	9.98	4623	Cytosolic DNA-sensing pathway - Mus musculus (mouse)
ENSMUSG00000086726				1.66	0	0	0	0	0	12	14	14	0	0	0	12	10	12	0	1.17
ENSMUSG00000029752	27053	Asns	asparagine synthetase	1.64	0	0	148	177	129	514	383	614	118	139	91	531	273	510	4.18	16.06	00250;00910;01100	Alanine, aspartate and glutamate metabolism - Mus musculus (mouse);Nitrogen metabolism - Mus musculus (mouse);Metabolic pathways - Mus musculus (mouse)
ENSMUSG00000032796	16772	Lama1	laminin, alpha 1	1.63	0	0	36	51	55	146	150	219	29	40	39	151	107	182	0.28	1.16	04510;04512;05145;05146;05200;05222	Focal adhesion - Mus musculus (mouse);ECM-receptor interaction - Mus musculus (mouse);Toxoplasmosis - Mus musculus (mouse);Amoebiasis - Mus musculus (mouse);Pathways in cancer - Mus musculus (mouse);Small cell lung cancer - Mus musculus (mouse)
ENSMUSG00000022797	22042	Tfrc	transferrin receptor	1.63	0	0	1696	1525	1574	4294	5638	5493	1354	1200	1108	4440	4017	4563	18.23	67.33	04144;04145;04640	Endocytosis - Mus musculus (mouse);Phagosome - Mus musculus (mouse);Hematopoietic cell lineage - Mus musculus (mouse)
ENSMUSG00000004668	268379	Abca13	ATP-binding cassette, sub-family A (ABC1), member 13	1.63	0	0	3	5	7	29	25	41	2	4	5	30	18	34	0.02	0.13	2010	ABC transporters - Mus musculus (mouse)
ENSMUSG00000050578	17386	Mmp13	matrix metallopeptidase 13	1.63	0	0	13	18	21	68	63	119	10	14	15	70	45	99	0.36	2.01
ENSMUSG00000024640	107272	Psat1	phosphoserine aminotransferase 1	1.62	0	0	39	61	41	177	147	223	31	48	29	183	105	185	1	4.48	00260;00750;01100	Glycine, serine and threonine metabolism - Mus musculus (mouse);Vitamin B6 metabolism - Mus musculus (mouse);Metabolic pathways - Mus musculus (mouse)
ENSMUSG00000062345	18788	Serpinb2	serine (or cysteine) peptidase inhibitor, clade B, member 2	1.61	0	0	1	0	0	13	15	20	1	0	0	13	11	17	0.01	0.52	5146	Amoebiasis - Mus musculus (mouse)
ENSMUSG00000024066	22436	Xdh	xanthine dehydrogenase	1.6	0	0	541	628	482	1628	1555	1955	432	494	339	1683	1108	1624	6.68	23.96	00230;00232;00983;01100;04146	Purine metabolism - Mus musculus (mouse);Caffeine metabolism - Mus musculus (mouse);Drug metabolism - other enzymes - Mus musculus (mouse);Metabolic pathways - Mus musculus (mouse);Peroxisome - Mus musculus (mouse)
ENSMUSG00000015947	14129	Fcgr1	Fc receptor, IgG, high affinity I	1.59	0	0	28	23	31	88	102	101	22	18	22	91	73	84	0.59	2.4	04145;04380;04640;04666;05140;05150;05322	Phagosome - Mus musculus (mouse);Osteoclast differentiation - Mus musculus (mouse);Hematopoietic cell lineage - Mus musculus (mouse);Fc gamma R-mediated phagocytosis - Mus musculus (mouse);Leishmaniasis - Mus musculus (mouse);Staphylococcus aureus infection - Mus musculus (mouse);Systemic lupus erythematosus - Mus musculus (mouse)
ENSMUSG00000056054	20201	S100a8	S100 calcium binding protein A8 (calgranulin A)	1.59	0	0	1	0	0	97	111	111	1	0	0	100	79	92	0.06	17.33
ENSMUSG00000031596	11988	Slc7a2	solute carrier family 7 (cationic amino acid transporter, y+ system), member 2	1.59	0	0	13	18	33	67	77	91	10	14	23	69	55	76	0.15	0.64
ENSMUSG00000041449				1.58	0	0	13	11	17	55	51	55	10	9	12	57	36	46	0.54	2.42
ENSMUSG00000037820	21817	Tgm2	transglutaminase 2, C polypeptide	1.57	0	0	880	902	852	2541	2459	2961	703	710	600	2628	1752	2460	13.62	47.34	5016	Huntington's disease - Mus musculus (mouse)
ENSMUSG00000028037	99899	Ifi44	interferon-induced protein 44	1.56	0	0	93	84	78	244	262	320	74	66	55	252	187	266	1.16	4.35
ENSMUSG00000024349	72512	Tmem173	transmembrane protein 173	1.56	0	0	65	62	57	184	187	226	52	49	40	190	133	188	1.49	5.54	04622;04623	RIG-I-like receptor signaling pathway - Mus musculus (mouse);Cytosolic DNA-sensing pathway - Mus musculus (mouse)
ENSMUSG00000079516	19694	Reg3a	regenerating islet-derived 3 alpha	1.56	0	0	5	11	3	31	29	43	4	9	2	32	21	36	0.43	2.66
ENSMUSG00000078920	15953	Ifi47	interferon gamma inducible protein 47	1.56	0	0	133	146	153	339	568	495	106	115	108	351	405	411	4.56	16.94
ENSMUSG00000028544	230612	Slc5a9	solute carrier family 5 (sodium/glucose cotransporter), member 9	1.56	0	0	21	20	18	50	93	79	17	16	13	52	66	66	0.25	1.06
ENSMUSG00000000982	20302	Ccl3	chemokine (C-C motif) ligand 3	1.55	0	0	0	0	9	34	27	13	0	0	6	35	19	11	0.21	2.03	04060;04062;04620;05142;05323	Cytokine-cytokine receptor interaction - Mus musculus (mouse);Chemokine signaling pathway - Mus musculus (mouse);Toll-like receptor signaling pathway - Mus musculus (mouse);Chagas disease (American trypanosomiasis) - Mus musculus (mouse);Rheumatoid arthritis - Mus musculus (mouse)
ENSMUSG00000024675	64380	Ms4a4c	membrane-spanning 4-domains, subfamily A, member 4C	1.55	0	0	26	37	30	86	112	125	21	29	21	89	80	104	1	4.02
ENSMUSG00000029298	236573	Gbp9	guanylate-binding protein 9	1.55	0	0	135	150	151	376	498	497	108	118	106	389	355	413	2.23	8.06
ENSMUSG00000036040	77794	Adamtsl2	ADAMTS-like 2	1.55	0	0	14	20	20	78	59	63	11	16	14	81	42	52	0.17	0.72
ENSMUSG00000042102	74129	Dmgdh	dimethylglycine dehydrogenase precursor	1.55	0	0	3	6	3	17	28	24	2	5	2	18	20	20	0.07	0.5	00260;01100	Glycine, serine and threonine metabolism - Mus musculus (mouse);Metabolic pathways - Mus musculus (mouse)
ENSMUSG00000026536	381308	Mnda	myeloid cell nuclear differentiation antigen	1.54	0	0	21	36	40	111	114	107	17	28	28	115	81	89	1.09	4.29
ENSMUSG00000060550	15018	H2-Q7	histocompatibility 2, Q region locus 7	1.54	0	0	50	58	65	201	150	202	40	46	46	208	107	168	0.77	2.81	04144;04145;04514;04612;04940;05320;05330;05332;05416	Endocytosis - Mus musculus (mouse);Phagosome - Mus musculus (mouse);Cell adhesion molecules (CAMs) - Mus musculus (mouse);Antigen processing and presentation - Mus musculus (mouse);Type I diabetes mellitus - Mus musculus (mouse);Autoimmune thyroid disease - Mus musculus (mouse);Allograft rejection - Mus musculus (mouse);Graft-versus-host disease - Mus musculus (mouse);Viral myocarditis - Mus musc…
ENSMUSG00000028613	16975	Lrp8	low density lipoprotein receptor-related protein 8, apolipoprotein e receptor	1.53	0	0	64	37	37	167	126	154	51	29	26	173	90	128	0.38	1.44
ENSMUSG00000048699	239673	4732456N10Rik	RIKEN cDNA 4732456N10 gene	1.53	0	0	3	4	3	30	15	23	2	3	2	31	11	19	0.07	0.58
ENSMUSG00000073399	195359	Trim40	tripartite motif-containing 40	1.52	0	0	154	117	124	381	425	389	123	92	87	394	303	323	3.46	12.03
ENSMUSG00000045932	15958	Ifit2	interferon-induced protein with tetratricopeptide repeats 2	1.52	0	0	240	211	190	649	780	547	192	166	134	671	556	454	3.12	10.99
ENSMUSG00000061947	217847	Serpina10	serine (or cysteine) peptidase inhibitor, clade A (alpha-1 antiproteinase, antitrypsin), member 10	1.51	0	0	6	5	6	23	29	31	5	4	4	24	21	26	0.2	1.12
ENSMUSG00000016024	16803	Lbp	lipopolysaccharide binding protein	1.51	0	0	51	57	50	168	152	169	41	45	35	174	108	140	1.17	4.13	4620	Toll-like receptor signaling pathway - Mus musculus (mouse)
ENSMUSG00000038301	71982	Snx10	sorting nexin 10	1.5	0	0	113	100	105	276	326	350	90	79	74	285	232	291	2.39	8.2
ENSMUSG00000073530	23850	Pappa2	pappalysin 2	1.5	0	0	6	20	20	55	58	63	5	16	14	57	41	52	0.09	0.39
ENSMUSG00000081467				1.5	0	0	11	14	14	49	44	57	9	11	10	51	31	47	0.46	2.01
ENSMUSG00000023272	76737	Creld2	cysteine-rich with EGF-like domains 2	1.49	0	0	329	207	230	868	721	727	263	163	162	898	514	604	10.42	36.19
ENSMUSG00000027639	56045	Samhd1	SAM domain and HD domain, 1	1.49	0	0	700	758	861	1940	2270	2505	559	597	606	2006	1617	2081	11.01	36.55
ENSMUSG00000081665	18722	Pira1	paired-Ig-like receptor A1	1.49	0	0	4	6	6	28	22	35	3	5	4	29	16	29	0.14	0.9	4380	Osteoclast differentiation - Mus musculus (mouse)
ENSMUSG00000020649	20135	Rrm2	ribonucleotide reductase M2	1.48	0	0	131	146	125	411	355	403	105	115	88	425	253	335	3.41	11.38	00230;00240;00480;01100;04115	Purine metabolism - Mus musculus (mouse);Pyrimidine metabolism - Mus musculus (mouse);Glutathione metabolism - Mus musculus (mouse);Metabolic pathways - Mus musculus (mouse);p53 signaling pathway - Mus musculus (mouse)
ENSMUSG00000052212	68891	Cd177	CD177 antigen	1.48	0	0	252	280	311	802	817	846	201	220	219	829	582	703	5.79	19.39
ENSMUSG00000079018	17067	Ly6c1	lymphocyte antigen 6 complex, locus C1	1.48	0	0	40	42	47	111	139	149	32	33	33	115	99	124	2.79	9.9
ENSMUSG00000071713	12983	Csf2rb	colony stimulating factor 2 receptor, beta, low-affinity (granulocyte-macrophage)	1.48	0	0	118	133	165	378	411	447	94	105	116	391	293	371	1.63	5.54	04060;04210;04630	Cytokine-cytokine receptor interaction - Mus musculus (mouse);Apoptosis - Mus musculus (mouse);Jak-STAT signaling pathway - Mus musculus (mouse)
ENSMUSG00000034206	77782	Polq	polymerase (DNA directed), theta	1.48	0	0	58	57	48	185	152	167	46	45	34	191	108	139	0.35	1.25
ENSMUSG00000042808	14776	Gpx2	glutathione peroxidase 2	1.47	0	0	629	442	443	1462	1465	1518	502	348	312	1512	1044	1261	26.32	88.89	00480;00590	Glutathione metabolism - Mus musculus (mouse);Arachidonic acid metabolism - Mus musculus (mouse)
ENSMUSG00000046718	69550	Bst2	bone marrow stromal cell antigen 2	1.47	0	0	15	18	13	44	48	75	12	14	9	45	34	62	1.11	4.66
ENSMUSG00000060131	241633	Atp8b4	ATPase, class I, type 8B, member 4	1.46	0	0	15	25	17	57	72	73	12	20	12	59	51	61	0.19	0.76
ENSMUSG00000035186	24108	Ubd	ubiquitin D	1.46	0	0	142	125	148	390	401	414	113	98	104	403	286	344	8.27	27.62
ENSMUSG00000024810	77125	Il33	interleukin 33	1.46	0	0	104	108	88	268	306	299	83	85	62	277	218	248	2.19	7.31	4623	Cytosolic DNA-sensing pathway - Mus musculus (mouse)
ENSMUSG00000040364	56546	Sec1	secretory blood group 1	1.46	0	0	3	3	4	18	21	19	2	2	3	19	15	16	0.07	0.51	00601;00603;01100	Glycosphingolipid biosynthesis - lacto and neolacto series - Mus musculus (mouse);Glycosphingolipid biosynthesis - globo series - Mus musculus (mouse);Metabolic pathways - Mus musculus (mouse)
ENSMUSG00000024053	246707	Emilin2	elastin microfibril interfacer 2	1.46	0	0	89	61	70	200	234	213	71	48	49	207	167	177	1.04	3.53
ENSMUSG00000063388				1.45	0	0	0	0	0	4	18	18	0	0	0	4	13	15	0	0.7
ENSMUSG00000057596	209387	Trim30d	tripartite motif-containing 30D	1.45	0	0	13	11	11	36	52	45	10	9	8	37	37	37	0.2	0.86
ENSMUSG00000074934	23892	Grem1	gremlin 1, DAN family BMP antagonist	1.44	0	0	511	469	345	1197	1178	1386	408	369	243	1238	839	1151	5.92	19.38
ENSMUSG00000079419	73656	Ms4a6c	membrane-spanning 4-domains, subfamily A, member 6C	1.44	0	0	86	80	75	204	232	266	69	63	53	211	165	221	2.44	8.14
ENSMUSG00000057191	382062	AB124611	cDNA sequence AB124611	1.44	0	0	26	24	21	70	73	94	21	19	15	72	52	78	0.96	3.64
ENSMUSG00000030560	13032	Ctsc	cathepsin C	1.44	0	0	698	664	597	1599	1854	1992	557	523	420	1653	1321	1655	11.34	36.25	4142	Lysosome - Mus musculus (mouse)
ENSMUSG00000025044	20288	Msr1	macrophage scavenger receptor 1	1.43	0	0	58	56	37	137	175	149	46	44	26	142	125	124	0.76	2.7	4145	Phagosome - Mus musculus (mouse)
ENSMUSG00000039699	74481	Batf2	basic leucine zipper transcription factor, ATF-like 2	1.42	0	0	89	116	101	289	282	301	71	91	71	299	201	250	3.59	11.75
ENSMUSG00000045502	80885	Hcar2	hydroxycarboxylic acid receptor 2	1.41	0	0	11	13	7	44	32	36	9	10	5	46	23	30	0.3	1.24
ENSMUSG00000038037	12703	Socs1	suppressor of cytokine signaling 1	1.41	0	0	10	10	17	34	58	43	8	8	12	35	41	36	0.57	2.35	04120;04380;04630;04910;04930;05145	Ubiquitin mediated proteolysis - Mus musculus (mouse);Osteoclast differentiation - Mus musculus (mouse);Jak-STAT signaling pathway - Mus musculus (mouse);Insulin signaling pathway - Mus musculus (mouse);Type II diabetes mellitus - Mus musculus (mouse);Toxoplasmosis - Mus musculus (mouse)
ENSMUSG00000053338	245126	Tarm1	T cell-interacting, activating receptor on myeloid cells 1	1.41	0	0	0	0	4	17	11	16	0	0	3	18	8	13	0.09	1.09
ENSMUSG00000025491	68713	Ifitm1	interferon induced transmembrane protein 1	1.41	0	0	53	78	51	209	160	159	42	61	36	216	114	132	3.82	12.74	4662	B cell receptor signaling pathway - Mus musculus (mouse)
ENSMUSG00000027323	19361	Rad51	RAD51 recombinase	1.4	0	0	29	27	24	86	80	93	23	21	17	89	57	77	0.44	1.64	03440;05200;05212	Homologous recombination - Mus musculus (mouse);Pathways in cancer - Mus musculus (mouse);Pancreatic cancer - Mus musculus (mouse)
ENSMUSG00000026605	108000	Cenpf	centromere protein F	1.4	0	0	398	323	284	1084	867	904	318	254	200	1121	618	751	1.67	5.46
ENSMUSG00000079298	80782	Klrb1b	killer cell lectin-like receptor subfamily B member 1B	1.4	0	0	1	6	0	17	20	18	1	5	0	18	14	15	0.06	0.53
ENSMUSG00000026535	26388	Ifi202b	interferon activated gene 202B	1.4	0	0	74	69	50	166	199	187	59	54	35	172	142	155	1.98	6.56	4623	Cytosolic DNA-sensing pathway - Mus musculus (mouse)
ENSMUSG00000096727	16912	Psmb9	proteasome (prosome, macropain) subunit, beta type 9 (large multifunctional peptidase 2)	1.39	0	0	98	119	158	311	348	388	78	94	111	322	248	322	2.43	7.76	3050	Proteasome - Mus musculus (mouse)
ENSMUSG00000069793	237886	Slfn9	schlafen 9	1.39	0	0	367	248	182	826	727	716	293	195	128	854	518	595	3.25	10.67
ENSMUSG00000030111	232345	A2m	alpha-2-macroglobulin	1.39	0	0	1	1	9	12	18	36	1	1	6	12	13	30	0.04	0.31	4610	Complement and coagulation cascades - Mus musculus (mouse)
ENSMUSG00000001095	20500	Slc13a2	solute carrier family 13 (sodium-dependent dicarboxylate transporter), member 2	1.39	0	0	145	144	126	288	441	427	116	113	89	298	314	355	3.2	10.24
ENSMUSG00000017861	17865	Mybl2	myeloblastosis oncogene-like 2	1.39	0	0	40	41	47	128	101	138	32	32	33	132	72	115	0.65	2.15
ENSMUSG00000074677	100038947	LOC100038947	signal-regulatory protein beta 1-like	1.39	0	0	0	3	1	11	14	18	0	2	1	11	10	15	0.03	0.37
ENSMUSG00000024798	15566	Htr7	5-hydroxytryptamine (serotonin) receptor 7	1.38	0	0	4	11	9	24	32	42	3	9	6	25	23	35	0.14	0.67	04020;04080	Calcium signaling pathway - Mus musculus (mouse);Neuroactive ligand-receptor interaction - Mus musculus (mouse)
ENSMUSG00000022686	108105	B3gnt5	UDP-GlcNAc:betaGal beta-1,3-N-acetylglucosaminyltransferase 5	1.37	0	0	64	75	58	176	191	187	51	59	41	182	136	155	0.75	2.42	00601;01100	Glycosphingolipid biosynthesis - lacto and neolacto series - Mus musculus (mouse);Metabolic pathways - Mus musculus (mouse)
ENSMUSG00000021266	22375	Wars	tryptophanyl-tRNA synthetase	1.37	0	0	728	639	686	1936	1670	1853	581	503	483	2002	1190	1539	13.26	40.48	00380;00970	Tryptophan metabolism - Mus musculus (mouse);Aminoacyl-tRNA biosynthesis - Mus musculus (mouse)
ENSMUSG00000059657	268885	Stfa2l1	stefin A2 like 1	1.37	0	0	0	0	0	9	7	14	0	0	0	9	5	12	0	1.57
ENSMUSG00000071714	12984	Csf2rb2	colony stimulating factor 2 receptor, beta 2, low-affinity (granulocyte-macrophage)	1.37	0	0	40	60	55	131	138	181	32	47	39	135	98	150	0.63	2.08	04060;04210;04630	Cytokine-cytokine receptor interaction - Mus musculus (mouse);Apoptosis - Mus musculus (mouse);Jak-STAT signaling pathway - Mus musculus (mouse)
ENSMUSG00000040809	12655	Chil3	chitinase-like 3	1.37	0	0	0	0	1	15	8	14	0	0	1	15	6	12	0.02	0.52
ENSMUSG00000033508	67855	Asprv1	aspartic peptidase, retroviral-like 1	1.37	0	0	6	6	6	31	15	33	5	5	4	32	11	27	0.22	1.11
ENSMUSG00000024164	12266	C3	complement component 3	1.37	0	0	2552	3211	3493	7820	7533	9737	2038	2527	2459	8086	5367	8088	33.62	104.55	04145;04610;05140;05142;05150;05322	Phagosome - Mus musculus (mouse);Complement and coagulation cascades - Mus musculus (mouse);Leishmaniasis - Mus musculus (mouse);Chagas disease (American trypanosomiasis) - Mus musculus (mouse);Staphylococcus aureus infection - Mus musculus (mouse);Systemic lupus erythematosus - Mus musculus (mouse)
ENSMUSG00000032487	19225	Ptgs2	prostaglandin-endoperoxide synthase 2	1.37	0	0	64	51	74	192	175	208	51	40	52	199	125	173	0.85	2.97	00590;01100;04370;05140;05200;05222	Arachidonic acid metabolism - Mus musculus (mouse);Metabolic pathways - Mus musculus (mouse);VEGF signaling pathway - Mus musculus (mouse);Leishmaniasis - Mus musculus (mouse);Pathways in cancer - Mus musculus (mouse);Small cell lung cancer - Mus musculus (mouse)
ENSMUSG00000037679	70435	Inf2	inverted formin, FH2 and WH2 domain containing	1.36	0	0	98	111	89	236	257	323	78	87	63	244	183	268	1.2	3.79
ENSMUSG00000087700				1.36	0	0	13	9	10	28	44	43	10	7	7	29	31	36	0.4	1.69
ENSMUSG00000024737	65221	Slc15a3	solute carrier family 15, member 3	1.35	0	0	24	34	21	76	80	79	19	27	15	79	57	66	0.3	1.03
ENSMUSG00000035373	20306	Ccl7	chemokine (C-C motif) ligand 7	1.34	0	0	11	5	3	25	21	42	9	4	2	26	15	35	0.44	2.37	04060;04062	Cytokine-cytokine receptor interaction - Mus musculus (mouse);Chemokine signaling pathway - Mus musculus (mouse)
ENSMUSG00000024397	11629	Aif1	allograft inflammatory factor 1	1.33	0	0	63	85	94	197	223	231	50	67	66	204	159	192	5.15	15.9
ENSMUSG00000059498	14131	Fcgr3	Fc receptor, IgG, low affinity III	1.33	0	0	124	137	128	345	334	348	99	108	90	357	238	289	5.37	16.27	04145;04380;04650;05140;05150;05322	Phagosome - Mus musculus (mouse);Osteoclast differentiation - Mus musculus (mouse);Natural killer cell mediated cytotoxicity - Mus musculus (mouse);Leishmaniasis - Mus musculus (mouse);Staphylococcus aureus infection - Mus musculus (mouse);Systemic lupus erythematosus - Mus musculus (mouse)
ENSMUSG00000058818	18733	Pirb	paired Ig-like receptor B	1.32	0	0	34	48	53	120	94	166	27	38	37	124	67	138	0.66	2.13	04380;04662	Osteoclast differentiation - Mus musculus (mouse);B cell receptor signaling pathway - Mus musculus (mouse)
ENSMUSG00000004371	16156	Il11	interleukin 11	1.32	0	0	6	5	1	16	20	30	5	4	1	17	14	25	0.19	1.12	04060;04630;04640;05323	Cytokine-cytokine receptor interaction - Mus musculus (mouse);Jak-STAT signaling pathway - Mus musculus (mouse);Hematopoietic cell lineage - Mus musculus (mouse);Rheumatoid arthritis - Mus musculus (mouse)
ENSMUSG00000075611				1.32	0	0	93	57	72	206	206	202	74	45	51	213	147	168	1.53	4.87
ENSMUSG00000046179	108961	E2f8	E2F transcription factor 8	1.32	0	0	95	93	75	271	188	237	76	73	53	280	134	197	1.32	4.03
ENSMUSG00000030732	69121	Chrdl2	chordin-like 2	1.31	0	0	6	4	3	15	20	29	5	3	2	16	14	24	0.16	0.9
ENSMUSG00000090293				1.31	0	0	6	4	4	17	20	34	5	3	3	18	14	28	0.12	0.68
ENSMUSG00000070427	16068	Il18bp	interleukin 18 binding protein	1.31	0	0	45	34	40	106	112	108	36	27	28	110	80	90	1.58	4.98
ENSMUSG00000030786	16409	Itgam	integrin alpha M	1.31	0	0	135	138	151	394	334	364	108	109	106	407	238	302	1.65	4.85	04145;04514;04640;04670;04810;05140;05146;05150	Phagosome - Mus musculus (mouse);Cell adhesion molecules (CAMs) - Mus musculus (mouse);Hematopoietic cell lineage - Mus musculus (mouse);Leukocyte transendothelial migration - Mus musculus (mouse);Regulation of actin cytoskeleton - Mus musculus (mouse);Leishmaniasis - Mus musculus (mouse);Amoebiasis - Mus musculus (mouse);Staphylococcus aureus infection - Mus musculus (mouse)
ENSMUSG00000058163	432555	Gm5431	predicted gene 5431	1.3	0	0	64	79	72	197	189	183	51	62	51	204	135	152	1.33	4.05
ENSMUSG00000042129	213391	Rassf4	Ras association (RalGDS/AF-6) domain family member 4	1.3	0	0	289	263	222	585	727	675	231	207	156	605	518	561	2.26	6.68
ENSMUSG00000074417	18724	Pira11	paired-Ig-like receptor A11	1.3	0	0	19	13	26	60	44	67	15	10	18	62	31	56	0.5	1.72	4380	Osteoclast differentiation - Mus musculus (mouse)
ENSMUSG00000053675	74176	Tgm5	transglutaminase 5	1.3	0	0	3	4	1	20	20	7	2	3	1	21	14	6	0.05	0.38
ENSMUSG00000056148	103142	Rdh9	retinol dehydrogenase 9	1.29	0	0	16	14	16	38	66	46	13	11	11	39	47	38	0.32	1.18
ENSMUSG00000035020	71920	Epgn	epithelial mitogen	1.29	0	0	5	1	3	18	11	18	4	1	2	19	8	15	0.1	0.58
ENSMUSG00000024795	240641	Kif20b	kinesin family member 20B	1.29	0	0	222	122	91	448	352	373	177	96	64	463	251	310	1.44	4.5
ENSMUSG00000028312	14211	Smc2	structural maintenance of chromosomes 2	1.29	0	0	401	388	320	949	997	850	320	305	225	981	710	706	3.8	11.01
ENSMUSG00000092500				1.28	0	0	53	27	38	103	132	95	42	21	27	107	94	79	3.28	10.56
ENSMUSG00000049939	192198	Lrrc4	leucine rich repeat containing 4	1.28	0	0	15	13	14	49	35	46	12	10	10	51	25	38	0.22	0.77
ENSMUSG00000022769	64136	Sdf2l1	stromal cell-derived factor 2-like 1	1.28	0	0	183	196	142	473	411	427	146	154	100	489	293	355	8.72	25.24
ENSMUSG00000028599	21938	Tnfrsf1b	tumor necrosis factor receptor superfamily, member 1b	1.27	0	0	229	281	294	599	692	713	183	221	207	619	493	592	3.93	11.2	04060;04920;05014	Cytokine-cytokine receptor interaction - Mus musculus (mouse);Adipocytokine signaling pathway - Mus musculus (mouse);Amyotrophic lateral sclerosis (ALS) - Mus musculus (mouse)
ENSMUSG00000025804	12768	Ccr1	chemokine (C-C motif) receptor 1	1.27	0	0	74	80	74	176	180	229	59	63	52	182	128	190	1.5	4.42	04060;04062	Cytokine-cytokine receptor interaction - Mus musculus (mouse);Chemokine signaling pathway - Mus musculus (mouse)
ENSMUSG00000056025	12722	Clca3a1	chloride channel accessory 3A1	1.27	0	0	28	19	28	60	74	81	22	15	20	62	53	67	0.37	1.21	04740;04972	Olfactory transduction - Mus musculus (mouse);Pancreatic secretion - Mus musculus (mouse)
ENSMUSG00000025492	66141	Ifitm3	interferon induced transmembrane protein 3	1.27	0	0	612	592	572	1393	1467	1476	489	466	403	1440	1045	1226	48.72	136.4
ENSMUSG00000032109	270151	Nlrx1	NLR family member X1	1.26	0	0	60	89	70	177	211	178	48	70	49	183	150	148	1.1	3.27	4622	RIG-I-like receptor signaling pathway - Mus musculus (mouse)
ENSMUSG00000028874	14191	Fgr	FGR proto-oncogene, Src family tyrosine kinase	1.26	0	0	33	48	55	100	112	153	26	38	39	103	80	127	0.76	2.33	4062	Chemokine signaling pathway - Mus musculus (mouse)
ENSMUSG00000035208	276950	Slfn8	schlafen 8	1.26	0	0	88	95	115	232	246	271	70	75	81	240	175	225	1.39	3.99
ENSMUSG00000026185	16011	Igfbp5	insulin-like growth factor binding protein 5	1.26	0	0	1763	1814	1750	4585	4099	4361	1408	1428	1232	4741	2920	3623	16.5	46.33
ENSMUSG00000070777	71601	Ceacam20	carcinoembryonic antigen-related cell adhesion molecule 20	1.26	0	0	403	357	396	1043	821	993	322	281	279	1079	585	825	7.43	21.07
ENSMUSG00000046402	19659	Rbp1	retinol binding protein 1, cellular	1.26	0	0	16	33	23	46	88	77	13	26	16	48	63	64	0.51	1.72
ENSMUSG00000050014	328561	Apol10b	apolipoprotein L 10B	1.26	0	0	35	39	28	91	83	101	28	31	20	94	59	84	0.96	2.96
ENSMUSG00000024338	16913	Psmb8	proteasome (prosome, macropain) subunit, beta type 8 (large multifunctional peptidase 7)	1.25	0	0	348	362	340	852	813	900	278	285	239	881	579	748	10.24	28.72	3050	Proteasome - Mus musculus (mouse)
ENSMUSG00000030353	21679	Tead4	TEA domain family member 4	1.25	0	0	6	3	4	17	13	29	5	2	3	18	9	24	0.08	0.41
ENSMUSG00000015340	13058	Cybb	cytochrome b-245, beta polypeptide	1.25	0	0	536	525	585	1315	1345	1335	428	413	412	1360	958	1109	6.45	17.93	04145;04380;04670	Phagosome - Mus musculus (mouse);Osteoclast differentiation - Mus musculus (mouse);Leukocyte transendothelial migration - Mus musculus (mouse)
ENSMUSG00000054203	226695	Ifi205	interferon activated gene 205	1.24	0	0	63	65	60	147	167	164	50	51	42	152	119	136	2.16	6.32
ENSMUSG00000000031				1.24	0	0	9	11	1	35	28	28	7	9	1	36	20	23	0.17	0.84
ENSMUSG00000064400				1.24	0	0	26	28	31	685	25	17	21	22	22	708	18	14	7.41	71.06
ENSMUSG00000039934	212167	Gsap	gamma-secretase activating protein	1.24	0	0	106	93	101	244	202	301	85	73	71	252	144	250	1.49	4.27
ENSMUSG00000016194	15483	Hsd11b1	hydroxysteroid 11-beta dehydrogenase 1	1.24	0	0	38	42	47	121	104	110	30	33	33	125	74	91	1.49	4.5	00140;01100;04960	Steroid hormone biosynthesis - Mus musculus (mouse);Metabolic pathways - Mus musculus (mouse);Aldosterone-regulated sodium reabsorption - Mus musculus (mouse)
ENSMUSG00000030790	11535	Adm	adrenomedullin	1.24	0	0	29	17	13	62	39	69	23	13	9	64	28	57	0.78	2.64
ENSMUSG00000046841	216197	Ckap4	cytoskeleton-associated protein 4	1.24	0	0	182	166	188	445	394	454	145	131	132	460	281	377	3.42	9.47	4141	Protein processing in endoplasmic reticulum - Mus musculus (mouse)
ENSMUSG00000043263	236312	Pyhin1	pyrin and HIN domain family, member 1	1.24	0	0	26	19	30	56	80	75	21	15	21	58	57	62	0.4	1.29
ENSMUSG00000060445	320558	Sycp2	synaptonemal complex protein 2	1.24	0	0	3	0	3	14	8	19	2	0	2	14	6	16	0.02	0.16
ENSMUSG00000076598				1.23	0	0	21	24	17	116	109	87	17	19	12	120	78	72	3.88	22.19
ENSMUSG00000041324	16323	Inhba	inhibin beta-A	1.23	0	0	10	8	10	38	17	39	8	6	7	39	12	32	0.26	1.02	04060;04350	Cytokine-cytokine receptor interaction - Mus musculus (mouse);TGF-beta signaling pathway - Mus musculus (mouse)
ENSMUSG00000028885	100340	Smpdl3b	sphingomyelin phosphodiesterase, acid-like 3B	1.23	0	0	95	65	61	200	171	183	76	51	43	207	122	152	2.04	5.89
ENSMUSG00000047230	12738	Cldn2	claudin 2	1.23	0	0	394	354	190	866	799	885	315	279	134	895	569	735	5.7	17.88	04514;04530;04670;05160	Cell adhesion molecules (CAMs) - Mus musculus (mouse);Tight junction - Mus musculus (mouse);Leukocyte transendothelial migration - Mus musculus (mouse);Hepatitis C - Mus musculus (mouse)
ENSMUSG00000021187	74413	Tc2n	tandem C2 domains, nuclear	1.22	0	0	142	123	108	330	277	302	113	97	76	341	197	251	1.31	3.66
ENSMUSG00000065629				1.22	0	0	10	4	10	162	10	16	8	3	7	168	7	13	2.06	18.44
ENSMUSG00000034362	209294	Csta1	cystatin A1	1.22	0	0	1	3	0	15	8	13	1	2	0	15	6	11	0.03	0.28
ENSMUSG00000032575	74840	Manf	mesencephalic astrocyte-derived neurotrophic factor	1.22	0	0	714	595	526	1537	1425	1425	570	468	370	1589	1015	1184	15.14	41.61
ENSMUSG00000038156	233744	Spon1	spondin 1, (f-spondin) extracellular matrix protein	1.22	0	0	222	250	237	553	550	615	177	197	167	572	392	511	2.14	5.96
ENSMUSG00000035692	100038882	Isg15	ISG15 ubiquitin-like modifier	1.22	0	0	59	79	58	191	161	136	47	62	41	197	115	113	4.82	13.72	4622	RIG-I-like receptor signaling pathway - Mus musculus (mouse)
ENSMUSG00000021702	21828	Thbs4	thrombospondin 4	1.21	0	0	34	50	37	98	114	100	27	39	26	101	81	83	0.7	2.07	04145;04350;04510;04512;05144	Phagosome - Mus musculus (mouse);TGF-beta signaling pathway - Mus musculus (mouse);Focal adhesion - Mus musculus (mouse);ECM-receptor interaction - Mus musculus (mouse);Malaria - Mus musculus (mouse)
ENSMUSG00000023913	27226	Pla2g7	phospholipase A2, group VII (platelet-activating factor acetylhydrolase, plasma)	1.21	0	0	232	271	239	497	627	660	185	213	168	514	447	548	6.57	18.18	00565;01100	Ether lipid metabolism - Mus musculus (mouse);Metabolic pathways - Mus musculus (mouse)
ENSMUSG00000076534				1.21	0	0	26	22	28	77	73	81	21	17	20	80	52	67	4.24	14.72
ENSMUSG00000034361	234577	Cpne2	copine II	1.2	0	0	153	142	142	362	348	324	122	112	100	374	248	269	3.47	9.41
ENSMUSG00000031490	13685	Eif4ebp1	eukaryotic translation initiation factor 4E binding protein 1	1.2	0	0	94	85	81	226	166	237	75	67	57	234	118	197	4.92	13.72	03013;04012;04150;04910;05221	RNA transport - Mus musculus (mouse);ErbB signaling pathway - Mus musculus (mouse);mTOR signaling pathway - Mus musculus (mouse);Insulin signaling pathway - Mus musculus (mouse);Acute myeloid leukemia - Mus musculus (mouse)
ENSMUSG00000056501	12608	Cebpb	CCAAT/enhancer binding protein (C/EBP), beta	1.19	0	0	23	22	17	49	52	67	18	17	12	51	37	56	0.75	2.4
ENSMUSG00000017146	12189	Brca1	breast cancer 1, early onset	1.19	0	0	142	98	115	314	281	252	113	77	81	325	200	209	1	2.74	4120	Ubiquitin mediated proteolysis - Mus musculus (mouse)
ENSMUSG00000001517	14235	Foxm1	forkhead box M1	1.19	0	0	44	88	47	153	125	169	35	69	33	158	89	140	0.75	2.17
ENSMUSG00000032561	56318	Acpp	acid phosphatase, prostate	1.19	0	0	157	154	161	343	444	337	125	121	113	355	316	280	1.95	5.33	740	Riboflavin metabolism - Mus musculus (mouse)
ENSMUSG00000047810	78317	Ccdc88b	coiled-coil domain containing 88B	1.18	0	0	63	62	78	171	154	164	50	49	55	177	110	136	0.76	2.1
ENSMUSG00000021322	27052	Aoah	acyloxyacyl hydrolase	1.18	0	0	5	14	17	36	28	45	4	11	12	37	20	37	0.23	0.8
ENSMUSG00000003283	15162	Hck	hemopoietic cell kinase	1.18	0	0	64	71	94	179	164	219	51	56	66	185	117	182	2.04	5.75	04062;04666	Chemokine signaling pathway - Mus musculus (mouse);Fc gamma R-mediated phagocytosis - Mus musculus (mouse)
ENSMUSG00000024730	64381	Ms4a8a	membrane-spanning 4-domains, subfamily A, member 8A	1.18	0	0	1226	1001	989	2631	2438	2361	979	788	696	2721	1737	1961	55.24	146.44
ENSMUSG00000032586	22036	Traip	TRAF-interacting protein	1.18	0	0	18	15	16	38	48	53	14	12	11	39	34	44	0.33	1.1
ENSMUSG00000033538	12363	Casp4	caspase 4, apoptosis-related cysteine peptidase	1.18	0	0	182	147	138	341	328	431	145	116	97	353	234	358	4.56	12.4
ENSMUSG00000030149	27007	Klrk1	killer cell lectin-like receptor subfamily K, member 1	1.18	0	0	28	24	36	62	79	84	22	19	25	64	56	70	0.51	1.5	4650	Natural killer cell mediated cytotoxicity - Mus musculus (mouse)
ENSMUSG00000097194	320377	9330175E14Rik	RIKEN cDNA 9330175E14 gene	1.18	0	0	3	9	13	32	24	24	2	7	9	33	17	20	0.1	0.39
ENSMUSG00000020120	56193	Plek	pleckstrin	1.18	0	0	194	222	273	493	522	589	155	175	192	510	372	489	3.14	8.36
ENSMUSG00000029798	67138	Herc6	hect domain and RLD 6	1.18	0	0	165	207	170	415	437	423	132	163	120	429	311	351	1.91	5.14
ENSMUSG00000031821	272551	Gins2	GINS complex subunit 2 (Psf2 homolog)	1.18	0	0	39	30	33	106	69	83	31	24	23	110	49	69	0.49	1.41
ENSMUSG00000055541	52855	Lair1	leukocyte-associated Ig-like receptor 1	1.17	0	0	64	67	85	170	152	203	51	53	60	176	108	169	1.17	3.25
ENSMUSG00000040033	20847	Stat2	signal transducer and activator of transcription 2	1.17	0	0	351	347	281	706	793	779	280	273	198	730	565	647	4.13	11.05	04062;04380;04630;05160	Chemokine signaling pathway - Mus musculus (mouse);Osteoclast differentiation - Mus musculus (mouse);Jak-STAT signaling pathway - Mus musculus (mouse);Hepatitis C - Mus musculus (mouse)
ENSMUSG00000037405	15894	Icam1	intercellular adhesion molecule 1	1.17	0	0	125	121	169	317	299	347	100	95	119	328	213	288	3.05	8.1	04514;04650;04670;05143;05144;05150;05323;05416	Cell adhesion molecules (CAMs) - Mus musculus (mouse);Natural killer cell mediated cytotoxicity - Mus musculus (mouse);Leukocyte transendothelial migration - Mus musculus (mouse);African trypanosomiasis - Mus musculus (mouse);Malaria - Mus musculus (mouse);Staphylococcus aureus infection - Mus musculus (mouse);Rheumatoid arthritis - Mus musculus (mouse);Viral myocarditis - Mus musculus (mouse)
ENSMUSG00000057610				1.17	0	0	30	13	48	230	95	46	24	10	34	238	68	38	9.33	42.78
ENSMUSG00000022650	57263	Retnlb	resistin like beta	1.17	0	0	989	847	1060	2161	2055	2406	790	667	746	2235	1464	1999	77.62	203.62
ENSMUSG00000022964	77975	Tmem50b	transmembrane protein 50B	1.17	0	0	347	254	217	688	588	634	277	200	153	711	419	527	6.46	17.36
ENSMUSG00000003355	66120	Fkbp11	FK506 binding protein 11	1.16	0	0	40	34	38	93	95	89	32	27	27	96	68	74	2.87	8.08
ENSMUSG00000028633	51797	Ctps	cytidine 5'-triphosphate synthase	1.16	0	0	185	205	148	429	410	404	148	161	104	444	292	336	3.69	9.8	00240;01100	Pyrimidine metabolism - Mus musculus (mouse);Metabolic pathways - Mus musculus (mouse)
ENSMUSG00000039146	15061	Ifi44l	interferon-induced protein 44 like	1.16	0	0	9	10	7	33	17	33	7	8	5	34	12	27	0.99	3.63
ENSMUSG00000028028	71481	Alpk1	alpha-kinase 1	1.16	0	0	260	229	203	505	532	556	208	180	143	522	379	462	1.99	5.27
ENSMUSG00000026039	68549	Sgol2a	shugoshin-like 2a (S. pombe)	1.16	0	0	30	34	13	65	83	57	24	27	9	67	59	47	0.29	0.88
ENSMUSG00000017737	17395	Mmp9	matrix metallopeptidase 9	1.16	0	0	33	46	40	89	95	113	26	36	28	92	68	94	0.69	2	04670;05200;05219	Leukocyte transendothelial migration - Mus musculus (mouse);Pathways in cancer - Mus musculus (mouse);Bladder cancer - Mus musculus (mouse)
ENSMUSG00000039748	26909	Exo1	exonuclease 1	1.16	0	0	35	32	45	104	79	94	28	25	32	108	56	78	0.38	1.07	3430	Mismatch repair - Mus musculus (mouse)
ENSMUSG00000049134	18175	Nrap	nebulin-related anchoring protein	1.16	0	0	45	34	41	102	95	95	36	27	29	105	68	79	0.41	1.13
ENSMUSG00000021196	56421	Pfkp	phosphofructokinase, platelet	1.15	0	0	1245	1235	1215	2784	2446	3077	994	972	855	2879	1743	2556	14.73	38.09	00010;00030;00051;00052;01100	Glycolysis / Gluconeogenesis - Mus musculus (mouse);Pentose phosphate pathway - Mus musculus (mouse);Fructose and mannose metabolism - Mus musculus (mouse);Galactose metabolism - Mus musculus (mouse);Metabolic pathways - Mus musculus (mouse)
ENSMUSG00000020469	17898	Myl7	myosin, light polypeptide 7, regulatory	1.15	0	0	15	9	13	41	42	25	12	7	9	42	30	21	1.16	3.88	04510;04530;04670;04810	Focal adhesion - Mus musculus (mouse);Tight junction - Mus musculus (mouse);Leukocyte transendothelial migration - Mus musculus (mouse);Regulation of actin cytoskeleton - Mus musculus (mouse)
ENSMUSG00000017715	74451	Pgs1	phosphatidylglycerophosphate synthase 1	1.15	0	0	89	93	70	195	211	189	71	73	49	202	150	157	1.5	4.07	00564;01100	Glycerophospholipid metabolism - Mus musculus (mouse);Metabolic pathways - Mus musculus (mouse)
ENSMUSG00000025665	67071	Rps6ka6	ribosomal protein S6 kinase polypeptide 6	1.15	0	0	35	19	18	68	52	67	28	15	13	70	37	56	0.32	0.96	04010;04114;04150;04720;04722;04914	MAPK signaling pathway - Mus musculus (mouse);Oocyte meiosis - Mus musculus (mouse);mTOR signaling pathway - Mus musculus (mouse);Long-term potentiation - Mus musculus (mouse);Neurotrophin signaling pathway - Mus musculus (mouse);Progesterone-mediated oocyte maturation - Mus musculus (mouse)
ENSMUSG00000020572	59027	Nampt	nicotinamide phosphoribosyltransferase	1.15	0	0	616	569	545	1179	1381	1364	492	448	384	1219	984	1133	7.07	18.41	760	Nicotinate and nicotinamide metabolism - Mus musculus (mouse)
ENSMUSG00000027333	228608	Smox	spermine oxidase	1.15	0	0	53	60	53	139	107	147	42	47	37	144	76	122	1.33	3.66
ENSMUSG00000061577	382045	Adgrg5	adhesion G protein-coupled receptor G5	1.15	0	0	18	5	18	40	28	51	14	4	13	41	20	42	0.26	0.87
ENSMUSG00000037313	21335	Tacc3	transforming, acidic coiled-coil containing protein 3	1.15	0	0	158	196	175	420	382	397	126	154	123	434	272	330	3.39	8.82	3013	RNA transport - Mus musculus (mouse)
ENSMUSG00000035673	216161	Sbno2	strawberry notch homolog 2 (Drosophila)	1.15	0	0	311	356	349	738	752	815	248	280	246	763	536	677	4.47	11.64
ENSMUSG00000022696	320007	Sidt1	SID1 transmembrane family, member 1	1.15	0	0	80	88	57	159	174	209	64	69	40	164	124	174	0.95	2.63
ENSMUSG00000027379	12235	Bub1	BUB1, mitotic checkpoint serine/threonine kinase	1.14	0	0	95	89	65	212	180	199	76	70	46	219	128	165	1.35	3.68	04110;04114;04914	Cell cycle - Mus musculus (mouse);Oocyte meiosis - Mus musculus (mouse);Progesterone-mediated oocyte maturation - Mus musculus (mouse)
ENSMUSG00000046223	18793	Plaur	plasminogen activator, urokinase receptor	1.14	0	0	16	17	24	58	35	65	13	13	17	60	25	54	0.76	2.43	4610	Complement and coagulation cascades - Mus musculus (mouse)
ENSMUSG00000022548	11815	Apod	apolipoprotein D	1.14	0	0	20	29	21	64	59	67	16	23	15	66	42	56	0.63	1.96
ENSMUSG00000045328	229841	Cenpe	centromere protein E	1.14	0	0	364	307	200	680	682	701	291	242	141	703	486	582	2.06	5.63
ENSMUSG00000037731	230787	Themis2	thymocyte selection associated family member 2	1.14	0	0	100	128	135	220	303	323	80	101	95	228	216	268	2.2	5.88
ENSMUSG00000032115	12282	Hyou1	hypoxia up-regulated 1	1.14	0	0	909	764	689	1951	1589	1827	726	601	485	2017	1132	1518	8.9	23.26	4141	Protein processing in endoplasmic reticulum - Mus musculus (mouse)
ENSMUSG00000069456	19683	Rdh16	retinol dehydrogenase 16	1.14	0	0	197	174	145	418	453	329	157	137	102	432	323	273	2.91	7.75	00830;01100	Retinol metabolism - Mus musculus (mouse);Metabolic pathways - Mus musculus (mouse)
ENSMUSG00000026177	18173	Slc11a1	solute carrier family 11 (proton-coupled divalent metal ion transporters), member 1	1.13	0	0	26	37	30	67	62	105	21	29	21	69	44	87	0.63	1.84	4142	Lysosome - Mus musculus (mouse)
ENSMUSG00000060508	243874	Nlrp9b	NLR family, pyrin domain containing 9B	1.13	0	0	13	8	13	29	27	43	10	6	9	30	19	36	0.18	0.64
ENSMUSG00000086320				1.13	0	0	23	47	45	91	87	102	18	37	32	94	62	85	3.43	9.55
ENSMUSG00000053541				1.13	0	0	125	88	121	248	244	276	100	69	85	256	174	229	0.94	2.48
ENSMUSG00000054404	327978	Slfn5	schlafen 5	1.13	0	0	321	273	330	693	658	698	256	215	232	717	469	580	4.21	10.72
ENSMUSG00000022146	18414	Osmr	oncostatin M receptor	1.13	0	0	175	147	199	349	383	448	140	116	140	361	273	372	1.77	4.6	04060;04630	Cytokine-cytokine receptor interaction - Mus musculus (mouse);Jak-STAT signaling pathway - Mus musculus (mouse)
ENSMUSG00000024300	17916	Myo1f	myosin IF	1.12	0	0	125	135	172	298	300	389	100	106	121	308	214	323	2.11	5.53
ENSMUSG00000036596	242939	Cpz	carboxypeptidase Z	1.12	0	0	1	0	1	15	7	10	1	0	1	15	5	8	0.02	0.3
ENSMUSG00000022824	17063	Muc13	mucin 13, epithelial transmembrane	1.12	0	0	13093	10779	10285	24558	27525	23447	10456	8484	7240	25395	19610	19477	213.56	541.51
ENSMUSG00000028194	69219	Ddah1	dimethylarginine dimethylaminohydrolase 1	1.12	0	0	303	276	325	661	651	707	242	217	229	684	464	587	4.47	11.45
ENSMUSG00000038058	107607	Nod1	nucleotide-binding oligomerization domain containing 1	1.12	0	0	94	98	82	172	205	260	75	77	58	178	146	216	1.18	3.16	4621	NOD-like receptor signaling pathway - Mus musculus (mouse)
ENSMUSG00000025059	14933	Gk	glycerol kinase	1.12	0	0	157	127	82	258	293	306	125	100	58	267	209	254	1.56	4.22	00561;01100;03320	Glycerolipid metabolism - Mus musculus (mouse);Metabolic pathways - Mus musculus (mouse);PPAR signaling pathway - Mus musculus (mouse)
ENSMUSG00000013483	170720	Card14	caspase recruitment domain family, member 14	1.12	0	0	60	38	57	108	146	111	48	30	40	112	104	92	0.69	1.85
ENSMUSG00000020914	21973	Top2a	topoisomerase (DNA) II alpha	1.12	0	0	1991	2015	2048	4770	4337	4270	1590	1586	1442	4932	3090	3547	21.58	54.6
ENSMUSG00000029657	15505	Hsph1	heat shock 105kDa/110kDa protein 1	1.12	0	0	661	389	365	1365	1267	1201	528	306	257	1411	903	998	5.5	17.14	4141	Protein processing in endoplasmic reticulum - Mus musculus (mouse)
ENSMUSG00000067780	94227	Pi15	peptidase inhibitor 15	1.11	0	0	54	69	53	111	143	161	43	54	37	115	102	134	0.47	1.28
ENSMUSG00000073598	73449	1700066B19Rik	RIKEN cDNA 1700066B19 gene	1.11	0	0	50	43	45	123	102	100	40	34	32	127	73	83	1.03	2.77
ENSMUSG00000028718	20460	Stil	Scl/Tal1 interrupting locus	1.11	0	0	65	44	48	119	140	112	52	35	34	123	100	93	0.55	1.47
ENSMUSG00000073409	15019	H2-Q8	histocompatibility 2, Q region locus 8	1.11	0	0	168	185	199	403	385	435	134	146	140	417	274	361	4.93	12.52	04144;04145;04514;04612;04940;05320;05330;05332;05416	Endocytosis - Mus musculus (mouse);Phagosome - Mus musculus (mouse);Cell adhesion molecules (CAMs) - Mus musculus (mouse);Antigen processing and presentation - Mus musculus (mouse);Type I diabetes mellitus - Mus musculus (mouse);Autoimmune thyroid disease - Mus musculus (mouse);Allograft rejection - Mus musculus (mouse);Graft-versus-host disease - Mus musculus (mouse);Viral myocarditis - Mus musc…
ENSMUSG00000029299	27405	Abcg3	ATP-binding cassette, sub-family G (WHITE), member 3	1.11	0	0	29	29	47	79	90	85	23	23	33	82	64	71	0.65	1.79	2010	ABC transporters - Mus musculus (mouse)
ENSMUSG00000027199	67092	Gatm	glycine amidinotransferase (L-arginine:glycine amidinotransferase)	1.11	0	0	118	97	105	251	240	225	94	76	74	260	171	187	2.49	6.39	00260;00330;01100	Glycine, serine and threonine metabolism - Mus musculus (mouse);Arginine and proline metabolism - Mus musculus (mouse);Metabolic pathways - Mus musculus (mouse)
ENSMUSG00000027907	20195	S100a11	S100 calcium binding protein A11	1.11	0	0	341	262	209	742	519	568	272	206	147	767	370	472	29.4	76.28
ENSMUSG00000074656	67204	Eif2s2	eukaryotic translation initiation factor 2, subunit 2 (beta)	1.11	0	0	1232	781	617	2070	2035	1855	984	615	434	2141	1450	1541	11.85	30.94	3013	RNA transport - Mus musculus (mouse)
ENSMUSG00000024989	74107	Cep55	centrosomal protein 55	1.1	0	0	131	93	109	292	237	218	105	73	77	302	169	181	2.25	5.76
ENSMUSG00000022651	245195	Retnlg	resistin like gamma	1.1	0	0	8	13	16	44	21	35	6	10	11	45	15	29	1.1	3.5
ENSMUSG00000018920	66102	Cxcl16	chemokine (C-X-C motif) ligand 16	1.1	0	0	96	93	138	247	226	256	77	73	97	255	161	213	2.26	5.77	04060;04062	Cytokine-cytokine receptor interaction - Mus musculus (mouse);Chemokine signaling pathway - Mus musculus (mouse)
ENSMUSG00000032254	71819	Kif23	kinesin family member 23	1.1	0	0	286	263	281	640	570	609	228	207	198	662	406	506	4.51	11.34
ENSMUSG00000030022	101401	Adamts9	a disintegrin-like and metallopeptidase (reprolysin type) with thrombospondin type 1 motif, 9	1.1	0	0	88	93	82	180	181	238	70	73	58	186	129	198	0.61	1.6
ENSMUSG00000051220	236930	Ercc6l	excision repair cross-complementing rodent repair deficiency complementation group 6 like	1.1	0	0	114	130	118	253	293	264	91	102	83	262	209	219	1.27	3.26
ENSMUSG00000067653	78321	Ankrd23	ankyrin repeat domain 23	1.1	0	0	4	4	3	11	21	18	3	3	2	11	15	15	0.1	0.54
ENSMUSG00000045551	14293	Fpr1	formyl peptide receptor 1	1.1	0	0	3	0	1	15	6	12	2	0	1	15	4	10	0.05	0.52	04080;05150	Neuroactive ligand-receptor interaction - Mus musculus (mouse);Staphylococcus aureus infection - Mus musculus (mouse)
ENSMUSG00000021109	15251	Hif1a	hypoxia inducible factor 1, alpha subunit	1.1	0	0	1838	1334	1213	3364	3276	2981	1468	1050	854	3479	2334	2476	17.2	43.36	04150;05200;05211	mTOR signaling pathway - Mus musculus (mouse);Pathways in cancer - Mus musculus (mouse);Renal cell carcinoma - Mus musculus (mouse)
ENSMUSG00000020256	216188	Aldh1l2	aldehyde dehydrogenase 1 family, member L2	1.1	0	0	14	15	16	39	39	45	11	12	11	40	28	37	0.14	0.43	670	One carbon pool by folate - Mus musculus (mouse)
ENSMUSG00000094094				1.09	0	0	8	8	10	29	21	36	6	6	7	30	15	30	1.35	5.33
ENSMUSG00000017716	11799	Birc5	baculoviral IAP repeat-containing 5	1.09	0	0	210	183	200	508	383	421	168	144	141	525	273	350	3.31	8.39	05200;05210	Pathways in cancer - Mus musculus (mouse);Colorectal cancer - Mus musculus (mouse)
ENSMUSG00000092730	100306957	Snora24	small nucleolar RNA, H/ACA box 24	1.09	0	0	751	465	487	3350	1074	764	600	366	343	3464	765	635	242.88	843.15
ENSMUSG00000042306	66166	S100a14	S100 calcium binding protein A14	1.09	0	0	120	108	116	244	244	276	96	85	82	252	174	229	5.84	14.87
ENSMUSG00000026864	14828	Hspa5	heat shock protein 5	1.09	0	0	5580	3965	3378	10188	9413	8879	4456	3121	2378	10535	6706	7376	91.58	232.13	03060;04141;04612;05020	Protein export - Mus musculus (mouse);Protein processing in endoplasmic reticulum - Mus musculus (mouse);Antigen processing and presentation - Mus musculus (mouse);Prion diseases - Mus musculus (mouse)
ENSMUSG00000096768	170942	Erdr1	erythroid differentiation regulator 1	1.09	0	0	16	4	7	41	17	30	13	3	5	42	12	25	0.57	2.11
ENSMUSG00000036944	213068	Tmem71	transmembrane protein 71	1.09	0	0	14	22	16	44	51	43	11	17	11	46	36	36	0.32	1
ENSMUSG00000040522	170744	Tlr8	toll-like receptor 8	1.09	0	0	41	33	47	82	84	119	33	26	33	85	60	99	0.66	1.78	4620	Toll-like receptor signaling pathway - Mus musculus (mouse)
ENSMUSG00000085873				1.09	0	0	14	6	9	32	24	29	11	5	6	33	17	24	0.67	2.27
ENSMUSG00000074300	407795	BC030870	cDNA sequence BC030870	1.08	0	0	463	315	267	828	721	746	370	248	188	856	514	620	29.41	74.38
ENSMUSG00000080917				1.08	0	0	6	4	13	24	15	33	5	3	9	25	11	27	0.23	0.85
ENSMUSG00000007682	13371	Dio2	deiodinase, iodothyronine, type II	1.08	0	0	10	5	3	26	15	22	8	4	2	27	11	18	0.06	0.23
ENSMUSG00000064147	442827	Rab44	RAB44, member RAS oncogene family	1.08	0	0	3	6	6	18	20	24	2	5	4	19	14	20	0.07	0.32
ENSMUSG00000039005	21898	Tlr4	toll-like receptor 4	1.08	0	0	165	149	102	285	284	353	132	117	72	295	202	293	1.89	4.84	04145;04620;05140;05142;05144;05145;05146;05323	Phagosome - Mus musculus (mouse);Toll-like receptor signaling pathway - Mus musculus (mouse);Leishmaniasis - Mus musculus (mouse);Chagas disease (American trypanosomiasis) - Mus musculus (mouse);Malaria - Mus musculus (mouse);Toxoplasmosis - Mus musculus (mouse);Amoebiasis - Mus musculus (mouse);Rheumatoid arthritis - Mus musculus (mouse)
ENSMUSG00000003617	12870	Cp	ceruloplasmin	1.07	0	0	426	339	422	818	823	915	340	267	297	846	586	760	4.84	11.96	860	Porphyrin and chlorophyll metabolism - Mus musculus (mouse)
ENSMUSG00000030413	21946	Pglyrp1	peptidoglycan recognition protein 1	1.07	0	0	441	335	452	883	823	915	352	264	318	913	586	760	33.58	82.15
ENSMUSG00000030921	20128	Trim30a	tripartite motif-containing 30A	1.07	0	0	205	188	237	419	451	477	164	148	167	433	321	396	3.12	7.62
ENSMUSG00000027408	56264	Cpxm1	carboxypeptidase X 1 (M14 family)	1.07	0	0	35	28	38	84	60	93	28	22	27	87	43	77	0.8	2.15
ENSMUSG00000036875	327762	Dna2	DNA replication helicase/nuclease 2	1.06	0	0	44	80	88	161	149	167	35	63	62	167	106	139	0.96	2.47	3030	DNA replication - Mus musculus (mouse)
ENSMUSG00000000028	12544	Cdc45	cell division cycle 45	1.06	0	0	59	62	82	177	131	143	47	49	58	183	93	119	1.77	4.48	4110	Cell cycle - Mus musculus (mouse)
ENSMUSG00000052125	320046	F730043M19Rik	RIKEN cDNA F730043M19 gene	1.06	0	0	10	8	13	24	28	35	8	6	9	25	20	29	0.17	0.56
ENSMUSG00000020303	20856	Stc2	stanniocalcin 2	1.06	0	0	44	46	44	111	70	120	35	36	31	115	50	100	0.62	1.62
ENSMUSG00000015451				1.06	0	0	26	22	26	60	51	69	21	17	18	62	36	57	0.25	0.71
ENSMUSG00000020057	71712	Dram1	DNA-damage regulated autophagy modulator 1	1.06	0	0	61	88	80	155	191	161	49	69	56	160	136	134	1.52	3.85
ENSMUSG00000060985	214575	Tdrd5	tudor domain containing 5	1.05	0	0.01	1	3	3	12	10	13	1	2	2	12	7	11	0.03	0.2
ENSMUSG00000058099	74039	Nfam1	Nfat activating molecule with ITAM motif 1	1.05	0	0	34	30	64	90	105	104	27	24	45	93	75	86	0.83	2.21
ENSMUSG00000093916				1.05	0	0.01	1	4	1	16	10	7	1	3	1	17	7	6	0.14	0.8
ENSMUSG00000010601	75761	Apol7a	apolipoprotein L 7a	1.05	0	0	71	85	67	182	145	167	57	67	47	188	103	139	1.74	4.41
ENSMUSG00000050982	245282	Apol10a	apolipoprotein L 10A	1.05	0	0	227	184	116	420	396	383	181	145	82	434	282	318	3.21	8.42
ENSMUSG00000037411	18787	Serpine1	serine (or cysteine) peptidase inhibitor, clade E, member 1	1.05	0	0	30	50	55	96	93	124	24	39	39	99	66	103	0.83	2.21	04115;04610;05142	p53 signaling pathway - Mus musculus (mouse);Complement and coagulation cascades - Mus musculus (mouse);Chagas disease (American trypanosomiasis) - Mus musculus (mouse)
ENSMUSG00000056529	19204	Ptafr	platelet-activating factor receptor	1.05	0	0	74	100	85	179	177	208	59	79	60	185	126	173	1.33	3.31	04020;04080;05150	Calcium signaling pathway - Mus musculus (mouse);Neuroactive ligand-receptor interaction - Mus musculus (mouse);Staphylococcus aureus infection - Mus musculus (mouse)
ENSMUSG00000099296				1.05	0	0.01	5	3	0	8	11	20	4	2	0	8	8	17	0.08	0.5
ENSMUSG00000043953	54199	Ccrl2	chemokine (C-C motif) receptor-like 2	1.05	0	0	14	33	21	51	66	47	11	26	15	53	47	39	0.6	1.65
ENSMUSG00000033268	99439	Duox1	dual oxidase 1	1.05	0	0	4	10	14	37	21	20	3	8	10	38	15	17	0.1	0.32
ENSMUSG00000025001	15201	Hells	helicase, lymphoid specific	1.05	0	0	364	206	189	572	566	530	291	162	133	592	403	440	2.39	6.05
ENSMUSG00000030659	53322	Nucb2	nucleobindin 2	1.04	0	0	180	140	107	308	281	327	144	110	75	319	200	272	4.13	10.24
ENSMUSG00000068086	13105	Cyp2d9	cytochrome P450, family 2, subfamily d, polypeptide 9	1.04	0	0	14	11	9	32	38	24	11	9	6	33	27	20	0.38	1.21	982	Drug metabolism - cytochrome P450 - Mus musculus (mouse)
ENSMUSG00000033031	224171	C330027C09Rik	RIKEN cDNA C330027C09 gene	1.04	0	0	173	117	94	311	274	260	138	92	66	322	195	216	1.78	4.53
ENSMUSG00000068227	16185	Il2rb	interleukin 2 receptor, beta chain	1.04	0	0	30	33	23	65	67	67	24	26	16	67	48	56	0.59	1.58	04060;04144;04630	Cytokine-cytokine receptor interaction - Mus musculus (mouse);Endocytosis - Mus musculus (mouse);Jak-STAT signaling pathway - Mus musculus (mouse)
ENSMUSG00000028965	21942	Tnfrsf9	tumor necrosis factor receptor superfamily, member 9	1.04	0	0	23	24	16	48	59	51	18	19	11	50	42	42	0.55	1.59	4060	Cytokine-cytokine receptor interaction - Mus musculus (mouse)
ENSMUSG00000027994	66815	Ccdc109b	coiled-coil domain containing 109B	1.04	0	0	36	36	34	92	62	85	29	28	24	95	44	71	1.49	3.88
ENSMUSG00000069792	100034251	Wfdc17	WAP four-disulfide core domain 17	1.04	0	0	14	4	6	23	21	25	11	3	4	24	15	21	0.81	2.79
ENSMUSG00000028766	11647	Alpl	alkaline phosphatase, liver/bone/kidney	1.04	0	0	50	57	57	121	128	117	40	45	40	125	91	97	1.21	3.09	00790;01100	Folate biosynthesis - Mus musculus (mouse);Metabolic pathways - Mus musculus (mouse)
ENSMUSG00000022148	23880	Fyb	FYN binding protein	1.03	0	0	174	210	236	424	401	474	139	165	166	438	286	394	4.33	10.4
ENSMUSG00000028555	230603	Ttc39a	tetratricopeptide repeat domain 39A	1.03	0	0	378	321	337	758	734	658	302	253	237	784	523	547	8.18	19.43
ENSMUSG00000035929	15015	H2-Q4	histocompatibility 2, Q region locus 4	1.03	0	0	214	253	226	444	469	538	171	199	159	459	334	447	4.97	11.95
ENSMUSG00000046971	271844	Pla2g4f	phospholipase A2, group IVF	1.03	0	0.01	10	3	9	21	24	17	8	2	6	22	17	14	0.13	0.42
ENSMUSG00000038067	12985	Csf3	colony stimulating factor 3 (granulocyte)	1.03	0	0	0	0	0	7	3	12	0	0	0	7	2	10	0	0.33	04060;04630;04640;05144	Cytokine-cytokine receptor interaction - Mus musculus (mouse);Jak-STAT signaling pathway - Mus musculus (mouse);Hematopoietic cell lineage - Mus musculus (mouse);Malaria - Mus musculus (mouse)
ENSMUSG00000029561	23962	Oasl2	2'-5' oligoadenylate synthetase-like 2	1.03	0	0	150	278	206	427	501	463	120	219	145	442	357	385	3.78	9.5
ENSMUSG00000091956	75697	C2cd4b	C2 calcium-dependent domain containing 4B	1.03	0	0.01	3	8	9	21	27	16	2	6	6	22	19	13	0.26	1.02
ENSMUSG00000040010	20539	Slc7a5	solute carrier family 7 (cationic amino acid transporter, y+ system), member 5	1.03	0	0	41	51	41	97	94	108	33	40	29	100	67	90	0.7	1.82
ENSMUSG00000027326	76464	Casc5	cancer susceptibility candidate 5	1.03	0	0	321	241	233	588	564	532	256	190	164	608	402	442	1.89	4.6
ENSMUSG00000004296	16160	Il12b	interleukin 12b	1.02	0	0.01	6	5	9	20	18	22	5	4	6	21	13	18	0.19	0.66	04060;04620;04622;04630;04940;05140;05142;05143;05145;05146;05330	Cytokine-cytokine receptor interaction - Mus musculus (mouse);Toll-like receptor signaling pathway - Mus musculus (mouse);RIG-I-like receptor signaling pathway - Mus musculus (mouse);Jak-STAT signaling pathway - Mus musculus (mouse);Type I diabetes mellitus - Mus musculus (mouse);Leishmaniasis - Mus musculus (mouse);Chagas disease (American trypanosomiasis) - Mus musculus (mouse);African trypanos…
ENSMUSG00000033777	279572	Tlr13	toll-like receptor 13	1.02	0	0	76	80	87	167	170	188	61	63	61	173	121	156	1.12	2.76
ENSMUSG00000020869	98238	Lrrc59	leucine rich repeat containing 59	1.02	0	0	1237	1248	1124	2627	2361	2432	988	982	791	2716	1682	2020	23.64	55.76
ENSMUSG00000022218	21816	Tgm1	transglutaminase 1, K polypeptide	1.02	0	0	9	13	17	36	38	26	7	10	12	37	27	22	0.25	0.75
ENSMUSG00000058755	18413	Osm	oncostatin M	1.02	0	0.01	3	0	0	10	11	6	2	0	0	10	8	5	0.02	0.25	04060;04630	Cytokine-cytokine receptor interaction - Mus musculus (mouse);Jak-STAT signaling pathway - Mus musculus (mouse)
ENSMUSG00000065870				1.02	0	0	821	935	896	4469	1102	1325	656	736	631	4621	785	1101	230.74	683.07
ENSMUSG00000029414	208628	Kntc1	kinetochore associated 1	1.02	0	0	70	90	88	158	184	191	56	71	62	163	131	159	0.66	1.63
ENSMUSG00000086479				1.02	0	0.01	9	14	7	19	24	43	7	11	5	20	17	36	1.03	3.47
ENSMUSG00000090307	73504	1700071M16Rik	RIKEN cDNA 1700071M16 gene	1.02	0	0	8	13	17	29	22	46	6	10	12	30	16	38	0.28	0.84
ENSMUSG00000041135	192656	Ripk2	receptor (TNFRSF)-interacting serine-threonine kinase 2	1.02	0	0	106	107	81	197	219	206	85	84	57	204	156	171	1.95	4.73	04621;04722	NOD-like receptor signaling pathway - Mus musculus (mouse);Neurotrophin signaling pathway - Mus musculus (mouse)
ENSMUSG00000032908	433323	Sgpp2	sphingosine-1-phosphate phosphotase 2	1.01	0	0	481	426	420	900	928	904	384	335	296	931	661	751	6.17	14.57	600	Sphingolipid metabolism - Mus musculus (mouse)
ENSMUSG00000034394	16878	Lif	leukemia inhibitory factor	1.01	0	0	8	13	11	29	22	31	6	10	8	30	16	26	0.15	0.44	04060;04630	Cytokine-cytokine receptor interaction - Mus musculus (mouse);Jak-STAT signaling pathway - Mus musculus (mouse)
ENSMUSG00000021831	50527	Ero1l	ERO1-like (S. cerevisiae)	1.01	0	0	422	360	308	684	691	885	337	283	217	707	492	735	4.58	10.96	4141	Protein processing in endoplasmic reticulum - Mus musculus (mouse)
ENSMUSG00000026581	20343	Sell	selectin, lymphocyte	1.01	0	0	80	114	121	182	250	242	64	90	85	188	178	201	2.54	6.2	4514	Cell adhesion molecules (CAMs) - Mus musculus (mouse)
ENSMUSG00000052271	17341	Bhlha15	basic helix-loop-helix family, member a15	1.01	0	0	18	13	20	44	34	47	14	10	14	45	24	39	0.27	0.76	4950	Maturity onset diabetes of the young - Mus musculus (mouse)
ENSMUSG00000026068	16174	Il18rap	interleukin 18 receptor accessory protein	1.01	0	0	25	30	51	72	90	88	20	24	36	74	64	73	0.41	1.09	4060	Cytokine-cytokine receptor interaction - Mus musculus (mouse)
ENSMUSG00000071637				1.01	0	0	215	183	227	481	404	413	172	144	160	497	288	343	9.87	23.44
ENSMUSG00000055447	16423	Cd47	CD47 antigen (Rh-related antigen, integrin-associated signal transducer)	1.01	0	0	358	319	338	578	726	807	286	251	238	598	517	670	3.58	8.55	4512	ECM-receptor interaction - Mus musculus (mouse)
ENSMUSG00000026656	14130	Fcgr2b	Fc receptor, IgG, low affinity IIb	1.01	0	0	235	272	254	508	507	547	188	214	179	525	361	454	6.3	14.81	04145;04380;04662;04666;05150;05322	Phagosome - Mus musculus (mouse);Osteoclast differentiation - Mus musculus (mouse);B cell receptor signaling pathway - Mus musculus (mouse);Fc gamma R-mediated phagocytosis - Mus musculus (mouse);Staphylococcus aureus infection - Mus musculus (mouse);Systemic lupus erythematosus - Mus musculus (mouse)
ENSMUSG00000005413	15368	Hmox1	heme oxygenase 1	1	0	0	35	50	21	89	70	87	28	39	15	92	50	72	1.22	3.27	860	Porphyrin and chlorophyll metabolism - Mus musculus (mouse)
ENSMUSG00000039682	66988	Lap3	leucine aminopeptidase 3	1	0	0	447	410	420	785	894	933	357	323	296	812	637	775	10.56	24.79	00330;00480;01100	Arginine and proline metabolism - Mus musculus (mouse);Glutathione metabolism - Mus musculus (mouse);Metabolic pathways - Mus musculus (mouse)
ENSMUSG00000037601	18102	Nme1	NME/NM23 nucleoside diphosphate kinase 1	1	0	0	73	83	48	155	125	156	58	65	34	160	89	130	1.18	2.93	00230;00240;01100	Purine metabolism - Mus musculus (mouse);Pyrimidine metabolism - Mus musculus (mouse);Metabolic pathways - Mus musculus (mouse)
ENSMUSG00000000386	17857	Mx1	MX dynamin-like GTPase 1	1	0	0	28	18	17	53	32	64	22	14	12	55	23	53	0.34	0.95
ENSMUSG00000005667	17768	Mthfd2	methylenetetrahydrofolate dehydrogenase (NAD+ dependent), methenyltetrahydrofolate cyclohydrolase	1	0	0	69	61	57	153	105	146	55	48	40	158	75	121	1.66	4.14	00670;01100	One carbon pool by folate - Mus musculus (mouse);Metabolic pathways - Mus musculus (mouse)
ENSMUSG00000026107	109019	Nabp1	nucleic acid binding protein 1	1	0	0	125	130	111	249	282	236	100	102	78	257	201	196	2.4	5.77
ENSMUSG00000027496	20878	Aurka	aurora kinase A	1	0	0	143	146	151	331	274	300	114	115	106	342	195	249	4.29	10.12	4114	Oocyte meiosis - Mus musculus (mouse)
ENSMUSG00000067367	17089	Lyar	Ly1 antibody reactive clone	1	0	0	125	116	121	250	269	229	100	91	85	258	192	190	4.3	10.18
ENSMUSG00000027248	14827	Pdia3	protein disulfide isomerase associated 3	0.99	0	0	2488	2303	2124	4502	4292	5256	1987	1813	1495	4655	3058	4366	46.37	108.46	04141;04612	Protein processing in endoplasmic reticulum - Mus musculus (mouse);Antigen processing and presentation - Mus musculus (mouse)
ENSMUSG00000032496	17002	Ltf	lactotransferrin	0.99	0	0.01	3	1	0	39	25	33	2	1	0	40	18	27	0.03	0.75
ENSMUSG00000027171	228413	Prrg4	proline rich Gla (G-carboxyglutamic acid) 4 (transmembrane)	0.99	0	0	50	22	21	87	69	65	40	17	15	90	49	54	0.6	1.64
ENSMUSG00000032815	14087	Fanca	Fanconi anemia, complementation group A	0.99	0	0	56	64	47	119	101	137	45	50	33	123	72	114	0.69	1.7
ENSMUSG00000030528	12144	Blm	Bloom syndrome, RecQ helicase-like	0.99	0	0	83	67	40	138	145	126	66	53	28	143	103	105	0.72	1.79	3440	Homologous recombination - Mus musculus (mouse)
ENSMUSG00000021553	114304	Slc28a3	solute carrier family 28 (sodium-coupled nucleoside transporter), member 3	0.99	0	0	14	23	11	36	38	45	11	18	8	37	27	37	0.19	0.55
ENSMUSG00000096954				0.99	0	0	55	79	82	116	135	214	44	62	58	120	96	178	0.81	2
ENSMUSG00000072621	237887	Slfn10-ps	schlafen 10, pseudogene	0.99	0	0.01	6	9	9	20	28	20	5	7	6	21	20	17	0.12	0.4
ENSMUSG00000032584	19882	Mst1r	macrophage stimulating 1 receptor (c-met-related tyrosine kinase)	0.99	0	0	125	94	107	215	236	223	100	74	75	222	168	185	1.29	3.05
ENSMUSG00000079343	317677	C1s2	complement component 1, s subcomponent 2	0.98	0	0	51	69	58	121	125	132	41	54	41	125	89	110	1.25	3.03	04610;05150;05322	Complement and coagulation cascades - Mus musculus (mouse);Staphylococcus aureus infection - Mus musculus (mouse);Systemic lupus erythematosus - Mus musculus (mouse)
ENSMUSG00000034311	16571	Kif4	kinesin family member 4	0.98	0	0	278	286	342	634	643	553	222	225	241	656	458	459	3.39	7.81
ENSMUSG00000026464				0.98	0	0	26	24	20	87	53	30	21	19	14	90	38	25	0.3	0.82
ENSMUSG00000053063	232413	Clec12a	C-type lectin domain family 12, member a	0.98	0	0	23	25	30	49	58	67	18	20	21	51	41	56	0.45	1.15
ENSMUSG00000029865	71578	Sval1	seminal vesicle antigen-like 1	0.98	0	0.01	3	4	1	13	10	11	2	3	1	13	7	9	0.23	1.15
ENSMUSG00000002835	27221	Chaf1a	chromatin assembly factor 1, subunit A (p150)	0.98	0	0	101	64	99	205	174	164	81	50	70	212	124	136	1.49	3.49
ENSMUSG00000049037	269799	Clec4a1	C-type lectin domain family 4, member a1	0.98	0	0	25	30	18	52	51	65	20	24	13	54	36	54	0.88	2.3
ENSMUSG00000036777	68743	Anln	anillin, actin binding protein	0.98	0	0	239	230	207	486	421	455	191	181	146	503	300	378	2.32	5.36
ENSMUSG00000051748	66107	Wfdc21	WAP four-disulfide core domain 21	0.98	0	0.01	0	5	0	11	6	16	0	4	0	11	4	13	0.22	1.59
ENSMUSG00000078870				0.98	0	0.01	5	4	0	8	20	12	4	3	0	8	14	10	0.14	0.75
ENSMUSG00000006517	192156	Mvd	mevalonate (diphospho) decarboxylase	0.98	0	0	147	140	141	339	243	290	117	110	99	351	173	241	4.51	10.57	00900;01100	Terpenoid backbone biosynthesis - Mus musculus (mouse);Metabolic pathways - Mus musculus (mouse)
ENSMUSG00000067049	381058	Unc93a	unc-93 homolog A (C. elegans)	0.98	0	0.01	6	1	0	12	18	6	5	1	0	12	13	5	0.05	0.29
ENSMUSG00000025203	20250	Scd2	stearoyl-Coenzyme A desaturase 2	0.98	0	0	3050	1913	1422	5024	5064	3878	2436	1506	1001	5195	3608	3221	21.63	54.41	01040;03320	Biosynthesis of unsaturated fatty acids - Mus musculus (mouse);PPAR signaling pathway - Mus musculus (mouse)
ENSMUSG00000038379	22137	Ttk	Ttk protein kinase	0.98	0	0	65	74	60	146	149	123	52	58	42	151	106	102	1.27	3.06	4110	Cell cycle - Mus musculus (mouse)
ENSMUSG00000030043	21336	Tacr1	tachykinin receptor 1	0.97	0	0	43	58	50	100	125	96	34	46	35	103	89	80	0.56	1.36	04020;04080	Calcium signaling pathway - Mus musculus (mouse);Neuroactive ligand-receptor interaction - Mus musculus (mouse)
ENSMUSG00000027962	22329	Vcam1	vascular cell adhesion molecule 1	0.97	0	0	322	365	372	642	783	711	257	287	262	664	558	591	5.8	13.4	04514;04670;05143;05144	Cell adhesion molecules (CAMs) - Mus musculus (mouse);Leukocyte transendothelial migration - Mus musculus (mouse);African trypanosomiasis - Mus musculus (mouse);Malaria - Mus musculus (mouse)
ENSMUSG00000033107	67664	Rnf125	ring finger protein 125	0.97	0	0	81	80	63	142	177	163	65	63	44	147	126	135	3.11	7.7	4622	RIG-I-like receptor signaling pathway - Mus musculus (mouse)
ENSMUSG00000025986	227059	Slc39a10	solute carrier family 39 (zinc transporter), member 10	0.97	0	0	142	163	143	279	328	301	113	128	101	289	234	250	1.51	3.52
ENSMUSG00000020916	16673	Krt36	keratin 36	0.97	0	0.01	3	1	0	11	4	12	2	1	0	11	3	10	0.04	0.35
ENSMUSG00000016028	12614	Celsr1	cadherin, EGF LAG seven-pass G-type receptor 1	0.97	0	0	356	339	344	641	748	705	284	267	242	663	533	586	1.75	4.04
ENSMUSG00000019876	18768	Pkib	protein kinase inhibitor beta, cAMP dependent, testis specific	0.97	0	0	145	114	102	245	296	207	116	90	72	253	211	172	1.26	2.99
ENSMUSG00000060063	11690	Alox5ap	arachidonate 5-lipoxygenase activating protein	0.97	0	0	36	33	41	83	63	89	29	26	29	86	45	74	2.42	5.91
ENSMUSG00000017002	20568	Slpi	secretory leukocyte peptidase inhibitor	0.97	0	0.01	9	14	7	43	36	53	7	11	5	44	26	44	0.63	3.23
ENSMUSG00000025473	11501	Adam8	a disintegrin and metallopeptidase domain 8	0.97	0	0	33	37	31	81	58	82	26	29	22	84	41	68	0.51	1.29
ENSMUSG00000046591	77011	Ticrr	TOPBP1-interacting checkpoint and replication regulator	0.97	0	0	84	75	67	153	147	173	67	59	47	158	105	144	0.58	1.41
ENSMUSG00000041695	16518	Kcnj2	potassium inwardly-rectifying channel, subfamily J, member 2	0.97	0	0	10	19	20	27	36	59	8	15	14	28	26	49	0.17	0.48	4971	Gastric acid secretion - Mus musculus (mouse)
ENSMUSG00000034422	547253	Parp14	poly (ADP-ribose) polymerase family, member 14	0.96	0	0	955	1241	962	1922	2145	2270	763	977	677	1987	1528	1886	7.92	18.24
ENSMUSG00000049988	211228	Lrrc25	leucine rich repeat containing 25	0.96	0	0.01	10	15	4	27	24	26	8	12	3	28	17	22	0.43	1.3
ENSMUSG00000021728	13723	Emb	embigin	0.96	0	0	86	84	64	136	153	200	69	66	45	141	109	166	1.93	4.65
ENSMUSG00000006442	20810	Srm	spermidine synthase	0.96	0	0	40	37	31	83	72	79	32	29	22	86	51	66	1.5	3.74	00270;00330;00410;00480;01100	Cysteine and methionine metabolism - Mus musculus (mouse);Arginine and proline metabolism - Mus musculus (mouse);beta-Alanine metabolism - Mus musculus (mouse);Glutathione metabolism - Mus musculus (mouse);Metabolic pathways - Mus musculus (mouse)
ENSMUSG00000087281				0.96	0	0.01	1	1	0	1	13	13	1	1	0	1	9	11	0.12	1.48
ENSMUSG00000051235	209334	Gen1	GEN1, Holliday junction 5' flap endonuclease	0.96	0	0	30	32	21	62	62	59	24	25	15	64	44	49	0.47	1.19
ENSMUSG00000042759	171504	Apobr	apolipoprotein B receptor	0.96	0	0	19	30	24	46	52	69	15	24	17	48	37	57	0.37	0.97
ENSMUSG00000023832	110460	Acat2	acetyl-Coenzyme A acetyltransferase 2	0.96	0	0	48	53	50	96	111	107	38	42	35	99	79	89	1.25	2.97	00071;00072;00280;00310;00380;00620;00630;00640;00650;00900;01100;04975	Fatty acid degradation - Mus musculus (mouse);Synthesis and degradation of ketone bodies - Mus musculus (mouse);Valine, leucine and isoleucine degradation - Mus musculus (mouse);Lysine degradation - Mus musculus (mouse);Tryptophan metabolism - Mus musculus (mouse);Pyruvate metabolism - Mus musculus (mouse);Glyoxylate and dicarboxylate metabolism - Mus musculus (mouse);Propanoate metabolism - Mus …
ENSMUSG00000091747				0.96	0	0	810	938	1053	1851	1884	1777	647	738	741	1914	1342	1476	15.76	35.44
ENSMUSG00000084384				0.96	0	0.01	14	10	16	35	31	30	11	8	11	36	22	25	0.93	2.57
ENSMUSG00000043629	67080	1700019D03Rik	RIKEN cDNA 1700019D03 gene	0.96	0	0	172	165	178	298	417	319	137	130	125	308	297	265	2.63	6.04
ENSMUSG00000093809				0.96	0	0.02	5	3	6	18	10	23	4	2	4	19	7	19	0.31	1.38
ENSMUSG00000094131				0.96	0	0.01	0	3	1	14	7	7	0	2	1	14	5	6	0.64	5.09
ENSMUSG00000093896				0.95	0	0.01	1	3	1	17	6	6	1	2	1	18	4	5	0.33	2.09
ENSMUSG00000047330	57814	Kcne4	potassium voltage-gated channel, Isk-related subfamily, gene 4	0.95	0	0	35	39	41	84	66	101	28	31	29	87	47	84	0.88	2.19
ENSMUSG00000089844	381287	A530032D15Rik	RIKEN cDNA A530032D15Rik gene	0.95	0	0	18	18	24	41	38	58	14	14	17	42	27	48	0.74	1.96
ENSMUSG00000069300	319183	Hist1h2bj	histone cluster 1, H2bj	0.95	0	0	46	66	43	166	101	72	37	52	30	172	72	60	6.22	15.54	5322	Systemic lupus erythematosus - Mus musculus (mouse)
ENSMUSG00000041347	12061	Bdkrb1	bradykinin receptor, beta 1	0.95	0	0.01	0	1	0	6	10	10	0	1	0	6	7	8	0.02	0.4	04020;04080;04610;04810	Calcium signaling pathway - Mus musculus (mouse);Neuroactive ligand-receptor interaction - Mus musculus (mouse);Complement and coagulation cascades - Mus musculus (mouse);Regulation of actin cytoskeleton - Mus musculus (mouse)
ENSMUSG00000032344	214763	Mb21d1	Mab-21 domain containing 1	0.95	0	0	35	42	24	65	88	69	28	33	17	67	63	57	0.46	1.17
ENSMUSG00000030748	16190	Il4ra	interleukin 4 receptor, alpha	0.95	0	0	268	310	318	564	546	660	214	244	224	583	389	548	3.28	7.43	04060;04630;04640	Cytokine-cytokine receptor interaction - Mus musculus (mouse);Jak-STAT signaling pathway - Mus musculus (mouse);Hematopoietic cell lineage - Mus musculus (mouse)
ENSMUSG00000026480	17970	Ncf2	neutrophil cytosolic factor 2	0.95	0	0	159	175	206	393	335	339	127	138	145	406	239	282	3.88	8.76	04145;04380;04670;05140	Phagosome - Mus musculus (mouse);Osteoclast differentiation - Mus musculus (mouse);Leukocyte transendothelial migration - Mus musculus (mouse);Leishmaniasis - Mus musculus (mouse)
ENSMUSG00000030427	18726	Lilra6	leukocyte immunoglobulin-like receptor, subfamily A (with TM domain), member 6	0.95	0	0	25	33	20	52	63	59	20	26	14	54	45	49	0.52	1.34	4380	Osteoclast differentiation - Mus musculus (mouse)
ENSMUSG00000074445	100042514	Sprr2a3	small proline-rich protein 2A3	0.95	0	0	331	376	352	708	657	733	264	296	248	732	468	609	28.89	65.68
ENSMUSG00000028175	76131	Depdc1a	DEP domain containing 1a	0.95	0	0	45	37	36	90	91	70	36	29	25	93	65	58	0.66	1.6
ENSMUSG00000001435	12822	Col18a1	collagen, type XVIII, alpha 1	0.95	0	0	407	437	467	944	776	872	325	344	329	976	553	724	3.85	8.72	4974	Protein digestion and absorption - Mus musculus (mouse)
ENSMUSG00000072620	20556	Slfn2	schlafen 2	0.95	0	0	293	354	408	716	681	684	234	279	287	740	485	568	11.83	26.65
ENSMUSG00000028864	15234	Hgf	hepatocyte growth factor	0.94	0	0	65	88	55	116	154	167	52	69	39	120	110	139	1.4	3.4	04060;04510;05144;05200;05211;05218	Cytokine-cytokine receptor interaction - Mus musculus (mouse);Focal adhesion - Mus musculus (mouse);Malaria - Mus musculus (mouse);Pathways in cancer - Mus musculus (mouse);Renal cell carcinoma - Mus musculus (mouse);Melanoma - Mus musculus (mouse)
ENSMUSG00000020048	22027	Hsp90b1	heat shock protein 90, beta (Grp94), member 1	0.94	0	0	6758	4739	4456	11576	10096	9733	5397	3730	3137	11970	7193	8085	91.77	207.59	04141;04621;05200;05215	Protein processing in endoplasmic reticulum - Mus musculus (mouse);NOD-like receptor signaling pathway - Mus musculus (mouse);Pathways in cancer - Mus musculus (mouse);Prostate cancer - Mus musculus (mouse)
ENSMUSG00000022847	21832	Thpo	thrombopoietin	0.94	0	0.02	4	4	3	9	11	19	3	3	2	9	8	16	0.11	0.49	4640	Hematopoietic cell lineage - Mus musculus (mouse)
ENSMUSG00000026669	70024	Mcm10	minichromosome maintenance 10 replication initiation factor	0.94	0	0	178	144	132	364	251	289	142	113	93	376	179	240	1.73	3.96
ENSMUSG00000070315	78934	4930581F22Rik	RIKEN cDNA 4930581F22 gene	0.94	0	0.01	11	6	4	15	21	29	9	5	3	16	15	24	0.17	0.58
ENSMUSG00000032400	68014	Zwilch	zwilch kinetochore protein	0.94	0	0	71	66	72	129	140	159	57	52	51	133	100	132	1.32	3.09
ENSMUSG00000094559	223706	Cyp2d34	cytochrome P450, family 2, subfamily d, polypeptide 34	0.94	0	0	123	118	107	224	293	187	98	93	75	232	209	155	3.98	9.21
ENSMUSG00000030474	83382	Siglece	sialic acid binding Ig-like lectin E	0.94	0	0.02	4	3	7	8	25	16	3	2	5	8	18	13	0.14	0.56
ENSMUSG00000074519	626848	Etohi1	ethanol induced 1	0.94	0	0	23	28	17	55	51	46	18	22	12	57	36	38	0.89	2.28
ENSMUSG00000041153	209212	Osgin2	oxidative stress induced growth inhibitor family member 2	0.94	0	0	45	44	31	97	77	78	36	35	22	100	55	65	0.65	1.57
ENSMUSG00000030077	12661	Chl1	cell adhesion molecule L1-like	0.94	0	0	123	136	118	233	278	248	98	107	83	241	198	206	0.9	2.09
ENSMUSG00000027540	19246	Ptpn1	protein tyrosine phosphatase, non-receptor type 1	0.94	0	0	281	285	287	537	547	577	224	224	202	555	390	479	3.69	8.26	04520;04910	Adherens junction - Mus musculus (mouse);Insulin signaling pathway - Mus musculus (mouse)
ENSMUSG00000041754	58218	Trem3	triggering receptor expressed on myeloid cells 3	0.94	0	0.01	0	5	0	14	10	7	0	4	0	14	7	6	0.09	0.65
ENSMUSG00000020407	22271	Upp1	uridine phosphorylase 1	0.94	0	0	255	274	158	534	442	612	204	216	111	552	315	508	9.97	26.61	00240;00983;01100	Pyrimidine metabolism - Mus musculus (mouse);Drug metabolism - other enzymes - Mus musculus (mouse);Metabolic pathways - Mus musculus (mouse)
ENSMUSG00000028873	52276	Cdca8	cell division cycle associated 8	0.94	0	0	76	99	95	218	157	164	61	78	67	225	112	136	1.5	3.42
ENSMUSG00000069910	70385	Spdl1	spindle apparatus coiled-coil protein 1	0.94	0	0	60	72	60	146	109	130	48	57	42	151	78	108	1.43	3.28
ENSMUSG00000026994	14425	Galnt3	UDP-N-acetyl-alpha-D-galactosamine:polypeptide N-acetylgalactosaminyltransferase 3	0.94	0	0	572	382	318	883	810	855	457	301	224	913	577	710	6.06	13.99	00512;01100	Mucin type O-Glycan biosynthesis - Mus musculus (mouse);Metabolic pathways - Mus musculus (mouse)
ENSMUSG00000070390	637515	Nlrp1b	NLR family, pyrin domain containing 1B	0.94	0	0.01	8	17	18	34	35	31	6	13	13	35	25	26	0.18	0.49	4621	NOD-like receptor signaling pathway - Mus musculus (mouse)
ENSMUSG00000022860	246048	Chodl	chondrolectin	0.94	0	0	19	15	7	35	25	41	15	12	5	36	18	34	0.3	0.85
ENSMUSG00000046295	234396	Ankle1	ankyrin repeat and LEM domain containing 1	0.93	0	0.01	6	9	11	29	18	25	5	7	8	30	13	21	0.21	0.64
ENSMUSG00000020641	58185	Rsad2	radical S-adenosyl methionine domain containing 2	0.93	0	0	49	39	23	75	86	79	39	31	16	78	61	66	0.49	1.22
ENSMUSG00000023349	56620	Clec4n	C-type lectin domain family 4, member n	0.93	0	0	84	109	77	206	159	172	67	86	54	213	113	143	3.57	8.15
ENSMUSG00000061540	18406	Orm2	orosomucoid 2	0.93	0	0.02	6	5	3	12	15	18	5	4	2	12	11	15	0.34	1.25
ENSMUSG00000022587	17069	Ly6e	lymphocyte antigen 6 complex, locus E	0.93	0	0	299	343	364	608	685	669	239	270	256	629	488	556	8.22	18.35
ENSMUSG00000056018	75453	Ccdc7b	coiled-coil domain containing 7B	0.93	0	0.01	11	10	16	30	28	31	9	8	11	31	20	26	0.45	1.24
ENSMUSG00000015880	54392	Ncapg	non-SMC condensin I complex, subunit G	0.93	0	0	148	163	121	309	274	268	118	128	85	320	195	223	2.01	4.57
ENSMUSG00000053318	74748	Slamf8	SLAM family member 8	0.93	0	0	14	23	28	45	46	52	11	18	20	47	33	43	0.6	1.5
ENSMUSG00000058290	105988	Espl1	extra spindle pole bodies 1, separase	0.93	0	0	39	66	74	105	115	146	31	52	52	109	82	121	0.5	1.18	04110;04114	Cell cycle - Mus musculus (mouse);Oocyte meiosis - Mus musculus (mouse)
ENSMUSG00000020185	52679	E2f7	E2F transcription factor 7	0.93	0	0	19	25	34	51	60	57	15	20	24	53	43	47	0.27	0.66
ENSMUSG00000047534	217653	Mis18bp1	MIS18 binding protein 1	0.92	0	0	101	109	64	224	178	152	81	86	45	232	127	126	1.01	2.35
ENSMUSG00000030472	72431	Ceacam18	carcinoembryonic antigen-related cell adhesion molecule 18	0.92	0	0	60	42	57	95	139	96	48	33	40	98	99	80	1.53	3.63
ENSMUSG00000053862	330962	Slc51b	solute carrier family 51, beta subunit	0.92	0	0	373	281	232	690	557	516	298	221	163	714	397	429	33.61	76.92	4976	Bile secretion - Mus musculus (mouse)
ENSMUSG00000088252	100217422	Snord13	small nucleolar RNA, C/D box 13	0.92	0	0.01	6	19	13	44	18	34	5	15	9	45	13	28	6.83	19.64
ENSMUSG00000049502	209200	Dtx3l	deltex 3-like, E3 ubiquitin ligase	0.92	0	0	880	1048	886	1780	1937	1734	703	825	624	1841	1380	1440	9.86	21.87	4330	Notch signaling pathway - Mus musculus (mouse)
ENSMUSG00000022360	70472	Atad2	ATPase family, AAA domain containing 2	0.92	0	0	362	309	263	647	618	555	289	243	185	669	440	461	3.05	6.82
ENSMUSG00000058258	319554	Idi1	isopentenyl-diphosphate delta isomerase	0.92	0	0	466	287	276	706	595	720	372	226	194	730	424	598	6.29	14.26	00900;01100	Terpenoid backbone biosynthesis - Mus musculus (mouse);Metabolic pathways - Mus musculus (mouse)
ENSMUSG00000024677	69774	Ms4a6b	membrane-spanning 4-domains, subfamily A, member 6B	0.92	0	0	109	79	128	156	233	244	87	62	90	161	166	203	1.37	3.16
ENSMUSG00000074345	244882	Tnfaip8l3	tumor necrosis factor, alpha-induced protein 8-like 3	0.92	0	0.01	14	11	4	19	34	28	11	9	3	20	24	23	0.24	0.77
ENSMUSG00000051682	224840	Treml4	triggering receptor expressed on myeloid cells-like 4	0.92	0	0.01	14	13	13	34	31	29	11	10	9	35	22	24	0.42	1.14
ENSMUSG00000037868	13654	Egr2	early growth response 2	0.92	0	0.01	13	11	10	27	29	26	10	9	7	28	21	22	0.21	0.6
ENSMUSG00000097467				0.92	0	0.02	5	3	4	15	8	19	4	2	3	16	6	16	0.1	0.43
ENSMUSG00000061207	54402	Stk19	serine/threonine kinase 19	0.92	0	0	40	33	54	94	72	90	32	26	38	97	51	75	1.17	2.69
ENSMUSG00000027896	229699	Slc16a4	solute carrier family 16 (monocarboxylic acid transporters), member 4	0.92	0	0	29	33	17	51	41	82	23	26	12	53	29	68	0.58	1.48
ENSMUSG00000030471	243983	Zdhhc13	zinc finger, DHHC domain containing 13	0.92	0	0	577	380	388	800	943	870	461	299	273	827	672	723	10.35	23.11
ENSMUSG00000027078	56791	Ube2l6	ubiquitin-conjugating enzyme E2L 6	0.92	0	0	108	107	92	228	205	170	86	84	65	236	146	141	3.65	8.22	04120;05012	Ubiquitin mediated proteolysis - Mus musculus (mouse);Parkinson's disease - Mus musculus (mouse)
ENSMUSG00000002699	16822	Lcp2	lymphocyte cytosolic protein 2	0.92	0	0	121	145	136	269	234	282	97	114	96	278	167	234	2.06	4.6	04380;04650;04660;04664	Osteoclast differentiation - Mus musculus (mouse);Natural killer cell mediated cytotoxicity - Mus musculus (mouse);T cell receptor signaling pathway - Mus musculus (mouse);Fc epsilon RI signaling pathway - Mus musculus (mouse)
ENSMUSG00000024481	74574	Lvrn	laeverin	0.92	0	0.01	4	6	9	15	11	30	3	5	6	16	8	25	0.11	0.38
ENSMUSG00000026646	64707	Suv39h2	suppressor of variegation 3-9 homolog 2 (Drosophila)	0.92	0	0	48	39	30	94	66	87	38	31	21	97	47	72	0.5	1.22	310	Lysine degradation - Mus musculus (mouse)
ENSMUSG00000022021	56419	Diaph3	diaphanous related formin 3	0.92	0	0	98	105	82	180	185	200	78	83	58	186	132	166	1.16	2.63	4810	Regulation of actin cytoskeleton - Mus musculus (mouse)
ENSMUSG00000038305	67198	Spats2l	spermatogenesis associated, serine-rich 2-like	0.92	0	0	135	161	121	266	243	305	108	127	85	275	173	253	1.97	4.43
ENSMUSG00000092392				0.92	0	0	31	23	26	68	41	59	25	18	18	70	29	49	0.78	1.89
ENSMUSG00000017499	23834	Cdc6	cell division cycle 6	0.91	0	0	58	57	41	98	98	124	46	45	29	101	70	103	0.6	1.43	4110	Cell cycle - Mus musculus (mouse)
ENSMUSG00000036768	209737	Kif15	kinesin family member 15	0.91	0	0	220	249	226	451	486	406	176	196	159	466	346	337	2.69	5.93
ENSMUSG00000027699	13605	Ect2	ect2 oncogene	0.91	0	0	202	213	219	429	365	420	161	168	154	444	260	349	2.89	6.35
ENSMUSG00000024791	67849	Cdca5	cell division cycle associated 5	0.91	0	0	28	33	20	61	58	51	22	26	14	63	41	42	0.74	1.78
ENSMUSG00000016498	58205	Pdcd1lg2	programmed cell death 1 ligand 2	0.91	0	0.02	3	8	9	15	28	13	2	6	6	16	20	11	0.21	0.73	4514	Cell adhesion molecules (CAMs) - Mus musculus (mouse)
ENSMUSG00000031004	17345	Mki67	antigen identified by monoclonal antibody Ki 67	0.91	0	0	3802	3693	3354	7147	7179	6538	3036	2907	2361	7390	5115	5431	20.01	44.1
ENSMUSG00000024472	70640	Dcp2	decapping mRNA 2	0.91	0	0	402	282	276	597	604	663	321	222	194	617	430	551	2.06	4.6	3018	RNA degradation - Mus musculus (mouse)
ENSMUSG00000010755	27267	Cars	cysteinyl-tRNA synthetase	0.91	0	0	240	220	267	474	431	490	192	173	188	490	307	407	4.21	9.24	970	Aminoacyl-tRNA biosynthesis - Mus musculus (mouse)
ENSMUSG00000017493	16010	Igfbp4	insulin-like growth factor binding protein 4	0.91	0	0	642	711	707	1295	1203	1452	513	560	498	1339	857	1206	10.02	22.04
ENSMUSG00000078780	381484	Gm5150	predicted gene 5150	0.91	0	0.02	8	1	6	20	13	13	6	1	4	21	9	11	0.29	1.08
ENSMUSG00000037580	14528	Gch1	GTP cyclohydrolase 1	0.91	0	0	80	58	60	123	143	128	64	46	42	127	102	106	1.33	3.02	00790;01100	Folate biosynthesis - Mus musculus (mouse);Metabolic pathways - Mus musculus (mouse)
ENSMUSG00000044201	12532	Cdc25c	cell division cycle 25C	0.91	0	0	19	29	36	67	38	72	15	23	25	69	27	60	0.8	1.95	04110;04114;04914	Cell cycle - Mus musculus (mouse);Oocyte meiosis - Mus musculus (mouse);Progesterone-mediated oocyte maturation - Mus musculus (mouse)
ENSMUSG00000028262	80797	Clca3a2	chloride channel accessory 3A2	0.9	0	0.01	80	43	78	147	116	197	64	34	55	152	83	164	1.03	2.71	04740;04972	Olfactory transduction - Mus musculus (mouse);Pancreatic secretion - Mus musculus (mouse)
ENSMUSG00000018983	242705	E2f2	E2F transcription factor 2	0.9	0	0	86	93	89	163	154	213	69	73	63	169	110	177	1.05	2.4	04110;05200;05212;05214;05215;05218;05219;05220;05222;05223	Cell cycle - Mus musculus (mouse);Pathways in cancer - Mus musculus (mouse);Pancreatic cancer - Mus musculus (mouse);Glioma - Mus musculus (mouse);Prostate cancer - Mus musculus (mouse);Melanoma - Mus musculus (mouse);Bladder cancer - Mus musculus (mouse);Chronic myeloid leukemia - Mus musculus (mouse);Small cell lung cancer - Mus musculus (mouse);Non-small cell lung cancer - Mus musculus (mouse)
ENSMUSG00000055373	14348	Fut9	fucosyltransferase 9	0.9	0	0.01	20	6	4	32	31	19	16	5	3	33	22	16	0.05	0.14	00514;00601;00603;01100	Other types of O-glycan biosynthesis - Mus musculus (mouse);Glycosphingolipid biosynthesis - lacto and neolacto series - Mus musculus (mouse);Glycosphingolipid biosynthesis - globo series - Mus musculus (mouse);Metabolic pathways - Mus musculus (mouse)
ENSMUSG00000026009	54167	Icos	inducible T cell co-stimulator	0.9	0	0	21	24	20	39	70	36	17	19	14	40	50	30	0.37	0.95	04514;04660;04672;05340	Cell adhesion molecules (CAMs) - Mus musculus (mouse);T cell receptor signaling pathway - Mus musculus (mouse);Intestinal immune network for IgA production - Mus musculus (mouse);Primary immunodeficiency - Mus musculus (mouse)
ENSMUSG00000024691	107373	Fam111a	family with sequence similarity 111, member A	0.9	0	0	263	203	170	442	417	367	210	160	120	457	297	305	3.02	6.67
ENSMUSG00000044702	233826	Palb2	partner and localizer of BRCA2	0.9	0	0	34	34	26	64	65	66	27	27	18	66	46	55	0.46	1.11
ENSMUSG00000042677	230738	Zc3h12a	zinc finger CCCH type containing 12A	0.9	0	0	83	85	75	152	171	155	66	67	53	157	122	129	1.64	3.7
ENSMUSG00000056394	16881	Lig1	ligase I, DNA, ATP-dependent	0.9	0	0	193	207	183	374	335	412	154	163	129	387	239	342	3.38	7.48	03030;03410;03420;03430	DNA replication - Mus musculus (mouse);Base excision repair - Mus musculus (mouse);Nucleotide excision repair - Mus musculus (mouse);Mismatch repair - Mus musculus (mouse)
ENSMUSG00000048636				0.9	0.01	0.02	0	4	4	7	14	16	0	3	3	7	10	13	0.07	0.35
ENSMUSG00000035365	75317	Parpbp	PARP1 binding protein	0.89	0	0	41	64	51	108	111	93	33	50	36	112	79	77	0.81	1.85
ENSMUSG00000021190	19141	Lgmn	legumain	0.89	0	0	680	720	649	1157	1366	1341	543	567	457	1196	973	1114	19.15	41.42	04142;04612	Lysosome - Mus musculus (mouse);Antigen processing and presentation - Mus musculus (mouse)
ENSMUSG00000020077	19073	Srgn	serglycin	0.89	0	0	192	194	234	409	401	365	153	153	165	423	286	303	6.7	14.49
ENSMUSG00000083161				0.89	0.01	0.03	3	4	3	11	13	12	2	3	2	11	9	10	0.11	0.47
ENSMUSG00000036492	386454	Rnf39	ring finger protein 39	0.89	0	0	91	62	65	134	145	153	73	49	46	139	103	127	2.57	5.84
ENSMUSG00000009646	69836	Pla2g12b	phospholipase A2, group XIIB	0.89	0	0	66	75	51	127	136	117	53	59	36	131	97	97	3.27	7.41	00564;00565;00590;00591;00592;01100;04010;04270;04370;04664;04730;04912;04972;04975;05145	Glycerophospholipid metabolism - Mus musculus (mouse);Ether lipid metabolism - Mus musculus (mouse);Arachidonic acid metabolism - Mus musculus (mouse);Linoleic acid metabolism - Mus musculus (mouse);alpha-Linolenic acid metabolism - Mus musculus (mouse);Metabolic pathways - Mus musculus (mouse);MAPK signaling pathway - Mus musculus (mouse);Vascular smooth muscle contraction - Mus musculus (mouse)…
ENSMUSG00000079620	140474	Muc4	mucin 4	0.89	0	0	1031	1044	1206	1983	2438	2109	823	822	849	2051	1737	1752	5.42	12.33
ENSMUSG00000018930	20303	Ccl4	chemokine (C-C motif) ligand 4	0.89	0	0.02	1	0	3	10	7	8	1	0	2	10	5	7	0.12	0.81	04060;04062;04620;04623	Cytokine-cytokine receptor interaction - Mus musculus (mouse);Chemokine signaling pathway - Mus musculus (mouse);Toll-like receptor signaling pathway - Mus musculus (mouse);Cytosolic DNA-sensing pathway - Mus musculus (mouse)
ENSMUSG00000028896	100088	Rcc1	regulator of chromosome condensation 1	0.89	0	0	113	94	84	206	180	172	90	74	59	213	128	143	2.32	5.11
ENSMUSG00000078616				0.89	0	0.02	9	10	13	17	29	33	7	8	9	18	21	27	0.38	1.1
ENSMUSG00000079553	100502766	Kifc1	kinesin family member C1	0.89	0	0.02	4	9	16	34	17	20	3	7	11	35	12	17	0.23	0.64
ENSMUSG00000019979	11783	Apaf1	apoptotic peptidase activating factor 1	0.89	0	0	301	260	232	481	479	534	240	205	163	497	341	444	2.24	4.85	04115;04210;05010;05012;05014;05016;05222	p53 signaling pathway - Mus musculus (mouse);Apoptosis - Mus musculus (mouse);Alzheimer's disease - Mus musculus (mouse);Parkinson's disease - Mus musculus (mouse);Amyotrophic lateral sclerosis (ALS) - Mus musculus (mouse);Huntington's disease - Mus musculus (mouse);Small cell lung cancer - Mus musculus (mouse)
ENSMUSG00000018008	72318	Cyth4	cytohesin 4	0.88	0	0	130	111	132	257	215	238	104	87	93	266	153	198	2.49	5.43
ENSMUSG00000000290	16414	Itgb2	integrin beta 2	0.88	0	0	189	164	189	312	345	370	151	129	133	323	246	307	3.4	7.39	04145;04514;04650;04670;04810;05140;05144;05146;05150;05323;05416	Phagosome - Mus musculus (mouse);Cell adhesion molecules (CAMs) - Mus musculus (mouse);Natural killer cell mediated cytotoxicity - Mus musculus (mouse);Leukocyte transendothelial migration - Mus musculus (mouse);Regulation of actin cytoskeleton - Mus musculus (mouse);Leishmaniasis - Mus musculus (mouse);Malaria - Mus musculus (mouse);Amoebiasis - Mus musculus (mouse);Staphylococcus aureus infecti…
ENSMUSG00000029605	23961	Oas1b	2'-5' oligoadenylate synthetase 1B	0.88	0.01	0.03	4	5	4	15	11	17	3	4	3	15	8	14	0.13	0.5	5160	Hepatitis C - Mus musculus (mouse)
ENSMUSG00000038213	213233	Tapbpl	TAP binding protein-like	0.88	0	0	133	173	161	306	278	302	106	136	113	316	198	251	3.69	8.04
ENSMUSG00000097415				0.88	0	0	45	42	54	85	86	107	36	33	38	88	61	89	4.01	9.06
ENSMUSG00000021569	69716	Trip13	thyroid hormone receptor interactor 13	0.88	0	0	60	51	53	117	86	119	48	40	37	121	61	99	1.34	3.04
ENSMUSG00000018446	12261	C1qbp	complement component 1, q subcomponent binding protein	0.88	0	0	154	174	145	339	265	289	123	137	102	351	189	240	4.4	9.54
ENSMUSG00000047757	237211	Fancb	Fanconi anemia, complementation group B	0.88	0	0	26	28	20	38	73	51	21	22	14	39	52	42	0.46	1.15
ENSMUSG00000026249	20720	Serpine2	serine (or cysteine) peptidase inhibitor, clade E, member 2	0.88	0	0	41	36	44	69	79	94	33	28	31	71	56	78	0.97	2.23
ENSMUSG00000064837	100303740	Snora75	small nucleolar RNA, H/ACA box 75	0.87	0	0.01	24	34	24	118	36	29	19	27	17	122	26	24	11.49	29.15
ENSMUSG00000069808	116972	Fam57a	family with sequence similarity 57, member A	0.87	0	0	131	97	94	181	225	219	105	76	66	187	160	182	1.43	3.19
ENSMUSG00000024056	67052	Ndc80	NDC80 kinetochore complex component	0.87	0	0	88	71	70	166	140	134	70	56	49	172	100	111	1.93	4.26
ENSMUSG00000016946	69259	Kctd5	potassium channel tetramerisation domain containing 5	0.87	0	0	349	301	300	513	633	631	279	237	211	530	451	524	7.23	15.52
ENSMUSG00000012443	16551	Kif11	kinesin family member 11	0.87	0	0	513	454	405	956	835	770	410	357	285	989	595	640	5.28	11.32
ENSMUSG00000085550				0.87	0.01	0.03	0	10	3	12	13	18	0	8	2	12	9	15	0.42	1.58
ENSMUSG00000085705				0.87	0.01	0.03	1	3	3	10	4	13	1	2	2	10	3	11	0.12	0.58
ENSMUSG00000096672				0.87	0.01	0.03	16	34	55	182	97	34	13	27	39	188	69	28	5.68	18.73
ENSMUSG00000029817	101214	Tra2a	transformer 2 alpha homolog (Drosophila)	0.87	0	0	303	241	213	457	480	486	242	190	150	473	342	404	7.68	16.62	3040	Spliceosome - Mus musculus (mouse)
ENSMUSG00000024014	18712	Pim1	proviral integration site 1	0.87	0	0	63	80	91	138	135	172	50	63	64	143	96	143	2.21	4.83	04630;05221	Jak-STAT signaling pathway - Mus musculus (mouse);Acute myeloid leukemia - Mus musculus (mouse)
ENSMUSG00000031805	16453	Jak3	Janus kinase 3	0.87	0	0	35	60	37	74	88	100	28	47	26	77	63	83	0.6	1.39	04062;04630;05340	Chemokine signaling pathway - Mus musculus (mouse);Jak-STAT signaling pathway - Mus musculus (mouse);Primary immunodeficiency - Mus musculus (mouse)
ENSMUSG00000026622	18005	Nek2	NIMA (never in mitosis gene a)-related expressed kinase 2	0.87	0	0	142	168	180	365	269	279	113	132	127	377	192	232	2.83	6.03
ENSMUSG00000070934	68441	Rraga	Ras-related GTP binding A	0.87	0	0	60	69	71	130	109	147	48	54	50	134	78	122	2.31	5.13
ENSMUSG00000058392	72462	Rrp1b	ribosomal RNA processing 1 homolog B (S. cerevisiae)	0.87	0	0	110	122	102	212	226	196	88	96	72	219	161	163	1.28	2.77
ENSMUSG00000045106	211936	Ccdc73	coiled-coil domain containing 73	0.87	0.01	0.02	8	6	4	17	13	19	6	5	3	18	9	16	0.09	0.27
ENSMUSG00000000983	14038	Wfdc18	WAP four-disulfide core domain 18	0.87	0	0.02	1	6	0	10	8	22	1	5	0	10	6	18	0.15	0.94
ENSMUSG00000013629	69719	Cad	carbamoyl-phosphate synthetase 2, aspartate transcarbamylase, and dihydroorotase	0.87	0	0	203	191	195	389	317	396	162	150	137	402	226	329	1.53	3.3	00240;00250;01100	Pyrimidine metabolism - Mus musculus (mouse);Alanine, aspartate and glutamate metabolism - Mus musculus (mouse);Metabolic pathways - Mus musculus (mouse)
ENSMUSG00000030830	16408	Itgal	integrin alpha L	0.87	0	0	106	91	115	184	208	207	85	72	81	190	148	172	1.12	2.45	04514;04650;04670;04810;05144;05150;05323;05416	Cell adhesion molecules (CAMs) - Mus musculus (mouse);Natural killer cell mediated cytotoxicity - Mus musculus (mouse);Leukocyte transendothelial migration - Mus musculus (mouse);Regulation of actin cytoskeleton - Mus musculus (mouse);Malaria - Mus musculus (mouse);Staphylococcus aureus infection - Mus musculus (mouse);Rheumatoid arthritis - Mus musculus (mouse);Viral myocarditis - Mus musculus (…
ENSMUSG00000020571	71853	Pdia6	protein disulfide isomerase associated 6	0.86	0	0	1290	1163	1082	2203	2086	2201	1030	915	762	2278	1486	1828	30.18	63.65	4141	Protein processing in endoplasmic reticulum - Mus musculus (mouse)
ENSMUSG00000096336				0.86	0.01	0.03	175	172	203	928	254	226	140	135	143	960	181	188	28.31	82.31
ENSMUSG00000079489				0.86	0	0.02	11	5	14	21	27	26	9	4	10	22	19	22	0.47	1.3
ENSMUSG00000022584	100041546	Ly6c2	lymphocyte antigen 6 complex, locus C2	0.86	0	0.01	21	18	24	42	38	53	17	14	17	43	27	44	1.48	3.56
ENSMUSG00000029377	13874	Ereg	epiregulin	0.86	0	0	268	191	142	372	364	418	214	150	100	385	259	347	2.69	5.96	4012	ErbB signaling pathway - Mus musculus (mouse)
ENSMUSG00000018924	11687	Alox15	arachidonate 15-lipoxygenase	0.86	0	0.02	13	19	18	34	29	59	10	15	13	35	21	49	0.39	1.09	00590;01100	Arachidonic acid metabolism - Mus musculus (mouse);Metabolic pathways - Mus musculus (mouse)
ENSMUSG00000076612				0.86	0	0.02	66	172	119	271	366	266	53	135	84	280	261	221	5.5	15.84
ENSMUSG00000022422	72107	Dscc1	DNA replication and sister chromatid cohesion 1	0.86	0	0	23	33	26	56	55	54	18	26	18	58	39	45	0.46	1.07
ENSMUSG00000097815				0.86	0	0	1458	1453	1584	2446	2894	3095	1164	1144	1115	2529	2062	2571	28.08	60.45
ENSMUSG00000034329	237911	Brip1	BRCA1 interacting protein C-terminal helicase 1	0.86	0	0	106	84	95	179	175	185	85	66	67	185	125	154	0.77	1.66
ENSMUSG00000037902	19261	Sirpa	signal-regulatory protein alpha	0.86	0	0	278	334	321	542	563	636	222	263	226	560	401	528	4.36	9.34	4380	Osteoclast differentiation - Mus musculus (mouse)
ENSMUSG00000069301	319167	Hist1h2ag	histone cluster 1, H2ag	0.86	0	0	15	28	18	58	36	35	12	22	13	60	26	29	2.43	5.84	5322	Systemic lupus erythematosus - Mus musculus (mouse)
ENSMUSG00000024339	21355	Tap2	transporter 2, ATP-binding cassette, sub-family B (MDR/TAP)	0.86	0	0	100	138	166	239	261	256	80	109	117	247	186	213	2.2	4.69	02010;04145;04612;05340	ABC transporters - Mus musculus (mouse);Phagosome - Mus musculus (mouse);Antigen processing and presentation - Mus musculus (mouse);Primary immunodeficiency - Mus musculus (mouse)
ENSMUSG00000079547	14999	H2-DMb1	histocompatibility 2, class II, locus Mb1	0.86	0	0	50	58	57	95	116	110	40	46	40	98	83	91	2.2	4.9	04145;04514;04612;04672;04940;05140;05145;05150;05310;05320;05322;05323;05330;05332;05416	Phagosome - Mus musculus (mouse);Cell adhesion molecules (CAMs) - Mus musculus (mouse);Antigen processing and presentation - Mus musculus (mouse);Intestinal immune network for IgA production - Mus musculus (mouse);Type I diabetes mellitus - Mus musculus (mouse);Leishmaniasis - Mus musculus (mouse);Toxoplasmosis - Mus musculus (mouse);Staphylococcus aureus infection - Mus musculus (mouse);Asthma -…
ENSMUSG00000019773	67141	Fbxo5	F-box protein 5	0.86	0	0	29	23	45	65	70	59	23	18	32	67	50	49	0.94	2.13	4114	Oocyte meiosis - Mus musculus (mouse)
ENSMUSG00000038517	73174	Tbkbp1	TBK1 binding protein 1	0.86	0	0.01	15	5	14	23	29	26	12	4	10	24	21	22	0.19	0.51	4622	RIG-I-like receptor signaling pathway - Mus musculus (mouse)
ENSMUSG00000081291				0.85	0	0	220	194	202	443	330	386	176	153	142	458	235	321	4.62	9.97
ENSMUSG00000081723				0.85	0.01	0.03	5	9	6	14	14	25	4	7	4	14	10	21	0.2	0.61
ENSMUSG00000005481	68278	Ddx39	DEAD (Asp-Glu-Ala-Asp) box polypeptide 39	0.85	0	0	388	426	382	847	646	699	310	335	269	876	460	581	5.8	12.18
ENSMUSG00000066595	226844	Mfsd7b	major facilitator superfamily domain containing 7B	0.85	0	0	83	71	72	141	136	149	66	56	51	146	97	124	1.03	2.23
ENSMUSG00000026069	17082	Il1rl1	interleukin 1 receptor-like 1	0.85	0	0	56	74	81	140	121	143	45	58	57	145	86	119	0.74	1.63
ENSMUSG00000036223	66468	Ska1	spindle and kinetochore associated complex subunit 1	0.85	0	0.01	18	19	16	38	38	37	14	15	11	39	27	31	0.36	0.9
ENSMUSG00000026582	20339	Sele	selectin, endothelial cell	0.85	0	0.02	1	0	4	13	13	4	1	0	3	13	9	3	0.04	0.21	04514;05143;05144	Cell adhesion molecules (CAMs) - Mus musculus (mouse);African trypanosomiasis - Mus musculus (mouse);Malaria - Mus musculus (mouse)
ENSMUSG00000064634				0.85	0	0	46	62	53	138	77	93	37	49	37	143	55	77	22.55	49.37
ENSMUSG00000021360	14538	Gcnt2	glucosaminyl (N-acetyl) transferase 2, I-branching enzyme	0.85	0	0	192	216	156	340	348	353	153	170	110	352	248	293	2.4	5.09	00601;01100	Glycosphingolipid biosynthesis - lacto and neolacto series - Mus musculus (mouse);Metabolic pathways - Mus musculus (mouse)
ENSMUSG00000009292	28240	Trpm2	transient receptor potential cation channel, subfamily M, member 2	0.85	0	0	64	75	80	113	131	170	51	59	56	117	93	141	0.56	1.22
ENSMUSG00000024235	26410	Map3k8	mitogen-activated protein kinase kinase kinase 8	0.85	0	0	35	38	70	85	88	100	28	30	49	88	63	83	1.07	2.33	04010;04620;04660	MAPK signaling pathway - Mus musculus (mouse);Toll-like receptor signaling pathway - Mus musculus (mouse);T cell receptor signaling pathway - Mus musculus (mouse)
ENSMUSG00000046805	17476	Mpeg1	macrophage expressed gene 1	0.85	0	0	660	799	849	1255	1294	1684	527	629	598	1298	922	1399	9.93	20.91
ENSMUSG00000055415	319767	Atp10b	ATPase, class V, type 10B	0.84	0	0	1893	1817	1855	3067	3644	3397	1512	1430	1306	3171	2596	2822	15.17	31.57
ENSMUSG00000015437	14939	Gzmb	granzyme B	0.84	0.01	0.02	21	19	16	42	44	43	17	15	11	43	31	36	0.73	1.93	04650;04940;05320;05330;05332	Natural killer cell mediated cytotoxicity - Mus musculus (mouse);Type I diabetes mellitus - Mus musculus (mouse);Autoimmune thyroid disease - Mus musculus (mouse);Allograft rejection - Mus musculus (mouse);Graft-versus-host disease - Mus musculus (mouse)
ENSMUSG00000031262	102920	Cenpi	centromere protein I	0.84	0	0	51	61	38	95	90	108	41	48	27	98	64	90	0.84	1.89
ENSMUSG00000040726	15209	Hesx1	homeobox gene expressed in ES cells	0.84	0	0.01	0	0	0	7	6	4	0	0	0	7	4	3	0	0.3
ENSMUSG00000031824	234797	6430548M08Rik	RIKEN cDNA 6430548M08 gene	0.84	0	0	512	470	395	864	834	828	409	370	278	893	594	688	4.59	9.68
ENSMUSG00000025557	56643	Slc15a1	solute carrier family 15 (oligopeptide transporter), member 1	0.84	0	0	281	246	163	391	458	462	224	194	115	404	326	384	4.09	8.96	4974	Protein digestion and absorption - Mus musculus (mouse)
ENSMUSG00000032322	19200	Pstpip1	proline-serine-threonine phosphatase-interacting protein 1	0.84	0	0	30	46	44	65	67	105	24	36	31	67	48	87	0.79	1.8	4621	NOD-like receptor signaling pathway - Mus musculus (mouse)
ENSMUSG00000068011	70291	Mkrn2os	makorin, ring finger protein 2, opposite strand	0.84	0	0	244	196	180	413	334	386	195	154	127	427	238	321	4.67	9.81
ENSMUSG00000038943	233406	Prc1	protein regulator of cytokinesis 1	0.84	0	0	354	310	395	736	601	583	283	244	278	761	428	484	5.41	11.21
ENSMUSG00000037035	16324	Inhbb	inhibin beta-B	0.84	0	0.02	13	10	9	20	25	26	10	8	6	21	18	22	0.14	0.36	04060;04350	Cytokine-cytokine receptor interaction - Mus musculus (mouse);TGF-beta signaling pathway - Mus musculus (mouse)
ENSMUSG00000029925	21391	Tbxas1	thromboxane A synthase 1, platelet	0.84	0	0	69	76	84	135	135	158	55	60	59	140	96	131	0.94	2	00590;01100	Arachidonic acid metabolism - Mus musculus (mouse);Metabolic pathways - Mus musculus (mouse)
ENSMUSG00000079103	640543	Tgm7	transglutaminase 7	0.84	0	0.01	24	11	17	36	34	42	19	9	12	37	24	35	0.45	1.11
ENSMUSG00000022237	67434	Ankrd33b	ankyrin repeat domain 33B	0.84	0	0.02	8	24	10	22	34	40	6	19	7	23	24	33	0.1	0.27
ENSMUSG00000093661	66892	Eif4e3	eukaryotic translation initiation factor 4E member 3	0.84	0	0	108	104	107	188	187	214	86	82	75	194	133	178	2.36	5
ENSMUSG00000023886	64074	Smoc2	SPARC related modular calcium binding 2	0.84	0	0	103	107	104	214	168	197	82	84	73	221	120	164	2.06	4.37
ENSMUSG00000027422	81910	Rrbp1	ribosome binding protein 1	0.84	0	0	3415	3227	2948	5695	5539	6030	2727	2540	2075	5889	3946	5009	34.41	71.19	4141	Protein processing in endoplasmic reticulum - Mus musculus (mouse)
ENSMUSG00000022906	80285	Parp9	poly (ADP-ribose) polymerase family, member 9	0.84	0	0	754	745	612	1189	1440	1218	602	586	431	1230	1026	1012	11.04	23.09
ENSMUSG00000090186				0.84	0	0.02	11	18	11	26	35	34	9	14	8	27	25	28	0.27	0.72
ENSMUSG00000047443	227358	Fam132b	family with sequence similarity 132, member B	0.83	0	0.01	24	23	16	55	35	39	19	18	11	57	25	32	0.41	0.97
ENSMUSG00000070284	331026	Gmppb	GDP-mannose pyrophosphorylase B	0.83	0	0	217	194	163	369	324	365	173	153	115	382	231	303	4.01	8.51	00051;00520;01100	Fructose and mannose metabolism - Mus musculus (mouse);Amino sugar and nucleotide sugar metabolism - Mus musculus (mouse);Metabolic pathways - Mus musculus (mouse)
ENSMUSG00000024660	16319	Incenp	inner centromere protein	0.83	0	0	160	159	138	285	272	280	128	125	97	295	194	233	2.64	5.56
ENSMUSG00000025403	108037	Shmt2	serine hydroxymethyltransferase 2 (mitochondrial)	0.83	0	0	193	229	216	418	319	424	154	180	152	432	227	352	5.15	10.76	00260;00460;00670;01100	Glycine, serine and threonine metabolism - Mus musculus (mouse);Cyanoamino acid metabolism - Mus musculus (mouse);One carbon pool by folate - Mus musculus (mouse);Metabolic pathways - Mus musculus (mouse)
ENSMUSG00000031497	24099	Tnfsf13b	tumor necrosis factor (ligand) superfamily, member 13b	0.83	0	0.01	34	23	13	51	45	46	27	18	9	53	32	38	1.38	3.25	04060;04672;05323	Cytokine-cytokine receptor interaction - Mus musculus (mouse);Intestinal immune network for IgA production - Mus musculus (mouse);Rheumatoid arthritis - Mus musculus (mouse)
ENSMUSG00000018012	170758	Rac3	RAS-related C3 botulinum substrate 3	0.83	0	0.01	18	15	16	35	32	34	14	12	11	36	23	28	0.84	2	04010;04310;04360;04370;04510;04520;04650;04662;04664;04810;05200;05210;05212;05416	MAPK signaling pathway - Mus musculus (mouse);Wnt signaling pathway - Mus musculus (mouse);Axon guidance - Mus musculus (mouse);VEGF signaling pathway - Mus musculus (mouse);Focal adhesion - Mus musculus (mouse);Adherens junction - Mus musculus (mouse);Natural killer cell mediated cytotoxicity - Mus musculus (mouse);B cell receptor signaling pathway - Mus musculus (mouse);Fc epsilon RI signaling …
ENSMUSG00000089908				0.83	0.01	0.02	0	0	1	10	3	5	0	0	1	10	2	4	0.05	0.69
ENSMUSG00000019916	18451	P4ha1	procollagen-proline, 2-oxoglutarate 4-dioxygenase (proline 4-hydroxylase), alpha 1 polypeptide	0.83	0	0	334	290	324	506	549	680	267	228	228	523	391	565	4.36	9.18	00330;01100	Arginine and proline metabolism - Mus musculus (mouse);Metabolic pathways - Mus musculus (mouse)
ENSMUSG00000089292				0.83	0.01	0.03	1	3	0	6	6	11	1	2	0	6	4	9	0.63	4.36
ENSMUSG00000061613	108121	U2af1	U2 small nuclear ribonucleoprotein auxiliary factor (U2AF) 1	0.83	0	0	202	187	196	367	303	386	161	147	138	379	216	321	11.99	24.89	3040	Spliceosome - Mus musculus (mouse)
ENSMUSG00000035455	60530	Fignl1	fidgetin-like 1	0.83	0	0	65	86	57	108	138	147	52	68	40	112	98	122	1.3	2.82
ENSMUSG00000031963	73230	Bmper	BMP-binding endothelial regulator	0.83	0	0	20	27	31	43	48	65	16	21	22	44	34	54	0.38	0.88
ENSMUSG00000042489	269582	Clspn	claspin	0.83	0	0	150	178	129	305	255	277	120	140	91	315	182	230	1.69	3.55
ENSMUSG00000033192	270084	Lpcat2	lysophosphatidylcholine acyltransferase 2	0.83	0	0	111	140	138	216	227	267	89	110	97	223	162	222	2.59	5.42	00564;00565;01100	Glycerophospholipid metabolism - Mus musculus (mouse);Ether lipid metabolism - Mus musculus (mouse);Metabolic pathways - Mus musculus (mouse)
ENSMUSG00000090272	100040462	Mndal	myeloid nuclear differentiation antigen like	0.82	0	0	126	112	115	191	254	208	101	88	81	198	181	173	3.44	7.3
ENSMUSG00000067203				0.82	0	0	41	47	65	99	74	122	33	37	46	102	53	101	2.58	5.67
ENSMUSG00000026770	16184	Il2ra	interleukin 2 receptor, alpha chain	0.82	0	0	45	44	44	60	98	99	36	35	31	62	70	82	0.56	1.24	04060;04144;04630;04640	Cytokine-cytokine receptor interaction - Mus musculus (mouse);Endocytosis - Mus musculus (mouse);Jak-STAT signaling pathway - Mus musculus (mouse);Hematopoietic cell lineage - Mus musculus (mouse)
ENSMUSG00000025758	20873	Plk4	polo-like kinase 4	0.82	0	0	147	152	125	264	253	258	117	120	88	273	180	214	2.26	4.75
ENSMUSG00000092274				0.82	0	0	849	863	986	1426	1289	2402	678	679	694	1475	918	1995	2.42	5.3
ENSMUSG00000014543	170733	Klra17	killer cell lectin-like receptor, subfamily A, member 17	0.82	0	0.02	0	1	0	4	13	5	0	1	0	4	9	4	0.02	0.38
ENSMUSG00000096280				0.82	0.01	0.04	9	1	1	17	10	13	7	1	1	18	7	11	1.81	7.45
ENSMUSG00000037033	229927	Clca3b	chloride channel accessory 3B	0.82	0	0	4665	4226	4571	8092	7669	8233	3725	3326	3218	8368	5464	6839	74.51	152.35	04740;04972	Olfactory transduction - Mus musculus (mouse);Pancreatic secretion - Mus musculus (mouse)
ENSMUSG00000001750	27060	Tcirg1	T cell, immune regulator 1, ATPase, H+ transporting, lysosomal V0 protein A3	0.82	0	0	103	116	121	207	199	214	82	91	85	214	142	178	2.08	4.36	00190;01100;04142;04145;04966;05323	Oxidative phosphorylation - Mus musculus (mouse);Metabolic pathways - Mus musculus (mouse);Lysosome - Mus musculus (mouse);Phagosome - Mus musculus (mouse);Collecting duct acid secretion - Mus musculus (mouse);Rheumatoid arthritis - Mus musculus (mouse)
ENSMUSG00000033906	108672	Zdhhc15	zinc finger, DHHC domain containing 15	0.82	0	0	46	48	47	81	94	94	37	38	33	84	67	78	0.48	1.04
ENSMUSG00000052565	14957	Hist1h1d	histone cluster 1, H1d	0.82	0	0	720	847	874	1834	1359	1251	575	667	615	1896	968	1039	11.9	24.73
ENSMUSG00000014226	12301	Cacybp	calcyclin binding protein	0.82	0	0	388	269	199	597	501	476	310	212	140	617	357	395	7.49	15.84	4310	Wnt signaling pathway - Mus musculus (mouse)
ENSMUSG00000073418	12268	C4b	complement component 4B (Chido blood group)	0.82	0	0	402	512	595	888	817	1022	321	403	419	918	582	849	5.24	10.84	04610;05150;05322	Complement and coagulation cascades - Mus musculus (mouse);Staphylococcus aureus infection - Mus musculus (mouse);Systemic lupus erythematosus - Mus musculus (mouse)
ENSMUSG00000037636	194744	Slc25a43	solute carrier family 25, member 43	0.82	0.01	0.03	5	13	3	16	20	18	4	10	2	17	14	15	0.3	0.9
ENSMUSG00000026950	17996	Neb	nebulin	0.82	0	0	25	18	50	46	62	73	20	14	35	48	44	61	0.08	0.17
ENSMUSG00000028333	67628	Anp32b	acidic (leucine-rich) nuclear phosphoprotein 32 family, member B	0.82	0	0	147	132	132	242	218	296	117	104	93	250	155	246	4.45	9.43
ENSMUSG00000027715	12428	Ccna2	cyclin A2	0.82	0	0	381	459	398	726	703	780	304	361	280	751	501	648	7.76	15.92	04110;04914	Cell cycle - Mus musculus (mouse);Progesterone-mediated oocyte maturation - Mus musculus (mouse)
ENSMUSG00000055994	257632	Nod2	nucleotide-binding oligomerization domain containing 2	0.82	0	0	46	60	38	68	111	106	37	47	27	70	79	88	0.57	1.29	4621	NOD-like receptor signaling pathway - Mus musculus (mouse)
ENSMUSG00000087213	69941	2810408I11Rik	RIKEN cDNA 2810408I11 gene	0.82	0.01	0.04	1	3	3	9	7	11	1	2	2	9	5	9	0.17	0.8
ENSMUSG00000095676				0.82	0.01	0.02	10	24	20	57	32	25	8	19	14	59	23	21	8.7	20.95
ENSMUSG00000057561	13664	Eif1a	eukaryotic translation initiation factor 1A	0.82	0	0	470	351	318	681	679	689	375	276	224	704	484	572	7.33	15.18	3013	RNA transport - Mus musculus (mouse)
ENSMUSG00000032783	78733	Troap	trophinin associated protein	0.82	0	0.01	15	20	16	34	35	37	12	16	11	35	25	31	0.42	1
ENSMUSG00000023206	16169	Il15ra	interleukin 15 receptor, alpha chain	0.82	0	0	61	53	34	96	91	96	49	42	24	99	65	80	1.19	2.61	04060;04630;04672	Cytokine-cytokine receptor interaction - Mus musculus (mouse);Jak-STAT signaling pathway - Mus musculus (mouse);Intestinal immune network for IgA production - Mus musculus (mouse)
ENSMUSG00000015950	17969	Ncf1	neutrophil cytosolic factor 1	0.81	0	0	149	154	189	338	267	277	119	121	133	349	190	230	3.18	6.51	04062;04145;04380;04666;04670;05140	Chemokine signaling pathway - Mus musculus (mouse);Phagosome - Mus musculus (mouse);Osteoclast differentiation - Mus musculus (mouse);Fc gamma R-mediated phagocytosis - Mus musculus (mouse);Leukocyte transendothelial migration - Mus musculus (mouse);Leishmaniasis - Mus musculus (mouse)
ENSMUSG00000020493	270906	Prr11	proline rich 11	0.81	0	0	36	51	47	77	76	100	29	40	33	80	54	83	0.65	1.42
ENSMUSG00000041498	381293	Kif14	kinesin family member 14	0.81	0	0	80	89	95	172	159	153	64	70	67	178	113	127	0.56	1.17
ENSMUSG00000055926	623781	Gm14137	predicted gene 14137	0.81	0.01	0.04	6	4	3	12	11	16	5	3	2	12	8	13	0.08	0.27
ENSMUSG00000027469	72119	Tpx2	TPX2, microtubule-associated	0.81	0	0	367	360	325	671	626	573	293	283	229	694	446	476	4.48	9.12
ENSMUSG00000031629	71876	Cenpu	centromere protein U	0.81	0	0	28	39	16	56	60	48	22	31	11	58	43	40	0.51	1.16
ENSMUSG00000028793	75234	Rnf19b	ring finger protein 19B	0.81	0	0	567	487	511	949	929	906	453	383	360	981	662	753	11.49	23.44
ENSMUSG00000024590	16906	Lmnb1	lamin B1	0.81	0	0	347	389	420	686	633	751	277	306	296	709	451	624	7.58	15.56
ENSMUSG00000073386	328829	9830107B12Rik	RIKEN cDNA 9830107B12 gene	0.81	0.01	0.04	3	4	1	9	8	11	2	3	1	9	6	9	0.04	0.16
ENSMUSG00000001774	66917	Chordc1	cysteine and histidine-rich domain (CHORD)-containing, zinc-binding protein 1	0.81	0	0	452	307	273	635	620	636	361	242	192	657	442	528	8.67	18.3
ENSMUSG00000027635	66934	Dsn1	DSN1 homolog, MIS12 kinetochore complex component	0.81	0	0	29	39	43	60	70	82	23	31	30	62	50	68	0.78	1.72
ENSMUSG00000082280				0.81	0.01	0.04	8	1	1	15	10	12	6	1	1	15	7	10	0.1	0.43
ENSMUSG00000009013	56455	Dynll1	dynein light chain LC8-type 1	0.81	0	0	879	634	631	1608	1166	1061	702	499	444	1663	831	881	19.59	40.17	4962	Vasopressin-regulated water reabsorption - Mus musculus (mouse)
ENSMUSG00000023903	240047	Mmp25	matrix metallopeptidase 25	0.81	0.01	0.03	6	17	9	21	22	26	5	13	6	22	16	22	0.17	0.45
ENSMUSG00000021958	72400	Pinx1	PIN2/TERF1 interacting, telomerase inhibitor 1	0.8	0	0	118	112	81	204	197	165	94	88	57	211	140	137	4.26	8.9
ENSMUSG00000074876				0.8	0.01	0.03	11	4	9	20	25	12	9	3	6	21	18	10	0.29	0.8
ENSMUSG00000065045				0.8	0.01	0.05	6	6	3	10	15	18	5	5	2	10	11	15	1.73	5.6
ENSMUSG00000008845	93671	Cd163	CD163 antigen	0.8	0	0	159	126	165	242	282	288	127	99	116	250	201	239	1.86	3.86
ENSMUSG00000053801	101612	Grwd1	glutamate-rich WD repeat containing 1	0.8	0	0	40	38	47	91	80	64	32	30	33	94	57	53	1.19	2.54
ENSMUSG00000022034	71988	Esco2	establishment of sister chromatid cohesion N-acetyltransferase 2	0.8	0	0	80	71	57	132	131	124	64	56	40	137	93	103	1.32	2.83
ENSMUSG00000069540				0.8	0.01	0.05	3	5	6	12	11	14	2	4	4	12	8	12	0.16	0.51
ENSMUSG00000028587	18392	Orc1	origin recognition complex, subunit 1	0.8	0	0	38	29	26	59	58	60	30	23	18	61	41	50	0.57	1.25	4110	Cell cycle - Mus musculus (mouse)
ENSMUSG00000085363				0.8	0.01	0.05	4	0	0	9	8	6	3	0	0	9	6	5	0.03	0.23
ENSMUSG00000030579	22177	Tyrobp	TYRO protein tyrosine kinase binding protein	0.8	0	0	79	65	92	151	138	136	63	51	65	156	98	113	7.8	16.04	04380;04650	Osteoclast differentiation - Mus musculus (mouse);Natural killer cell mediated cytotoxicity - Mus musculus (mouse)
ENSMUSG00000030650	74424	Tmc5	transmembrane channel-like gene family 5	0.79	0	0	2072	1607	1686	3082	3545	2813	1655	1265	1187	3187	2526	2337	25.51	51.4
ENSMUSG00000073412	16988	Lst1	leukocyte specific transcript 1	0.79	0	0.01	20	17	31	41	36	54	16	13	22	42	26	45	3.06	6.78
ENSMUSG00000029322	231507	Plac8	placenta-specific 8	0.79	0	0	3166	2523	2487	4466	4925	4981	2528	1986	1751	4618	3509	4138	124.01	250.56
ENSMUSG00000010663	76267	Fads1	fatty acid desaturase 1	0.79	0	0	362	343	348	695	629	543	289	270	245	719	448	451	5.67	11.49	1040	Biosynthesis of unsaturated fatty acids - Mus musculus (mouse)
ENSMUSG00000030641	74041	Ddias	DNA damage-induced apoptosis suppressor	0.79	0	0.01	24	33	18	58	51	39	19	26	13	60	36	32	0.42	0.93
ENSMUSG00000073705	69928	Apitd1	apoptosis-inducing, TAF9-like domain 1	0.79	0.01	0.05	8	6	3	14	17	14	6	5	2	14	12	12	0.28	0.86
ENSMUSG00000024030	11307	Abcg1	ATP-binding cassette, sub-family G (WHITE), member 1	0.79	0	0	50	69	88	113	122	155	40	54	62	117	87	129	1.07	2.32	2010	ABC transporters - Mus musculus (mouse)
ENSMUSG00000024778	14102	Fas	Fas (TNF receptor superfamily member 6)	0.79	0	0	108	89	102	195	201	142	86	70	72	202	143	118	3.74	7.69	04010;04060;04115;04210;04650;04940;05010;05142;05143;05200;05320;05330;05332	MAPK signaling pathway - Mus musculus (mouse);Cytokine-cytokine receptor interaction - Mus musculus (mouse);p53 signaling pathway - Mus musculus (mouse);Apoptosis - Mus musculus (mouse);Natural killer cell mediated cytotoxicity - Mus musculus (mouse);Type I diabetes mellitus - Mus musculus (mouse);Alzheimer's disease - Mus musculus (mouse);Chagas disease (American trypanosomiasis) - Mus musculus …
ENSMUSG00000041219	228482	Arhgap11a	Rho GTPase activating protein 11A	0.79	0	0	263	197	207	410	365	402	210	155	146	424	260	334	2.5	5.07
ENSMUSG00000043157	219144	Arl11	ADP-ribosylation factor-like 11	0.79	0.01	0.05	1	5	1	9	8	11	1	4	1	9	6	9	0.1	0.4
ENSMUSG00000042354	30877	Gnl3	guanine nucleotide binding protein-like 3 (nucleolar)	0.79	0	0	247	227	247	448	425	401	197	179	174	463	303	333	7.13	14.41	3008	Ribosome biogenesis in eukaryotes - Mus musculus (mouse)
ENSMUSG00000042828	434246	Trim72	tripartite motif-containing 72	0.79	0.01	0.04	16	6	6	20	25	19	13	5	4	21	18	16	0.21	0.56
ENSMUSG00000041084	66357	Ostc	oligosaccharyltransferase complex subunit (non-catalytic)	0.79	0	0	667	620	564	1118	1029	1082	533	488	397	1156	733	899	32.5	65.1
ENSMUSG00000042228	17096	Lyn	LYN proto-oncogene, Src family tyrosine kinase	0.79	0	0	382	389	447	661	750	722	305	306	315	684	534	600	6.56	13.14	04062;04662;04664;04666;04730	Chemokine signaling pathway - Mus musculus (mouse);B cell receptor signaling pathway - Mus musculus (mouse);Fc epsilon RI signaling pathway - Mus musculus (mouse);Fc gamma R-mediated phagocytosis - Mus musculus (mouse);Long-term depression - Mus musculus (mouse)
ENSMUSG00000054693	11487	Adam10	a disintegrin and metallopeptidase domain 10	0.79	0	0	738	767	634	1198	1171	1380	589	604	446	1239	834	1146	8.65	17.44	5010	Alzheimer's disease - Mus musculus (mouse)
ENSMUSG00000029005	70433	Draxin	dorsal inhibitory axon guidance protein	0.79	0	0.02	16	14	24	40	34	33	13	11	17	41	24	27	0.2	0.43
ENSMUSG00000032204	64008	Aqp9	aquaporin 9	0.79	0.01	0.05	3	6	0	9	11	11	2	5	0	9	8	9	0.06	0.24	4976	Bile secretion - Mus musculus (mouse)
ENSMUSG00000042333	230979	Tnfrsf14	tumor necrosis factor receptor superfamily, member 14 (herpesvirus entry mediator)	0.79	0	0	41	72	44	73	107	118	33	57	31	75	76	98	2.88	6.25	4060	Cytokine-cytokine receptor interaction - Mus musculus (mouse)
ENSMUSG00000077440				0.79	0.01	0.05	10	4	9	35	11	11	8	3	6	36	8	9	5.62	16.28
ENSMUSG00000058794	18022	Nfe2	nuclear factor, erythroid derived 2	0.79	0.01	0.06	3	1	4	9	6	14	2	1	3	9	4	12	0.08	0.33
ENSMUSG00000028678	73804	Kif2c	kinesin family member 2C	0.78	0	0	75	118	159	235	192	202	60	93	112	243	137	168	2.32	4.72
ENSMUSG00000022372	20491	Sla	src-like adaptor	0.78	0	0	180	197	207	296	379	361	144	155	146	306	270	300	1.66	3.36
ENSMUSG00000042726	231712	Trafd1	TRAF type zinc finger domain containing 1	0.78	0	0	240	276	250	454	417	467	192	217	176	469	297	388	4.62	9.26
ENSMUSG00000006344	23887	Ggt5	gamma-glutamyltransferase 5	0.78	0	0	64	66	89	129	115	148	51	52	63	133	82	123	0.99	2.03	00430;00460;00480;00590;01100	Taurine and hypotaurine metabolism - Mus musculus (mouse);Cyanoamino acid metabolism - Mus musculus (mouse);Glutathione metabolism - Mus musculus (mouse);Arachidonic acid metabolism - Mus musculus (mouse);Metabolic pathways - Mus musculus (mouse)
ENSMUSG00000064168	319182	Hist1h2bh	histone cluster 1, H2bh	0.78	0	0	152	173	124	397	226	195	121	136	87	411	161	162	19.06	39.84	5322	Systemic lupus erythematosus - Mus musculus (mouse)
ENSMUSG00000006732	17299	Mettl1	methyltransferase like 1	0.78	0	0	78	78	80	138	115	166	62	61	56	143	82	138	2.44	5.02
ENSMUSG00000089950				0.78	0.01	0.04	6	8	14	22	15	25	5	6	10	23	11	21	1.23	3.14
ENSMUSG00000002068	12447	Ccne1	cyclin E1	0.78	0	0	75	86	67	134	118	160	60	68	47	139	84	133	2.12	4.41	04110;04114;04115;05200;05215;05222	Cell cycle - Mus musculus (mouse);Oocyte meiosis - Mus musculus (mouse);p53 signaling pathway - Mus musculus (mouse);Pathways in cancer - Mus musculus (mouse);Prostate cancer - Mus musculus (mouse);Small cell lung cancer - Mus musculus (mouse)
ENSMUSG00000078817	378425	Nlrp12	NLR family, pyrin domain containing 12	0.78	0.01	0.05	0	3	4	12	6	14	0	2	3	12	4	12	0.03	0.16
ENSMUSG00000039055	268465	Eme1	essential meiotic structure-specific endonuclease 1	0.78	0	0.01	23	36	20	61	39	48	18	28	14	63	28	40	0.59	1.3	3440	Homologous recombination - Mus musculus (mouse)
ENSMUSG00000019850	21929	Tnfaip3	tumor necrosis factor, alpha-induced protein 3	0.78	0	0	242	304	301	470	467	536	193	239	212	486	333	445	2.54	5.08	4621	NOD-like receptor signaling pathway - Mus musculus (mouse)
ENSMUSG00000063193	217304	Cd300lb	CD300 antigen like family member B	0.78	0.02	0.06	5	8	13	18	25	24	4	6	9	19	18	20	0.17	0.5
ENSMUSG00000038141	77106	Tmem181a	transmembrane protein 181A	0.78	0	0.01	19	24	20	37	52	35	15	19	14	38	37	29	0.63	1.4
ENSMUSG00000077419				0.78	0.02	0.06	8	9	3	27	10	11	6	7	2	28	7	9	2.38	6.8
ENSMUSG00000029910	56150	Mad2l1	MAD2 mitotic arrest deficient-like 1	0.78	0	0	105	126	105	200	181	212	84	99	74	207	129	176	3.62	7.35	04110;04114;04914	Cell cycle - Mus musculus (mouse);Oocyte meiosis - Mus musculus (mouse);Progesterone-mediated oocyte maturation - Mus musculus (mouse)
ENSMUSG00000035448	12771	Ccr3	chemokine (C-C motif) receptor 3	0.78	0.01	0.05	6	25	20	50	25	43	5	20	14	52	18	36	0.29	0.78	04060;04062	Cytokine-cytokine receptor interaction - Mus musculus (mouse);Chemokine signaling pathway - Mus musculus (mouse)
ENSMUSG00000033987	69926	Dnah17	dynein, axonemal, heavy chain 17	0.78	0.01	0.04	9	14	7	16	22	26	7	11	5	17	16	22	0.04	0.09
ENSMUSG00000015652	70358	Steap1	six transmembrane epithelial antigen of the prostate 1	0.78	0.01	0.04	16	13	7	28	28	22	13	10	5	29	20	18	0.54	1.34
ENSMUSG00000024503	20730	Spink1	serine peptidase inhibitor, Kazal type 1	0.77	0.02	0.06	14	10	0	23	11	23	11	8	0	24	8	19	1.04	2.91
ENSMUSG00000003814	12317	Calr	calreticulin	0.77	0	0	9141	8153	8260	15782	14109	14112	7300	6417	5815	16320	10052	11723	217.49	429.4	04141;04145;04612;05142	Protein processing in endoplasmic reticulum - Mus musculus (mouse);Phagosome - Mus musculus (mouse);Antigen processing and presentation - Mus musculus (mouse);Chagas disease (American trypanosomiasis) - Mus musculus (mouse)
ENSMUSG00000073492				0.77	0.02	0.06	4	4	4	14	8	13	3	3	3	14	6	11	0.09	0.29
ENSMUSG00000050549	70617	5730508B09Rik	RIKEN cDNA 5730508B09 gene	0.77	0	0.01	25	42	33	44	73	72	20	33	23	45	52	60	1.16	2.52
ENSMUSG00000019992	71804	Mtfr2	mitochondrial fission regulator 2	0.77	0.01	0.05	9	9	7	16	20	22	7	7	5	17	14	18	0.2	0.54
ENSMUSG00000020330	15366	Hmmr	hyaluronan mediated motility receptor (RHAMM)	0.77	0	0	184	241	176	389	340	327	147	190	124	402	242	272	2.87	5.78	4512	ECM-receptor interaction - Mus musculus (mouse)
ENSMUSG00000035775	66809	Krt20	keratin 20	0.77	0	0	6174	5450	4240	9675	9191	8656	4930	4290	2985	10005	6548	7190	152.59	304.21
ENSMUSG00000049723	17381	Mmp12	matrix metallopeptidase 12	0.77	0	0	51	51	68	96	101	107	41	40	48	99	72	89	0.71	1.45
ENSMUSG00000047678	319200	Gpr82	G protein-coupled receptor 82	0.77	0	0.02	15	15	17	32	34	29	12	12	12	33	24	24	0.35	0.81
ENSMUSG00000002297	27214	Dbf4	DBF4 zinc finger	0.77	0	0	144	135	129	248	227	235	115	106	91	256	162	195	3.02	6.03	4110	Cell cycle - Mus musculus (mouse)
ENSMUSG00000095633				0.77	0.01	0.06	9	11	7	23	15	26	7	9	5	24	11	22	1.73	4.78
ENSMUSG00000022033	52033	Pbk	PDZ binding kinase	0.77	0	0	119	100	101	198	175	190	95	79	71	205	125	158	3.46	6.99
ENSMUSG00000070730	67809	Rmdn3	regulator of microtubule dynamics 3	0.77	0	0	228	158	183	308	357	326	182	124	129	319	254	271	4.7	9.39
ENSMUSG00000037649	14998	H2-DMa	histocompatibility 2, class II, locus DMa	0.76	0	0	121	113	149	206	212	250	97	89	105	213	151	208	4.6	9.19	04145;04514;04612;04672;04940;05140;05145;05150;05310;05320;05322;05323;05330;05332;05416	Phagosome - Mus musculus (mouse);Cell adhesion molecules (CAMs) - Mus musculus (mouse);Antigen processing and presentation - Mus musculus (mouse);Intestinal immune network for IgA production - Mus musculus (mouse);Type I diabetes mellitus - Mus musculus (mouse);Leishmaniasis - Mus musculus (mouse);Toxoplasmosis - Mus musculus (mouse);Staphylococcus aureus infection - Mus musculus (mouse);Asthma -…
ENSMUSG00000042029	76044	Ncapg2	non-SMC condensin II complex, subunit G2	0.76	0	0	209	188	179	361	310	326	167	148	126	373	221	271	1.62	3.22
ENSMUSG00000016624	271305	Phf21b	PHD finger protein 21B	0.76	0.01	0.02	18	17	13	29	32	34	14	13	9	30	23	28	0.24	0.56
ENSMUSG00000073490	226691	AI607873	expressed sequence AI607873	0.76	0	0	88	93	88	125	194	169	70	73	62	129	138	140	1.43	2.98
ENSMUSG00000040658	381101	Dnph1	2'-deoxynucleoside 5'-phosphate N-hydrolase 1	0.76	0.01	0.05	4	8	13	18	14	23	3	6	9	19	10	19	0.41	1.07
ENSMUSG00000021270	15519	Hsp90aa1	heat shock protein 90, alpha (cytosolic), class A member 1	0.76	0	0	1985	1107	915	2877	2417	2086	1585	871	644	2975	1722	1733	22.56	47.83	04141;04612;04621;04914;05200;05215	Protein processing in endoplasmic reticulum - Mus musculus (mouse);Antigen processing and presentation - Mus musculus (mouse);NOD-like receptor signaling pathway - Mus musculus (mouse);Progesterone-mediated oocyte maturation - Mus musculus (mouse);Pathways in cancer - Mus musculus (mouse);Prostate cancer - Mus musculus (mouse)
ENSMUSG00000031450	24013	Grk1	G protein-coupled receptor kinase 1	0.76	0.01	0.02	15	11	20	32	22	40	12	9	14	33	16	33	0.12	0.27	04062;04144;04744	Chemokine signaling pathway - Mus musculus (mouse);Endocytosis - Mus musculus (mouse);Phototransduction - Mus musculus (mouse)
ENSMUSG00000034349	70099	Smc4	structural maintenance of chromosomes 4	0.76	0	0	988	817	487	1486	1399	1246	789	643	343	1537	997	1035	9.81	20.37
ENSMUSG00000089790				0.76	0.01	0.05	9	5	13	16	14	29	7	4	9	17	10	24	1.4	3.6
ENSMUSG00000027322	20612	Siglec1	sialic acid binding Ig-like lectin 1, sialoadhesin	0.76	0	0	61	89	109	173	128	155	49	70	77	179	91	129	0.76	1.52	4514	Cell adhesion molecules (CAMs) - Mus musculus (mouse)
ENSMUSG00000091549				0.76	0	0.02	28	23	23	61	34	45	22	18	16	63	24	37	1.17	2.55
ENSMUSG00000064336				0.76	0.02	0.06	0	5	3	14	11	4	0	4	2	14	8	3	2.18	8.78
ENSMUSG00000054958	230718	Nt5c1a	5'-nucleotidase, cytosolic IA	0.76	0.02	0.06	1	5	1	10	8	10	1	4	1	10	6	8	0.12	0.49	00230;00240;00760;01100	Purine metabolism - Mus musculus (mouse);Pyrimidine metabolism - Mus musculus (mouse);Nicotinate and nicotinamide metabolism - Mus musculus (mouse);Metabolic pathways - Mus musculus (mouse)
ENSMUSG00000020309	68044	Chac2	ChaC, cation transport regulator 2	0.76	0	0	140	93	58	187	180	158	112	73	41	193	128	131	4.09	8.48
ENSMUSG00000055491	226169	Pprc1	peroxisome proliferative activated receptor, gamma, coactivator-related 1	0.76	0	0	118	90	109	183	153	226	94	71	77	189	109	188	1.13	2.3
ENSMUSG00000036995	230837	Asap3	ArfGAP with SH3 domain, ankyrin repeat and PH domain 3	0.76	0	0.01	29	28	28	60	51	48	23	22	20	62	36	40	0.37	0.8	04144;04666	Endocytosis - Mus musculus (mouse);Fc gamma R-mediated phagocytosis - Mus musculus (mouse)
ENSMUSG00000053158	14159	Fes	feline sarcoma oncogene	0.76	0	0	63	83	95	136	112	176	50	65	67	141	80	146	1.63	3.3	4360	Axon guidance - Mus musculus (mouse)
ENSMUSG00000002870	17216	Mcm2	minichromosome maintenance complex component 2	0.76	0	0	297	263	277	546	472	431	237	207	195	565	336	358	4.62	9.15	03030;04110	DNA replication - Mus musculus (mouse);Cell cycle - Mus musculus (mouse)
ENSMUSG00000044165	229672	Bcl2l15	BCLl2-like 15	0.76	0.01	0.03	78	51	33	107	73	136	62	40	23	111	52	113	1.56	3.57
ENSMUSG00000084968				0.76	0.02	0.06	3	3	1	8	8	8	2	2	1	8	6	7	0.03	0.14
ENSMUSG00000018899	16362	Irf1	interferon regulatory factor 1	0.76	0	0	922	1001	972	1564	1724	1714	736	788	684	1617	1228	1424	25.2	49.93	5160	Hepatitis C - Mus musculus (mouse)
ENSMUSG00000055413	15016	H2-Q5	histocompatibility 2, Q region locus 5	0.76	0	0.01	31	33	45	55	80	69	25	26	32	57	57	57	1.77	3.76
ENSMUSG00000068114	76457	Ccdc134	coiled-coil domain containing 134	0.76	0	0.01	31	32	37	68	48	70	25	25	26	70	34	58	0.91	1.94
ENSMUSG00000098112	668218	Bin2	bridging integrator 2	0.76	0	0	124	105	139	222	202	213	99	83	98	230	144	177	3.37	6.68
ENSMUSG00000005470	66929	Asf1b	anti-silencing function 1B histone chaperone	0.76	0	0	59	53	50	105	84	98	47	42	35	109	60	81	1.68	3.43
ENSMUSG00000052549	74448	Arl13a	ADP-ribosylation factor-like 13A	0.76	0.02	0.06	5	1	6	11	11	11	4	1	4	11	8	9	0.13	0.4
ENSMUSG00000027201	17876	Myef2	myelin basic protein expression factor 2, repressor	0.76	0	0	88	81	60	130	126	148	70	64	42	134	90	123	1.24	2.52
ENSMUSG00000036109	171170	Mbnl3	muscleblind-like 3 (Drosophila)	0.76	0	0	162	118	99	223	202	247	129	93	70	231	144	205	1.51	3.09
ENSMUSG00000097804				0.76	0.01	0.04	13	13	17	37	27	22	10	10	12	38	19	18	0.5	1.13
ENSMUSG00000032352	214345	Lrrc1	leucine rich repeat containing 1	0.75	0	0	428	367	332	631	733	580	342	289	234	653	522	482	4.9	9.67
ENSMUSG00000059742	170738	Kcnh7	potassium voltage-gated channel, subfamily H (eag-related), member 7	0.75	0	0.02	28	22	21	36	44	59	22	17	15	37	31	49	0.1	0.22
ENSMUSG00000026234	17975	Ncl	nucleolin	0.75	0	0	1922	1544	1304	2870	2469	2849	1535	1215	918	2968	1759	2367	10.71	21.17
ENSMUSG00000060904	104303	Arl1	ADP-ribosylation factor-like 1	0.75	0	0	1702	1271	1141	2440	2557	2048	1359	1000	803	2523	1822	1701	36.65	72.01
ENSMUSG00000027474	228788	Ccm2l	cerebral cavernous malformation 2-like	0.75	0.02	0.07	4	0	3	11	4	10	3	0	2	11	3	8	0.05	0.23
ENSMUSG00000005824	50930	Tnfsf14	tumor necrosis factor (ligand) superfamily, member 14	0.75	0.02	0.07	5	3	0	10	10	8	4	2	0	10	7	7	0.07	0.32	4060	Cytokine-cytokine receptor interaction - Mus musculus (mouse)
ENSMUSG00000009585	80287	Apobec3	apolipoprotein B mRNA editing enzyme, catalytic polypeptide 3	0.75	0	0	228	213	210	376	389	353	182	168	148	389	277	293	4.38	8.61
ENSMUSG00000028771	19248	Ptpn12	protein tyrosine phosphatase, non-receptor type 12	0.75	0	0	332	299	266	496	494	544	265	235	187	513	352	452	5.07	9.99
ENSMUSG00000063663	382236	Brwd3	bromodomain and WD repeat domain containing 3	0.75	0	0	386	297	274	539	554	565	308	234	193	557	395	469	1.53	3.04
ENSMUSG00000012519	74568	Mlkl	mixed lineage kinase domain-like	0.75	0	0	309	287	291	550	497	468	247	226	205	569	354	389	8.24	16.11
ENSMUSG00000054808	60595	Actn4	actinin alpha 4	0.75	0	0	3381	3921	3333	6667	5658	5743	2700	3086	2346	6894	4031	4771	51	99.31	04510;04520;04530;04670;04810;05146;05322;05412	Focal adhesion - Mus musculus (mouse);Adherens junction - Mus musculus (mouse);Tight junction - Mus musculus (mouse);Leukocyte transendothelial migration - Mus musculus (mouse);Regulation of actin cytoskeleton - Mus musculus (mouse);Amoebiasis - Mus musculus (mouse);Systemic lupus erythematosus - Mus musculus (mouse);Arrhythmogenic right ventricular cardiomyopathy (ARVC) - Mus musculus (mouse)
ENSMUSG00000092060	666938	Bend4	BEN domain containing 4	0.75	0.01	0.04	14	17	10	23	20	42	11	13	7	24	14	35	0.09	0.23
ENSMUSG00000068245	219132	Phf11d	PHD finger protein 11D	0.75	0	0	63	79	58	127	115	110	50	62	41	131	82	91	1.25	2.52
ENSMUSG00000022902	20862	Stfa2	stefin A2	0.75	0.01	0.03	0	0	0	3	6	7	0	0	0	3	4	6	0	0.8
ENSMUSG00000094875				0.75	0.02	0.06	0	5	1	11	6	8	0	4	1	11	4	7	1.13	4.93
ENSMUSG00000000731	11634	Aire	autoimmune regulator (autoimmune polyendocrinopathy candidiasis ectodermal dystrophy)	0.75	0.02	0.06	1	1	1	6	6	8	1	1	1	6	4	7	0.02	0.14	04120;05340	Ubiquitin mediated proteolysis - Mus musculus (mouse);Primary immunodeficiency - Mus musculus (mouse)
ENSMUSG00000030031	243574	Kbtbd8	kelch repeat and BTB (POZ) domain containing 8	0.75	0	0	91	81	60	158	107	146	73	64	42	163	76	121	0.91	1.85
ENSMUSG00000050107	14841	Gsg2	germ cell-specific gene 2	0.75	0	0	83	88	88	147	156	152	66	69	62	152	111	126	1.71	3.45
ENSMUSG00000002111	20375	Spi1	spleen focus forming virus (SFFV) proviral integration oncogene	0.75	0	0	43	71	60	103	114	93	34	56	42	107	81	77	1.59	3.24	04380;05200;05221	Osteoclast differentiation - Mus musculus (mouse);Pathways in cancer - Mus musculus (mouse);Acute myeloid leukemia - Mus musculus (mouse)
ENSMUSG00000029401	80291	Rilpl2	Rab interacting lysosomal protein-like 2	0.75	0	0	74	61	38	111	87	110	59	48	27	115	62	91	2.3	4.73
ENSMUSG00000005233	66442	Spc25	SPC25, NDC80 kinetochore complex component, homolog (S. cerevisiae)	0.75	0	0	109	102	122	182	201	193	87	80	86	188	143	160	3.32	6.56
ENSMUSG00000030428	57776	Ttyh1	tweety family member 1	0.74	0	0	83	103	72	157	133	158	66	81	51	162	95	131	1.1	2.2
ENSMUSG00000022322	20419	Shcbp1	Shc SH2-domain binding protein 1	0.74	0	0	78	74	41	118	133	91	62	58	29	122	95	76	1.67	3.41
ENSMUSG00000020024	77048	Cep83	centrosomal protein 83	0.74	0	0	198	172	97	279	265	271	158	135	68	289	189	225	2.88	5.82
ENSMUSG00000024131	20532	Slc3a1	solute carrier family 3, member 1	0.74	0	0	253	207	126	377	269	388	202	163	89	390	192	322	4.7	9.59	4974	Protein digestion and absorption - Mus musculus (mouse)
ENSMUSG00000048327	70466	Ckap2l	cytoskeleton associated protein 2-like	0.74	0	0	203	216	205	384	348	330	162	170	144	397	248	274	3.7	7.21
ENSMUSG00000084956				0.74	0.02	0.06	0	4	0	6	7	8	0	3	0	6	5	7	0.15	0.96
ENSMUSG00000026014	77300	Raph1	Ras association (RalGDS/AF-6) and pleckstrin homology domains 1	0.74	0	0	208	234	222	345	400	391	166	184	156	357	285	325	4.62	9.07
ENSMUSG00000024742	14156	Fen1	flap structure specific endonuclease 1	0.74	0.01	0.05	9	14	7	20	27	18	7	11	5	21	19	15	0.23	0.58	03030;03410;03450	DNA replication - Mus musculus (mouse);Base excision repair - Mus musculus (mouse);Non-homologous end-joining - Mus musculus (mouse)
ENSMUSG00000081603				0.74	0.01	0.04	24	30	21	69	41	37	19	24	15	71	29	31	3.42	7.58
ENSMUSG00000019961	21917	Tmpo	thymopoietin	0.74	0	0	925	859	874	1589	1488	1402	739	676	615	1643	1060	1165	13.09	25.27
ENSMUSG00000054408	76687	Spcs3	signal peptidase complex subunit 3 homolog (S. cerevisiae)	0.74	0	0	587	473	428	779	897	849	469	372	301	806	639	705	7.96	15.53	3060	Protein export - Mus musculus (mouse)
ENSMUSG00000022768	76872	Ccdc116	coiled-coil domain containing 116	0.74	0	0.01	39	28	51	72	72	65	31	22	36	74	51	54	0.52	1.05
ENSMUSG00000071005	24047	Ccl19	chemokine (C-C motif) ligand 19	0.74	0.02	0.08	8	9	10	15	22	23	6	7	7	16	16	19	0.64	1.68	04060;04062	Cytokine-cytokine receptor interaction - Mus musculus (mouse);Chemokine signaling pathway - Mus musculus (mouse)
ENSMUSG00000014504	66384	Srp19	signal recognition particle 19	0.74	0	0	188	132	112	263	243	237	150	104	79	272	173	197	2.43	4.8	3060	Protein export - Mus musculus (mouse)
ENSMUSG00000030082	53421	Sec61a1	Sec61 alpha 1 subunit (S. cerevisiae)	0.74	0	0	1044	1093	999	1864	1710	1690	834	860	703	1927	1218	1404	18.51	35.61	03060;04141;04145	Protein export - Mus musculus (mouse);Protein processing in endoplasmic reticulum - Mus musculus (mouse);Phagosome - Mus musculus (mouse)
ENSMUSG00000071470	239083	Ccnb1ip1	cyclin B1 interacting protein 1	0.74	0.02	0.08	6	8	7	21	11	16	5	6	5	22	8	13	0.26	0.68
ENSMUSG00000047517	12945	Dmbt1	deleted in malignant brain tumors 1	0.74	0	0	48928	48854	54310	85584	91927	78297	39072	38452	38232	88499	65494	65040	453.87	872.32	4970	Salivary secretion - Mus musculus (mouse)
ENSMUSG00000066800	24014	Rnasel	ribonuclease L (2', 5'-oligoisoadenylate synthetase-dependent)	0.74	0	0	2012	1710	1530	2765	3160	2971	1607	1346	1077	2859	2251	2468	20.48	39.86	5160	Hepatitis C - Mus musculus (mouse)
ENSMUSG00000019845	71924	Tube1	epsilon-tubulin 1	0.74	0.01	0.02	16	19	16	35	34	31	13	15	11	36	24	26	0.32	0.73
ENSMUSG00000049625	212937	Tifab	TRAF-interacting protein with forkhead-associated domain, family member B	0.74	0	0	65	62	57	129	91	105	52	49	40	133	65	87	0.98	1.98
ENSMUSG00000000318	17312	Clec10a	C-type lectin domain family 10, member A	0.74	0.01	0.02	13	20	11	33	20	36	10	16	8	34	14	30	0.35	0.82
ENSMUSG00000064128	219103	Cenpj	centromere protein J	0.73	0	0	93	61	75	141	133	123	74	48	53	146	95	102	0.97	1.94
ENSMUSG00000033453	235130	Adamts15	a disintegrin-like and metallopeptidase (reprolysin type) with thrombospondin type 1 motif, 15	0.73	0	0	33	42	55	67	77	85	26	33	39	69	55	71	0.41	0.83
ENSMUSG00000022575	69146	Gsdmd	gasdermin D	0.73	0	0	511	400	412	823	696	709	408	315	290	851	496	589	13.83	26.74
ENSMUSG00000062070	18655	Pgk1	phosphoglycerate kinase 1	0.73	0	0	811	840	724	1251	1245	1498	648	661	510	1294	887	1244	24.18	46.79	00010;01100	Glycolysis / Gluconeogenesis - Mus musculus (mouse);Metabolic pathways - Mus musculus (mouse)
ENSMUSG00000017697	11486	Ada	adenosine deaminase	0.73	0	0	155	178	149	318	234	282	124	140	105	329	167	234	5.31	10.55	00230;01100;05340	Purine metabolism - Mus musculus (mouse);Metabolic pathways - Mus musculus (mouse);Primary immunodeficiency - Mus musculus (mouse)
ENSMUSG00000079523	19240	Tmsb10	thymosin, beta 10	0.73	0	0	925	860	925	1601	1411	1505	739	677	651	1656	1005	1250	73.08	139.63
ENSMUSG00000021065	53618	Fut8	fucosyltransferase 8	0.73	0	0	620	592	598	955	1018	1059	495	466	421	988	725	880	10.02	19.27	00510;00533;01100	N-Glycan biosynthesis - Mus musculus (mouse);Glycosaminoglycan biosynthesis - keratan sulfate - Mus musculus (mouse);Metabolic pathways - Mus musculus (mouse)
ENSMUSG00000021670	15357	Hmgcr	3-hydroxy-3-methylglutaryl-Coenzyme A reductase	0.73	0	0	981	851	760	1339	1523	1516	783	670	535	1385	1085	1259	10.87	21.11	00900;01100;04976	Terpenoid backbone biosynthesis - Mus musculus (mouse);Metabolic pathways - Mus musculus (mouse);Bile secretion - Mus musculus (mouse)
ENSMUSG00000078566	12176	Bnip3	BCL2/adenovirus E1B interacting protein 3	0.73	0	0	126	149	119	219	180	276	101	117	84	226	128	229	4.17	8.23
ENSMUSG00000055760	67242	Gemin6	gem (nuclear organelle) associated protein 6	0.73	0	0.01	36	34	24	64	53	53	29	27	17	66	38	44	1.55	3.2	3013	RNA transport - Mus musculus (mouse)
ENSMUSG00000022673	17217	Mcm4	minichromosome maintenance complex component 4	0.73	0	0	368	310	251	539	532	503	294	244	177	557	379	418	4.8	9.34	03030;04110	DNA replication - Mus musculus (mouse);Cell cycle - Mus musculus (mouse)
ENSMUSG00000048280	408068	Zfp738	zinc finger protein 738	0.73	0	0	131	135	108	216	201	225	105	106	76	223	143	187	1.56	3.07
ENSMUSG00000039232	74732	Stx11	syntaxin 11	0.73	0.01	0.02	13	25	20	38	34	39	10	20	14	39	24	32	0.45	0.98	4130	SNARE interactions in vesicular transport - Mus musculus (mouse)
ENSMUSG00000020362	104625	Cnot6	CCR4-NOT transcription complex, subunit 6	0.73	0	0	636	562	534	855	957	1106	508	442	376	884	682	919	5.61	10.88	3018	RNA degradation - Mus musculus (mouse)
ENSMUSG00000028212	12448	Ccne2	cyclin E2	0.73	0	0.01	101	75	48	132	152	120	81	59	34	137	108	100	1.38	2.86	04110;04114;04115;05200;05215;05222	Cell cycle - Mus musculus (mouse);Oocyte meiosis - Mus musculus (mouse);p53 signaling pathway - Mus musculus (mouse);Pathways in cancer - Mus musculus (mouse);Prostate cancer - Mus musculus (mouse);Small cell lung cancer - Mus musculus (mouse)
ENSMUSG00000061815	435626	Rufy4	RUN and FYVE domain containing 4	0.73	0.01	0.05	0	0	1	4	4	7	0	0	1	4	3	6	0.01	0.14
ENSMUSG00000032041	117149	Tirap	toll-interleukin 1 receptor (TIR) domain-containing adaptor protein	0.73	0	0	169	142	134	272	246	235	135	112	94	281	175	195	1.8	3.49	4620	Toll-like receptor signaling pathway - Mus musculus (mouse)
ENSMUSG00000039994	21853	Timeless	timeless circadian clock 1	0.73	0	0	80	83	91	143	125	170	64	65	64	148	89	141	1.03	2.05
ENSMUSG00000027375	17153	Mal	myelin and lymphocyte protein, T cell differentiation protein	0.73	0	0	6576	5856	5270	10598	13973	6428	5251	4609	3710	10959	9955	5340	118.29	235.8
ENSMUSG00000052160	104759	Pld4	phospholipase D family, member 4	0.73	0	0	41	47	91	101	104	107	33	37	64	104	74	89	1.7	3.36
ENSMUSG00000065778				0.73	0.01	0.05	56	46	23	161	39	46	45	36	16	167	28	38	17.58	39.88
ENSMUSG00000022216	19186	Psme1	proteasome (prosome, macropain) activator subunit 1 (PA28 alpha)	0.73	0	0	1475	1532	1560	2797	2350	2464	1178	1206	1098	2892	1674	2047	42.8	81.7	03050;04612	Proteasome - Mus musculus (mouse);Antigen processing and presentation - Mus musculus (mouse)
ENSMUSG00000034883	69706	Lrr1	leucine rich repeat protein 1	0.73	0.02	0.08	1	8	11	15	15	14	1	6	8	16	11	12	0.25	0.64
ENSMUSG00000061878	20698	Sphk1	sphingosine kinase 1	0.73	0.01	0.04	15	22	11	37	29	29	12	17	8	38	21	24	0.22	0.5	00600;01100;04020;04370;04666	Sphingolipid metabolism - Mus musculus (mouse);Metabolic pathways - Mus musculus (mouse);Calcium signaling pathway - Mus musculus (mouse);VEGF signaling pathway - Mus musculus (mouse);Fc gamma R-mediated phagocytosis - Mus musculus (mouse)
ENSMUSG00000095866				0.72	0.01	0.03	30	36	20	66	29	63	24	28	14	68	21	52	4.52	9.67
ENSMUSG00000027947	16194	Il6ra	interleukin 6 receptor, alpha	0.72	0	0	56	56	77	98	107	123	45	44	54	101	76	102	1.06	2.09	04060;04630;04640	Cytokine-cytokine receptor interaction - Mus musculus (mouse);Jak-STAT signaling pathway - Mus musculus (mouse);Hematopoietic cell lineage - Mus musculus (mouse)
ENSMUSG00000032525	18087	Nktr	natural killer tumor recognition sequence	0.72	0	0	837	737	702	1277	1171	1357	668	580	494	1321	834	1127	6.02	11.57
ENSMUSG00000016918	240725	Sulf1	sulfatase 1	0.72	0	0	218	262	229	403	382	407	174	206	161	417	272	338	2.85	5.5
ENSMUSG00000031897	19171	Psmb10	proteasome (prosome, macropain) subunit, beta type 10	0.72	0	0	377	324	359	572	609	598	301	255	253	592	434	497	15.53	29.89	3050	Proteasome - Mus musculus (mouse)
ENSMUSG00000027811	75939	4930579G24Rik	RIKEN cDNA 4930579G24 gene	0.72	0.01	0.05	13	10	14	23	22	28	10	8	10	24	16	23	0.35	0.8
ENSMUSG00000073565	71373	Prr16	proline rich 16	0.72	0.02	0.08	5	10	3	16	13	14	4	8	2	17	9	12	0.15	0.42
ENSMUSG00000031669	78833	Gins3	GINS complex subunit 3 (Psf3 homolog)	0.72	0	0.01	28	32	34	60	48	60	22	25	24	62	34	50	0.72	1.49
ENSMUSG00000045216	50785	Hs6st1	heparan sulfate 6-O-sulfotransferase 1	0.72	0	0	374	357	347	539	627	639	299	281	244	557	447	531	5.39	10.36	534	Glycosaminoglycan biosynthesis - heparan sulfate / heparin - Mus musculus (mouse)
ENSMUSG00000034382	224833	AI661453	expressed sequence AI661453	0.72	0	0	237	264	239	367	445	433	189	208	168	379	317	360	2.83	5.46
ENSMUSG00000022130	76355	Tgds	TDP-glucose 4,6-dehydratase	0.72	0	0.01	45	38	31	76	62	64	36	30	22	79	44	53	0.94	1.9	1100	Metabolic pathways - Mus musculus (mouse)
ENSMUSG00000037447	214855	Arid5a	AT rich interactive domain 5A (MRF1-like)	0.72	0	0	60	75	104	126	124	161	48	59	73	130	88	134	0.81	1.6
ENSMUSG00000030677	110033	Kif22	kinesin family member 22	0.72	0	0	110	138	131	235	192	217	88	109	92	243	137	180	3.42	6.66
ENSMUSG00000059939	230996	9430015G10Rik	RIKEN cDNA 9430015G10 gene	0.72	0	0.01	31	28	27	48	36	72	25	22	19	50	26	60	0.55	1.15
ENSMUSG00000028702	19366	Rad54l	RAD54 like (S. cerevisiae)	0.72	0	0	60	60	54	109	90	99	48	47	38	113	64	82	0.71	1.39	3440	Homologous recombination - Mus musculus (mouse)
ENSMUSG00000039252	246316	Lgi2	leucine-rich repeat LGI family, member 2	0.72	0.01	0.03	25	22	24	28	46	61	20	17	17	29	33	51	0.68	1.49
ENSMUSG00000029675	13717	Eln	elastin	0.72	0	0.01	25	37	30	61	35	72	20	29	21	63	25	60	0.66	1.4	4974	Protein digestion and absorption - Mus musculus (mouse)
ENSMUSG00000035356	80859	Nfkbiz	nuclear factor of kappa light polypeptide gene enhancer in B cells inhibitor, zeta	0.72	0	0	381	384	392	618	677	634	304	302	276	639	482	527	5.23	9.99
ENSMUSG00000040463	18432	Mybbp1a	MYB binding protein (P160) 1a	0.72	0	0	476	551	530	889	841	854	380	434	373	919	599	709	6.52	12.38
ENSMUSG00000029027	13368	Dffb	DNA fragmentation factor, beta subunit	0.72	0	0.02	29	25	21	61	39	37	23	20	15	63	28	31	0.67	1.4	4210	Apoptosis - Mus musculus (mouse)
ENSMUSG00000024659	16952	Anxa1	annexin A1	0.72	0	0	609	605	565	1050	806	1115	486	476	398	1086	574	926	19.75	37.97
ENSMUSG00000094164				0.72	0.01	0.04	28	25	45	76	69	45	22	20	32	79	49	37	5.26	11.49
ENSMUSG00000095892	97418	Rnu5g	RNA, U5G small nuclear	0.72	0.02	0.07	1	5	1	7	7	12	1	4	1	7	5	10	1.24	4.79
ENSMUSG00000036469	72925	March1	membrane-associated ring finger (C3HC4) 1	0.71	0	0	123	127	158	192	227	272	98	100	111	199	162	226	1.82	3.54
ENSMUSG00000040345	216445	Arhgap9	Rho GTPase activating protein 9	0.71	0.01	0.02	23	28	26	39	44	59	18	22	18	40	31	49	0.78	1.67
ENSMUSG00000048534	270152	Amica1	adhesion molecule, interacts with CXADR antigen 1	0.71	0	0	109	97	114	145	202	199	87	76	80	150	144	165	2.42	4.74
ENSMUSG00000001521	22158	Tulp3	tubby-like protein 3	0.71	0	0.01	36	30	30	52	52	69	29	24	21	54	37	57	0.53	1.09
ENSMUSG00000069893	667214	9930111J21Rik1	RIKEN cDNA 9930111J21 gene 1	0.71	0.01	0.03	14	33	17	38	38	45	11	26	12	39	27	37	0.31	0.66
ENSMUSG00000059182	54353	Skap2	src family associated phosphoprotein 2	0.71	0	0	440	451	398	689	723	722	351	355	280	712	515	600	14.61	27.78
ENSMUSG00000025993	53945	Slc40a1	solute carrier family 40 (iron-regulated transporter), member 1	0.71	0	0	258	368	241	455	437	562	206	290	170	470	311	467	4.77	9.2
ENSMUSG00000018339	14778	Gpx3	glutathione peroxidase 3	0.71	0	0	198	193	168	341	291	314	158	152	118	353	207	261	6.51	12.66	00480;00590	Glutathione metabolism - Mus musculus (mouse);Arachidonic acid metabolism - Mus musculus (mouse)
ENSMUSG00000003484	72054	Cyp4f18	cytochrome P450, family 4, subfamily f, polypeptide 18	0.71	0.03	0.09	1	1	4	12	8	6	1	1	3	12	6	5	0.08	0.32	00590;01100	Arachidonic acid metabolism - Mus musculus (mouse);Metabolic pathways - Mus musculus (mouse)
ENSMUSG00000051413	54711	Plagl2	pleiomorphic adenoma gene-like 2	0.71	0	0	170	172	156	261	291	284	136	135	110	270	207	236	1.66	3.2
ENSMUSG00000034919	230576	Ttc22	tetratricopeptide repeat domain 22	0.71	0	0	157	116	148	228	248	226	125	91	104	236	177	188	3.06	5.86
ENSMUSG00000030431	664968	Tmem238	transmembrane protein 238	0.71	0	0	64	75	70	117	126	112	51	59	49	121	90	93	2.9	5.66
ENSMUSG00000047945	17357	Marcksl1	MARCKS-like 1	0.71	0	0	149	199	193	306	275	320	119	157	136	316	196	266	6.29	11.99	04666;05140	Fc gamma R-mediated phagocytosis - Mus musculus (mouse);Leishmaniasis - Mus musculus (mouse)
ENSMUSG00000078773	623474	Rad54b	RAD54 homolog B (S. cerevisiae)	0.71	0	0.01	35	24	34	56	46	64	28	19	24	58	33	53	0.39	0.79	3440	Homologous recombination - Mus musculus (mouse)
ENSMUSG00000002055	54141	Spag5	sperm associated antigen 5	0.71	0	0	133	131	116	238	191	212	106	103	82	246	136	176	1.82	3.52
ENSMUSG00000047281	55948	Sfn	stratifin	0.71	0	0	920	713	757	1396	1333	1256	735	561	533	1444	950	1043	27.53	52.63	04110;04115;04960	Cell cycle - Mus musculus (mouse);p53 signaling pathway - Mus musculus (mouse);Aldosterone-regulated sodium reabsorption - Mus musculus (mouse)
ENSMUSG00000022440	72709	C1qtnf6	C1q and tumor necrosis factor related protein 6	0.71	0.03	0.09	8	3	7	13	8	20	6	2	5	13	6	17	0.13	0.37
ENSMUSG00000033952	12316	Aspm	asp (abnormal spindle)-like, microcephaly associated (Drosophila)	0.71	0	0	272	280	276	455	455	462	217	220	194	471	324	384	1.56	2.97
ENSMUSG00000048707	97031	Tprn	taperin	0.71	0	0	234	269	222	436	420	353	187	212	156	451	299	293	4.84	9.22
ENSMUSG00000030680	67278	Pagr1a	PAXIP1 associated glutamate rich protein 1A	0.71	0	0	59	50	40	108	73	73	47	39	28	112	52	61	0.62	1.23
ENSMUSG00000059743	110196	Fdps	farnesyl diphosphate synthetase	0.71	0	0	586	485	514	972	820	829	468	382	362	1005	584	689	23.75	45	00900;01100	Terpenoid backbone biosynthesis - Mus musculus (mouse);Metabolic pathways - Mus musculus (mouse)
ENSMUSG00000033166	72662	Dis3	DIS3 homolog, exosome endoribonuclease and 3'-5' exoribonuclease	0.71	0	0	316	340	290	564	515	484	252	268	204	583	367	402	4.72	8.94	3018	RNA degradation - Mus musculus (mouse)
ENSMUSG00000032020	72828	Ubash3b	ubiquitin associated and SH3 domain containing, B	0.71	0	0	36	29	50	65	59	76	29	23	35	67	42	63	0.34	0.67
ENSMUSG00000027405	67134	Nop56	NOP56 ribonucleoprotein	0.71	0	0	321	396	393	657	601	583	256	312	277	679	428	484	5.7	10.81	3008	Ribosome biogenesis in eukaryotes - Mus musculus (mouse)
ENSMUSG00000024665	56473	Fads2	fatty acid desaturase 2	0.71	0	0	358	311	298	598	568	444	286	245	210	618	405	369	11.92	22.69	00592;01040;03320	alpha-Linolenic acid metabolism - Mus musculus (mouse);Biosynthesis of unsaturated fatty acids - Mus musculus (mouse);PPAR signaling pathway - Mus musculus (mouse)
ENSMUSG00000084980	74045	Slc36a1os	solute carrier family 36 (proton/amino acid symporter), member 1, opposite strand	0.71	0.01	0.05	13	17	11	21	20	39	10	13	8	22	14	32	0.42	0.96
ENSMUSG00000043286	433091	Pnpla1	patatin-like phospholipase domain containing 1	0.7	0.03	0.09	4	6	7	17	8	17	3	5	5	18	6	14	0.07	0.2
ENSMUSG00000026196	12021	Bard1	BRCA1 associated RING domain 1	0.7	0	0	75	61	74	120	109	125	60	48	52	124	78	104	0.69	1.34
ENSMUSG00000074259	546134	Gramd2	GRAM domain containing 2	0.7	0.03	0.09	8	5	6	19	3	22	6	4	4	20	2	18	0.07	0.21
ENSMUSG00000094286				0.7	0.03	0.09	1	4	0	8	4	10	1	3	0	8	3	8	0.21	1.04
ENSMUSG00000086076				0.7	0.02	0.07	0	1	1	5	3	10	0	1	1	5	2	8	0.1	0.71
ENSMUSG00000031245	50887	Hmgn5	high-mobility group nucleosome binding domain 5	0.7	0	0	50	39	34	80	70	65	40	31	24	83	50	54	1.18	2.37
ENSMUSG00000077239				0.7	0.02	0.06	25	17	31	83	28	35	20	13	22	86	20	29	18.13	41.4
ENSMUSG00000050244	217995	Heatr1	HEAT repeat containing 1	0.7	0	0	496	560	565	948	821	905	396	441	398	980	585	752	4.62	8.73	3008	Ribosome biogenesis in eukaryotes - Mus musculus (mouse)
ENSMUSG00000066438	217682	Plekhd1	pleckstrin homology domain containing, family D (with coiled-coil domains) member 1	0.7	0.03	0.1	5	3	4	16	11	5	4	2	3	17	8	4	0.06	0.19
ENSMUSG00000040263	234825	Klhdc4	kelch domain containing 4	0.7	0	0	103	111	128	222	174	173	82	87	90	230	124	144	2.24	4.28
ENSMUSG00000006800	72043	Sulf2	sulfatase 2	0.7	0	0	471	495	520	814	874	751	376	390	366	842	623	624	6.04	11.34
ENSMUSG00000078664	20755	Sprr2a1	small proline-rich protein 2A1	0.7	0.03	0.08	0	3	4	9	7	7	0	2	3	9	5	6	0.04	0.14
ENSMUSG00000086150	414068	Bach2os	BTB and CNC homology 2, opposite strand	0.7	0.03	0.09	0	1	4	6	10	6	0	1	3	6	7	5	0.06	0.28
ENSMUSG00000037613	79201	Tnfrsf23	tumor necrosis factor receptor superfamily, member 23	0.7	0.02	0.06	11	11	13	22	21	26	9	9	9	23	15	22	0.2	0.45
ENSMUSG00000022792	70120	Yars2	tyrosyl-tRNA synthetase 2 (mitochondrial)	0.7	0	0	84	65	54	129	109	107	67	51	38	133	78	89	1.34	2.62	970	Aminoacyl-tRNA biosynthesis - Mus musculus (mouse)
ENSMUSG00000032555	235559	Topbp1	topoisomerase (DNA) II binding protein 1	0.7	0	0	559	525	489	902	814	861	446	413	344	933	580	715	5.59	10.51
ENSMUSG00000005732	19385	Ranbp1	RAN binding protein 1	0.7	0	0	567	480	516	893	823	846	453	378	363	923	586	703	26.78	50.34
ENSMUSG00000038736	67429	Nudcd1	NudC domain containing 1	0.7	0	0	239	166	203	319	368	325	191	131	143	330	262	270	3.28	6.25
ENSMUSG00000099148				0.7	0.03	0.09	1	5	1	8	6	12	1	4	1	8	4	10	0.14	0.54
ENSMUSG00000001228	18140	Uhrf1	ubiquitin-like, containing PHD and RING finger domains, 1	0.7	0	0	233	253	229	399	410	372	186	199	161	413	292	309	3.7	7.02
ENSMUSG00000037697	114874	Ddhd1	DDHD domain containing 1	0.7	0	0	165	158	149	213	281	297	132	124	105	220	200	247	1.75	3.37
ENSMUSG00000027656	22403	Wisp2	WNT1 inducible signaling pathway protein 2	0.7	0.03	0.1	3	0	1	11	3	8	2	0	1	11	2	7	0.04	0.27
ENSMUSG00000035818	226245	Plekhs1	pleckstrin homology domain containing, family S member 1	0.7	0.03	0.09	4	5	16	16	14	22	3	4	11	17	10	18	0.19	0.47
ENSMUSG00000033486	212670	Catsper2	cation channel, sperm associated 2	0.7	0.03	0.1	9	1	3	14	10	11	7	1	2	14	7	9	0.1	0.32
ENSMUSG00000098470	667277	C1rb	complement component 1, r subcomponent B	0.7	0.01	0.02	26	20	27	38	48	46	21	16	19	39	34	38	0.56	1.15
ENSMUSG00000070544	21969	Top1	topoisomerase (DNA) I	0.7	0	0	1588	1182	913	2127	2124	1878	1268	930	643	2199	1513	1560	17.68	33.83
ENSMUSG00000006398	107995	Cdc20	cell division cycle 20	0.7	0	0	88	123	138	201	198	183	70	97	97	208	141	152	3.63	6.91	04110;04114;04120	Cell cycle - Mus musculus (mouse);Oocyte meiosis - Mus musculus (mouse);Ubiquitin mediated proteolysis - Mus musculus (mouse)
ENSMUSG00000058773	56702	Hist1h1b	histone cluster 1, H1b	0.7	0	0	493	703	753	1370	926	955	394	553	530	1417	660	793	48.96	93.16
ENSMUSG00000089900	74092	Tbc1d22bos	TBC1 domain family, member 22B, opposite strand	0.7	0.02	0.08	1	0	0	7	3	5	1	0	0	7	2	4	0.02	0.23
ENSMUSG00000040659	27984	Efhd2	EF hand domain containing 2	0.7	0	0	935	717	734	1427	1193	1295	747	564	517	1476	850	1076	18.61	35.08
ENSMUSG00000025461	244233	Cd163l1	CD163 molecule-like 1	0.7	0.02	0.08	1	3	0	7	3	8	1	2	0	7	2	7	0.02	0.11
ENSMUSG00000036905	12260	C1qb	complement component 1, q subcomponent, beta polypeptide	0.7	0	0	133	149	148	274	202	242	106	117	104	283	144	201	7.34	14.08	04610;05020;05142;05150;05322	Complement and coagulation cascades - Mus musculus (mouse);Prion diseases - Mus musculus (mouse);Chagas disease (American trypanosomiasis) - Mus musculus (mouse);Staphylococcus aureus infection - Mus musculus (mouse);Systemic lupus erythematosus - Mus musculus (mouse)
ENSMUSG00000096463				0.7	0	0	63	64	61	104	79	134	50	50	43	108	56	111	2.33	4.54
ENSMUSG00000067356				0.7	0.03	0.09	0	0	3	7	8	4	0	0	2	7	6	3	0.04	0.29
ENSMUSG00000065362				0.7	0.01	0.04	20	27	20	43	36	42	16	21	14	44	26	35	9.45	19.75
ENSMUSG00000097344				0.7	0.02	0.08	6	11	13	23	11	29	5	9	9	24	8	24	0.21	0.49
ENSMUSG00000074457	67860	S100a16	S100 calcium binding protein A16	0.69	0	0	273	240	266	516	348	411	218	189	187	534	248	341	12.85	24.13
ENSMUSG00000030291	108098	Med21	mediator complex subunit 21	0.69	0	0	115	84	75	156	160	146	92	66	53	161	114	121	2.97	5.74
ENSMUSG00000058216	225884	BC021614	cDNA sequence BC021614	0.69	0.01	0.04	19	23	21	28	44	45	15	18	15	29	31	37	1.71	3.62
ENSMUSG00000043424	100042807	Eif3j2	eukaryotic translation initiation factor 3, subunit J2	0.69	0.02	0.08	8	10	6	15	17	18	6	8	4	16	12	15	0.18	0.44	3013	RNA transport - Mus musculus (mouse)
ENSMUSG00000083207				0.69	0.02	0.08	1	0	3	5	8	6	1	0	2	5	6	5	0.03	0.15
ENSMUSG00000029482	78894	Aacs	acetoacetyl-CoA synthetase	0.69	0	0	399	327	301	657	487	548	319	257	212	679	347	455	5.88	11.13	650	Butanoate metabolism - Mus musculus (mouse)
ENSMUSG00000070327	672511	Rnf213	ring finger protein 213	0.69	0	0	1778	2272	2185	3110	3531	3539	1420	1788	1538	3216	2516	2940	6.95	13
ENSMUSG00000097464				0.69	0.02	0.07	0	0	4	3	4	14	0	0	3	3	3	12	0.07	0.38
ENSMUSG00000028961	110208	Pgd	phosphogluconate dehydrogenase	0.69	0	0	853	963	815	1516	1380	1394	681	758	574	1568	983	1158	13.42	25.1	00030;00480;01100	Pentose phosphate pathway - Mus musculus (mouse);Glutathione metabolism - Mus musculus (mouse);Metabolic pathways - Mus musculus (mouse)
ENSMUSG00000064572				0.69	0.01	0.05	29	18	21	36	27	64	23	14	15	37	19	53	11.89	25.7
ENSMUSG00000078898				0.69	0.03	0.09	6	1	0	9	7	10	5	1	0	9	5	8	0.09	0.37
ENSMUSG00000026271	64095	Gpr35	G protein-coupled receptor 35	0.69	0	0	158	198	178	270	277	342	126	156	125	279	197	284	2.35	4.49	4080	Neuroactive ligand-receptor interaction - Mus musculus (mouse)
ENSMUSG00000080542				0.69	0.02	0.07	755	680	760	2846	748	643	603	535	535	2943	533	534	326.75	716.62
ENSMUSG00000077426				0.69	0.03	0.1	4	4	3	11	6	13	3	3	2	11	4	11	1.46	4.81
ENSMUSG00000023940	72415	Sgol1	shugoshin-like 1 (S. pombe)	0.69	0	0	69	60	50	94	91	119	55	47	35	97	65	99	0.91	1.8	4114	Oocyte meiosis - Mus musculus (mouse)
ENSMUSG00000037544	218977	Dlgap5	discs, large (Drosophila) homolog-associated protein 5	0.69	0	0	148	178	155	290	209	289	118	140	109	300	149	240	2.02	3.82
ENSMUSG00000026029	12370	Casp8	caspase 8	0.69	0	0	1403	1058	1091	2076	1937	1776	1120	833	768	2147	1380	1475	25.51	47.68	04115;04210;04620;04621;04622;05010;05016;05142;05145;05200;05416	p53 signaling pathway - Mus musculus (mouse);Apoptosis - Mus musculus (mouse);Toll-like receptor signaling pathway - Mus musculus (mouse);NOD-like receptor signaling pathway - Mus musculus (mouse);RIG-I-like receptor signaling pathway - Mus musculus (mouse);Alzheimer's disease - Mus musculus (mouse);Huntington's disease - Mus musculus (mouse);Chagas disease (American trypanosomiasis) - Mus muscul…
ENSMUSG00000056962	107817	Jmjd6	jumonji domain containing 6	0.69	0	0	130	125	135	222	212	208	104	98	95	230	151	173	1.6	3.02
ENSMUSG00000068735	277414	Trp53i11	transformation related protein 53 inducible protein 11	0.69	0	0	471	454	422	738	751	702	376	357	297	763	535	583	8.63	16.1
ENSMUSG00000095642				0.69	0.01	0.04	45	39	44	96	80	61	36	31	31	99	57	51	5.98	12.59
ENSMUSG00000061731	14042	Ext1	exostoses (multiple) 1	0.69	0	0	338	290	290	537	514	448	270	228	204	555	366	372	2.22	4.16	00534;01100	Glycosaminoglycan biosynthesis - heparan sulfate / heparin - Mus musculus (mouse);Metabolic pathways - Mus musculus (mouse)
ENSMUSG00000096498				0.69	0.03	0.09	8	20	13	48	51	37	6	16	9	50	36	31	2.18	8.34
ENSMUSG00000059326	12982	Csf2ra	colony stimulating factor 2 receptor, alpha, low-affinity (granulocyte-macrophage)	0.69	0	0.01	36	52	40	63	72	88	29	41	28	65	51	73	1.29	2.57	04060;04630;04640;05200	Cytokine-cytokine receptor interaction - Mus musculus (mouse);Jak-STAT signaling pathway - Mus musculus (mouse);Hematopoietic cell lineage - Mus musculus (mouse);Pathways in cancer - Mus musculus (mouse)
ENSMUSG00000043592	76589	Unc5cl	unc-5 family C-terminal like	0.69	0	0.01	39	28	33	64	51	57	31	22	23	66	36	47	0.65	1.28
ENSMUSG00000041147	12190	Brca2	breast cancer 2, early onset	0.69	0	0	130	118	104	194	209	181	104	93	73	201	149	150	0.61	1.16	03440;05200;05212	Homologous recombination - Mus musculus (mouse);Pathways in cancer - Mus musculus (mouse);Pancreatic cancer - Mus musculus (mouse)
ENSMUSG00000027313	69065	Chac1	ChaC, cation transport regulator 1	0.69	0.03	0.09	1	5	6	17	13	4	1	4	4	18	9	3	0.14	0.43
ENSMUSG00000031119	14735	Gpc4	glypican 4	0.69	0	0	88	99	67	148	135	142	70	78	47	153	96	118	1.77	3.42
ENSMUSG00000021871	18950	Pnp	purine-nucleoside phosphorylase	0.69	0	0	331	295	267	539	463	449	264	232	188	557	330	373	5.63	10.5	00230;00240;00760;01100	Purine metabolism - Mus musculus (mouse);Pyrimidine metabolism - Mus musculus (mouse);Nicotinate and nicotinamide metabolism - Mus musculus (mouse);Metabolic pathways - Mus musculus (mouse)
ENSMUSG00000020973	109065	Dnaaf2	dynein, axonemal assembly factor 2	0.68	0	0	94	81	85	127	147	160	75	64	60	131	105	133	1.43	2.74
ENSMUSG00000073274				0.68	0.01	0.05	20	13	16	22	27	42	16	10	11	23	19	35	0.18	0.39
ENSMUSG00000048922	108912	Cdca2	cell division cycle associated 2	0.68	0	0	142	145	169	250	234	261	113	114	119	258	167	217	2.21	4.14
ENSMUSG00000084476				0.68	0.02	0.06	16	22	14	46	27	25	13	17	10	48	19	21	11.51	24.88
ENSMUSG00000046169	108154	Adamts6	a disintegrin-like and metallopeptidase (reprolysin type) with thrombospondin type 1 motif, 6	0.68	0	0.01	31	36	40	63	58	63	25	28	28	65	41	52	0.41	0.81
ENSMUSG00000095375				0.68	0.02	0.06	16	11	21	22	28	45	13	9	15	23	20	37	0.18	0.41
ENSMUSG00000051695	23983	Pcbp1	poly(rC) binding protein 1	0.68	0	0	522	586	482	939	779	884	417	461	339	971	555	734	17.65	33.19	3040	Spliceosome - Mus musculus (mouse)
ENSMUSG00000020873	110172	Slc35b1	solute carrier family 35, member B1	0.68	0	0	632	614	537	994	911	975	505	483	378	1028	649	810	21.74	40.35
ENSMUSG00000084284				0.68	0.04	0.11	5	4	3	9	11	11	4	3	2	9	8	9	0.41	1.26
ENSMUSG00000033294	100608	Noc4l	NOC4 like	0.68	0	0	104	113	95	197	139	178	83	89	67	204	99	148	2.8	5.29
ENSMUSG00000024966	20867	Stip1	stress-induced phosphoprotein 1	0.68	0	0	993	758	865	1579	1340	1347	793	597	609	1633	955	1119	22.38	41.84	5020	Prion diseases - Mus musculus (mouse)
ENSMUSG00000086311				0.68	0.03	0.09	6	6	14	20	17	18	5	5	10	21	12	15	1.11	2.59
ENSMUSG00000055172	50909	C1ra	complement component 1, r subcomponent A	0.68	0	0	150	141	129	220	243	232	120	111	91	227	173	193	2.84	5.38	04145;04610;05150;05322	Phagosome - Mus musculus (mouse);Complement and coagulation cascades - Mus musculus (mouse);Staphylococcus aureus infection - Mus musculus (mouse);Systemic lupus erythematosus - Mus musculus (mouse)
ENSMUSG00000035293	217558	G2e3	G2/M-phase specific E3 ubiquitin ligase	0.68	0	0	192	159	188	306	277	291	153	125	132	316	197	242	1.47	2.74
ENSMUSG00000086451				0.68	0.04	0.11	5	1	4	11	10	8	4	1	3	11	7	7	0.08	0.24
ENSMUSG00000075031	319178	Hist1h2bb	histone cluster 1, H2bb	0.68	0	0	646	859	849	1821	1011	1061	516	676	598	1883	720	881	93.58	176.51	5322	Systemic lupus erythematosus - Mus musculus (mouse)
ENSMUSG00000082884				0.68	0.03	0.1	14	8	6	17	20	18	11	6	4	18	14	15	0.98	2.3
ENSMUSG00000028749	26971	Pla2g2f	phospholipase A2, group IIF	0.68	0.03	0.1	14	8	6	21	11	22	11	6	4	22	8	18	0.2	0.47	00564;00565;00590;00591;00592;01100;04010;04270;04370;04664;04730;04912;04972;04975;05145	Glycerophospholipid metabolism - Mus musculus (mouse);Ether lipid metabolism - Mus musculus (mouse);Arachidonic acid metabolism - Mus musculus (mouse);Linoleic acid metabolism - Mus musculus (mouse);alpha-Linolenic acid metabolism - Mus musculus (mouse);Metabolic pathways - Mus musculus (mouse);MAPK signaling pathway - Mus musculus (mouse);Vascular smooth muscle contraction - Mus musculus (mouse)…
ENSMUSG00000063273	74838	Naa15	N(alpha)-acetyltransferase 15, NatA auxiliary subunit	0.68	0	0	692	657	472	956	1057	955	553	517	332	989	753	793	5.54	10.38
ENSMUSG00000004460	67838	Dnajb11	DnaJ heat shock protein family (Hsp40) member B11	0.68	0	0	1340	980	867	1849	1731	1595	1070	771	610	1912	1233	1325	23.3	43.48	4141	Protein processing in endoplasmic reticulum - Mus musculus (mouse)
ENSMUSG00000030268	12035	Bcat1	branched chain aminotransferase 1, cytosolic	0.68	0.02	0.07	19	44	18	52	48	54	15	35	13	54	34	45	0.19	0.42	00280;00290;00770;01100	Valine, leucine and isoleucine degradation - Mus musculus (mouse);Valine, leucine and isoleucine biosynthesis - Mus musculus (mouse);Pantothenate and CoA biosynthesis - Mus musculus (mouse);Metabolic pathways - Mus musculus (mouse)
ENSMUSG00000025757	18415	Hspa4l	heat shock protein 4 like	0.68	0	0	641	464	358	887	792	737	512	365	252	917	564	612	2.86	5.42	4141	Protein processing in endoplasmic reticulum - Mus musculus (mouse)
ENSMUSG00000051314	233079	Ffar2	free fatty acid receptor 2	0.68	0	0.02	28	51	36	74	56	66	22	40	25	77	40	55	0.92	1.83
ENSMUSG00000040133	381413	Gpr176	G protein-coupled receptor 176	0.68	0.04	0.11	0	8	9	12	8	20	0	6	6	12	6	17	0.08	0.22
ENSMUSG00000062417				0.67	0.03	0.09	10	9	9	26	21	10	8	7	6	27	15	8	0.96	2.26
ENSMUSG00000063317	76179	Usp31	ubiquitin specific peptidase 31	0.67	0	0	120	126	108	183	177	225	96	99	76	189	126	187	0.64	1.23
ENSMUSG00000057406	107823	Whsc1	Wolf-Hirschhorn syndrome candidate 1 (human)	0.67	0	0	831	755	781	1287	1197	1335	664	594	550	1331	853	1109	5.65	10.47	310	Lysine degradation - Mus musculus (mouse)
ENSMUSG00000032089	16154	Il10ra	interleukin 10 receptor, alpha	0.67	0	0	84	76	126	154	147	170	67	60	89	159	105	141	1.53	2.88	04060;04630;05145	Cytokine-cytokine receptor interaction - Mus musculus (mouse);Jak-STAT signaling pathway - Mus musculus (mouse);Toxoplasmosis - Mus musculus (mouse)
ENSMUSG00000024371	12263	C2	complement component 2 (within H-2S)	0.67	0.03	0.11	9	10	1	12	14	22	7	8	1	12	10	18	0.14	0.38	04610;05150;05322	Complement and coagulation cascades - Mus musculus (mouse);Staphylococcus aureus infection - Mus musculus (mouse);Systemic lupus erythematosus - Mus musculus (mouse)
ENSMUSG00000095597				0.67	0	0	736	798	747	1781	1044	917	588	628	526	1842	744	762	65.09	121.87
ENSMUSG00000058729	72568	Lin9	lin-9 homolog (C. elegans)	0.67	0	0	101	80	88	137	167	143	81	63	62	142	119	119	1.67	3.19
ENSMUSG00000038482	21781	Tfdp1	transcription factor Dp 1	0.67	0	0	321	287	247	479	442	469	256	226	174	495	315	390	9.33	17.45	04110;04350	Cell cycle - Mus musculus (mouse);TGF-beta signaling pathway - Mus musculus (mouse)
ENSMUSG00000058385	319181	Hist1h2bg	histone cluster 1, H2bg	0.67	0	0	179	191	230	438	296	254	143	150	162	453	211	211	18.1	33.96	5322	Systemic lupus erythematosus - Mus musculus (mouse)
ENSMUSG00000035954	238130	Dock4	dedicator of cytokinesis 4	0.67	0	0	94	91	98	157	139	169	75	72	69	162	99	140	0.65	1.23
ENSMUSG00000019942	12534	Cdk1	cyclin-dependent kinase 1	0.67	0	0	128	158	149	254	219	230	102	124	105	263	156	191	2.8	5.2	04110;04114;04115;04540;04914	Cell cycle - Mus musculus (mouse);Oocyte meiosis - Mus musculus (mouse);p53 signaling pathway - Mus musculus (mouse);Gap junction - Mus musculus (mouse);Progesterone-mediated oocyte maturation - Mus musculus (mouse)
ENSMUSG00000028370	18491	Pappa	pregnancy-associated plasma protein A	0.67	0	0	242	325	330	533	404	528	193	256	232	551	288	439	1.52	2.84
ENSMUSG00000030493	101831	Faap24	Fanconi anemia core complex associated protein 24	0.67	0	0.01	38	51	47	75	79	76	30	40	33	78	56	63	1.47	2.86
ENSMUSG00000097519	75323	4930558J18Rik	RIKEN cDNA 4930558J18 gene	0.67	0.03	0.09	0	4	1	11	6	7	0	3	1	11	4	6	0.05	0.25
ENSMUSG00000055872				0.67	0.04	0.11	4	1	6	7	11	11	3	1	4	7	8	9	0.39	1.21
ENSMUSG00000028583	14726	Pdpn	podoplanin	0.67	0	0	159	166	153	253	247	279	127	131	108	262	176	232	4.9	9.17
ENSMUSG00000060566				0.67	0.03	0.1	3	3	0	7	7	7	2	2	0	7	5	6	0.19	0.93
ENSMUSG00000020053	16000	Igf1	insulin-like growth factor 1	0.67	0	0	414	404	303	597	535	695	331	318	213	617	381	577	2.95	5.54	04114;04115;04150;04510;04730;04914;04960;05200;05214;05215;05218;05410;05414	Oocyte meiosis - Mus musculus (mouse);p53 signaling pathway - Mus musculus (mouse);mTOR signaling pathway - Mus musculus (mouse);Focal adhesion - Mus musculus (mouse);Long-term depression - Mus musculus (mouse);Progesterone-mediated oocyte maturation - Mus musculus (mouse);Aldosterone-regulated sodium reabsorption - Mus musculus (mouse);Pathways in cancer - Mus musculus (mouse);Glioma - Mus muscu…
ENSMUSG00000009687	18301	Fxyd5	FXYD domain-containing ion transport regulator 5	0.67	0	0	185	205	199	345	282	321	148	161	140	357	201	267	3.66	6.75
ENSMUSG00000063514	627427	Gm6756	3-phosphoglycerate dehydrogenase pseudogene	0.67	0.03	0.1	5	6	14	22	15	16	4	5	10	23	11	13	0.3	0.7
ENSMUSG00000022978	66578	Mis18a	MIS18 kinetochore protein A	0.67	0	0.01	39	46	41	60	79	76	31	36	29	62	56	63	0.87	1.71
ENSMUSG00000052560	66871	Cpne8	copine VIII	0.67	0	0	162	160	158	263	258	255	129	126	111	272	184	212	2.65	4.92
ENSMUSG00000022325	67724	Pop1	processing of precursor 1, ribonuclease P/MRP family, (S. cerevisiae)	0.67	0	0	49	48	50	90	81	73	39	38	35	93	58	61	0.8	1.53	03008;03013	Ribosome biogenesis in eukaryotes - Mus musculus (mouse);RNA transport - Mus musculus (mouse)
ENSMUSG00000018623	17393	Mmp7	matrix metallopeptidase 7	0.67	0.03	0.09	33	42	11	54	55	60	26	33	8	56	39	50	1.48	3.38	4310	Wnt signaling pathway - Mus musculus (mouse)
ENSMUSG00000039936	18707	Pik3cd	phosphatidylinositol 3-kinase catalytic delta polypeptide	0.67	0	0	144	185	202	297	271	293	115	146	142	307	193	243	2.01	3.73	00562;04012;04062;04070;04150;04210;04370;04380;04510;04620;04630;04650;04660;04662;04664;04666;04670;04722;04810;04910;04914;04930;04960;04973;05100;05142;05145;05146;05160;05200;05210;05211;05212;05213;05214;05215;05218;05220;05221;05222;05223	Inositol phosphate metabolism - Mus musculus (mouse);ErbB signaling pathway - Mus musculus (mouse);Chemokine signaling pathway - Mus musculus (mouse);Phosphatidylinositol signaling system - Mus musculus (mouse);mTOR signaling pathway - Mus musculus (mouse);Apoptosis - Mus musculus (mouse);VEGF signaling pathway - Mus musculus (mouse);Osteoclast differentiation - Mus musculus (mouse);Focal adhesio…
ENSMUSG00000054717	97165	Hmgb2	high mobility group box 2	0.67	0	0	334	311	264	536	451	484	267	245	186	554	321	402	6.27	11.65
ENSMUSG00000026928	332579	Card9	caspase recruitment domain family, member 9	0.67	0.02	0.07	14	11	16	27	28	22	11	9	11	28	20	18	0.39	0.84	4621	NOD-like receptor signaling pathway - Mus musculus (mouse)
ENSMUSG00000041886	238455	Macc1	metastasis associated in colon cancer 1	0.67	0.01	0.04	33	18	21	35	42	52	26	14	15	36	30	43	0.35	0.72
ENSMUSG00000028413	14595	B4galt1	UDP-Gal:betaGlcNAc beta 1,4- galactosyltransferase, polypeptide 1	0.67	0	0	1135	786	841	1428	1637	1394	906	619	592	1477	1166	1158	12.87	23.83	00052;00510;00514;00533;00601;01100	Galactose metabolism - Mus musculus (mouse);N-Glycan biosynthesis - Mus musculus (mouse);Other types of O-glycan biosynthesis - Mus musculus (mouse);Glycosaminoglycan biosynthesis - keratan sulfate - Mus musculus (mouse);Glycosphingolipid biosynthesis - lacto and neolacto series - Mus musculus (mouse);Metabolic pathways - Mus musculus (mouse)
ENSMUSG00000030589	233046	Rasgrp4	RAS guanyl releasing protein 4	0.67	0.01	0.04	21	18	17	26	35	43	17	14	12	27	25	36	0.23	0.48	4010	MAPK signaling pathway - Mus musculus (mouse)
ENSMUSG00000052429	15469	Prmt1	protein arginine N-methyltransferase 1	0.67	0	0	130	93	105	203	156	179	104	73	74	210	111	149	2.84	5.35
ENSMUSG00000085666				0.67	0	0	76	58	60	129	84	107	61	46	42	133	60	89	1.27	2.39
ENSMUSG00000090214				0.67	0	0.02	44	34	27	49	58	77	35	27	19	51	41	64	2.5	5.06
ENSMUSG00000051278	71643	Zgrf1	zinc finger, GRF-type containing 1	0.67	0	0	73	69	77	102	118	142	58	54	54	105	84	118	0.58	1.1
ENSMUSG00000022136	100037258	Dnajc3	DnaJ heat shock protein family (Hsp40) member C3	0.67	0	0	1207	1052	874	1642	1735	1665	964	828	615	1698	1236	1383	11.19	20.71	4141	Protein processing in endoplasmic reticulum - Mus musculus (mouse)
ENSMUSG00000084132				0.67	0.02	0.08	1	0	1	6	3	7	1	0	1	6	2	6	0.09	0.6
ENSMUSG00000083728				0.67	0.03	0.11	0	3	1	4	10	6	0	2	1	4	7	5	0.04	0.25
ENSMUSG00000098090	77022	2700099C18Rik	NDC80 homolog, kinetochore complex component pseudogene	0.67	0.02	0.08	16	13	10	24	18	31	13	10	7	25	13	26	0.54	1.19
ENSMUSG00000037161	67749	Mgarp	mitochondria localized glutamic acid rich protein	0.67	0.02	0.07	20	8	10	20	25	28	16	6	7	21	18	23	0.5	1.13
ENSMUSG00000078771	14017	Evi2a	ecotropic viral integration site 2a	0.67	0	0	60	60	95	113	125	114	48	47	67	117	89	95	1.76	3.28
ENSMUSG00000037474	76843	Dtl	denticleless E3 ubiquitin protein ligase	0.67	0	0	110	102	80	173	159	148	88	80	56	179	113	123	1.29	2.43
ENSMUSG00000084195				0.66	0.04	0.12	5	4	3	14	8	8	4	3	2	14	6	7	0.26	0.77
ENSMUSG00000073164	69732	2410018L13Rik	RIKEN cDNA 2410018L13 gene	0.66	0.03	0.09	9	9	13	24	13	23	7	7	9	25	9	19	0.17	0.38
ENSMUSG00000059040	13806	Eno1	enolase 1, alpha non-neuron	0.66	0.02	0.07	11	14	20	34	18	30	9	11	14	35	13	25	0.48	1	00010;01100;03018	Glycolysis / Gluconeogenesis - Mus musculus (mouse);Metabolic pathways - Mus musculus (mouse);RNA degradation - Mus musculus (mouse)
ENSMUSG00000023341	17858	Mx2	MX dynamin-like GTPase 2	0.66	0.01	0.05	13	28	26	40	42	35	10	22	18	41	30	29	0.51	1.03
ENSMUSG00000022111	50933	Uchl3	ubiquitin carboxyl-terminal esterase L3 (ubiquitin thiolesterase)	0.66	0	0	123	109	89	191	181	153	98	86	63	197	129	127	6.42	12.01
ENSMUSG00000028076	12479	Cd1d1	CD1d1 antigen	0.66	0.03	0.1	9	11	4	15	18	18	7	9	3	16	13	15	0.23	0.57	04640;05146	Hematopoietic cell lineage - Mus musculus (mouse);Amoebiasis - Mus musculus (mouse)
ENSMUSG00000025980	15510	Hspd1	heat shock protein 1 (chaperonin)	0.66	0	0	1296	1025	896	1997	1526	1637	1035	807	631	2065	1087	1360	24.62	45.39	03018;04940	RNA degradation - Mus musculus (mouse);Type I diabetes mellitus - Mus musculus (mouse)
ENSMUSG00000031562	320685	Dctd	dCMP deaminase	0.66	0	0.01	36	39	37	63	51	77	29	31	26	65	36	64	0.84	1.64	00240;01100	Pyrimidine metabolism - Mus musculus (mouse);Metabolic pathways - Mus musculus (mouse)
ENSMUSG00000023505	14793	Cdca3	cell division cycle associated 3	0.66	0	0	175	210	182	337	293	282	140	165	128	348	209	234	5.34	9.82
ENSMUSG00000091898	21924	Tnnc1	troponin C, cardiac/slow skeletal	0.66	0.03	0.08	3	1	0	8	3	6	2	1	0	8	2	5	0.1	0.49	04020;04260;05410;05414	Calcium signaling pathway - Mus musculus (mouse);Cardiac muscle contraction - Mus musculus (mouse);Hypertrophic cardiomyopathy (HCM) - Mus musculus (mouse);Dilated cardiomyopathy - Mus musculus (mouse)
ENSMUSG00000084700				0.66	0.02	0.07	10	32	20	54	29	28	8	25	14	56	21	23	9.42	19.38
ENSMUSG00000021273	14137	Fdft1	farnesyl diphosphate farnesyl transferase 1	0.66	0	0	1155	774	1040	1784	1517	1457	922	609	732	1845	1081	1210	19.3	35.43	00100;01100	Steroid biosynthesis - Mus musculus (mouse);Metabolic pathways - Mus musculus (mouse)
ENSMUSG00000070342				0.66	0.01	0.02	26	27	37	58	36	57	21	21	26	60	26	47	0.41	0.8
ENSMUSG00000085894				0.66	0.04	0.11	3	3	3	4	6	16	2	2	2	4	4	13	0.08	0.3
ENSMUSG00000002384	12164	Bmp8b	bone morphogenetic protein 8b	0.66	0.02	0.08	10	14	24	27	28	34	8	11	17	28	20	28	0.31	0.65	04340;04350	Hedgehog signaling pathway - Mus musculus (mouse);TGF-beta signaling pathway - Mus musculus (mouse)
ENSMUSG00000019558	102857	Slc6a8	solute carrier family 6 (neurotransmitter transporter, creatine), member 8	0.66	0	0	532	520	442	750	778	856	425	409	311	776	554	711	7	12.84
ENSMUSG00000060989				0.66	0.03	0.11	1	1	0	7	3	6	1	1	0	7	2	5	0.02	0.13
ENSMUSG00000000957	17387	Mmp14	matrix metallopeptidase 14 (membrane-inserted)	0.66	0	0	296	349	338	503	522	553	236	275	238	520	372	459	7.05	12.97	4912	GnRH signaling pathway - Mus musculus (mouse)
ENSMUSG00000082510				0.66	0.04	0.12	3	5	1	15	8	2	2	4	1	16	6	2	0.17	0.56
ENSMUSG00000087370	621976	Tmem170b	transmembrane protein 170B	0.66	0	0	203	217	176	290	320	354	162	171	124	300	228	294	1.55	2.88
ENSMUSG00000037243	103836	Zfp692	zinc finger protein 692	0.66	0.01	0.05	20	13	27	38	38	31	16	10	19	39	27	26	0.59	1.2
ENSMUSG00000061533	75216	Cep128	centrosomal protein 128	0.66	0	0	110	126	132	181	194	220	88	99	93	187	138	183	1.43	2.64
ENSMUSG00000064899	100216530	Snord118	small nucleolar RNA, C/D box 118	0.66	0	0	64	76	68	125	93	120	51	60	48	129	66	100	28.71	53.47
ENSMUSG00000076526				0.66	0.03	0.11	14	18	38	38	52	48	11	14	27	39	37	40	3.82	8.55
ENSMUSG00000022346	17869	Myc	myelocytomatosis oncogene	0.66	0	0	90	99	104	189	161	128	72	78	73	195	115	106	2.33	4.34	04010;04012;04110;04310;04350;04630;05200;05210;05213;05216;05219;05220;05221;05222	MAPK signaling pathway - Mus musculus (mouse);ErbB signaling pathway - Mus musculus (mouse);Cell cycle - Mus musculus (mouse);Wnt signaling pathway - Mus musculus (mouse);TGF-beta signaling pathway - Mus musculus (mouse);Jak-STAT signaling pathway - Mus musculus (mouse);Pathways in cancer - Mus musculus (mouse);Colorectal cancer - Mus musculus (mouse);Endometrial cancer - Mus musculus (mouse);Thy…
ENSMUSG00000053469	21819	Tg	thyroglobulin	0.65	0.04	0.13	1	5	6	15	10	6	1	4	4	15	7	5	0.03	0.08	5320	Autoimmune thyroid disease - Mus musculus (mouse)
ENSMUSG00000026773	170768	Pfkfb3	6-phosphofructo-2-kinase/fructose-2,6-biphosphatase 3	0.65	0	0	128	173	145	206	233	283	102	136	102	213	166	235	1.63	3.05	51	Fructose and mannose metabolism - Mus musculus (mouse)
ENSMUSG00000031342	14758	Gpm6b	glycoprotein m6b	0.65	0	0	125	135	82	160	194	209	100	106	58	165	138	174	1.33	2.52
ENSMUSG00000032013	72169	Trim29	tripartite motif-containing 29	0.65	0.04	0.12	3	3	1	8	4	11	2	2	1	8	3	9	0.04	0.17
ENSMUSG00000026355	17219	Mcm6	minichromosome maintenance complex component 6	0.65	0	0	457	423	438	706	670	721	365	333	308	730	477	599	8.45	15.42	03030;04110	DNA replication - Mus musculus (mouse);Cell cycle - Mus musculus (mouse)
ENSMUSG00000066687	235320	Zbtb16	zinc finger and BTB domain containing 16	0.65	0	0.01	103	116	99	228	161	136	82	91	70	236	115	113	1.16	2.19	05200;05221	Pathways in cancer - Mus musculus (mouse);Acute myeloid leukemia - Mus musculus (mouse)
ENSMUSG00000035370	100113398	Adat3	adenosine deaminase, tRNA-specific 3	0.65	0.04	0.13	4	8	4	15	14	7	3	6	3	15	10	6	0.06	0.17
ENSMUSG00000021391	66336	Cenpp	centromere protein P	0.65	0	0.01	49	44	31	70	74	66	39	35	22	72	53	55	2.1	4.07
ENSMUSG00000030978	20133	Rrm1	ribonucleotide reductase M1	0.65	0	0	579	576	598	935	905	933	462	453	421	967	645	775	8.16	14.8	00230;00240;00480;01100	Purine metabolism - Mus musculus (mouse);Pyrimidine metabolism - Mus musculus (mouse);Glutathione metabolism - Mus musculus (mouse);Metabolic pathways - Mus musculus (mouse)
ENSMUSG00000028068	404710	Iqgap3	IQ motif containing GTPase activating protein 3	0.65	0	0	96	142	149	202	199	230	77	112	105	209	142	191	1.28	2.38	4810	Regulation of actin cytoskeleton - Mus musculus (mouse)
ENSMUSG00000028671	74246	Gale	galactose-4-epimerase, UDP	0.65	0	0	389	360	355	568	574	613	311	283	250	587	409	509	13.35	24.37	00052;00520;01100	Galactose metabolism - Mus musculus (mouse);Amino sugar and nucleotide sugar metabolism - Mus musculus (mouse);Metabolic pathways - Mus musculus (mouse)
ENSMUSG00000027952	68603	Pmvk	phosphomevalonate kinase	0.65	0	0	130	114	118	216	199	171	104	90	83	223	142	142	5.64	10.44	00900;01100;04146	Terpenoid backbone biosynthesis - Mus musculus (mouse);Metabolic pathways - Mus musculus (mouse);Peroxisome - Mus musculus (mouse)
ENSMUSG00000035299	17318	Mid1	midline 1	0.65	0	0	83	70	58	112	115	119	66	55	41	116	82	99	0.98	1.86	4120	Ubiquitin mediated proteolysis - Mus musculus (mouse)
ENSMUSG00000038011	56087	Dnah10	dynein, axonemal, heavy chain 10	0.65	0.04	0.13	3	4	1	8	6	12	2	3	1	8	4	10	0.01	0.04
ENSMUSG00000021965	219114	Ska3	spindle and kinetochore associated complex subunit 3	0.65	0	0.01	40	39	54	72	83	67	32	31	38	74	59	56	1.1	2.09
ENSMUSG00000053175	12051	Bcl3	B cell leukemia/lymphoma 3	0.65	0	0	133	98	98	168	184	182	106	77	69	174	131	151	3.3	6.16
ENSMUSG00000071266	74149	Zfp946	zinc finger protein 946	0.65	0	0	88	58	43	111	108	94	70	46	30	115	77	78	1.19	2.27
ENSMUSG00000073607	633395	Gm10548	ribosomal protein L29 pseudogene	0.65	0.04	0.13	6	4	4	8	20	10	5	3	3	8	14	8	0.1	0.3
ENSMUSG00000026786	54519	Apbb1ip	amyloid beta (A4) precursor protein-binding, family B, member 1 interacting protein	0.65	0	0	133	152	119	186	219	254	106	120	84	192	156	211	1.85	3.47
ENSMUSG00000049932	15270	H2afx	H2A histone family, member X	0.65	0	0	190	226	222	367	316	338	152	178	156	379	225	281	8.76	16.04	5322	Systemic lupus erythematosus - Mus musculus (mouse)
ENSMUSG00000018068	70422	Ints2	integrator complex subunit 2	0.65	0	0	257	207	205	328	369	373	205	163	144	339	263	310	2.1	3.87
ENSMUSG00000032593	320844	Amigo3	adhesion molecule with Ig like domain 3	0.65	0.02	0.07	11	19	20	24	25	43	9	15	14	25	18	36	0.37	0.78
ENSMUSG00000091694	328563	Apol11b	apolipoprotein L 11b	0.65	0.03	0.11	1	3	0	3	6	10	1	2	0	3	4	8	0.03	0.17
ENSMUSG00000090101	73474	Snhg9	small nucleolar RNA host gene 9	0.65	0.03	0.1	3	1	1	7	3	11	2	1	1	7	2	9	0.53	2.41
ENSMUSG00000052488	27967	Cherp	calcium homeostasis endoplasmic reticulum protein	0.65	0	0	95	130	102	168	156	206	76	102	72	174	111	171	1.6	2.99	3040	Spliceosome - Mus musculus (mouse)
ENSMUSG00000036693	75416	Nop14	NOP14 nucleolar protein	0.65	0	0	189	187	168	308	279	279	151	147	118	318	199	232	3.73	6.82
ENSMUSG00000039193	268973	Nlrc4	NLR family, CARD domain containing 4	0.65	0	0	488	446	382	648	806	648	390	351	269	670	574	538	6.37	11.65	4621	NOD-like receptor signaling pathway - Mus musculus (mouse)
ENSMUSG00000085334				0.65	0.01	0.03	23	24	33	37	39	61	18	19	23	38	28	51	0.75	1.5
ENSMUSG00000020897	20877	Aurkb	aurora kinase B	0.65	0	0	90	126	111	201	167	159	72	99	78	208	119	132	3.12	5.75
ENSMUSG00000029407	56041	Uso1	USO1 vesicle docking factor	0.65	0	0	651	678	530	1078	852	1017	520	534	373	1115	607	845	8.86	16.15
ENSMUSG00000086454	74959	Platr14	pluripotency associated transcript 14	0.65	0.04	0.11	1	0	3	4	7	7	1	0	2	4	5	6	0.1	0.5
ENSMUSG00000054079	217109	Utp18	UTP18 small subunit processome component	0.65	0	0	144	121	125	235	206	182	115	95	88	243	147	151	2.27	4.15	3008	Ribosome biogenesis in eukaryotes - Mus musculus (mouse)
ENSMUSG00000027018	107435	Hat1	histone aminotransferase 1	0.65	0	0	308	236	216	449	389	374	246	186	152	464	277	311	7.42	13.59
ENSMUSG00000037572	218973	Wdhd1	WD repeat and HMG-box DNA binding protein 1	0.65	0	0	139	133	166	238	215	253	111	105	117	246	153	210	1.92	3.54
ENSMUSG00000067365	66309	Tmem128	transmembrane protein 128	0.65	0	0.01	41	37	45	66	65	75	33	29	32	68	46	62	1.8	3.42
ENSMUSG00000001444	57765	Tbx21	T-box 21	0.65	0.05	0.13	4	1	7	11	11	11	3	1	5	11	8	9	0.09	0.28
ENSMUSG00000040084	12236	Bub1b	BUB1B, mitotic checkpoint serine/threonine kinase	0.64	0	0	273	363	393	598	526	510	218	286	277	618	375	424	5.24	9.49	4110	Cell cycle - Mus musculus (mouse)
ENSMUSG00000015461	12915	Atf6b	activating transcription factor 6 beta	0.64	0	0	85	79	85	143	128	129	68	62	60	148	91	107	1.81	3.32	4141	Protein processing in endoplasmic reticulum - Mus musculus (mouse)
ENSMUSG00000046456	330460	Tmem150b	transmembrane protein 150B	0.64	0	0	71	56	67	105	100	110	57	44	47	109	71	91	1.28	2.38
ENSMUSG00000031972	11459	Acta1	actin, alpha 1, skeletal muscle	0.64	0.03	0.11	10	15	7	28	18	16	8	12	5	29	13	13	0.42	0.92
ENSMUSG00000037999	212285	Arap2	ArfGAP with RhoGAP domain, ankyrin repeat and PH domain 2	0.64	0	0	1127	1033	825	1492	1719	1531	900	813	581	1543	1225	1272	7.5	13.68	4144	Endocytosis - Mus musculus (mouse)
ENSMUSG00000070348	12443	Ccnd1	cyclin D1	0.64	0	0	725	596	538	1036	970	940	579	469	379	1071	691	781	9.22	16.78	04110;04115;04310;04510;04630;05200;05210;05212;05213;05214;05215;05216;05218;05219;05220;05221;05222;05223;05416	Cell cycle - Mus musculus (mouse);p53 signaling pathway - Mus musculus (mouse);Wnt signaling pathway - Mus musculus (mouse);Focal adhesion - Mus musculus (mouse);Jak-STAT signaling pathway - Mus musculus (mouse);Pathways in cancer - Mus musculus (mouse);Colorectal cancer - Mus musculus (mouse);Pancreatic cancer - Mus musculus (mouse);Endometrial cancer - Mus musculus (mouse);Glioma - Mus musculus…
ENSMUSG00000004040	20848	Stat3	signal transducer and activator of transcription 3	0.64	0	0	1029	1076	972	1563	1780	1510	822	847	684	1616	1268	1254	9.47	17.09	04062;04630;04920;05145;05160;05200;05212;05221	Chemokine signaling pathway - Mus musculus (mouse);Jak-STAT signaling pathway - Mus musculus (mouse);Adipocytokine signaling pathway - Mus musculus (mouse);Toxoplasmosis - Mus musculus (mouse);Hepatitis C - Mus musculus (mouse);Pathways in cancer - Mus musculus (mouse);Pancreatic cancer - Mus musculus (mouse);Acute myeloid leukemia - Mus musculus (mouse)
ENSMUSG00000072244	94088	Trim6	tripartite motif-containing 6	0.64	0.03	0.09	21	8	11	23	31	23	17	6	8	24	22	19	0.19	0.43
ENSMUSG00000030966	20821	Trim21	tripartite motif-containing 21	0.64	0	0	114	140	153	216	230	203	91	110	108	223	164	169	2.74	4.98	5322	Systemic lupus erythematosus - Mus musculus (mouse)
ENSMUSG00000066632				0.64	0.04	0.12	6	1	0	2	17	12	5	1	0	2	12	10	0.08	0.38
ENSMUSG00000094030				0.64	0	0.01	55	51	44	78	91	78	44	40	31	81	65	65	1.86	3.52
ENSMUSG00000020038	12952	Cry1	cryptochrome 1 (photolyase-like)	0.64	0.02	0.06	202	102	75	230	201	242	161	80	53	238	143	201	2.32	4.77	4710	Circadian rhythm - Mus musculus (mouse)
ENSMUSG00000086653	71613	9130015L21Rik	RIKEN cDNA 9130015L21 gene	0.64	0.03	0.11	0	1	1	6	7	4	0	1	1	6	5	3	0.08	0.57
ENSMUSG00000027349	68215	Fam98b	family with sequence similarity 98, member B	0.64	0	0	88	72	60	105	132	123	70	57	42	109	94	102	2.06	3.88
ENSMUSG00000053835	15042	H2-T24	histocompatibility 2, T region locus 24	0.64	0	0	126	170	197	215	260	321	101	134	139	222	185	267	4.23	7.81	04144;04145;04514;04612;04940;05320;05330;05332;05416	Endocytosis - Mus musculus (mouse);Phagosome - Mus musculus (mouse);Cell adhesion molecules (CAMs) - Mus musculus (mouse);Antigen processing and presentation - Mus musculus (mouse);Type I diabetes mellitus - Mus musculus (mouse);Autoimmune thyroid disease - Mus musculus (mouse);Allograft rejection - Mus musculus (mouse);Graft-versus-host disease - Mus musculus (mouse);Viral myocarditis - Mus musc…
ENSMUSG00000032508	17874	Myd88	myeloid differentiation primary response gene 88	0.64	0	0	200	150	185	273	306	276	160	118	130	282	218	229	4.05	7.4	04210;04620;05140;05142;05143;05144;05145	Apoptosis - Mus musculus (mouse);Toll-like receptor signaling pathway - Mus musculus (mouse);Leishmaniasis - Mus musculus (mouse);Chagas disease (American trypanosomiasis) - Mus musculus (mouse);African trypanosomiasis - Mus musculus (mouse);Malaria - Mus musculus (mouse);Toxoplasmosis - Mus musculus (mouse)
ENSMUSG00000026425	14270	Srgap2	SLIT-ROBO Rho GTPase activating protein 2	0.64	0	0	178	187	203	273	288	342	142	147	143	282	205	284	1.32	2.4	4360	Axon guidance - Mus musculus (mouse)
ENSMUSG00000020806	217344	Rhbdf2	rhomboid 5 homolog 2	0.64	0	0.01	51	38	54	79	76	81	41	30	38	82	54	67	0.69	1.3
ENSMUSG00000083512				0.64	0.04	0.12	0	3	1	7	6	5	0	2	1	7	4	4	0.06	0.32
ENSMUSG00000039231	20937	Suv39h1	suppressor of variegation 3-9 homolog 1 (Drosophila)	0.64	0	0.01	58	51	82	98	115	100	46	40	58	101	82	83	1.14	2.14	310	Lysine degradation - Mus musculus (mouse)
ENSMUSG00000032397	66131	Tipin	timeless interacting protein	0.64	0	0	120	117	109	172	204	181	96	92	77	178	145	150	5.32	9.79
ENSMUSG00000030929	71151	Eri2	exoribonuclease 2	0.64	0.01	0.03	45	29	26	63	51	55	36	23	18	65	36	46	0.31	0.6
ENSMUSG00000078624	259104	Olfr613	olfactory receptor 613	0.64	0	0	163	156	143	279	205	253	130	123	101	289	146	210	1.67	3.06	4740	Olfactory transduction - Mus musculus (mouse)
ENSMUSG00000023048	66151	Prr13	proline rich 13	0.64	0	0	1053	827	801	1451	1468	1311	841	651	564	1500	1046	1089	36.78	66.56
ENSMUSG00000055629	330671	B4galnt4	beta-1,4-N-acetyl-galactosaminyl transferase 4	0.64	0.01	0.05	38	32	17	48	45	57	30	25	12	50	32	47	0.51	1.03
ENSMUSG00000074415	73144	3110039I08Rik	RIKEN cDNA 3110039I08 gene	0.64	0	0.01	54	36	54	72	69	96	43	28	38	74	49	80	0.63	1.19
ENSMUSG00000023919	83815	Cenpq	centromere protein Q	0.64	0	0.01	48	36	61	94	74	69	38	28	43	97	53	57	1.39	2.59
ENSMUSG00000005846	66409	Rsl1d1	ribosomal L1 domain containing 1	0.64	0	0	492	438	411	752	750	609	393	345	289	778	534	506	12.8	23.08
ENSMUSG00000059751				0.64	0.05	0.14	4	3	4	13	8	6	3	2	3	13	6	5	0.23	0.66
ENSMUSG00000020834	70451	Dhrs13	dehydrogenase/reductase (SDR family) member 13	0.64	0.01	0.05	29	25	26	51	59	28	23	20	18	53	42	23	0.83	1.63
ENSMUSG00000058057	668178	Mettl7a3	methyltransferase like 7A3	0.64	0.04	0.11	1	3	1	7	4	10	1	2	1	7	3	8	0.06	0.27
ENSMUSG00000019564	13496	Arid3a	AT rich interactive domain 3A (BRIGHT-like)	0.64	0	0	85	91	77	136	132	141	68	72	54	141	94	117	0.88	1.63
ENSMUSG00000028010	68147	Gar1	GAR1 ribonucleoprotein	0.64	0.04	0.11	13	17	10	20	17	39	10	13	7	21	12	32	0.57	1.28	3008	Ribosome biogenesis in eukaryotes - Mus musculus (mouse)
ENSMUSG00000034906	215387	Ncaph	non-SMC condensin I complex, subunit H	0.64	0	0	148	183	173	298	262	236	118	144	122	308	187	196	3.48	6.29
ENSMUSG00000076548				0.63	0.03	0.09	1	1	3	6	3	16	1	1	2	6	2	13	0.29	1.52
ENSMUSG00000021116	13665	Eif2s1	eukaryotic translation initiation factor 2, subunit 1 alpha	0.63	0	0	704	535	423	957	825	846	562	421	298	990	588	703	9.04	16.46	03013;04141;05160	RNA transport - Mus musculus (mouse);Protein processing in endoplasmic reticulum - Mus musculus (mouse);Hepatitis C - Mus musculus (mouse)
ENSMUSG00000024486	15200	Hbegf	heparin-binding EGF-like growth factor	0.63	0	0	116	83	80	160	133	154	93	65	56	165	95	128	2.18	4.02	04012;04912	ErbB signaling pathway - Mus musculus (mouse);GnRH signaling pathway - Mus musculus (mouse)
ENSMUSG00000024732	108673	Ccdc86	coiled-coil domain containing 86	0.63	0	0	65	78	81	121	129	108	52	61	57	125	92	90	1.39	2.54
ENSMUSG00000041718	67574	Alg13	asparagine-linked glycosylation 13	0.63	0.01	0.03	25	28	30	50	35	54	20	22	21	52	25	45	0.37	0.72	00510;01100	N-Glycan biosynthesis - Mus musculus (mouse);Metabolic pathways - Mus musculus (mouse)
ENSMUSG00000025024	76479	Smndc1	survival motor neuron domain containing 1	0.63	0	0	152	166	158	252	216	280	121	131	111	261	154	233	4.16	7.54	3040	Spliceosome - Mus musculus (mouse)
ENSMUSG00000047638	20186	Nr1h4	nuclear receptor subfamily 1, group H, member 4	0.63	0	0	518	504	494	792	815	766	414	397	348	819	581	636	14.01	25.12	4976	Bile secretion - Mus musculus (mouse)
ENSMUSG00000024539	19255	Ptpn2	protein tyrosine phosphatase, non-receptor type 2	0.63	0	0	304	282	281	458	477	437	243	222	198	474	340	363	6.05	10.96
ENSMUSG00000036285	56412	Noa1	nitric oxide associated 1	0.63	0	0	80	91	102	136	157	144	64	72	72	141	112	120	1.81	3.32
ENSMUSG00000035960	11792	Apex1	apurinic/apyrimidinic endonuclease 1	0.63	0	0	157	126	105	253	182	182	125	99	74	262	130	151	5.8	10.61	3410	Base excision repair - Mus musculus (mouse)
ENSMUSG00000078453	73112	Abracl	ABRA C-terminal like	0.63	0	0	162	116	97	192	195	211	129	91	68	199	139	175	8.58	15.83
ENSMUSG00000038510	67239	Rpf2	ribosome production factor 2 homolog	0.63	0	0	140	121	121	208	198	197	112	95	85	215	141	164	3.83	6.94
ENSMUSG00000074813				0.63	0.04	0.12	6	13	6	15	21	16	5	10	4	16	15	13	0.54	1.31
ENSMUSG00000043740	320148	B430306N03Rik	RIKEN cDNA B430306N03 gene	0.63	0.01	0.03	31	25	40	67	49	43	25	20	28	69	35	36	0.45	0.85
ENSMUSG00000043705	381122	Capn13	calpain 13	0.63	0.01	0.05	34	30	21	44	46	57	27	24	15	45	33	47	0.61	1.2
ENSMUSG00000078087				0.63	0.05	0.15	6	1	7	18	4	11	5	1	5	19	3	9	0.55	1.44
ENSMUSG00000072889	100978	Nfxl1	nuclear transcription factor, X-box binding-like 1	0.63	0	0	133	135	105	166	201	231	106	106	74	172	143	192	1.86	3.45
ENSMUSG00000095395				0.63	0.02	0.07	20	22	18	44	28	30	16	17	13	46	20	25	8.4	16.43
ENSMUSG00000078521	69885	Aunip	aurora kinase A and ninein interacting protein	0.63	0.05	0.13	13	8	3	18	11	17	10	6	2	19	8	14	0.33	0.78
ENSMUSG00000021326	19720	Trim27	tripartite motif-containing 27	0.63	0	0	433	410	442	726	590	685	346	323	311	751	420	569	6.1	10.89
ENSMUSG00000035478	17192	Mbd3	methyl-CpG binding domain protein 3	0.63	0	0	115	152	135	250	177	208	92	120	95	259	126	173	4.51	8.16
ENSMUSG00000055805	57778	Fmnl1	formin-like 1	0.63	0	0	113	133	141	199	192	222	90	105	99	206	137	184	1.89	3.44
ENSMUSG00000087560				0.63	0.04	0.11	13	9	13	17	17	30	10	7	9	18	12	25	0.58	1.27
ENSMUSG00000018848	104458	Rars	arginyl-tRNA synthetase	0.63	0	0	833	743	618	1126	1088	1215	665	585	435	1164	775	1009	19.3	34.71	970	Aminoacyl-tRNA biosynthesis - Mus musculus (mouse)
ENSMUSG00000045827	20723	Serpinb9	serine (or cysteine) peptidase inhibitor, clade B, member 9	0.63	0	0	167	147	161	229	254	266	133	116	113	237	181	221	2.54	4.61	5146	Amoebiasis - Mus musculus (mouse)
ENSMUSG00000037443	70012	Cep85	centrosomal protein 85	0.63	0	0	63	74	101	142	101	134	50	58	71	147	72	111	1.14	2.07
ENSMUSG00000050132	237868	Sarm1	sterile alpha and HEAT/Armadillo motif containing 1	0.63	0.05	0.14	0	1	4	6	10	5	0	1	3	6	7	4	0.02	0.09
ENSMUSG00000097188				0.63	0	0	63	65	80	105	108	118	50	51	56	109	77	98	1.42	2.6
ENSMUSG00000031578	67920	Mak16	MAK16 homolog	0.63	0	0	198	184	158	281	279	290	158	145	111	291	199	241	5.39	9.78
ENSMUSG00000096941				0.63	0.03	0.09	14	14	11	20	18	34	11	11	8	21	13	28	0.21	0.44
ENSMUSG00000022974	67367	Paxbp1	PAX3 and PAX7 binding protein 1	0.63	0	0	179	168	193	266	255	331	143	132	136	275	182	275	2.53	4.59
ENSMUSG00000040711	268396	Sh3pxd2b	SH3 and PX domains 2B	0.63	0	0	123	140	153	206	188	262	98	110	108	213	134	218	1.05	1.9
ENSMUSG00000038521	50908	C1s1	complement component 1, s subcomponent 1	0.63	0	0	407	403	418	569	650	707	325	317	294	588	463	587	7.75	13.96	04610;05150;05322	Complement and coagulation cascades - Mus musculus (mouse);Staphylococcus aureus infection - Mus musculus (mouse);Systemic lupus erythematosus - Mus musculus (mouse)
ENSMUSG00000041515	15900	Irf8	interferon regulatory factor 8	0.63	0	0	734	833	837	1201	1345	1209	586	656	589	1242	958	1004	12.9	23.05
ENSMUSG00000097589	668253	Dleu2	deleted in lymphocytic leukemia, 2	0.63	0	0	160	135	97	154	274	208	128	106	68	159	195	173	2.05	3.82
ENSMUSG00000030088	107747	Aldh1l1	aldehyde dehydrogenase 1 family, member L1	0.63	0	0	403	415	459	657	752	590	322	327	323	679	536	490	5.7	10.18	670	One carbon pool by folate - Mus musculus (mouse)
ENSMUSG00000074622	16658	Mafb	v-maf musculoaponeurotic fibrosarcoma oncogene family, protein B (avian)	0.63	0	0	126	130	121	181	205	213	101	102	85	187	146	177	2.07	3.77
ENSMUSG00000049504	212127	Proser1	proline and serine rich 1	0.62	0	0.02	45	44	51	66	83	83	36	35	36	68	59	69	0.59	1.11
ENSMUSG00000035021	217578	Baz1a	bromodomain adjacent to zinc finger domain 1A	0.62	0	0	743	668	624	1072	1015	1091	593	526	439	1109	723	906	6.11	10.96
ENSMUSG00000022472	28075	Desi1	desumoylating isopeptidase 1	0.62	0	0	86	72	63	117	112	126	69	57	44	121	80	105	1.4	2.59
ENSMUSG00000023015	26934	Racgap1	Rac GTPase-activating protein 1	0.62	0	0	170	227	220	329	319	321	136	179	155	340	227	267	2.57	4.62
ENSMUSG00000063522	67038	2010109I03Rik	RIKEN cDNA 2010109I03 gene	0.62	0.02	0.06	409	348	325	500	853	482	327	274	229	517	608	400	10.65	20.61
ENSMUSG00000027454	69270	Gins1	GINS complex subunit 1 (Psf1 homolog)	0.62	0	0.02	43	36	31	58	63	59	34	28	22	60	45	49	1.87	3.53
ENSMUSG00000091426				0.62	0.04	0.11	10	14	17	21	24	30	8	11	12	22	17	25	1.56	3.28
ENSMUSG00000095217	319187	Hist1h2bn	histone cluster 1, H2bn	0.62	0	0	540	553	614	1158	860	679	431	435	432	1197	613	564	83.41	150.25	5322	Systemic lupus erythematosus - Mus musculus (mouse)
ENSMUSG00000021509	328258	Slc25a48	solute carrier family 25, member 48	0.62	0.05	0.15	15	3	9	27	15	13	12	2	6	28	11	11	0.14	0.35
ENSMUSG00000090665				0.62	0.05	0.13	1	3	1	5	3	12	1	2	1	5	2	10	0.03	0.13
ENSMUSG00000058799	53605	Nap1l1	nucleosome assembly protein 1-like 1	0.62	0	0	877	755	692	1235	1124	1240	700	594	487	1277	801	1030	10.98	19.57
ENSMUSG00000086414				0.62	0.03	0.1	13	25	18	44	17	37	10	20	13	46	12	31	0.48	0.96
ENSMUSG00000047959	16491	Kcna3	potassium voltage-gated channel, shaker-related subfamily, member 3	0.62	0.03	0.09	13	20	11	21	29	30	10	16	8	22	21	25	0.42	0.88
ENSMUSG00000001229	224897	Dpp9	dipeptidylpeptidase 9	0.62	0	0	205	220	168	302	354	278	164	173	118	312	252	231	3.14	5.66
ENSMUSG00000033762	79456	Recql4	RecQ protein-like 4	0.62	0.03	0.1	11	19	17	38	21	24	9	15	12	39	15	20	0.23	0.45
ENSMUSG00000017548	52615	Suz12	suppressor of zeste 12 homolog (Drosophila)	0.62	0	0	428	423	259	575	613	567	342	333	182	595	437	471	4.7	8.55
ENSMUSG00000031278	50790	Acsl4	acyl-CoA synthetase long-chain family member 4	0.62	0	0	387	268	286	490	483	492	309	211	201	507	344	409	3.31	5.92	00071;01100;03320;04146;04920	Fatty acid degradation - Mus musculus (mouse);Metabolic pathways - Mus musculus (mouse);PPAR signaling pathway - Mus musculus (mouse);Peroxisome - Mus musculus (mouse);Adipocytokine signaling pathway - Mus musculus (mouse)
ENSMUSG00000031403	245474	Dkc1	dyskeratosis congenita 1, dyskerin	0.62	0	0	359	286	254	489	472	445	287	225	179	506	336	370	5.95	10.68	3008	Ribosome biogenesis in eukaryotes - Mus musculus (mouse)
ENSMUSG00000028676	14105	Srsf10	serine/arginine-rich splicing factor 10	0.62	0	0	466	370	338	612	561	660	372	291	238	633	400	548	5.8	10.43	3040	Spliceosome - Mus musculus (mouse)
ENSMUSG00000056076	27979	Eif3b	eukaryotic translation initiation factor 3, subunit B	0.62	0	0	850	921	822	1384	1265	1352	679	725	579	1431	901	1123	16.26	28.78	3013	RNA transport - Mus musculus (mouse)
ENSMUSG00000028233	116940	Tgs1	trimethylguanosine synthase 1	0.62	0	0	121	132	112	176	205	196	97	104	79	182	146	163	1.57	2.84	3013	RNA transport - Mus musculus (mouse)
ENSMUSG00000001424	56463	Snd1	staphylococcal nuclease and tudor domain containing 1	0.62	0	0	687	842	862	1201	1255	1239	549	663	607	1242	894	1029	11.79	20.84
ENSMUSG00000027306	108907	Nusap1	nucleolar and spindle associated protein 1	0.62	0	0	238	252	237	422	362	347	190	198	167	436	258	288	3.83	6.83
ENSMUSG00000020075	56200	Ddx21	DEAD (Asp-Glu-Ala-Asp) box polypeptide 21	0.62	0	0	1301	1187	1144	1869	1893	1848	1039	934	805	1933	1349	1535	14.23	25.22
ENSMUSG00000093880				0.62	0	0	95	108	108	161	177	155	76	85	76	166	126	129	4.39	7.95
ENSMUSG00000032596	74153	Uba7	ubiquitin-like modifier activating enzyme 7	0.62	0	0	172	235	189	306	321	303	137	185	133	316	229	252	3.06	5.48	04120;05012	Ubiquitin mediated proteolysis - Mus musculus (mouse);Parkinson's disease - Mus musculus (mouse)
ENSMUSG00000024842	73660	Cabp4	calcium binding protein 4	0.62	0.06	0.16	5	5	4	16	7	10	4	4	3	17	5	8	0.19	0.49
ENSMUSG00000031548	20377	Sfrp1	secreted frizzled-related protein 1	0.62	0	0	223	217	209	287	345	394	178	171	147	297	246	327	2.76	5.02	4310	Wnt signaling pathway - Mus musculus (mouse)
ENSMUSG00000044350	210808	Lacc1	laccase (multicopper oxidoreductase) domain containing 1	0.62	0	0	88	74	89	115	139	147	70	58	63	119	99	122	1.91	3.5
ENSMUSG00000062510	381318	Nsl1	NSL1, MIS12 kinetochore complex component	0.62	0.01	0.03	31	29	30	57	44	47	25	23	21	59	31	39	0.57	1.06
ENSMUSG00000041406	381306	BC055324	cDNA sequence BC055324	0.62	0.01	0.03	34	33	33	54	56	54	27	26	23	56	40	45	0.58	1.09
ENSMUSG00000022498	106200	Txndc11	thioredoxin domain containing 11	0.62	0	0	260	220	280	381	372	429	208	173	197	394	265	356	3.33	5.94
ENSMUSG00000041774	69101	Ydjc	YdjC homolog (bacterial)	0.62	0	0	81	90	70	159	105	116	65	71	49	164	75	96	1.45	2.61
ENSMUSG00000057577				0.61	0.01	0.04	28	27	24	37	36	59	22	21	17	38	26	49	3.91	7.64
ENSMUSG00000054115	27401	Skp2	S-phase kinase-associated protein 2 (p45)	0.61	0	0.02	66	58	43	105	73	93	53	46	30	109	52	77	0.5	0.93	04110;04120;05200;05222	Cell cycle - Mus musculus (mouse);Ubiquitin mediated proteolysis - Mus musculus (mouse);Pathways in cancer - Mus musculus (mouse);Small cell lung cancer - Mus musculus (mouse)
ENSMUSG00000050410	106795	Tcf19	transcription factor 19	0.61	0.01	0.03	33	38	33	68	52	49	26	30	23	70	37	41	1.11	2.08
ENSMUSG00000082896				0.61	0.03	0.09	3	0	3	14	4	4	2	0	2	14	3	3	0.05	0.21
ENSMUSG00000022241	110960	Tars	threonyl-tRNA synthetase	0.61	0	0	820	727	710	1125	1084	1271	655	572	500	1163	772	1056	15.91	28.21	970	Aminoacyl-tRNA biosynthesis - Mus musculus (mouse)
ENSMUSG00000024736	98170	Tmem132a	transmembrane protein 132A	0.61	0.04	0.12	8	17	7	21	18	20	6	13	5	22	13	17	0.15	0.33
ENSMUSG00000027203	110074	Dut	deoxyuridine triphosphatase	0.61	0	0	162	140	166	239	234	255	129	110	117	247	167	212	4.46	7.98	00240;01100	Pyrimidine metabolism - Mus musculus (mouse);Metabolic pathways - Mus musculus (mouse)
ENSMUSG00000031434	75746	Morc4	microrchidia 4	0.61	0	0	99	84	64	138	125	129	79	66	45	143	89	107	1.04	1.89
ENSMUSG00000085747	790911	Slc13a2os	solute carrier family 13 (sodium-dependent dicarboxylate transporter), member 2, opposite strand	0.61	0.04	0.13	8	19	20	20	29	35	6	15	14	21	21	29	0.24	0.5
ENSMUSG00000027793	12427	Ccna1	cyclin A1	0.61	0.05	0.14	1	4	1	6	3	12	1	3	1	6	2	10	0.08	0.29	04110;04914;05221	Cell cycle - Mus musculus (mouse);Progesterone-mediated oocyte maturation - Mus musculus (mouse);Acute myeloid leukemia - Mus musculus (mouse)
ENSMUSG00000023992	83433	Trem2	triggering receptor expressed on myeloid cells 2	0.61	0.06	0.16	4	15	7	18	14	22	3	12	5	19	10	18	0.1	0.24	4380	Osteoclast differentiation - Mus musculus (mouse)
ENSMUSG00000019935	216227	Slc17a8	solute carrier family 17 (sodium-dependent inorganic phosphate cotransporter), member 8	0.61	0.06	0.16	16	1	11	13	15	30	13	1	8	13	11	25	0.12	0.28
ENSMUSG00000035376	70757	Hacd2	3-hydroxyacyl-CoA dehydratase 2	0.61	0	0	121	114	104	171	189	175	97	90	73	177	135	145	1.75	3.17	1040	Biosynthesis of unsaturated fatty acids - Mus musculus (mouse)
ENSMUSG00000050896	269295	Rtn4rl2	reticulon 4 receptor-like 2	0.61	0.03	0.11	1	1	0	4	8	2	1	1	0	4	6	2	0.04	0.24
ENSMUSG00000078808	81014	Vmn1r58	vomeronasal 1 receptor 58	0.61	0	0	126	90	99	162	131	207	101	71	70	168	93	172	2.19	4
ENSMUSG00000096844				0.61	0.06	0.16	20	36	23	77	76	47	16	28	16	80	54	39	4.2	12.22
ENSMUSG00000020925	52715	Ccdc43	coiled-coil domain containing 43	0.61	0	0	283	191	215	388	337	344	226	150	151	401	240	286	5.4	9.63
ENSMUSG00000031264	12229	Btk	Bruton agammaglobulinemia tyrosine kinase	0.61	0	0.01	53	62	84	115	100	101	42	49	59	119	71	84	1.46	2.65	04380;04662;04664;05340	Osteoclast differentiation - Mus musculus (mouse);B cell receptor signaling pathway - Mus musculus (mouse);Fc epsilon RI signaling pathway - Mus musculus (mouse);Primary immunodeficiency - Mus musculus (mouse)
ENSMUSG00000026274	269224	Pask	PAS domain containing serine/threonine kinase	0.61	0.01	0.05	29	41	23	38	51	67	23	32	16	39	36	56	0.3	0.58
ENSMUSG00000094655				0.61	0.02	0.06	167	394	288	334	387	703	133	310	203	345	276	584	82.87	160.62
ENSMUSG00000041859	17215	Mcm3	minichromosome maintenance complex component 3	0.61	0	0	322	379	381	637	510	518	257	298	268	659	363	430	6.73	11.86	03030;04110	DNA replication - Mus musculus (mouse);Cell cycle - Mus musculus (mouse)
ENSMUSG00000022351	20775	Sqle	squalene epoxidase	0.61	0	0	535	391	401	719	654	680	427	308	282	744	466	565	5.51	9.8	00100;01100	Steroid biosynthesis - Mus musculus (mouse);Metabolic pathways - Mus musculus (mouse)
ENSMUSG00000018189	56207	Uchl5	ubiquitin carboxyl-terminal esterase L5	0.61	0	0	217	185	145	290	305	262	173	146	102	300	217	218	5.48	9.86
ENSMUSG00000031825	78892	Crispld2	cysteine-rich secretory protein LCCL domain containing 2	0.61	0	0	184	210	226	284	328	354	147	165	159	294	234	294	2.76	4.94
ENSMUSG00000092819				0.61	0.01	0.04	496	568	520	1386	633	572	396	447	366	1433	451	475	223.22	416.24
ENSMUSG00000078783	751864	Gm9733	predicted gene 9733	0.61	0.05	0.14	1	0	3	5	4	7	1	0	2	5	3	6	0.13	0.57
ENSMUSG00000091695	545683	Gm13213	predicted gene 13213	0.61	0.06	0.17	6	5	4	18	7	8	5	4	3	19	5	7	0.62	1.55
ENSMUSG00000042118	64918	Bhmt2	betaine-homocysteine methyltransferase 2	0.61	0.05	0.14	10	10	9	20	13	20	8	8	6	21	9	17	0.22	0.46
ENSMUSG00000092517	11871	Art2a-ps	ADP-ribosyltransferase 2a, pseudogene	0.61	0	0.01	71	80	58	96	84	155	57	63	41	99	60	129	3.1	5.74
ENSMUSG00000028693	50927	Nasp	nuclear autoantigenic sperm protein (histone-binding)	0.6	0	0	639	482	514	884	860	767	510	379	362	914	613	637	9.63	16.95
ENSMUSG00000055833	98736	1700034H15Rik	RIKEN cDNA 1700034H15 gene	0.6	0.06	0.16	6	4	7	9	18	11	5	3	5	9	13	9	0.07	0.19
ENSMUSG00000070972	72429	Dnajc25	DnaJ heat shock protein family (Hsp40) member C25	0.6	0	0	88	83	67	138	126	107	70	65	47	143	90	89	1.09	1.97
ENSMUSG00000089646				0.6	0.06	0.16	5	6	6	16	7	13	4	5	4	17	5	11	1.56	3.85
ENSMUSG00000086992	100503538	Gm15941	predicted gene 15941	0.6	0.05	0.14	1	0	4	3	8	8	1	0	3	3	6	7	0.06	0.23
ENSMUSG00000026395	19264	Ptprc	protein tyrosine phosphatase, receptor type, C	0.6	0	0	1446	1387	1466	2070	2243	2264	1155	1092	1032	2141	1598	1881	14.13	24.78	04514;04660;04666;05340	Cell adhesion molecules (CAMs) - Mus musculus (mouse);T cell receptor signaling pathway - Mus musculus (mouse);Fc gamma R-mediated phagocytosis - Mus musculus (mouse);Primary immunodeficiency - Mus musculus (mouse)
ENSMUSG00000028560	230484	Usp1	ubiquitin specific peptidase 1	0.6	0	0	457	469	372	695	688	615	365	369	262	719	490	511	6.74	11.89
ENSMUSG00000044312	11925	Neurog3	neurogenin 3	0.6	0.05	0.15	4	0	3	13	4	4	3	0	2	13	3	3	0.08	0.28	4950	Maturity onset diabetes of the young - Mus musculus (mouse)
ENSMUSG00000087351				0.6	0.04	0.12	4	0	0	5	3	10	3	0	0	5	2	8	0.13	0.7
ENSMUSG00000059659	791299	Gm10069	predicted gene 10069	0.6	0.04	0.13	13	10	9	27	11	19	10	8	6	28	8	16	0.16	0.33
ENSMUSG00000050910	237988	Cdr2l	cerebellar degeneration-related protein 2-like	0.6	0.01	0.03	38	34	34	57	49	66	30	27	24	59	35	55	0.53	1
ENSMUSG00000045751	212377	Mms22l	MMS22-like, DNA repair protein	0.6	0	0	95	74	78	140	116	129	76	58	55	145	83	107	1.02	1.84
ENSMUSG00000076608				0.6	0.06	0.17	5	8	4	9	13	16	4	6	3	9	9	13	7.46	18.88
ENSMUSG00000025534	110006	Gusb	glucuronidase, beta	0.6	0	0	179	160	159	246	264	262	143	126	112	254	188	218	3.45	6.13	00040;00500;00531;00860;00983;01100;04142	Pentose and glucuronate interconversions - Mus musculus (mouse);Starch and sucrose metabolism - Mus musculus (mouse);Glycosaminoglycan degradation - Mus musculus (mouse);Porphyrin and chlorophyll metabolism - Mus musculus (mouse);Drug metabolism - other enzymes - Mus musculus (mouse);Metabolic pathways - Mus musculus (mouse);Lysosome - Mus musculus (mouse)
ENSMUSG00000018379	110809	Srsf1	serine/arginine-rich splicing factor 1	0.6	0	0	1774	1586	1385	2468	2431	2364	1417	1248	975	2552	1732	1964	16.42	28.87	3040	Spliceosome - Mus musculus (mouse)
ENSMUSG00000026914	59029	Psmd14	proteasome (prosome, macropain) 26S subunit, non-ATPase, 14	0.6	0	0	510	438	364	706	686	625	407	345	256	730	489	519	15.78	27.87	3050	Proteasome - Mus musculus (mouse)
ENSMUSG00000069268	319180	Hist1h2bf	histone cluster 1, H2bf	0.6	0	0.02	53	95	87	163	102	107	42	75	61	169	73	89	9.49	17.22	5322	Systemic lupus erythematosus - Mus musculus (mouse)
ENSMUSG00000058173	170748	Smco4	single-pass membrane protein with coiled-coil domains 4	0.6	0.02	0.07	20	33	23	51	31	43	16	26	16	53	22	36	1.48	2.81
ENSMUSG00000064359				0.6	0.05	0.14	1026	812	1037	3586	981	774	819	639	730	3708	699	643	786.95	1659.73
ENSMUSG00000022364	210544	Tbc1d31	TBC1 domain family, member 31	0.6	0	0	73	70	54	112	95	102	58	55	38	116	68	85	0.98	1.77
ENSMUSG00000036902	74513	Neto2	neuropilin (NRP) and tolloid (TLL)-like 2	0.6	0	0	63	74	91	107	124	125	50	58	64	111	88	104	0.76	1.35
ENSMUSG00000078144	69543	Capns2	calpain, small subunit 2	0.6	0.04	0.12	1	0	3	6	6	8	1	0	2	6	4	7	0.08	0.42
ENSMUSG00000041431	268697	Ccnb1	cyclin B1	0.6	0	0	172	240	182	302	299	315	137	189	128	312	213	262	4.43	7.85	04110;04114;04115;04914	Cell cycle - Mus musculus (mouse);Oocyte meiosis - Mus musculus (mouse);p53 signaling pathway - Mus musculus (mouse);Progesterone-mediated oocyte maturation - Mus musculus (mouse)
ENSMUSG00000000791	16161	Il12rb1	interleukin 12 receptor, beta 1	0.6	0.06	0.17	6	9	1	13	14	10	5	7	1	13	10	8	0.11	0.27	04060;04630	Cytokine-cytokine receptor interaction - Mus musculus (mouse);Jak-STAT signaling pathway - Mus musculus (mouse)
ENSMUSG00000022721	15547	Trmt2a	TRM2 tRNA methyltransferase 2A	0.6	0	0	99	98	108	162	149	161	79	77	76	168	106	134	1.61	2.86
ENSMUSG00000048186	209645	Bend7	BEN domain containing 7	0.6	0.01	0.02	48	47	44	57	77	90	38	37	31	59	55	75	0.9	1.68
ENSMUSG00000042225	56068	Ammecr1	Alport syndrome, mental retardation, midface hypoplasia and elliptocytosis chromosomal region gene 1	0.6	0	0	143	154	139	224	229	223	114	121	98	232	163	185	1.49	2.65
ENSMUSG00000040616	214359	Tmem51	transmembrane protein 51	0.6	0	0	88	99	112	175	122	167	70	78	79	181	87	139	2.97	5.3
ENSMUSG00000063021	319169	Hist1h2ak	histone cluster 1, H2ak	0.6	0	0.01	83	102	108	198	118	142	66	80	76	205	84	118	10.62	19.04	5322	Systemic lupus erythematosus - Mus musculus (mouse)
ENSMUSG00000030538	23991	Cib1	calcium and integrin binding 1 (calmyrin)	0.6	0	0	498	441	479	797	671	699	398	347	337	824	478	581	22.93	40.17
ENSMUSG00000046168	328424	Kcnrg	potassium channel regulator	0.6	0.06	0.16	5	1	1	3	6	17	4	1	1	3	4	14	0.17	0.65
ENSMUSG00000052681	215449	Rap1b	RAS related protein 1b	0.6	0	0	997	882	712	1296	1267	1407	796	694	501	1340	903	1169	23.73	41.89	04010;04062;04510;04670;04720;04722;04972;05211	MAPK signaling pathway - Mus musculus (mouse);Chemokine signaling pathway - Mus musculus (mouse);Focal adhesion - Mus musculus (mouse);Leukocyte transendothelial migration - Mus musculus (mouse);Long-term potentiation - Mus musculus (mouse);Neurotrophin signaling pathway - Mus musculus (mouse);Pancreatic secretion - Mus musculus (mouse);Renal cell carcinoma - Mus musculus (mouse)
ENSMUSG00000085902				0.6	0.06	0.16	3	4	0	3	11	8	2	3	0	3	8	7	0.06	0.26
ENSMUSG00000075391				0.6	0.03	0.11	20	23	14	41	34	24	16	18	10	42	24	20	1.11	2.18
ENSMUSG00000039997	15950	Ifi203	interferon activated gene 203	0.6	0	0	237	243	213	313	373	384	189	191	150	324	266	319	3.43	6.09
ENSMUSG00000022438	170736	Parvb	parvin, beta	0.6	0.01	0.05	23	28	23	35	39	49	18	22	16	36	28	41	0.36	0.7	4510	Focal adhesion - Mus musculus (mouse)
ENSMUSG00000096991				0.6	0.02	0.06	31	23	21	46	36	43	25	18	15	48	26	36	0.56	1.08
ENSMUSG00000027901	72121	Dennd2d	DENN/MADD domain containing 2D	0.6	0	0	356	340	331	525	495	557	284	268	233	543	353	463	4.71	8.32
ENSMUSG00000040354	216443	Mars	methionine-tRNA synthetase	0.6	0	0	343	335	298	517	462	519	274	264	210	535	329	431	5.92	10.43	00450;00970	Selenocompound metabolism - Mus musculus (mouse);Aminoacyl-tRNA biosynthesis - Mus musculus (mouse)
ENSMUSG00000040165	170776	Cd209c	CD209c antigen	0.6	0.01	0.02	31	44	37	63	39	78	25	35	26	65	28	65	1.35	2.5	4145	Phagosome - Mus musculus (mouse)
ENSMUSG00000033285	269470	Wdr3	WD repeat domain 3	0.6	0	0	233	280	278	384	420	408	186	220	196	397	299	339	3.68	6.46	3008	Ribosome biogenesis in eukaryotes - Mus musculus (mouse)
ENSMUSG00000034266	53314	Batf	basic leucine zipper transcription factor, ATF-like	0.6	0.03	0.1	14	18	33	30	46	34	11	14	23	31	33	28	1.26	2.45
ENSMUSG00000030789	16411	Itgax	integrin alpha X	0.6	0	0	101	146	138	162	191	248	81	115	97	168	136	206	1.78	3.19	4810	Regulation of actin cytoskeleton - Mus musculus (mouse)
ENSMUSG00000015363	67976	Trabd	TraB domain containing	0.6	0	0	239	178	166	286	288	327	191	140	117	296	205	272	2.42	4.31
ENSMUSG00000039286	72007	Fndc3b	fibronectin type III domain containing 3B	0.6	0	0	580	550	565	804	891	893	463	433	398	831	635	742	4.59	8.03
ENSMUSG00000031750	76527	Il34	interleukin 34	0.6	0.04	0.12	13	11	17	30	20	22	10	9	12	31	14	18	0.43	0.85
ENSMUSG00000037926	237860	Ssh2	slingshot homolog 2 (Drosophila)	0.6	0	0	828	880	794	1150	1244	1428	661	693	559	1189	886	1186	5.07	8.9	4810	Regulation of actin cytoskeleton - Mus musculus (mouse)
ENSMUSG00000037185	74127	Krt80	keratin 80	0.6	0.06	0.17	4	8	7	15	10	14	3	6	5	15	7	12	0.19	0.47
ENSMUSG00000038507	243771	Parp12	poly (ADP-ribose) polymerase family, member 12	0.6	0	0	553	696	624	900	1004	957	442	548	439	931	715	795	10.79	18.88
ENSMUSG00000067161				0.6	0.05	0.15	4	0	4	14	10	1	3	0	3	14	7	1	0.17	0.58
ENSMUSG00000032038	20443	St3gal4	ST3 beta-galactoside alpha-2,3-sialyltransferase 4	0.6	0.01	0.03	49	42	43	83	63	66	39	33	30	86	45	55	1.22	2.23	00601;01100	Glycosphingolipid biosynthesis - lacto and neolacto series - Mus musculus (mouse);Metabolic pathways - Mus musculus (mouse)
ENSMUSG00000020932	14580	Gfap	glial fibrillary acidic protein	0.6	0.02	0.06	25	24	28	56	34	37	20	19	20	58	24	31	0.55	1.02
ENSMUSG00000054855	223881	Rnd1	Rho family GTPase 1	0.6	0.04	0.11	15	18	13	29	28	22	12	14	9	30	20	18	0.38	0.76	4360	Axon guidance - Mus musculus (mouse)
ENSMUSG00000076754				0.6	0.05	0.13	16	17	6	21	20	29	13	13	4	22	14	24	2.03	4.28
ENSMUSG00000060126	22070	Tpt1	tumor protein, translationally-controlled 1	0.6	0	0	2108	1694	1590	3335	2331	2579	1683	1333	1119	3449	1661	2142	85.57	150.33
ENSMUSG00000069892	245240	9930111J21Rik2	RIKEN cDNA 9930111J21 gene 2	0.59	0	0	461	361	328	574	597	603	368	284	231	594	425	501	3.56	6.32
ENSMUSG00000049130	12273	C5ar1	complement component 5a receptor 1	0.59	0.04	0.11	10	17	21	20	31	34	8	13	15	21	22	28	0.35	0.72	04080;04610;05150	Neuroactive ligand-receptor interaction - Mus musculus (mouse);Complement and coagulation cascades - Mus musculus (mouse);Staphylococcus aureus infection - Mus musculus (mouse)
ENSMUSG00000007617	26556	Homer1	homer scaffolding protein 1	0.59	0	0	339	227	209	368	422	408	271	179	147	381	301	339	2.51	4.48
ENSMUSG00000032002	76863	Dcun1d5	DCN1, defective in cullin neddylation 1, domain containing 5 (S. cerevisiae)	0.59	0	0	275	248	232	362	389	407	220	195	163	374	277	338	11.67	20.57
ENSMUSG00000074602				0.59	0.05	0.15	1	0	1	8	3	4	1	0	1	8	2	3	0.03	0.16
ENSMUSG00000045917	230279	6330416G13Rik	RIKEN cDNA 6330416G13 gene	0.59	0	0	99	103	91	165	135	152	79	81	64	171	96	126	1.44	2.56
ENSMUSG00000031584	14782	Gsr	glutathione reductase	0.59	0	0	1032	900	925	1501	1419	1412	824	708	651	1552	1011	1173	19.86	34.55	480	Glutathione metabolism - Mus musculus (mouse)
ENSMUSG00000040483	327959	Xaf1	XIAP associated factor 1	0.59	0	0	85	112	101	173	149	136	68	88	71	179	106	113	2.14	3.75
ENSMUSG00000043155	242642	Hpdl	4-hydroxyphenylpyruvate dioxygenase-like	0.59	0.02	0.08	24	34	21	57	39	35	19	27	15	59	28	29	0.92	1.74
ENSMUSG00000093846				0.59	0.07	0.18	6	4	1	11	8	10	5	3	1	11	6	8	0.07	0.21
ENSMUSG00000079414	100169874	Gm11110	predicted gene 11110	0.59	0.06	0.15	6	1	0	11	6	6	5	1	0	11	4	5	0.14	0.47
ENSMUSG00000094114	633640	Gm7120	predicted gene 7120	0.59	0.03	0.09	16	15	24	26	38	31	13	12	17	27	27	26	0.63	1.23
ENSMUSG00000028525	18578	Pde4b	phosphodiesterase 4B, cAMP specific	0.59	0	0	170	179	212	291	247	315	136	141	149	301	176	262	2.43	4.24	230	Purine metabolism - Mus musculus (mouse)
ENSMUSG00000024613	21453	Tcof1	treacle ribosome biogenesis factor 1	0.59	0	0	341	348	315	531	501	496	272	274	222	549	357	412	4.06	7.09	3008	Ribosome biogenesis in eukaryotes - Mus musculus (mouse)
ENSMUSG00000078812	276770	Eif5a	eukaryotic translation initiation factor 5A	0.59	0	0	1424	1348	1395	2205	2025	2066	1137	1061	982	2280	1443	1716	53.94	93.41
ENSMUSG00000071653	66276	1810009A15Rik	RIKEN cDNA 1810009A15 gene	0.59	0	0	202	180	149	315	244	260	161	142	105	326	174	216	16.02	28.4
ENSMUSG00000038252	68298	Ncapd2	non-SMC condensin I complex, subunit D2	0.59	0	0	248	281	325	456	410	438	198	221	229	472	292	364	3.52	6.16
ENSMUSG00000021774	22194	Ube2e1	ubiquitin-conjugating enzyme E2E 1	0.59	0.01	0.02	48	56	55	88	83	82	38	44	39	91	59	68	1.07	1.95	04120;04141	Ubiquitin mediated proteolysis - Mus musculus (mouse);Protein processing in endoplasmic reticulum - Mus musculus (mouse)
ENSMUSG00000035683	17279	Melk	maternal embryonic leucine zipper kinase	0.59	0	0	145	179	158	259	230	248	116	141	111	268	164	206	3.04	5.32
ENSMUSG00000086564	630146	Cd101	CD101 antigen	0.59	0.06	0.17	13	4	7	15	18	13	10	3	5	15	13	11	0.13	0.3
ENSMUSG00000020737	15374	Hn1	hematological and neurological expressed sequence 1	0.59	0	0	852	737	778	1339	1117	1127	680	580	548	1385	796	936	32	55.53
ENSMUSG00000094377				0.59	0.02	0.06	59	72	64	181	56	76	47	57	45	187	40	63	25.76	47.16
ENSMUSG00000026683	66977	Nuf2	NUF2, NDC80 kinetochore complex component	0.59	0	0	100	116	101	183	147	158	80	91	71	189	105	131	2.45	4.32
ENSMUSG00000022639				0.59	0.07	0.18	3	6	4	4	13	17	2	5	3	4	9	14	0.43	1.26
ENSMUSG00000059866	231130	Tnip2	TNFAIP3 interacting protein 2	0.59	0	0	118	95	99	158	149	176	94	75	70	163	106	146	2.77	4.91
ENSMUSG00000045362	244237	Tnfrsf26	tumor necrosis factor receptor superfamily, member 26	0.59	0.05	0.15	11	8	11	17	21	17	9	6	8	18	15	14	0.19	0.4
ENSMUSG00000040339	329739	Fam102b	family with sequence similarity 102, member B	0.59	0	0	685	501	449	821	837	843	547	394	316	849	596	700	5.31	9.35
ENSMUSG00000038884	319278	A230050P20Rik	RIKEN cDNA A230050P20 gene	0.59	0.01	0.05	38	24	31	54	34	63	30	19	22	56	24	52	0.54	1.01
ENSMUSG00000062727	319184	Hist1h2bk	histone cluster 1, H2bk	0.59	0	0.01	152	188	197	380	227	225	121	148	139	393	162	187	20.9	36.96	5322	Systemic lupus erythematosus - Mus musculus (mouse)
ENSMUSG00000091277				0.59	0.05	0.14	3	0	1	5	4	7	2	0	1	5	3	6	0.03	0.15
ENSMUSG00000097474				0.59	0.07	0.18	6	5	3	5	13	16	5	4	2	5	9	13	0.08	0.22
ENSMUSG00000092400				0.59	0	0	250	207	220	317	347	377	200	163	155	328	247	313	3.28	5.79
ENSMUSG00000089952				0.59	0.05	0.14	0	1	1	2	6	7	0	1	1	2	4	6	0.02	0.14
ENSMUSG00000027176	228410	Cstf3	cleavage stimulation factor, 3' pre-RNA, subunit 3	0.59	0	0	175	201	155	278	236	300	140	158	109	287	168	249	3.5	6.17	3015	mRNA surveillance pathway - Mus musculus (mouse)
ENSMUSG00000022881	106344	Rfc4	replication factor C (activator 1) 4	0.59	0	0	85	94	81	138	112	152	68	74	57	143	80	126	3.78	6.73	03030;03420;03430	DNA replication - Mus musculus (mouse);Nucleotide excision repair - Mus musculus (mouse);Mismatch repair - Mus musculus (mouse)
ENSMUSG00000059005	229279	Hnrnpa3	heterogeneous nuclear ribonucleoprotein A3	0.59	0	0	614	584	474	917	702	926	490	460	334	948	500	769	6.03	10.56	3040	Spliceosome - Mus musculus (mouse)
ENSMUSG00000095178				0.59	0.06	0.16	0	3	3	5	7	8	0	2	2	5	5	7	0.95	4.06
ENSMUSG00000008318	320100	Relt	RELT tumor necrosis factor receptor	0.59	0.04	0.13	18	11	14	27	25	24	14	9	10	28	18	20	0.28	0.57	4060	Cytokine-cytokine receptor interaction - Mus musculus (mouse)
ENSMUSG00000022938	52793	Fam3b	family with sequence similarity 3, member B	0.59	0	0	1210	825	842	1529	1632	1230	966	649	593	1581	1163	1022	60.62	106.03
ENSMUSG00000074867	630579	Zfp808	zinc finger protein 80	0.59	0.07	0.17	4	8	9	15	14	12	3	6	6	16	10	10	0.14	0.34
ENSMUSG00000064542				0.59	0.07	0.18	8	4	6	14	13	8	6	3	4	14	9	7	4.51	10.48
ENSMUSG00000097189				0.59	0.05	0.15	1	1	3	9	4	4	1	1	2	9	3	3	0.09	0.32
ENSMUSG00000046731	216858	Kctd11	potassium channel tetramerisation domain containing 11	0.59	0.01	0.05	21	29	31	46	39	46	17	23	22	48	28	38	0.56	1.03
ENSMUSG00000015653	74051	Steap2	six transmembrane epithelial antigen of prostate 2	0.59	0	0	128	105	98	180	163	167	102	83	69	186	116	139	0.61	1.08
ENSMUSG00000025429	19201	Pstpip2	proline-serine-threonine phosphatase-interacting protein 2	0.59	0	0.02	54	62	50	82	91	88	43	49	35	85	65	73	2.21	3.99
ENSMUSG00000028539	11876	Artn	artemin	0.59	0.07	0.18	3	5	1	9	10	7	2	4	1	9	7	6	0.08	0.25
ENSMUSG00000041920	104681	Slc16a6	solute carrier family 16 (monocarboxylic acid transporters), member 6	0.59	0.01	0.02	44	37	47	79	51	70	35	29	33	82	36	58	0.56	1.01
ENSMUSG00000042719	231713	Naa25	N(alpha)-acetyltransferase 25, NatB auxiliary subunit	0.59	0	0	377	365	355	571	536	553	301	287	250	590	382	459	3.74	6.5
ENSMUSG00000031438	66889	Rnf128	ring finger protein 128	0.59	0	0	1068	900	628	1228	1440	1309	853	708	442	1270	1026	1087	17.47	30.82
ENSMUSG00000032231	12306	Anxa2	annexin A2	0.59	0	0	2551	2329	2124	3643	3341	3578	2037	1833	1495	3767	2380	2972	57.04	98.83
ENSMUSG00000030159	56760	Clec1b	C-type lectin domain family 1, member b	0.59	0.07	0.18	3	3	3	8	6	8	2	2	2	8	4	7	0.03	0.11
ENSMUSG00000095193	100044193	Gm20939	predicted gene, 20939	0.58	0.06	0.16	15	17	7	17	27	26	12	13	5	18	19	22	0.45	0.96
ENSMUSG00000015656	15481	Hspa8	heat shock protein 8	0.58	0	0.01	6871	4024	4517	9051	7841	7116	5487	3167	3180	9359	5586	5911	90.47	161.77	03040;04010;04141;04144;04612;05145	Spliceosome - Mus musculus (mouse);MAPK signaling pathway - Mus musculus (mouse);Protein processing in endoplasmic reticulum - Mus musculus (mouse);Endocytosis - Mus musculus (mouse);Antigen processing and presentation - Mus musculus (mouse);Toxoplasmosis - Mus musculus (mouse)
ENSMUSG00000030199	14011	Etv6	ets variant 6	0.58	0	0	462	504	425	662	738	715	369	397	299	685	526	594	4.53	7.91	4320	Dorso-ventral axis formation - Mus musculus (mouse)
ENSMUSG00000026974	67187	Zmynd19	zinc finger, MYND domain containing 19	0.58	0	0.01	69	78	60	109	94	117	55	61	42	113	67	97	0.98	1.75
ENSMUSG00000030325	17059	Klrb1c	killer cell lectin-like receptor subfamily B member 1C	0.58	0.07	0.18	4	5	4	9	11	10	3	4	3	9	8	8	0.09	0.24	4650	Natural killer cell mediated cytotoxicity - Mus musculus (mouse)
ENSMUSG00000087174	71445	5530601H04Rik	RIKEN cDNA 5530601H04 gene	0.58	0	0	71	56	81	113	94	113	57	44	57	117	67	94	1.04	1.83
ENSMUSG00000056752	237806	Dnah9	dynein, axonemal, heavy chain 9	0.58	0.07	0.19	4	5	1	10	11	6	3	4	1	10	8	5	0.01	0.04
ENSMUSG00000026064	19243	Ptp4a1	protein tyrosine phosphatase 4a1	0.58	0	0	2001	1624	1357	2179	2966	2452	1598	1278	955	2253	2113	2037	22.28	39.04
ENSMUSG00000088217				0.58	0.04	0.13	4	1	0	3	6	11	3	1	0	3	4	9	0.86	3.95
ENSMUSG00000002845	67846	Tmem39a	transmembrane protein 39a	0.58	0	0	98	103	81	157	124	154	78	81	57	162	88	128	1.82	3.23
ENSMUSG00000038372	218138	Gmds	GDP-mannose 4, 6-dehydratase	0.58	0	0	1867	1694	1584	2713	2581	2465	1491	1333	1115	2805	1839	2048	47.71	82.53	00051;00520;01100	Fructose and mannose metabolism - Mus musculus (mouse);Amino sugar and nucleotide sugar metabolism - Mus musculus (mouse);Metabolic pathways - Mus musculus (mouse)
ENSMUSG00000022220	104110	Adcy4	adenylate cyclase 4	0.58	0.03	0.09	18	23	17	31	28	39	14	18	12	32	20	32	0.31	0.6	00230;04020;04062;04114;04270;04540;04742;04912;04914;04916;04970;04971;04972;04976;05414	Purine metabolism - Mus musculus (mouse);Calcium signaling pathway - Mus musculus (mouse);Chemokine signaling pathway - Mus musculus (mouse);Oocyte meiosis - Mus musculus (mouse);Vascular smooth muscle contraction - Mus musculus (mouse);Gap junction - Mus musculus (mouse);Taste transduction - Mus musculus (mouse);GnRH signaling pathway - Mus musculus (mouse);Progesterone-mediated oocyte maturatio…
ENSMUSG00000090104				0.58	0.02	0.07	20	25	28	47	39	34	16	20	20	49	28	28	0.63	1.17
ENSMUSG00000032000	11796	Birc3	baculoviral IAP repeat-containing 3	0.58	0	0	293	344	378	485	515	536	234	271	266	502	367	445	6.51	11.27	04120;04210;04510;04621;05145;05200;05222	Ubiquitin mediated proteolysis - Mus musculus (mouse);Apoptosis - Mus musculus (mouse);Focal adhesion - Mus musculus (mouse);NOD-like receptor signaling pathway - Mus musculus (mouse);Toxoplasmosis - Mus musculus (mouse);Pathways in cancer - Mus musculus (mouse);Small cell lung cancer - Mus musculus (mouse)
ENSMUSG00000090231	14962	Cfb	complement factor B	0.58	0.02	0.06	33	34	36	48	53	64	26	27	25	50	38	53	0.69	1.29	04610;05150	Complement and coagulation cascades - Mus musculus (mouse);Staphylococcus aureus infection - Mus musculus (mouse)
ENSMUSG00000022863	12228	Btg3	B cell translocation gene 3	0.58	0.05	0.14	10	13	10	15	21	23	8	10	7	16	15	19	0.43	0.9	3018	RNA degradation - Mus musculus (mouse)
ENSMUSG00000024587	70223	Nars	asparaginyl-tRNA synthetase	0.58	0	0	1707	1321	1270	2193	2091	2201	1363	1040	894	2268	1490	1828	30.3	52.57	970	Aminoacyl-tRNA biosynthesis - Mus musculus (mouse)
ENSMUSG00000008461	14343	Fut1	fucosyltransferase 1	0.58	0.06	0.15	10	4	16	23	14	16	8	3	11	24	10	13	0.21	0.44	00601;00603;01100	Glycosphingolipid biosynthesis - lacto and neolacto series - Mus musculus (mouse);Glycosphingolipid biosynthesis - globo series - Mus musculus (mouse);Metabolic pathways - Mus musculus (mouse)
ENSMUSG00000028970	18669	Abcb1b	ATP-binding cassette, sub-family B (MDR/TAP), member 1B	0.58	0.01	0.02	39	41	41	64	66	61	31	32	29	66	47	51	0.52	0.94	02010;04976	ABC transporters - Mus musculus (mouse);Bile secretion - Mus musculus (mouse)
ENSMUSG00000042460	94192	C1galt1	core 1 synthase, glycoprotein-N-acetylgalactosamine 3-beta-galactosyltransferase, 1	0.58	0	0	781	602	487	984	900	962	624	474	343	1018	641	799	14.13	24.76	00512;01100	Mucin type O-Glycan biosynthesis - Mus musculus (mouse);Metabolic pathways - Mus musculus (mouse)
ENSMUSG00000020116	66249	Pno1	partner of NOB1 homolog	0.58	0	0	214	203	166	289	314	288	171	160	117	299	224	239	7.01	12.3
ENSMUSG00000047246	319179	Hist1h2be	histone cluster 1, H2be	0.58	0	0	373	450	486	823	560	613	298	354	342	851	399	509	10.03	17.48	5322	Systemic lupus erythematosus - Mus musculus (mouse)
ENSMUSG00000022070	77744	Bora	bora, aurora kinase A activator	0.58	0	0.01	58	57	70	108	81	95	46	45	49	112	58	79	1.29	2.27
ENSMUSG00000025330	18602	Padi4	peptidyl arginine deiminase, type IV	0.58	0.07	0.19	6	5	3	13	11	7	5	4	2	13	8	6	0.09	0.22
ENSMUSG00000019874	12140	Fabp7	fatty acid binding protein 7, brain	0.58	0.05	0.13	0	3	1	3	6	8	0	2	1	3	4	7	0.08	0.41	3320	PPAR signaling pathway - Mus musculus (mouse)
ENSMUSG00000052798	103468	Nup107	nucleoporin 107	0.58	0	0	178	173	190	279	255	284	142	136	134	289	182	236	3.25	5.64	3013	RNA transport - Mus musculus (mouse)
ENSMUSG00000038384	208043	Setd1b	SET domain containing 1B	0.58	0	0	95	122	101	144	171	178	76	96	71	149	122	148	0.77	1.38	310	Lysine degradation - Mus musculus (mouse)
ENSMUSG00000022704	106248	Qtrtd1	queuine tRNA-ribosyltransferase domain containing 1	0.58	0	0.02	80	62	51	93	100	113	64	49	36	96	71	94	0.93	1.69
ENSMUSG00000034116	22324	Vav1	vav 1 oncogene	0.58	0	0	147	202	230	288	296	300	117	159	162	298	211	249	3.65	6.36	04062;04510;04650;04660;04662;04664;04666;04670;04810	Chemokine signaling pathway - Mus musculus (mouse);Focal adhesion - Mus musculus (mouse);Natural killer cell mediated cytotoxicity - Mus musculus (mouse);T cell receptor signaling pathway - Mus musculus (mouse);B cell receptor signaling pathway - Mus musculus (mouse);Fc epsilon RI signaling pathway - Mus musculus (mouse);Fc gamma R-mediated phagocytosis - Mus musculus (mouse);Leukocyte transendot…
ENSMUSG00000019872	57319	Smpdl3a	sphingomyelin phosphodiesterase, acid-like 3A	0.58	0	0	934	833	787	1160	1398	1305	746	656	554	1200	996	1084	24.2	42.01
ENSMUSG00000004929	50492	Thop1	thimet oligopeptidase 1	0.58	0	0	115	144	145	234	191	188	92	113	102	242	136	156	2.66	4.61	04614;05143	Renin-angiotensin system - Mus musculus (mouse);African trypanosomiasis - Mus musculus (mouse)
ENSMUSG00000023737				0.58	0.06	0.15	14	13	9	12	15	39	11	10	6	12	11	32	0.32	0.7
ENSMUSG00000087593				0.58	0.07	0.19	4	5	6	6	10	18	3	4	4	6	7	15	0.67	1.81
ENSMUSG00000035104	232146	Eva1a	eva-1 homolog A (C. elegans)	0.58	0.03	0.1	20	24	24	32	45	37	16	19	17	33	32	31	0.72	1.37
ENSMUSG00000037278	69071	Tmem97	transmembrane protein 97	0.58	0	0	95	112	116	165	163	167	76	88	82	171	116	139	4.38	7.69
ENSMUSG00000022952	12394	Runx1	runt related transcription factor 1	0.58	0	0	126	155	192	245	229	243	101	122	135	253	163	202	1.24	2.15	05200;05220;05221	Pathways in cancer - Mus musculus (mouse);Chronic myeloid leukemia - Mus musculus (mouse);Acute myeloid leukemia - Mus musculus (mouse)
ENSMUSG00000029363	72151	Rfc5	replication factor C (activator 1) 5	0.58	0	0	140	164	145	236	187	262	112	129	102	244	133	218	2.23	3.91	03030;03420;03430	DNA replication - Mus musculus (mouse);Nucleotide excision repair - Mus musculus (mouse);Mismatch repair - Mus musculus (mouse)
ENSMUSG00000037110	241694	Ralgapa2	Ral GTPase activating protein, alpha subunit 2 (catalytic)	0.58	0	0	975	955	911	1339	1468	1471	779	752	641	1385	1046	1222	4.79	8.28
ENSMUSG00000035429	545902	Ptprh	protein tyrosine phosphatase, receptor type, H	0.58	0	0	570	560	477	820	862	748	455	441	336	848	614	621	7.42	12.86
ENSMUSG00000030341	21937	Tnfrsf1a	tumor necrosis factor receptor superfamily, member 1a	0.58	0	0	233	252	236	342	371	379	186	198	166	354	264	315	6.21	10.81	04010;04060;04210;04380;04920;05010;05014;05142;05145;05160	MAPK signaling pathway - Mus musculus (mouse);Cytokine-cytokine receptor interaction - Mus musculus (mouse);Apoptosis - Mus musculus (mouse);Osteoclast differentiation - Mus musculus (mouse);Adipocytokine signaling pathway - Mus musculus (mouse);Alzheimer's disease - Mus musculus (mouse);Amyotrophic lateral sclerosis (ALS) - Mus musculus (mouse);Chagas disease (American trypanosomiasis) - Mus mus…
ENSMUSG00000001416	12462	Cct3	chaperonin containing Tcp1, subunit 3 (gamma)	0.58	0	0	960	872	976	1491	1287	1429	767	686	687	1542	917	1187	15.67	26.92
ENSMUSG00000022831	15163	Hcls1	hematopoietic cell specific Lyn substrate 1	0.58	0	0	263	269	318	450	430	409	210	212	224	465	306	340	7.86	13.62	04530;05100	Tight junction - Mus musculus (mouse);Bacterial invasion of epithelial cells - Mus musculus (mouse)
ENSMUSG00000052415	99681	Tchh	trichohyalin	0.58	0.07	0.19	6	3	0	7	6	12	5	2	0	7	4	10	0.03	0.09
ENSMUSG00000097124	105242407	Gm38684	predicted gene, 38684	0.58	0.02	0.07	31	30	23	46	28	64	25	24	16	48	20	53	0.55	1.05
ENSMUSG00000023030	18174	Slc11a2	solute carrier family 11 (proton-coupled divalent metal ion transporters), member 2	0.58	0	0.01	103	144	85	165	166	185	82	113	60	171	118	154	1.39	2.5	4142	Lysosome - Mus musculus (mouse)
ENSMUSG00000071715	17972	Ncf4	neutrophil cytosolic factor 4	0.58	0	0.01	50	52	61	85	81	88	40	41	43	88	58	73	2.08	3.71	04145;04380;04670;05140	Phagosome - Mus musculus (mouse);Osteoclast differentiation - Mus musculus (mouse);Leukocyte transendothelial migration - Mus musculus (mouse);Leishmaniasis - Mus musculus (mouse)
ENSMUSG00000087231	320172	E230016M11Rik	RIKEN cDNA E230016M11 gene	0.58	0.05	0.15	11	6	14	15	27	17	9	5	10	16	19	14	0.24	0.51
ENSMUSG00000091020				0.58	0.07	0.19	6	5	4	15	10	8	5	4	3	16	7	7	0.15	0.38
ENSMUSG00000027848	99543	Olfml3	olfactomedin-like 3	0.58	0	0	136	149	138	182	212	258	109	117	97	188	151	214	1.98	3.5
ENSMUSG00000097138				0.58	0.07	0.19	6	4	1	8	6	14	5	3	1	8	4	12	0.08	0.24
ENSMUSG00000027828	67437	Ssr3	signal sequence receptor, gamma	0.58	0	0	2070	1916	1788	2980	2809	2863	1653	1508	1259	3081	2001	2378	36.28	62.38	4141	Protein processing in endoplasmic reticulum - Mus musculus (mouse)
ENSMUSG00000021131	13877	Erh	enhancer of rudimentary homolog (Drosophila)	0.58	0	0	110	83	88	148	115	167	88	65	62	153	82	139	4.03	7.13
ENSMUSG00000022500	56722	Litaf	LPS-induced TN factor	0.58	0	0	801	752	788	1254	1072	1181	640	592	555	1297	764	981	19.49	33.48
ENSMUSG00000020899	237823	Pfas	phosphoribosylformylglycinamidine synthase (FGAR amidotransferase)	0.58	0	0	133	145	119	194	202	211	106	114	84	201	144	175	1.16	2.03	00230;01100	Purine metabolism - Mus musculus (mouse);Metabolic pathways - Mus musculus (mouse)
ENSMUSG00000025762	214048	Larp1b	La ribonucleoprotein domain family, member 1B	0.58	0.02	0.06	21	22	30	36	42	41	17	17	21	37	30	34	0.33	0.61
ENSMUSG00000022698	72117	Naa50	N(alpha)-acetyltransferase 50, NatE catalytic subunit	0.58	0	0	708	520	432	845	817	856	565	409	304	874	582	711	6.85	11.97
ENSMUSG00000032080	11808	Apoa4	apolipoprotein A-IV	0.58	0.08	0.2	36	15	18	52	51	49	29	12	13	54	36	41	0.71	1.79	04975;04977	Fat digestion and absorption - Mus musculus (mouse);Vitamin digestion and absorption - Mus musculus (mouse)
ENSMUSG00000031906	58994	Smpd3	sphingomyelin phosphodiesterase 3, neutral	0.57	0	0	377	376	365	601	545	536	301	296	257	621	388	445	4.04	6.96	00600;01100	Sphingolipid metabolism - Mus musculus (mouse);Metabolic pathways - Mus musculus (mouse)
ENSMUSG00000028933	57434	Xrcc2	X-ray repair complementing defective repair in Chinese hamster cells 2	0.57	0.02	0.06	38	34	30	53	53	57	30	27	21	55	38	47	0.58	1.07	3440	Homologous recombination - Mus musculus (mouse)
ENSMUSG00000079105	109828	C7	complement component 7	0.57	0.05	0.14	23	24	17	32	48	35	18	19	12	33	34	29	0.44	0.9	04610;05020;05322	Complement and coagulation cascades - Mus musculus (mouse);Prion diseases - Mus musculus (mouse);Systemic lupus erythematosus - Mus musculus (mouse)
ENSMUSG00000076614				0.57	0.08	0.2	95	180	111	293	425	256	76	142	78	303	303	213	7.38	21.22
ENSMUSG00000046111	319675	Cep295	centrosomal protein 295	0.57	0	0	225	235	224	329	324	388	180	185	158	340	231	322	1.68	2.93
ENSMUSG00000058013	52398	40787	septin 11	0.57	0	0	720	612	608	996	932	986	575	482	428	1030	664	819	7.2	12.41
ENSMUSG00000089726				0.57	0.01	0.05	41	25	38	39	62	70	33	20	27	40	44	58	0.55	1.03
ENSMUSG00000049892	19416	Rasd1	RAS, dexamethasone-induced 1	0.57	0.05	0.15	21	13	6	21	28	23	17	10	4	22	20	19	0.45	0.95
ENSMUSG00000039753	242960	Fbxl5	F-box and leucine-rich repeat protein 5	0.57	0	0	878	767	844	1168	1208	1356	701	604	594	1208	861	1126	10.93	18.82
ENSMUSG00000040829	574428	Zmynd15	zinc finger, MYND-type containing 15	0.57	0.02	0.08	23	20	20	31	28	45	18	16	14	32	20	37	0.32	0.6
ENSMUSG00000071072	56351	Ptges3	prostaglandin E synthase 3 (cytosolic)	0.57	0	0	642	474	472	829	807	752	513	373	332	857	575	625	14.73	25.43
ENSMUSG00000072618	100038735	Gm10384	predicted gene 10384	0.57	0.06	0.17	10	20	11	28	18	25	8	16	8	29	13	21	0.38	0.75
ENSMUSG00000038147	12523	Cd84	CD84 antigen	0.57	0	0	138	169	217	228	254	312	110	133	153	236	181	259	2.85	4.95
ENSMUSG00000046908	16995	Ltb4r1	leukotriene B4 receptor 1	0.57	0.05	0.15	0	3	0	5	4	5	0	2	0	5	3	4	0.03	0.21	4080	Neuroactive ligand-receptor interaction - Mus musculus (mouse)
ENSMUSG00000080461				0.57	0.01	0.04	40	42	38	64	63	63	32	33	27	66	45	52	17.62	31.83
ENSMUSG00000064936				0.57	0.07	0.18	1	3	3	5	10	7	1	2	2	5	7	6	0.96	3.58
ENSMUSG00000093385				0.57	0	0.01	131	138	124	142	194	274	105	109	87	147	138	228	2.7	4.84
ENSMUSG00000021377	110052	Dek	DEK oncogene (DNA binding)	0.57	0	0	670	516	362	874	752	733	535	406	255	904	536	609	11.2	19.66
ENSMUSG00000021614	13003	Vcan	versican	0.57	0	0	402	388	420	567	584	678	321	305	296	586	416	563	1.81	3.14	4514	Cell adhesion molecules (CAMs) - Mus musculus (mouse)
ENSMUSG00000044092	319772	C130050O18Rik	RIKEN cDNA C130050O18 gene	0.57	0.06	0.17	8	11	13	17	14	26	6	9	9	18	10	22	0.2	0.42
ENSMUSG00000073753				0.57	0.08	0.2	9	1	3	8	10	12	7	1	2	8	7	10	0.14	0.39
ENSMUSG00000001123	16859	Lgals9	lectin, galactose binding, soluble 9	0.57	0	0	699	767	666	1054	1091	1050	558	604	469	1090	777	872	24.99	42.93
ENSMUSG00000003038	15331	Hmgn2	high mobility group nucleosomal binding domain 2	0.57	0	0	392	352	364	605	522	525	313	277	256	626	372	436	9.54	16.31
ENSMUSG00000034987	15466	Hrh2	histamine receptor H2	0.57	0.08	0.2	5	4	6	5	10	18	4	3	4	5	7	15	0.1	0.25	04020;04080;04971	Calcium signaling pathway - Mus musculus (mouse);Neuroactive ligand-receptor interaction - Mus musculus (mouse);Gastric acid secretion - Mus musculus (mouse)
ENSMUSG00000080810				0.57	0.07	0.19	9	5	7	6	20	18	7	4	5	6	14	15	0.83	1.99
ENSMUSG00000051329	59015	Nup160	nucleoporin 160	0.57	0	0	267	299	254	391	406	437	213	235	179	404	289	363	2.68	4.63	3013	RNA transport - Mus musculus (mouse)
ENSMUSG00000032939	71805	Nup93	nucleoporin 93	0.57	0	0	153	205	178	285	265	258	122	161	125	295	189	214	3.5	6.05	3013	RNA transport - Mus musculus (mouse)
ENSMUSG00000020180	67332	Snrpd3	small nuclear ribonucleoprotein D3	0.57	0	0	130	93	109	181	124	200	104	73	77	187	88	166	10.22	17.89	03040;05322	Spliceosome - Mus musculus (mouse);Systemic lupus erythematosus - Mus musculus (mouse)
ENSMUSG00000001525	22154	Tubb5	tubulin, beta 5 class I	0.57	0	0	2443	2434	2543	4043	3484	3532	1951	1916	1790	4181	2482	2934	52.23	89.14	04145;04540	Phagosome - Mus musculus (mouse);Gap junction - Mus musculus (mouse)
ENSMUSG00000039206	231871	Daglb	diacylglycerol lipase, beta	0.57	0	0	569	482	543	874	890	628	454	379	382	904	634	522	9.22	15.8
ENSMUSG00000028614	72787	Ndc1	NDC1 transmembrane nucleoporin	0.57	0	0	143	150	142	206	211	241	114	118	100	213	150	200	1.76	3.06	3013	RNA transport - Mus musculus (mouse)
ENSMUSG00000021041				0.57	0.06	0.17	11	15	10	17	24	25	9	12	7	18	17	21	0.51	1.07
ENSMUSG00000025511	64540	Tspan4	tetraspanin 4	0.57	0.01	0.04	33	50	45	58	81	61	26	39	32	60	58	51	1.62	2.91
ENSMUSG00000030346	19362	Rad51ap1	RAD51 associated protein 1	0.57	0	0.02	53	55	43	98	77	57	42	43	30	101	55	47	1.24	2.2
ENSMUSG00000030521	67973	Mphosph10	M-phase phosphoprotein 10 (U3 small nucleolar ribonucleoprotein)	0.57	0	0	252	170	180	309	307	295	201	134	127	320	219	245	4.91	8.54	3008	Ribosome biogenesis in eukaryotes - Mus musculus (mouse)
ENSMUSG00000024079	19106	Eif2ak2	eukaryotic translation initiation factor 2-alpha kinase 2	0.57	0	0	641	518	445	757	869	797	512	408	313	783	619	662	6.9	11.97	04141;05160	Protein processing in endoplasmic reticulum - Mus musculus (mouse);Hepatitis C - Mus musculus (mouse)
ENSMUSG00000006585	67177	Cdt1	chromatin licensing and DNA replication factor 1	0.57	0	0.02	76	72	60	96	118	111	61	57	42	99	84	92	1.77	3.16
ENSMUSG00000042846	216028	Lrrtm3	leucine rich repeat transmembrane neuronal 3	0.57	0.06	0.16	10	11	17	24	21	22	8	9	12	25	15	18	0.18	0.37
ENSMUSG00000076441	11898	Ass1	argininosuccinate synthetase 1	0.57	0	0	94	91	109	127	150	172	75	72	77	131	107	143	3.24	5.66	00250;00330;01100	Alanine, aspartate and glutamate metabolism - Mus musculus (mouse);Arginine and proline metabolism - Mus musculus (mouse);Metabolic pathways - Mus musculus (mouse)
ENSMUSG00000094338	319185	Hist1h2bl	histone cluster 1, H2bl	0.57	0.02	0.07	43	62	55	134	69	52	34	49	39	139	49	43	7.84	14.17	5322	Systemic lupus erythematosus - Mus musculus (mouse)
ENSMUSG00000039217	16173	Il18	interleukin 18	0.57	0	0	296	263	246	384	524	313	236	207	173	397	373	260	21.28	36.86	04060;04621;04623;05143;05144;05323	Cytokine-cytokine receptor interaction - Mus musculus (mouse);NOD-like receptor signaling pathway - Mus musculus (mouse);Cytosolic DNA-sensing pathway - Mus musculus (mouse);African trypanosomiasis - Mus musculus (mouse);Malaria - Mus musculus (mouse);Rheumatoid arthritis - Mus musculus (mouse)
ENSMUSG00000061991	319173	Hist1h2af	histone cluster 1, H2af	0.57	0	0	180	215	247	398	295	280	144	169	174	412	210	233	30.03	51.92	5322	Systemic lupus erythematosus - Mus musculus (mouse)
ENSMUSG00000020901	320207	Pik3r5	phosphoinositide-3-kinase, regulatory subunit 5, p101	0.57	0	0.01	94	103	102	123	163	175	75	81	72	127	116	145	1.27	2.25	04012;04062;04070;04150;04210;04370;04380;04510;04620;04630;04650;04660;04662;04664;04666;04670;04722;04810;04910;04914;04930;04960;04973;05100;05142;05145;05146;05160;05200;05210;05211;05212;05213;05214;05215;05218;05220;05221;05222;05223	ErbB signaling pathway - Mus musculus (mouse);Chemokine signaling pathway - Mus musculus (mouse);Phosphatidylinositol signaling system - Mus musculus (mouse);mTOR signaling pathway - Mus musculus (mouse);Apoptosis - Mus musculus (mouse);VEGF signaling pathway - Mus musculus (mouse);Osteoclast differentiation - Mus musculus (mouse);Focal adhesion - Mus musculus (mouse);Toll-like receptor signaling…
ENSMUSG00000033931	52202	Rbm34	RNA binding motif protein 34	0.56	0	0	148	158	115	222	215	197	118	124	81	230	153	164	2.27	3.94
ENSMUSG00000063406	73130	Tmed5	transmembrane emp24 protein transport domain containing 5	0.56	0	0	421	348	247	529	552	457	336	274	174	547	393	380	4.95	8.61
ENSMUSG00000032313	244886	Tmem266	transmembrane protein 266	0.56	0.08	0.2	4	5	6	9	11	11	3	4	4	9	8	9	0.06	0.15
ENSMUSG00000027940	59069	Tpm3	tropomyosin 3, gamma	0.56	0	0	2081	1907	1922	2836	3011	2945	1662	1501	1353	2933	2145	2446	46.28	78.97	04260;05200;05216;05410;05414	Cardiac muscle contraction - Mus musculus (mouse);Pathways in cancer - Mus musculus (mouse);Thyroid cancer - Mus musculus (mouse);Hypertrophic cardiomyopathy (HCM) - Mus musculus (mouse);Dilated cardiomyopathy - Mus musculus (mouse)
ENSMUSG00000051499	330301	Zfp786	zinc finger protein 786	0.56	0.08	0.21	4	4	3	11	7	7	3	3	2	11	5	6	0.06	0.17
ENSMUSG00000035638	224116	Muc20	mucin 20	0.56	0.08	0.2	6	6	10	6	13	28	5	5	7	6	9	23	0.11	0.27
ENSMUSG00000068579				0.56	0.06	0.17	1	4	6	11	4	8	1	3	4	11	3	7	0.25	0.61
ENSMUSG00000085498	100503468	Gm14023	predicted gene 14023	0.56	0.06	0.16	3	3	1	6	10	4	2	2	1	6	7	3	0.07	0.23
ENSMUSG00000060703	66205	Cd302	CD302 antigen	0.56	0	0.02	45	56	57	81	83	79	36	44	40	84	59	66	2.17	3.83
ENSMUSG00000054520	24055	Sh3bp2	SH3-domain binding protein 2	0.56	0	0.01	64	67	77	91	98	129	51	53	54	94	70	107	1.28	2.24	4650	Natural killer cell mediated cytotoxicity - Mus musculus (mouse)
ENSMUSG00000051149	11538	Adnp	activity-dependent neuroprotective protein	0.56	0.07	0.19	4	1	1	10	10	1	3	1	1	10	7	1	0.02	0.09
ENSMUSG00000020526	448850	Znhit3	zinc finger, HIT type 3	0.56	0.01	0.02	69	48	72	86	80	126	55	38	51	89	57	105	3.54	6.29
ENSMUSG00000095205				0.56	0.07	0.18	11	6	14	13	17	29	9	5	10	13	12	24	8.38	17.69
ENSMUSG00000062995	15893	Ica1	islet cell autoantigen 1	0.56	0	0	140	108	107	178	164	194	112	85	75	184	117	161	3.17	5.52	4940	Type I diabetes mellitus - Mus musculus (mouse)
ENSMUSG00000021338	68732	Lrrc16a	leucine rich repeat containing 16A	0.56	0	0	349	311	294	514	397	509	279	245	207	532	283	423	3.55	6.09
ENSMUSG00000037894	51788	H2afz	H2A histone family, member Z	0.56	0	0	254	219	219	387	330	314	203	172	154	400	235	261	12.02	20.53	5322	Systemic lupus erythematosus - Mus musculus (mouse)
ENSMUSG00000050075	229323	Gpr171	G protein-coupled receptor 171	0.56	0.02	0.07	44	43	34	53	66	76	35	34	24	55	47	63	1.01	1.87
ENSMUSG00000024935	20510	Slc1a1	solute carrier family 1 (neuronal/epithelial high affinity glutamate transporter, system Xag), member 1	0.56	0.02	0.07	53	51	43	103	49	76	42	40	30	107	35	63	0.71	1.28	4974	Protein digestion and absorption - Mus musculus (mouse)
ENSMUSG00000093843				0.56	0.01	0.04	2098	2979	2835	6150	2569	3626	1675	2345	1996	6359	1830	3012	772.26	1377.28
ENSMUSG00000030036	57377	Mogs	mannosyl-oligosaccharide glucosidase	0.56	0	0	316	283	277	490	404	412	252	223	195	507	288	342	5.85	10.01	00510;01100;04141	N-Glycan biosynthesis - Mus musculus (mouse);Metabolic pathways - Mus musculus (mouse);Protein processing in endoplasmic reticulum - Mus musculus (mouse)
ENSMUSG00000020023	319880	Tmcc3	transmembrane and coiled coil domains 3	0.56	0	0	1439	1312	1179	1917	1944	2009	1149	1033	830	1982	1385	1669	13.2	22.65
ENSMUSG00000084213				0.56	0.08	0.2	3	5	6	9	10	12	2	4	4	9	7	10	0.84	2.2
ENSMUSG00000021079	30056	Timm9	translocase of inner mitochondrial membrane 9	0.56	0.02	0.07	44	34	31	47	72	57	35	27	22	49	51	47	1.99	3.67
ENSMUSG00000040204	68026	2810417H13Rik	RIKEN cDNA 2810417H13 gene	0.56	0	0	250	239	243	400	335	355	200	188	171	414	239	295	5.38	9.19
ENSMUSG00000022774	68092	Ncbp2	nuclear cap binding protein subunit 2	0.56	0	0	139	126	146	207	204	206	111	99	103	214	145	171	3.7	6.35	03013;03015;03040	RNA transport - Mus musculus (mouse);mRNA surveillance pathway - Mus musculus (mouse);Spliceosome - Mus musculus (mouse)
ENSMUSG00000025823	12304	Pdia4	protein disulfide isomerase associated 4	0.56	0	0	2535	2148	2171	3679	3317	3164	2024	1691	1528	3804	2363	2628	51.34	87.25	4141	Protein processing in endoplasmic reticulum - Mus musculus (mouse)
ENSMUSG00000038980	271887	Rbbp8nl	RBBP8 N-terminal like	0.56	0.08	0.21	6	3	4	12	8	11	5	2	3	12	6	9	0.1	0.28
ENSMUSG00000037295	100017	Ldlrap1	low density lipoprotein receptor adaptor protein 1	0.56	0	0.01	59	58	51	84	101	76	47	46	36	87	72	63	0.93	1.65	4144	Endocytosis - Mus musculus (mouse)
ENSMUSG00000028871	192199	Rspo1	R-spondin 1	0.56	0.08	0.21	4	5	7	7	18	10	3	4	5	7	13	8	0.16	0.4
ENSMUSG00000050471	109229	Fam118b	family with sequence similarity 118, member B	0.56	0	0	164	174	156	217	251	276	131	137	110	224	179	229	2.64	4.57
ENSMUSG00000026005	66646	Rpe	ribulose-5-phosphate-3-epimerase	0.56	0	0.01	204	142	98	204	253	223	163	112	69	211	180	185	3.01	5.31	00030;00040;01100	Pentose phosphate pathway - Mus musculus (mouse);Pentose and glucuronate interconversions - Mus musculus (mouse);Metabolic pathways - Mus musculus (mouse)
ENSMUSG00000098026				0.56	0.08	0.21	1	4	9	10	7	13	1	3	6	10	5	11	0.27	0.68
ENSMUSG00000007080	18973	Pole	polymerase (DNA directed), epsilon	0.56	0	0	157	175	152	249	240	238	125	138	107	257	171	198	1.26	2.16	00230;00240;01100;03030;03410;03420	Purine metabolism - Mus musculus (mouse);Pyrimidine metabolism - Mus musculus (mouse);Metabolic pathways - Mus musculus (mouse);DNA replication - Mus musculus (mouse);Base excision repair - Mus musculus (mouse);Nucleotide excision repair - Mus musculus (mouse)
ENSMUSG00000015176	70769	Nolc1	nucleolar and coiled-body phosphoprotein 1	0.56	0	0	609	559	558	965	794	804	486	440	393	998	566	668	8.83	15.03
ENSMUSG00000033307	17319	Mif	macrophage migration inhibitory factor	0.56	0	0	116	138	119	212	174	175	93	109	84	219	124	145	12.56	21.55	00350;00360	Tyrosine metabolism - Mus musculus (mouse);Phenylalanine metabolism - Mus musculus (mouse)
ENSMUSG00000038352	217151	Arl5c	ADP-ribosylation factor-like 5C	0.56	0.03	0.1	20	29	27	49	45	26	16	23	19	51	32	22	0.9	1.63
ENSMUSG00000020581	23795	Agr2	anterior gradient 2	0.56	0	0	2960	2767	2054	4422	3416	3809	2364	2178	1446	4573	2434	3164	159.02	273.89
ENSMUSG00000021260	214305	Hhipl1	hedgehog interacting protein-like 1	0.56	0.07	0.19	13	10	3	16	15	16	10	8	2	17	11	13	0.18	0.39
ENSMUSG00000072974	214321	Gm4787	predicted gene 4787	0.56	0.08	0.21	9	5	4	12	10	16	7	4	3	12	7	13	0.14	0.32
ENSMUSG00000025816	57743	Sec61a2	Sec61, alpha subunit 2 (S. cerevisiae)	0.56	0.01	0.04	43	43	40	60	63	73	34	34	28	62	45	61	0.95	1.72	03060;04141;04145	Protein export - Mus musculus (mouse);Protein processing in endoplasmic reticulum - Mus musculus (mouse);Phagosome - Mus musculus (mouse)
ENSMUSG00000028776	94242	Tinagl1	tubulointerstitial nephritis antigen-like 1	0.56	0	0	497	492	470	848	688	624	397	387	331	877	490	518	13.01	22.03
ENSMUSG00000073144	75379	4930599N23Rik	RIKEN cDNA 4930599N23 gene	0.56	0.07	0.18	11	11	6	16	17	18	9	9	4	17	12	15	0.34	0.71
ENSMUSG00000004032	14866	Gstm5	glutathione S-transferase, mu 5	0.56	0	0	249	257	293	393	469	333	199	202	206	406	334	277	13.74	23.43	00480;00980;00982	Glutathione metabolism - Mus musculus (mouse);Metabolism of xenobiotics by cytochrome P450 - Mus musculus (mouse);Drug metabolism - cytochrome P450 - Mus musculus (mouse)
ENSMUSG00000034998	14236	Foxn2	forkhead box N2	0.56	0	0	192	177	166	236	264	302	153	139	117	244	188	251	1.95	3.37
ENSMUSG00000073775	100087	Kti12	KTI12 homolog, chromatin associated	0.56	0.01	0.03	48	47	38	66	67	73	38	37	27	68	48	61	1.59	2.83
ENSMUSG00000025134	21681	Alyref	Aly/REF export factor	0.56	0	0	430	399	371	682	568	525	343	314	261	705	405	436	6.32	10.71	03013;03015;03040	RNA transport - Mus musculus (mouse);mRNA surveillance pathway - Mus musculus (mouse);Spliceosome - Mus musculus (mouse)
ENSMUSG00000094420				0.56	0.03	0.09	94	194	159	262	284	173	75	153	112	271	202	144	24.06	43.9
ENSMUSG00000006179	54373	Prss16	protease, serine 16 (thymus)	0.56	0.08	0.21	9	4	6	10	13	14	7	3	4	10	9	12	0.16	0.37
ENSMUSG00000030304	67456	Ergic2	ERGIC and golgi 2	0.56	0	0	217	182	151	250	291	288	173	143	106	258	207	239	2.44	4.23
ENSMUSG00000057409	24132	Zfp53	zinc finger protein 53	0.56	0	0.02	93	69	40	100	107	105	74	54	28	103	76	87	1.8	3.22
ENSMUSG00000050017	56305	Pitpnb	phosphatidylinositol transfer protein, beta	0.56	0	0	234	235	199	320	310	367	187	185	140	331	221	305	4.49	7.72
ENSMUSG00000050232	12766	Cxcr3	chemokine (C-X-C motif) receptor 3	0.55	0.07	0.19	5	13	18	19	21	23	4	10	13	20	15	19	0.39	0.78	04060;04062	Cytokine-cytokine receptor interaction - Mus musculus (mouse);Chemokine signaling pathway - Mus musculus (mouse)
ENSMUSG00000034333	223773	Zbed4	zinc finger, BED type containing 4	0.55	0	0	134	149	131	202	237	184	107	117	92	209	169	153	1.42	2.44
ENSMUSG00000022003	67554	Slc25a30	solute carrier family 25, member 30	0.55	0.02	0.06	29	32	24	44	46	45	23	25	17	45	33	37	0.92	1.68
ENSMUSG00000074785	54712	Plxnc1	plexin C1	0.55	0	0.01	76	88	111	105	163	153	61	69	78	109	116	127	0.73	1.28	4360	Axon guidance - Mus musculus (mouse)
ENSMUSG00000034327	105440	Kctd9	potassium channel tetramerisation domain containing 9	0.55	0	0	121	128	111	183	147	212	97	101	78	189	105	176	2.12	3.68
ENSMUSG00000074607	269389	Tox2	TOX high mobility group box family member 2	0.55	0.09	0.21	5	6	4	13	8	12	4	5	3	13	6	10	0.1	0.24
ENSMUSG00000015766	13860	Eps8	epidermal growth factor receptor pathway substrate 8	0.55	0	0	3263	2716	2608	4072	4605	4073	2606	2138	1836	4211	3281	3383	34.91	59.46
ENSMUSG00000043531	58178	Sorcs1	sortilin-related VPS10 domain containing receptor 1	0.55	0.05	0.14	14	22	23	39	18	39	11	17	16	40	13	32	0.15	0.28
ENSMUSG00000035694	353025	Caps2	calcyphosphine 2	0.55	0.03	0.09	39	32	16	41	42	57	31	25	11	42	30	47	0.56	1.05
ENSMUSG00000091191				0.55	0.08	0.19	10	11	13	16	14	31	8	9	9	17	10	26	0.7	1.47
ENSMUSG00000032515	215418	Csrnp1	cysteine-serine-rich nuclear protein 1	0.55	0.01	0.04	36	55	53	62	79	81	29	43	37	64	56	67	0.93	1.65
ENSMUSG00000027160	68201	Ccdc34	coiled-coil domain containing 34	0.55	0	0	184	185	156	271	250	261	147	146	110	280	178	217	2.78	4.75
ENSMUSG00000033099	97961	Nol12	nucleolar protein 12	0.55	0	0	125	93	85	172	143	141	100	73	60	178	102	117	1.51	2.61
ENSMUSG00000003051	13710	Elf3	E74-like factor 3	0.55	0	0	1711	1633	1604	2412	2772	2168	1366	1285	1129	2494	1975	1801	45.99	78.16
ENSMUSG00000040907	232975	Atp1a3	ATPase, Na+/K+ transporting, alpha 3 polypeptide	0.55	0.04	0.11	14	20	20	25	27	37	11	16	14	26	19	31	0.26	0.49	04260;04960;04964;04970;04971;04972;04973;04974;04976	Cardiac muscle contraction - Mus musculus (mouse);Aldosterone-regulated sodium reabsorption - Mus musculus (mouse);Proximal tubule bicarbonate reclamation - Mus musculus (mouse);Salivary secretion - Mus musculus (mouse);Gastric acid secretion - Mus musculus (mouse);Pancreatic secretion - Mus musculus (mouse);Carbohydrate digestion and absorption - Mus musculus (mouse);Protein digestion and absorp…
ENSMUSG00000048911	51902	Rnf24	ring finger protein 24	0.55	0.01	0.04	28	39	44	57	53	61	22	31	31	59	38	51	0.35	0.61
ENSMUSG00000036943	235442	Rab8b	RAB8B, member RAS oncogene family	0.55	0	0	526	422	453	663	734	679	420	332	319	686	523	564	5.49	9.33
ENSMUSG00000053977	12525	Cd8a	CD8 antigen, alpha chain	0.55	0.03	0.08	21	29	34	32	44	60	17	23	24	33	31	50	0.5	0.93	04514;04612;04640;04660;05340	Cell adhesion molecules (CAMs) - Mus musculus (mouse);Antigen processing and presentation - Mus musculus (mouse);Hematopoietic cell lineage - Mus musculus (mouse);T cell receptor signaling pathway - Mus musculus (mouse);Primary immunodeficiency - Mus musculus (mouse)
ENSMUSG00000028044	54124	Cks1b	CDC28 protein kinase 1b	0.55	0.02	0.08	40	30	27	53	41	60	32	24	19	55	29	50	2.13	3.89	05200;05222	Pathways in cancer - Mus musculus (mouse);Small cell lung cancer - Mus musculus (mouse)
ENSMUSG00000079407	73549	1700110I01Rik	RIKEN cDNA 1700110I01 gene	0.55	0.05	0.15	18	28	14	22	39	40	14	22	10	23	28	33	0.65	1.27
ENSMUSG00000008373	68988	Prpf31	pre-mRNA processing factor 31	0.55	0	0	316	379	349	604	467	472	252	298	246	625	333	392	6.18	10.46	3040	Spliceosome - Mus musculus (mouse)
ENSMUSG00000024851	18739	Pitpnm1	phosphatidylinositol transfer protein, membrane-associated 1	0.55	0	0	88	89	74	116	131	134	70	70	52	120	93	111	0.93	1.63
ENSMUSG00000039187	208836	Fanci	Fanconi anemia, complementation group I	0.55	0.01	0.03	49	41	55	72	93	60	39	32	39	74	66	50	0.58	1.03
ENSMUSG00000060860	77891	Ube2s	ubiquitin-conjugating enzyme E2S	0.55	0	0	301	333	297	581	383	414	240	262	209	601	273	344	20.16	34.22	4120	Ubiquitin mediated proteolysis - Mus musculus (mouse)
ENSMUSG00000057113	18148	Npm1	nucleophosmin 1	0.55	0	0	2674	1976	1973	3708	3336	2863	2135	1555	1389	3834	2377	2378	75.24	129.02
ENSMUSG00000078153	621823	Psme2b	protease (prosome, macropain) activator subunit 2B	0.55	0.09	0.22	8	5	3	12	17	6	6	4	2	12	12	5	0.34	0.87
ENSMUSG00000019997	14219	Ctgf	connective tissue growth factor	0.55	0.01	0.03	43	48	41	61	74	71	34	38	29	63	53	59	0.99	1.77
ENSMUSG00000031843	68533	Mphosph6	M phase phosphoprotein 6	0.55	0.01	0.03	79	52	47	103	88	81	63	41	33	107	63	67	3.12	5.5	3018	RNA degradation - Mus musculus (mouse)
ENSMUSG00000087143				0.55	0.07	0.18	10	19	4	17	20	23	8	15	3	18	14	19	0.15	0.31
ENSMUSG00000015533	16398	Itga2	integrin alpha 2	0.55	0	0	366	333	317	474	487	545	292	262	223	490	347	453	4.48	7.64	04145;04510;04512;04640;04810;05200;05222;05410;05412;05414	Phagosome - Mus musculus (mouse);Focal adhesion - Mus musculus (mouse);ECM-receptor interaction - Mus musculus (mouse);Hematopoietic cell lineage - Mus musculus (mouse);Regulation of actin cytoskeleton - Mus musculus (mouse);Pathways in cancer - Mus musculus (mouse);Small cell lung cancer - Mus musculus (mouse);Hypertrophic cardiomyopathy (HCM) - Mus musculus (mouse);Arrhythmogenic right ventricu…
ENSMUSG00000075032				0.55	0.08	0.2	8	13	13	26	10	22	6	10	9	27	7	18	1.28	2.56
ENSMUSG00000014859	104394	E2f4	E2F transcription factor 4	0.55	0	0	264	244	263	429	385	326	211	192	185	444	274	271	7.2	12.17	04110;04350	Cell cycle - Mus musculus (mouse);TGF-beta signaling pathway - Mus musculus (mouse)
ENSMUSG00000037470	320011	Uggt1	UDP-glucose glycoprotein glucosyltransferase 1	0.55	0	0	1910	1762	1861	2890	2564	2677	1525	1387	1310	2988	1827	2224	13.67	23.03	4141	Protein processing in endoplasmic reticulum - Mus musculus (mouse)
ENSMUSG00000032113	12649	Chek1	checkpoint kinase 1	0.55	0.03	0.09	48	24	26	47	70	40	38	19	18	49	50	33	0.47	0.88	04110;04115	Cell cycle - Mus musculus (mouse);p53 signaling pathway - Mus musculus (mouse)
ENSMUSG00000036197	223827	Gxylt1	glucoside xylosyltransferase 1	0.55	0	0	329	268	234	441	387	404	263	211	165	456	276	336	2.33	3.98	514	Other types of O-glycan biosynthesis - Mus musculus (mouse)
ENSMUSG00000041064	208084	Pif1	PIF1 5'-to-3' DNA helicase	0.55	0.04	0.12	14	29	17	32	34	31	11	23	12	33	24	26	0.29	0.53
ENSMUSG00000048578	109154	Mlec	malectin	0.55	0	0	2939	2505	2352	4280	3519	3669	2347	1972	1656	4426	2507	3048	24.29	41.03
ENSMUSG00000067297	112419	Ifit1bl2	interferon induced protein with tetratricopeptide repeats 1B like 2	0.55	0	0.02	275	244	152	379	403	238	220	192	107	392	287	198	3.69	6.42
ENSMUSG00000024844	23825	Banf1	barrier to autointegration factor 1	0.55	0.01	0.05	53	42	34	72	65	63	42	33	24	74	46	52	3.21	5.71
ENSMUSG00000034653	240255	Ythdc2	YTH domain containing 2	0.55	0	0	272	222	197	350	327	347	217	175	139	362	233	288	2.04	3.47
ENSMUSG00000071724	100503915	Smpd5	sphingomyelin phosphodiesterase 5	0.54	0.09	0.21	3	4	0	4	10	6	2	3	0	4	7	5	0.06	0.23
ENSMUSG00000021423	17084	Ly86	lymphocyte antigen 86	0.54	0.01	0.03	55	44	51	72	90	70	44	35	36	74	64	58	2.81	4.93
ENSMUSG00000089940				0.54	0	0	576	560	601	762	814	987	460	441	423	788	580	820	0.62	1.05
ENSMUSG00000086121				0.54	0.09	0.22	3	4	3	7	3	16	2	3	2	7	2	13	0.34	1.09
ENSMUSG00000005410	17218	Mcm5	minichromosome maintenance complex component 5	0.54	0	0	382	311	372	617	495	465	305	245	262	638	353	386	5.79	9.81	03030;04110	DNA replication - Mus musculus (mouse);Cell cycle - Mus musculus (mouse)
ENSMUSG00000041057	72515	Wdr43	WD repeat domain 43	0.54	0	0	471	483	439	727	678	640	376	380	309	752	483	532	7.5	12.63	3008	Ribosome biogenesis in eukaryotes - Mus musculus (mouse)
ENSMUSG00000076618				0.54	0.09	0.22	4	8	9	14	20	8	3	6	6	14	14	7	6.9	16.28
ENSMUSG00000030254	58186	Rad18	RAD18 E3 ubiquitin protein ligase	0.54	0	0.01	80	84	102	132	129	136	64	66	72	137	92	113	1.4	2.4
ENSMUSG00000022504	12265	Ciita	class II transactivator	0.54	0	0	184	205	247	270	296	379	147	161	174	279	211	315	2.26	3.85	04612;05145;05340	Antigen processing and presentation - Mus musculus (mouse);Toxoplasmosis - Mus musculus (mouse);Primary immunodeficiency - Mus musculus (mouse)
ENSMUSG00000092888				0.54	0.08	0.2	1	4	3	15	3	4	1	3	2	15	2	3	0.74	2.22
ENSMUSG00000043333	230726	Rhbdl2	rhomboid, veinlet-like 2 (Drosophila)	0.54	0	0.01	115	86	87	153	143	136	92	68	61	158	102	113	3.18	5.47
ENSMUSG00000084941	100302648	Gm11944	predicted gene 11944	0.54	0.09	0.22	3	1	3	10	3	6	2	1	2	10	2	5	0.14	0.45
ENSMUSG00000011148	11565	Adssl1	adenylosuccinate synthetase like 1	0.54	0.08	0.2	11	13	14	19	18	29	9	10	10	20	13	24	0.39	0.77	00230;00250;01100	Purine metabolism - Mus musculus (mouse);Alanine, aspartate and glutamate metabolism - Mus musculus (mouse);Metabolic pathways - Mus musculus (mouse)
ENSMUSG00000062511	102631730	4930512M02Rik	RIKEN cDNA 4930512M02 gene	0.54	0.02	0.06	50	69	34	76	88	73	40	54	24	79	63	61	3.87	6.93
ENSMUSG00000047747	330812	Rnf150	ring finger protein 150	0.54	0	0	184	164	162	257	250	249	147	129	114	266	178	207	0.98	1.66
ENSMUSG00000091649	236451	Phf11b	PHD finger protein 11B	0.54	0.03	0.1	25	39	37	41	52	65	20	31	26	42	37	54	1.62	2.89
ENSMUSG00000069309	319170	Hist1h2an	histone cluster 1, H2an	0.54	0.09	0.23	5	13	6	18	10	16	4	10	4	19	7	13	1.11	2.39	5322	Systemic lupus erythematosus - Mus musculus (mouse)
ENSMUSG00000064065	320495	Ipcef1	interaction protein for cytohesin exchange factors 1	0.54	0	0.01	59	78	87	107	119	108	47	61	61	111	85	90	0.69	1.18
ENSMUSG00000033256	435684	Shf	Src homology 2 domain containing F	0.54	0.07	0.18	10	18	16	21	20	33	8	14	11	22	14	27	0.52	1.01
ENSMUSG00000062082	239849	Cd200r4	CD200 receptor 4	0.54	0.09	0.23	8	4	9	11	14	13	6	3	6	11	10	11	0.18	0.4
ENSMUSG00000057506	73689	Bloc1s2	biogenesis of lysosomal organelles complex-1, subunit 2	0.54	0.02	0.07	40	27	38	49	58	57	32	21	27	51	41	47	2.23	3.97
ENSMUSG00000029147	14208	Ppm1g	protein phosphatase 1G (formerly 2C), magnesium-dependent, gamma isoform	0.54	0	0	835	753	749	1218	1095	1109	667	593	527	1259	780	921	20.06	33.68
ENSMUSG00000076535				0.54	0.08	0.19	30	71	11	242	87	10	24	56	8	250	62	8	5.74	19.6
ENSMUSG00000091144	628705	Phf11c	PHD finger protein 11C	0.54	0.05	0.14	23	13	28	30	29	42	18	10	20	31	21	35	0.34	0.63
ENSMUSG00000020250	50493	Txnrd1	thioredoxin reductase 1	0.54	0	0	2774	2006	1831	3574	3068	3083	2215	1579	1289	3696	2186	2561	35.86	60.65	00240;00450	Pyrimidine metabolism - Mus musculus (mouse);Selenocompound metabolism - Mus musculus (mouse)
ENSMUSG00000033439	229780	Trmt13	tRNA methyltransferase 13	0.54	0.02	0.08	34	24	30	44	41	53	27	19	21	45	29	44	0.48	0.86
ENSMUSG00000002477	20641	Snrpd1	small nuclear ribonucleoprotein D1	0.54	0	0	224	193	190	289	321	289	179	152	134	299	229	240	13.49	22.89	03040;05322	Spliceosome - Mus musculus (mouse);Systemic lupus erythematosus - Mus musculus (mouse)
ENSMUSG00000015133	233328	Lrrk1	leucine-rich repeat kinase 1	0.54	0	0	242	285	266	349	394	425	193	224	187	361	281	353	1.97	3.34
ENSMUSG00000005364	16192	Il5ra	interleukin 5 receptor, alpha	0.54	0.1	0.23	1	9	3	10	7	12	1	7	2	10	5	10	0.14	0.36	04060;04630;04640	Cytokine-cytokine receptor interaction - Mus musculus (mouse);Jak-STAT signaling pathway - Mus musculus (mouse);Hematopoietic cell lineage - Mus musculus (mouse)
ENSMUSG00000026456	72017	Cyb5r1	cytochrome b5 reductase 1	0.54	0	0.01	86	64	82	107	116	125	69	50	58	111	83	104	1.79	3.08	520	Amino sugar and nucleotide sugar metabolism - Mus musculus (mouse)
ENSMUSG00000093042	100526560	Mir3109	microRNA 3109	0.54	0.07	0.18	1	1	1	6	1	7	1	1	1	6	1	6	0.83	3.54
ENSMUSG00000027134	99010	Lpcat4	lysophosphatidylcholine acyltransferase 4	0.54	0.02	0.06	68	29	44	74	72	72	54	23	31	77	51	60	1.15	2.05	00564;00565;01100	Glycerophospholipid metabolism - Mus musculus (mouse);Ether lipid metabolism - Mus musculus (mouse);Metabolic pathways - Mus musculus (mouse)
ENSMUSG00000030846	21843	Tial1	Tia1 cytotoxic granule-associated RNA binding protein-like 1	0.54	0	0	283	240	244	355	373	404	226	189	172	367	266	336	3.2	5.43
ENSMUSG00000079197	19188	Psme2	proteasome (prosome, macropain) activator subunit 2 (PA28 beta)	0.54	0	0	641	508	537	963	801	713	512	400	378	996	571	592	32.56	54.77	03050;04612	Proteasome - Mus musculus (mouse);Antigen processing and presentation - Mus musculus (mouse)
ENSMUSG00000097709	76937	2810429I04Rik	RIKEN cDNA 2810429I04 gene	0.54	0	0.02	74	70	55	105	111	87	59	55	39	109	79	72	0.77	1.35
ENSMUSG00000044574				0.54	0.1	0.23	3	3	10	5	14	14	2	2	7	5	10	12	0.1	0.25
ENSMUSG00000027387	57432	Zc3h8	zinc finger CCCH type containing 8	0.54	0.08	0.19	14	13	9	19	20	22	11	10	6	20	14	18	0.4	0.8
ENSMUSG00000034560	319277	A230046K03Rik	RIKEN cDNA A230046K03 gene	0.54	0	0	642	562	538	892	769	887	513	442	379	922	548	737	5.53	9.29
ENSMUSG00000029075	22163	Tnfrsf4	tumor necrosis factor receptor superfamily, member 4	0.54	0.09	0.21	8	5	11	14	14	16	6	4	8	14	10	13	0.41	0.85	4060	Cytokine-cytokine receptor interaction - Mus musculus (mouse)
ENSMUSG00000091831				0.54	0.06	0.17	13	15	13	23	18	26	10	12	9	24	13	22	0.52	1
ENSMUSG00000095700				0.54	0.1	0.24	20	9	10	4	63	14	16	7	7	4	45	12	2	4.77
ENSMUSG00000019814	353258	Ltv1	LTV1 ribosome biogenesis factor	0.54	0	0	192	193	169	302	279	235	153	152	119	312	199	195	5.83	9.82
ENSMUSG00000037997	101187	Parp11	poly (ADP-ribose) polymerase family, member 11	0.54	0	0	128	133	143	173	206	222	102	105	101	179	147	184	2.02	3.45
ENSMUSG00000029246	231327	Ppat	phosphoribosyl pyrophosphate amidotransferase	0.54	0	0	150	123	129	177	215	208	120	97	91	183	153	173	1.8	3.08	00230;00250;01100	Purine metabolism - Mus musculus (mouse);Alanine, aspartate and glutamate metabolism - Mus musculus (mouse);Metabolic pathways - Mus musculus (mouse)
ENSMUSG00000097680				0.54	0.07	0.19	11	14	10	23	10	26	9	11	7	24	7	22	0.23	0.46
ENSMUSG00000044811	140497	AF251705	cDNA sequence AF251705	0.54	0.06	0.16	13	19	20	22	36	28	10	15	14	23	26	23	0.75	1.44
ENSMUSG00000056612	18938	Ppp1r14b	protein phosphatase 1, regulatory (inhibitor) subunit 14B	0.54	0	0	147	144	135	202	204	222	117	113	95	209	145	184	8.6	14.57
ENSMUSG00000030079	56505	Ruvbl1	RuvB-like protein 1	0.54	0	0	296	286	291	452	435	391	236	225	205	467	310	325	9.69	16.24	4310	Wnt signaling pathway - Mus musculus (mouse)
ENSMUSG00000028796	54383	Phc2	polyhomeotic-like 2 (Drosophila)	0.54	0	0	175	191	158	251	260	266	140	150	111	260	185	221	2.46	4.2
ENSMUSG00000039531	72580	Zufsp	zinc finger with UFM1-specific peptidase domain	0.54	0	0	110	104	99	156	147	163	88	82	70	161	105	135	2.47	4.2
ENSMUSG00000059796	13681	Eif4a1	eukaryotic translation initiation factor 4A1	0.54	0	0	1331	1204	1163	1763	1811	1821	1063	948	819	1823	1290	1513	21.7	36.33	3013	RNA transport - Mus musculus (mouse)
ENSMUSG00000039630	51810	Hnrnpu	heterogeneous nuclear ribonucleoprotein U	0.54	0	0	3610	3250	2847	4748	4468	4931	2883	2558	2004	4910	3183	4096	46.46	77.88	3040	Spliceosome - Mus musculus (mouse)
ENSMUSG00000079555	231123	Haus3	HAUS augmin-like complex, subunit 3	0.54	0.01	0.02	78	72	50	104	102	95	62	57	35	108	73	79	1.9	3.3
ENSMUSG00000039067	17463	Psmd7	proteasome (prosome, macropain) 26S subunit, non-ATPase, 7	0.54	0	0	559	450	438	754	702	658	446	354	308	780	500	547	16.78	28.16	3050	Proteasome - Mus musculus (mouse)
ENSMUSG00000042406	11911	Atf4	activating transcription factor 4	0.53	0	0	771	612	520	954	915	921	616	482	366	986	652	765	20.47	34.5	04010;04141;04720;04722;04912;05215	MAPK signaling pathway - Mus musculus (mouse);Protein processing in endoplasmic reticulum - Mus musculus (mouse);Long-term potentiation - Mus musculus (mouse);Neurotrophin signaling pathway - Mus musculus (mouse);GnRH signaling pathway - Mus musculus (mouse);Prostate cancer - Mus musculus (mouse)
ENSMUSG00000037466	104732	4930427A07Rik	RIKEN cDNA 4930427A07 gene	0.53	0.03	0.1	31	20	24	48	34	36	25	16	17	50	24	30	0.42	0.75
ENSMUSG00000020290	103573	Xpo1	exportin 1	0.53	0	0	1228	1004	865	1482	1526	1534	981	790	609	1533	1087	1274	9.57	16.13	03008;03013	Ribosome biogenesis in eukaryotes - Mus musculus (mouse);RNA transport - Mus musculus (mouse)
ENSMUSG00000097051				0.53	0.05	0.13	15	22	26	30	31	40	12	17	18	31	22	33	0.74	1.37
ENSMUSG00000085913				0.53	0.09	0.23	5	6	6	14	6	14	4	5	4	14	4	12	0.08	0.18
ENSMUSG00000029641	68895	Rasl11a	RAS-like, family 11, member A	0.53	0.09	0.22	4	9	9	20	13	8	3	7	6	21	9	7	0.35	0.78
ENSMUSG00000032870	69780	Smap2	small ArfGAP 2	0.53	0	0	426	459	501	643	731	649	340	361	353	665	521	539	8.89	14.83	4144	Endocytosis - Mus musculus (mouse)
ENSMUSG00000024516	66286	Sec11c	SEC11 homolog C, signal peptidase complex subunit	0.53	0	0	756	607	601	1008	945	911	604	478	423	1042	673	757	13.18	22.04	3060	Protein export - Mus musculus (mouse)
ENSMUSG00000064495				0.53	0.1	0.23	3	1	4	8	3	10	2	1	3	8	2	8	1.13	3.27
ENSMUSG00000025532	12909	Crcp	calcitonin gene-related peptide-receptor component protein	0.53	0	0.01	123	112	89	193	146	140	98	88	63	200	104	116	4.03	6.83
ENSMUSG00000018849	211652	Wwc1	WW, C2 and coiled-coil domain containing 1	0.53	0	0.01	183	193	168	275	218	313	146	152	118	284	155	260	2.23	3.81
ENSMUSG00000072844	654820	G530011O06Rik	RIKEN cDNA G530011O06 gene	0.53	0.05	0.15	18	17	16	29	17	36	14	13	11	30	12	30	0.39	0.74
ENSMUSG00000024097	225027	Srsf7	serine/arginine-rich splicing factor 7	0.53	0	0	446	366	381	573	556	619	356	288	268	593	396	514	9.72	16.38	3040	Spliceosome - Mus musculus (mouse)
ENSMUSG00000031422	56397	Morf4l2	mortality factor 4 like 2	0.53	0	0	1168	1044	984	1611	1596	1443	933	822	693	1666	1137	1199	29.75	49.61
ENSMUSG00000034667	73192	Xpot	exportin, tRNA (nuclear export receptor for tRNAs)	0.53	0	0	379	327	322	508	476	519	303	257	227	525	339	431	3.19	5.35	3013	RNA transport - Mus musculus (mouse)
ENSMUSG00000038279	110109	Nop2	NOP2 nucleolar protein	0.53	0	0	263	241	247	381	403	321	210	190	174	394	287	267	5.33	8.96
ENSMUSG00000024515	17128	Smad4	SMAD family member 4	0.53	0	0	1311	1276	1359	1778	2170	1797	1047	1004	957	1839	1546	1493	21.7	36.14	04110;04310;04350;04520;05200;05210;05212;05220	Cell cycle - Mus musculus (mouse);Wnt signaling pathway - Mus musculus (mouse);TGF-beta signaling pathway - Mus musculus (mouse);Adherens junction - Mus musculus (mouse);Pathways in cancer - Mus musculus (mouse);Colorectal cancer - Mus musculus (mouse);Pancreatic cancer - Mus musculus (mouse);Chronic myeloid leukemia - Mus musculus (mouse)
ENSMUSG00000024726	67383	Carnmt1	carnosine N-methyltransferase 1	0.53	0.01	0.04	64	44	34	61	84	75	51	35	24	63	60	62	1.26	2.24
ENSMUSG00000062609	16516	Kcnj15	potassium inwardly-rectifying channel, subfamily J, member 15	0.53	0.06	0.17	10	15	20	24	25	25	8	12	14	25	18	21	0.15	0.28	4971	Gastric acid secretion - Mus musculus (mouse)
ENSMUSG00000041781	51786	Cpsf2	cleavage and polyadenylation specific factor 2	0.53	0	0	565	560	438	821	758	703	451	441	308	849	540	584	5.45	9.14	3015	mRNA surveillance pathway - Mus musculus (mouse)
ENSMUSG00000015748	70767	Prpf3	pre-mRNA processing factor 3	0.53	0	0	190	165	179	248	254	283	152	130	126	256	181	235	3.39	5.71	3040	Spliceosome - Mus musculus (mouse)
ENSMUSG00000006678	18968	Pola1	polymerase (DNA directed), alpha 1	0.53	0	0	349	306	328	511	491	436	279	241	231	528	350	362	3.42	5.72	00230;00240;01100;03030	Purine metabolism - Mus musculus (mouse);Pyrimidine metabolism - Mus musculus (mouse);Metabolic pathways - Mus musculus (mouse);DNA replication - Mus musculus (mouse)
ENSMUSG00000062949	320940	Atp11c	ATPase, class VI, type 11C	0.53	0	0	281	245	268	385	396	380	224	193	189	398	282	316	2.44	4.09
ENSMUSG00000000182	64654	Fgf23	fibroblast growth factor 23	0.53	0.08	0.2	0	0	0	5	3	2	0	0	0	5	2	2	0	0.12	04010;04810;05200;05218	MAPK signaling pathway - Mus musculus (mouse);Regulation of actin cytoskeleton - Mus musculus (mouse);Pathways in cancer - Mus musculus (mouse);Melanoma - Mus musculus (mouse)
ENSMUSG00000087365				0.53	0.08	0.2	4	0	1	4	4	8	3	0	1	4	3	7	0.11	0.41
ENSMUSG00000020476	13169	Dbnl	drebrin-like	0.53	0	0	501	577	622	842	794	829	400	454	438	871	566	689	13.81	22.92
ENSMUSG00000064796	21748	Terc	telomerase RNA component	0.53	0.08	0.2	8	10	14	27	15	12	6	8	10	28	11	10	1.41	2.73
ENSMUSG00000031257	237038	Nox1	NADPH oxidase 1	0.53	0	0	346	301	327	482	425	519	276	237	230	498	303	431	7.06	11.89	04145;04380;04670	Phagosome - Mus musculus (mouse);Osteoclast differentiation - Mus musculus (mouse);Leukocyte transendothelial migration - Mus musculus (mouse)
ENSMUSG00000033105	16987	Lss	lanosterol synthase	0.53	0	0	291	233	237	428	298	385	232	183	167	443	212	320	2.02	3.39	00100;01100	Steroid biosynthesis - Mus musculus (mouse);Metabolic pathways - Mus musculus (mouse)
ENSMUSG00000097195	72655	Snhg5	small nucleolar RNA host gene 5	0.53	0.02	0.06	44	36	60	59	70	83	35	28	42	61	50	69	2.59	4.52
ENSMUSG00000051480				0.53	0.09	0.23	3	3	1	6	8	6	2	2	1	6	6	5	0.06	0.2
ENSMUSG00000078515	68817	Ddi2	DNA-damage inducible protein 2	0.53	0	0	582	553	500	749	848	796	465	435	352	775	604	661	3.18	5.34
ENSMUSG00000087739				0.53	0.1	0.24	6	5	7	18	6	12	5	4	5	19	4	10	2.47	5.54
ENSMUSG00000038759	70699	Nup205	nucleoporin 205	0.53	0	0	420	492	553	746	682	696	335	387	389	771	486	578	4.36	7.23	3013	RNA transport - Mus musculus (mouse)
ENSMUSG00000061887	72475	Ssbp3	single-stranded DNA binding protein 3	0.53	0	0	317	302	334	477	456	451	253	238	235	493	325	375	5.55	9.24
ENSMUSG00000045027	70835	Prss22	protease, serine 22	0.53	0.08	0.2	1	5	0	7	6	6	1	4	0	7	4	5	0.09	0.3
ENSMUSG00000097912				0.53	0.1	0.24	3	3	7	11	10	6	2	2	5	11	7	5	0.19	0.47
ENSMUSG00000019866	11630	Aim1	absent in melanoma 1	0.53	0	0	1007	1161	1055	1495	1725	1465	804	914	743	1546	1229	1217	8.09	13.45
ENSMUSG00000060802	12010	B2m	beta-2 microglobulin	0.53	0	0	8305	7736	7820	11354	12178	11123	6632	6089	5505	11741	8676	9240	515.89	858.45	4612	Antigen processing and presentation - Mus musculus (mouse)
ENSMUSG00000090243				0.53	0.06	0.17	20	19	13	15	32	41	16	15	9	15	23	34	0.75	1.47
ENSMUSG00000024174	72836	Pot1b	protection of telomeres 1B	0.53	0	0.02	54	67	54	77	91	95	43	53	38	80	65	79	0.93	1.61
ENSMUSG00000001403	68612	Ube2c	ubiquitin-conjugating enzyme E2C	0.53	0	0	200	177	220	302	268	299	160	139	155	312	191	248	5.08	8.46	4120	Ubiquitin mediated proteolysis - Mus musculus (mouse)
ENSMUSG00000067455	319159	Hist1h4j	histone cluster 1, H4j	0.53	0	0.01	147	158	216	250	274	242	117	124	152	259	195	201	12.52	21.02	5322	Systemic lupus erythematosus - Mus musculus (mouse)
ENSMUSG00000037188	230824	Grhl3	grainyhead-like 3 (Drosophila)	0.53	0.1	0.24	5	4	6	14	8	10	4	3	4	14	6	8	0.1	0.24
ENSMUSG00000060950	328162	Trmt61a	tRNA methyltransferase 61A	0.53	0.08	0.21	13	17	18	31	21	28	10	13	13	32	15	23	0.36	0.7
ENSMUSG00000054555	11489	Adam12	a disintegrin and metallopeptidase domain 12 (meltrin alpha)	0.53	0.05	0.14	21	30	17	27	27	58	17	24	12	28	19	48	0.17	0.31
ENSMUSG00000034192	67678	Lsm3	LSM3 homolog, U6 small nuclear RNA and mRNA degradation associated	0.53	0	0	237	236	241	371	328	337	189	186	170	384	234	280	17.89	29.75	03018;03040	RNA degradation - Mus musculus (mouse);Spliceosome - Mus musculus (mouse)
ENSMUSG00000025058	71398	5430427O19Rik	RIKEN cDNA 5430427O19 gene	0.53	0.06	0.17	21	17	13	28	38	18	17	13	9	29	27	15	0.25	0.47
ENSMUSG00000013155	102124	Enkd1	enkurin domain containing 1	0.53	0.09	0.23	6	9	10	11	18	17	5	7	7	11	13	14	0.37	0.77
ENSMUSG00000036873	66421	2410004B18Rik	RIKEN cDNA 2410004B18 gene	0.53	0.01	0.04	68	52	45	87	76	85	54	41	32	90	54	71	1.86	3.22
ENSMUSG00000064193				0.53	0.1	0.25	6	4	4	7	7	17	5	3	3	7	5	14	0.16	0.41
ENSMUSG00000093489				0.53	0.1	0.24	6	5	9	14	13	11	5	4	6	14	9	9	0.53	1.13
ENSMUSG00000055401	50762	Fbxo6	F-box protein 6	0.53	0	0.01	64	76	85	118	109	104	51	60	60	122	78	86	2.17	3.64	4141	Protein processing in endoplasmic reticulum - Mus musculus (mouse)
ENSMUSG00000085109				0.53	0.06	0.16	15	14	38	30	39	37	12	11	27	31	28	31	0.46	0.83
ENSMUSG00000001666	13202	Ddt	D-dopachrome tautomerase	0.53	0.02	0.08	36	30	26	51	58	35	29	24	18	53	41	29	2.64	4.69
ENSMUSG00000024754	83921	Tmem2	transmembrane protein 2	0.53	0	0	392	360	345	527	533	533	313	283	243	545	380	443	3.06	5.1
ENSMUSG00000020656	195733	Grhl1	grainyhead-like 1 (Drosophila)	0.53	0.03	0.1	24	25	34	48	45	35	19	20	24	50	32	29	0.45	0.79
ENSMUSG00000074480	72640	Mex3a	mex3 RNA binding family member A	0.53	0.04	0.11	21	27	20	37	28	42	17	21	14	38	20	35	0.22	0.4
ENSMUSG00000032348	14860	Gsta4	glutathione S-transferase, alpha 4	0.52	0	0	629	645	651	1138	804	851	502	508	458	1177	573	707	37.42	62.18	00480;00980;00982	Glutathione metabolism - Mus musculus (mouse);Metabolism of xenobiotics by cytochrome P450 - Mus musculus (mouse);Drug metabolism - cytochrome P450 - Mus musculus (mouse)
ENSMUSG00000035227	66624	Spcs2	signal peptidase complex subunit 2 homolog (S. cerevisiae)	0.52	0	0	627	610	571	995	785	834	501	480	402	1029	559	693	11.94	19.79	3060	Protein export - Mus musculus (mouse)
ENSMUSG00000063953	100041585	Amd2	S-adenosylmethionine decarboxylase 2	0.52	0.11	0.25	11	4	3	5	22	11	9	3	2	5	16	9	0.1	0.25
ENSMUSG00000044313	242125	Mab21l3	mab-21-like 3 (C. elegans)	0.52	0.1	0.25	5	8	1	10	8	12	4	6	1	10	6	10	0.07	0.18
ENSMUSG00000069135	75296	Fgfr1op	Fgfr1 oncogene partner	0.52	0	0	128	132	118	181	205	171	102	104	83	187	146	142	2	3.38
ENSMUSG00000086869				0.52	0.01	0.04	59	50	58	96	67	85	47	39	41	99	48	71	1.48	2.53
ENSMUSG00000024124	30943	Prss30	protease, serine 30	0.52	0	0	729	682	689	1002	1112	944	582	537	485	1036	792	784	26.56	44.27
ENSMUSG00000086502				0.52	0.05	0.14	25	23	36	37	34	61	20	18	25	38	24	51	0.88	1.6
ENSMUSG00000097604				0.52	0.08	0.2	1	0	4	8	6	4	1	0	3	8	4	3	0.05	0.17
ENSMUSG00000027115	228421	Kif18a	kinesin family member 18A	0.52	0.01	0.04	80	47	38	91	74	84	64	37	27	94	53	70	0.47	0.82
ENSMUSG00000062939	20849	Stat4	signal transducer and activator of transcription 4	0.52	0.01	0.04	38	48	48	68	65	69	30	38	34	70	46	57	0.84	1.44	4630	Jak-STAT signaling pathway - Mus musculus (mouse)
ENSMUSG00000025475	52389	Adgra1	adhesion G protein-coupled receptor A1	0.52	0.07	0.19	1	0	0	4	4	2	1	0	0	4	3	2	0	0.05
ENSMUSG00000089847	14356	Timm10b	translocase of inner mitochondrial membrane 10B	0.52	0.02	0.07	35	38	44	55	65	60	28	30	31	57	46	50	0.67	1.17
ENSMUSG00000091383	667728	Hist1h2al	histone cluster 1, H2al	0.52	0.01	0.05	78	93	91	164	116	111	62	73	64	170	83	92	12.87	22.04
ENSMUSG00000035498	109332	Cdcp1	CUB domain containing protein 1	0.52	0	0	576	559	595	817	787	894	460	440	419	845	561	743	6.06	10.05
ENSMUSG00000029415	231452	Sdad1	SDA1 domain containing 1	0.52	0	0	269	245	274	388	372	386	215	193	193	401	265	321	2.92	4.87
ENSMUSG00000089235				0.52	0.1	0.24	6	13	13	20	4	34	5	10	9	21	3	28	4.24	9.03
ENSMUSG00000007029	22321	Vars	valyl-tRNA synthetase	0.52	0	0	381	495	487	726	636	614	304	390	343	751	453	510	6.14	10.17	00290;00970	Valine, leucine and isoleucine biosynthesis - Mus musculus (mouse);Aminoacyl-tRNA biosynthesis - Mus musculus (mouse)
ENSMUSG00000027944	23897	Hax1	HCLS1 associated X-1	0.52	0	0.01	136	125	162	238	163	218	109	98	114	246	116	181	7.06	11.83
ENSMUSG00000070034	109032	Sp110	Sp110 nuclear body protein	0.52	0	0.01	106	103	108	155	157	155	85	81	76	160	112	129	2.29	3.86
ENSMUSG00000044005	216456	Gls2	glutaminase 2 (liver, mitochondrial)	0.52	0.1	0.25	3	3	3	9	4	7	2	2	2	9	3	6	0.06	0.17	00250;00330;00471;00910;01100;04964	Alanine, aspartate and glutamate metabolism - Mus musculus (mouse);Arginine and proline metabolism - Mus musculus (mouse);D-Glutamine and D-glutamate metabolism - Mus musculus (mouse);Nitrogen metabolism - Mus musculus (mouse);Metabolic pathways - Mus musculus (mouse);Proximal tubule bicarbonate reclamation - Mus musculus (mouse)
ENSMUSG00000030357	14228	Fkbp4	FK506 binding protein 4	0.52	0	0	2268	1617	1739	3241	2599	2333	1811	1273	1224	3351	1852	1938	38.98	64.91
ENSMUSG00000027522	228960	Stx16	syntaxin 16	0.52	0	0	164	133	149	200	205	249	131	105	105	207	146	207	2.15	3.62	4130	SNARE interactions in vesicular transport - Mus musculus (mouse)
ENSMUSG00000079492	100529082	Gm11127	predicted gene 11127	0.52	0.07	0.19	15	19	9	17	22	33	12	15	6	18	16	27	0.59	1.16
ENSMUSG00000081305				0.52	0.1	0.23	9	3	11	16	14	11	7	2	8	17	10	9	0.36	0.74
ENSMUSG00000027752	69639	Exosc8	exosome component 8	0.52	0	0	111	125	101	161	164	169	89	98	71	167	117	140	2.7	4.55	3018	RNA degradation - Mus musculus (mouse)
ENSMUSG00000086944				0.52	0.1	0.24	9	8	6	12	13	18	7	6	4	12	9	15	0.58	1.28
ENSMUSG00000051397	56753	Tacstd2	tumor-associated calcium signal transducer 2	0.52	0.07	0.18	3	1	1	6	1	10	2	1	1	6	1	8	0.05	0.21
ENSMUSG00000032423	56403	Syncrip	synaptotagmin binding, cytoplasmic RNA interacting protein	0.52	0	0	1021	1008	918	1414	1413	1425	815	793	646	1462	1007	1184	8.15	13.5
ENSMUSG00000062309	102614	Rpp25	ribonuclease P/MRP 25 subunit	0.52	0.09	0.22	4	4	1	8	13	4	3	3	1	8	9	3	0.12	0.37	03008;03013	Ribosome biogenesis in eukaryotes - Mus musculus (mouse);RNA transport - Mus musculus (mouse)
ENSMUSG00000020328	52653	Nudcd2	NudC domain containing 2	0.52	0	0	262	215	151	340	286	293	209	169	106	352	204	243	7.36	12.42
ENSMUSG00000084315				0.52	0.11	0.25	4	3	7	12	7	10	3	2	5	12	5	8	0.14	0.35
ENSMUSG00000027579	20811	Srms	src-related kinase lacking C-terminal regulatory tyrosine and N-terminal myristylation sites	0.52	0.1	0.23	3	1	1	4	7	6	2	1	1	4	5	5	0.04	0.14
ENSMUSG00000062937	66902	Mtap	methylthioadenosine phosphorylase	0.52	0	0	115	121	115	196	175	140	92	95	81	203	125	116	2.33	3.88	00270;01100	Cysteine and methionine metabolism - Mus musculus (mouse);Metabolic pathways - Mus musculus (mouse)
ENSMUSG00000096472	12581	Cdkn2d	cyclin-dependent kinase inhibitor 2D (p19, inhibits CDK4)	0.52	0.04	0.12	21	28	27	36	42	41	17	22	19	37	30	34	1.12	1.99	4110	Cell cycle - Mus musculus (mouse)
ENSMUSG00000053205	56291	Styx	serine/threonine/tyrosine interaction protein	0.52	0.04	0.12	33	23	24	35	35	54	26	18	17	36	25	45	2.2	3.96
ENSMUSG00000026955	72080	Sapcd2	suppressor APC domain containing 2	0.52	0.06	0.17	15	14	20	33	25	19	12	11	14	34	18	16	0.29	0.53
ENSMUSG00000024165	52009	Hn1l	hematological and neurological expressed 1-like	0.52	0	0	522	545	492	808	745	696	417	429	346	836	531	578	9.88	16.33
ENSMUSG00000039577	260305	Nphp4	nephronophthisis 4 (juvenile) homolog (human)	0.52	0.09	0.23	1	3	0	7	4	4	1	2	0	7	3	3	0.01	0.06
ENSMUSG00000036412	545260	Arsi	arylsulfatase i	0.52	0.09	0.21	19	8	13	17	25	25	15	6	9	18	18	21	0.24	0.49
ENSMUSG00000041926	215615	Rnpep	arginyl aminopeptidase (aminopeptidase B)	0.52	0	0	282	269	246	381	373	400	225	212	173	394	266	332	6.47	10.77
ENSMUSG00000044734	66222	Serpinb1a	serine (or cysteine) peptidase inhibitor, clade B, member 1a	0.52	0	0	3186	2387	2394	4000	3919	3592	2544	1879	1685	4136	2792	2984	77.12	127.87	5146	Amoebiasis - Mus musculus (mouse)
ENSMUSG00000098482	102466634	Mir6363	microRNA 6363	0.52	0.1	0.25	9	4	13	14	18	14	7	3	9	14	13	12	4.17	8.63
ENSMUSG00000061979	94254	Wbscr16	Williams-Beuren syndrome chromosome region 16 homolog (human)	0.52	0.02	0.08	35	32	33	53	38	59	28	25	23	55	27	49	0.8	1.39
ENSMUSG00000075266	66311	Cenpw	centromere protein W	0.52	0.09	0.22	16	17	4	17	20	26	13	13	3	18	14	22	0.45	0.9
ENSMUSG00000026778	18761	Prkcq	protein kinase C, theta	0.52	0	0.02	65	74	67	92	100	113	52	58	47	95	71	94	0.96	1.64	04270;04530;04660;04920	Vascular smooth muscle contraction - Mus musculus (mouse);Tight junction - Mus musculus (mouse);T cell receptor signaling pathway - Mus musculus (mouse);Adipocytokine signaling pathway - Mus musculus (mouse)
ENSMUSG00000097876				0.52	0.07	0.19	23	17	11	23	36	25	18	13	8	24	26	21	0.54	1.05
ENSMUSG00000028403	68268	Zdhhc21	zinc finger, DHHC domain containing 21	0.52	0	0	540	495	412	573	759	776	431	390	290	593	541	645	3.06	5.14
ENSMUSG00000074292				0.52	0.01	0.05	75	79	41	90	95	110	60	62	29	93	68	91	3	5.24
ENSMUSG00000036636	26373	Clcn7	chloride channel, voltage-sensitive 7	0.52	0	0.01	120	191	158	226	208	250	96	150	111	234	148	208	2.14	3.59
ENSMUSG00000026149	66261	Tm4sf20	transmembrane 4 L six family member 20	0.52	0	0	878	765	756	1204	1239	1027	701	602	532	1245	883	853	29.55	48.95
ENSMUSG00000085379				0.52	0.1	0.23	8	9	9	15	14	16	6	7	6	15	10	13	0.15	0.29
ENSMUSG00000061458	217431	Nol10	nucleolar protein 10	0.52	0	0	116	123	126	182	167	182	93	97	89	188	119	151	2.26	3.75
ENSMUSG00000066148	70052	Prpf4	pre-mRNA processing factor 4	0.52	0	0	208	155	207	277	262	287	166	122	146	286	187	238	2.03	3.37	3040	Spliceosome - Mus musculus (mouse)
ENSMUSG00000000627	20355	Sema4f	sema domain, immunoglobulin domain (Ig), TM domain, and short cytoplasmic domain	0.52	0.11	0.25	4	3	6	8	6	13	3	2	4	8	4	11	0.05	0.14	4360	Axon guidance - Mus musculus (mouse)
ENSMUSG00000033961	269870	Zfp446	zinc finger protein 446	0.52	0.06	0.17	15	20	14	29	21	29	12	16	10	30	15	24	0.25	0.45
ENSMUSG00000035798	320150	Zdhhc17	zinc finger, DHHC domain containing 17	0.52	0	0	237	198	215	309	293	337	189	156	151	320	209	280	2.66	4.42
ENSMUSG00000038126	269702	Mphosph9	M-phase phosphoprotein 9	0.52	0	0	159	145	161	237	219	222	127	114	113	245	156	184	1.12	1.86
ENSMUSG00000027317	72112	Ppp1r14d	protein phosphatase 1, regulatory (inhibitor) subunit 14D	0.51	0	0	898	727	780	1266	1159	1032	717	572	549	1309	826	857	56.56	93.12
ENSMUSG00000060373	15381	Hnrnpc	heterogeneous nuclear ribonucleoprotein C	0.51	0	0	808	588	690	1008	942	1057	645	463	486	1042	671	878	13.63	22.57	3040	Spliceosome - Mus musculus (mouse)
ENSMUSG00000023068	52014	Nus1	NUS1 dehydrodolichyl diphosphate synthase subunit	0.51	0	0	868	710	443	888	1023	1039	693	559	312	918	729	863	8.1	13.65
ENSMUSG00000045273	26886	Cenph	centromere protein H	0.51	0.02	0.08	39	29	48	49	63	64	31	23	34	51	45	53	1.74	3.01
ENSMUSG00000097390				0.51	0.06	0.16	13	20	24	32	22	35	10	16	17	33	16	29	0.37	0.66
ENSMUSG00000095677	100040531	Dynlt1f	dynein light chain Tctex-type 1F	0.51	0.05	0.15	21	19	34	50	32	31	17	15	24	52	23	26	1.73	3
ENSMUSG00000026630	381319	Batf3	basic leucine zipper transcription factor, ATF-like 3	0.51	0.11	0.26	4	3	3	6	4	12	3	2	2	6	3	10	0.24	0.67
ENSMUSG00000037965	106205	Zc3h7a	zinc finger CCCH type containing 7 A	0.51	0	0	562	532	511	706	717	904	449	419	360	730	511	751	7.8	13.02
ENSMUSG00000094472				0.51	0	0	720	751	521	857	894	1145	575	591	367	886	637	951	24.62	41.33
ENSMUSG00000089889	67672	0610040B10Rik	RIKEN cDNA 0610040B10 gene	0.51	0.08	0.2	1	0	3	7	4	4	1	0	2	7	3	3	0.13	0.52
ENSMUSG00000015968	12289	Cacna1d	calcium channel, voltage-dependent, L type, alpha 1D subunit	0.51	0	0.01	89	103	125	162	126	172	71	81	88	168	90	143	0.65	1.09	04010;04020;04260;04270;04912;04930;04973;05010;05410;05412;05414	MAPK signaling pathway - Mus musculus (mouse);Calcium signaling pathway - Mus musculus (mouse);Cardiac muscle contraction - Mus musculus (mouse);Vascular smooth muscle contraction - Mus musculus (mouse);GnRH signaling pathway - Mus musculus (mouse);Type II diabetes mellitus - Mus musculus (mouse);Carbohydrate digestion and absorption - Mus musculus (mouse);Alzheimer's disease - Mus musculus (mous…
ENSMUSG00000023456	21991	Tpi1	triosephosphate isomerase 1	0.51	0	0	1872	1742	1794	2831	2472	2438	1495	1371	1263	2927	1761	2025	62.59	102.61	00010;00051;00562;01100	Glycolysis / Gluconeogenesis - Mus musculus (mouse);Fructose and mannose metabolism - Mus musculus (mouse);Inositol phosphate metabolism - Mus musculus (mouse);Metabolic pathways - Mus musculus (mouse)
ENSMUSG00000058006	100019	Mdn1	midasin AAA ATPase 1	0.51	0	0	607	672	742	970	912	1027	485	529	522	1003	650	853	2.1	3.46	3008	Ribosome biogenesis in eukaryotes - Mus musculus (mouse)
ENSMUSG00000022540	66049	Rogdi	rogdi homolog	0.51	0.03	0.1	28	28	34	44	53	41	22	22	24	45	38	34	1.18	2.06
ENSMUSG00000029730	17220	Mcm7	minichromosome maintenance complex component 7	0.51	0	0	511	582	544	828	757	760	408	458	383	856	539	631	10.28	16.87	03030;04110	DNA replication - Mus musculus (mouse);Cell cycle - Mus musculus (mouse)
ENSMUSG00000035845	223774	Alg12	asparagine-linked glycosylation 12 (alpha-1,6-mannosyltransferase)	0.51	0.01	0.03	70	58	63	103	73	105	56	46	44	106	52	87	1.67	2.81	00510;01100	N-Glycan biosynthesis - Mus musculus (mouse);Metabolic pathways - Mus musculus (mouse)
ENSMUSG00000040964	72754	Arhgef10l	Rho guanine nucleotide exchange factor (GEF) 10-like	0.51	0	0	157	155	156	209	236	236	125	122	110	216	168	196	1.92	3.21
ENSMUSG00000043282	433365	Teddm1b	transmembrane epididymal protein 1B	0.51	0.09	0.22	8	17	13	20	21	20	6	13	9	21	15	17	0.27	0.52
ENSMUSG00000037239	101809	Spred3	sprouty-related, EVH1 domain containing 3	0.51	0.09	0.23	11	6	7	15	13	16	9	5	5	16	9	13	0.11	0.23	4630	Jak-STAT signaling pathway - Mus musculus (mouse)
ENSMUSG00000021725	52552	Parp8	poly (ADP-ribose) polymerase family, member 8	0.51	0.01	0.03	59	74	99	99	111	132	47	58	70	102	79	110	1.4	2.37
ENSMUSG00000077614				0.51	0.1	0.24	4	11	13	24	11	12	3	9	9	25	8	10	4.27	8.2
ENSMUSG00000029430	19384	Ran	RAN, member RAS oncogene family	0.51	0	0	849	821	803	1199	1183	1158	678	646	565	1240	843	962	18.97	31.15	03008;03013	Ribosome biogenesis in eukaryotes - Mus musculus (mouse);RNA transport - Mus musculus (mouse)
ENSMUSG00000021392	70930	Nol8	nucleolar protein 8	0.51	0	0	218	189	161	280	250	294	174	149	113	290	178	244	2.48	4.15
ENSMUSG00000027968	28036	Larp7	La ribonucleoprotein domain family, member 7	0.51	0	0	202	203	180	269	274	305	161	160	127	278	195	253	5.78	9.62
ENSMUSG00000091155	319433	Serpine3	serpin peptidase inhibitor, clade E (nexin, plasminogen activator inhibitor type 1), member 3	0.51	0.1	0.24	5	4	0	5	7	11	4	3	0	5	5	9	0.11	0.35
ENSMUSG00000074579	624866	Lekr1	leucine, glutamate and lysine rich 1	0.51	0.08	0.2	20	13	7	23	18	25	16	10	5	24	13	21	0.3	0.58
ENSMUSG00000089774	53881	Slc5a3	solute carrier family 5 (inositol transporters), member 3	0.51	0	0	361	367	358	492	518	559	288	289	252	509	369	464	1.85	3.07
ENSMUSG00000021952	57258	Xpo4	exportin 4	0.51	0	0	244	235	234	319	366	349	195	185	165	330	261	290	2.55	4.24
ENSMUSG00000036834	269437	Plch1	phospholipase C, eta 1	0.51	0	0	215	182	169	267	292	264	172	143	119	276	208	219	1.6	2.67
ENSMUSG00000024037	57773	Wdr4	WD repeat domain 4	0.51	0	0.02	74	65	74	95	107	112	59	51	52	98	76	93	0.95	1.61
ENSMUSG00000039509	234865	Nup133	nucleoporin 133	0.51	0	0	203	280	307	404	365	366	162	220	216	418	260	304	2.54	4.17	3013	RNA transport - Mus musculus (mouse)
ENSMUSG00000041439	98682	Mfsd6	major facilitator superfamily domain containing 6	0.51	0	0	2159	2152	1916	3038	3237	2665	1724	1694	1349	3141	2306	2214	23.46	38.56
ENSMUSG00000025925	21749	Terf1	telomeric repeat binding factor 1	0.51	0.01	0.03	83	65	74	93	126	111	66	51	52	96	90	92	2.52	4.31
ENSMUSG00000031604	66234	Msmo1	methylsterol monoxygenase 1	0.51	0	0	1793	1116	1173	2232	1910	1778	1432	878	826	2308	1361	1477	25.48	42.44	00100;01100	Steroid biosynthesis - Mus musculus (mouse);Metabolic pathways - Mus musculus (mouse)
ENSMUSG00000027236	78655	Eif3j1	eukaryotic translation initiation factor 3, subunit J1	0.51	0.01	0.02	165	116	102	217	177	170	132	91	72	224	126	141	1.31	2.22	3013	RNA transport - Mus musculus (mouse)
ENSMUSG00000024999	57753	Noc3l	NOC3 like DNA replication regulator	0.51	0	0	174	178	196	273	258	259	139	140	138	282	184	215	2.57	4.23
ENSMUSG00000014498	237615	Ankrd52	ankyrin repeat domain 52	0.51	0	0	185	206	220	307	268	308	148	162	155	317	191	256	1.72	2.85
ENSMUSG00000023017	11419	Asic1	acid-sensing (proton-gated) ion channel 1	0.51	0.08	0.2	14	15	13	25	17	25	11	12	9	26	12	21	0.21	0.38
ENSMUSG00000019853	56016	Hebp2	heme binding protein 2	0.51	0	0.01	90	67	88	115	131	113	72	53	62	119	93	94	2.39	4
ENSMUSG00000018341	16162	Il12rb2	interleukin 12 receptor, beta 2	0.51	0.02	0.08	45	42	40	61	48	81	36	33	28	63	34	67	0.79	1.36	04060;04630	Cytokine-cytokine receptor interaction - Mus musculus (mouse);Jak-STAT signaling pathway - Mus musculus (mouse)
ENSMUSG00000040187	272322	Arntl2	aryl hydrocarbon receptor nuclear translocator-like 2	0.51	0.11	0.26	4	8	9	9	11	17	3	6	6	9	8	14	0.13	0.27
ENSMUSG00000004127	108943	Trmt10a	tRNA methyltransferase 10A	0.51	0.02	0.06	51	47	36	74	55	69	41	37	25	77	39	57	0.58	0.99
ENSMUSG00000021025	18035	Nfkbia	nuclear factor of kappa light polypeptide gene enhancer in B cells inhibitor, alpha	0.51	0	0	324	329	396	484	491	525	259	259	279	501	350	436	12.41	20.31	04062;04210;04380;04620;04621;04622;04623;04660;04662;04722;04920;05140;05142;05145;05160;05200;05215;05220;05222	Chemokine signaling pathway - Mus musculus (mouse);Apoptosis - Mus musculus (mouse);Osteoclast differentiation - Mus musculus (mouse);Toll-like receptor signaling pathway - Mus musculus (mouse);NOD-like receptor signaling pathway - Mus musculus (mouse);RIG-I-like receptor signaling pathway - Mus musculus (mouse);Cytosolic DNA-sensing pathway - Mus musculus (mouse);T cell receptor signaling pathwa…
ENSMUSG00000037725	80986	Ckap2	cytoskeleton associated protein 2	0.51	0	0.01	84	103	89	145	131	125	67	81	63	150	93	104	1.98	3.28
ENSMUSG00000009376	17295	Met	met proto-oncogene	0.51	0	0	820	714	626	944	1086	1075	655	562	441	976	774	893	5.89	9.73	04060;04144;04360;04510;04520;05100;05144;05200;05211;05218	Cytokine-cytokine receptor interaction - Mus musculus (mouse);Endocytosis - Mus musculus (mouse);Axon guidance - Mus musculus (mouse);Focal adhesion - Mus musculus (mouse);Adherens junction - Mus musculus (mouse);Bacterial invasion of epithelial cells - Mus musculus (mouse);Malaria - Mus musculus (mouse);Pathways in cancer - Mus musculus (mouse);Renal cell carcinoma - Mus musculus (mouse);Melanom…
ENSMUSG00000022960	60364	Donson	downstream neighbor of SON	0.51	0	0.02	101	64	88	141	105	122	81	50	62	146	75	101	1.9	3.16
ENSMUSG00000063445	67824	Nmral1	NmrA-like family domain containing 1	0.51	0.01	0.04	63	57	55	72	90	100	50	45	39	74	64	83	1.33	2.29
ENSMUSG00000090706				0.51	0.12	0.27	3	6	4	8	14	7	2	5	3	8	10	6	0.35	0.88
ENSMUSG00000006522	16426	Itih3	inter-alpha trypsin inhibitor, heavy chain 3	0.51	0.07	0.18	18	27	10	31	18	37	14	21	7	32	13	31	0.3	0.56
ENSMUSG00000034187	18195	Nsf	N-ethylmaleimide sensitive fusion protein	0.51	0	0	346	356	357	493	501	521	276	280	251	510	357	433	5.23	8.59	4962	Vasopressin-regulated water reabsorption - Mus musculus (mouse)
ENSMUSG00000041974	224008	Spidr	scaffolding protein involved in DNA repair	0.51	0	0	187	165	165	250	209	284	149	130	116	258	149	236	2.93	4.85
ENSMUSG00000024952	56613	Rps6ka4	ribosomal protein S6 kinase, polypeptide 4	0.51	0	0	179	177	188	264	258	260	143	139	132	273	184	216	3.26	5.37	04010;04722	MAPK signaling pathway - Mus musculus (mouse);Neurotrophin signaling pathway - Mus musculus (mouse)
ENSMUSG00000028438	109242	Kif24	kinesin family member 24	0.51	0	0.01	104	117	105	178	135	159	83	92	74	184	96	132	1.08	1.8
ENSMUSG00000029659	70717	Medag	mesenteric estrogen dependent adipogenesis	0.51	0.02	0.08	40	34	33	49	46	66	32	27	23	51	33	55	0.67	1.17
ENSMUSG00000038005	72612	2700029M09Rik	RIKEN cDNA 2700029M09 gene	0.51	0	0	129	117	132	183	170	191	103	92	93	189	121	159	5.91	9.75
ENSMUSG00000004709	18106	Cd244	CD244 natural killer cell receptor 2B4	0.51	0.06	0.15	28	20	31	29	52	45	22	16	22	30	37	37	0.39	0.71	4650	Natural killer cell mediated cytotoxicity - Mus musculus (mouse)
ENSMUSG00000034652	217303	Cd300a	CD300A antigen	0.51	0.02	0.06	51	62	51	73	60	112	41	49	36	75	43	93	0.66	1.13
ENSMUSG00000058063	224762	Trim31	tripartite motif-containing 31	0.51	0	0	556	628	605	797	960	807	444	494	426	824	684	670	14.75	24.18
ENSMUSG00000073559				0.51	0.11	0.26	3	5	1	8	7	6	2	4	1	8	5	5	0.39	1.02
ENSMUSG00000089716				0.51	0	0.02	71	69	75	103	91	119	57	54	53	107	65	99	3.29	5.52
ENSMUSG00000024949	22668	Sf1	splicing factor 1	0.51	0	0	522	628	663	914	780	900	417	494	467	945	556	748	7.76	12.73
ENSMUSG00000046207	104709	Pik3r6	phosphoinositide-3-kinase, regulatory subunit 6	0.5	0.06	0.17	29	13	23	24	34	45	23	10	16	25	24	37	0.37	0.68
ENSMUSG00000031711	30932	Zfp330	zinc finger protein 330	0.5	0	0	316	205	263	387	382	356	252	161	185	400	272	296	8.69	14.31
ENSMUSG00000059022	333088	Kcp	kielin/chordin-like protein	0.5	0.12	0.27	3	3	10	10	7	13	2	2	7	10	5	11	0.06	0.13
ENSMUSG00000061136	56194	Prpf40a	pre-mRNA processing factor 40A	0.5	0	0	1503	1141	909	1859	1694	1563	1200	898	640	1922	1207	1298	8.92	14.77	3040	Spliceosome - Mus musculus (mouse)
ENSMUSG00000065742				0.5	0.07	0.19	625	694	678	1921	536	693	499	546	477	1986	382	576	279.36	502.83
ENSMUSG00000003779	19348	Kif20a	kinesin family member 20A	0.5	0	0.01	136	215	172	291	223	241	109	169	121	301	159	200	2.73	4.51
ENSMUSG00000027670	74614	Ocstamp	osteoclast stimulatory transmembrane protein	0.5	0.1	0.23	10	10	7	17	14	17	8	8	5	18	10	14	0.14	0.28
ENSMUSG00000065273				0.5	0.12	0.27	3	10	7	15	4	18	2	8	5	15	3	15	4.86	10.44
ENSMUSG00000015217	15354	Hmgb3	high mobility group box 3	0.5	0.01	0.03	99	81	65	145	112	101	79	64	46	150	80	84	2.61	4.37
ENSMUSG00000054766	56086	Set	SET nuclear oncogene	0.5	0	0	1345	1024	1004	1802	1517	1502	1074	806	707	1863	1081	1248	22.09	36.24
ENSMUSG00000024402	16992	Lta	lymphotoxin A	0.5	0.12	0.27	5	5	6	9	8	13	4	4	4	9	6	11	0.21	0.47	04060;04940	Cytokine-cytokine receptor interaction - Mus musculus (mouse);Type I diabetes mellitus - Mus musculus (mouse)
ENSMUSG00000023345	70235	Poc1a	POC1 centriolar protein A	0.5	0.01	0.04	48	55	68	85	87	78	38	43	48	88	62	65	1.86	3.12
ENSMUSG00000001128	18636	Cfp	complement factor properdin	0.5	0.02	0.06	41	42	43	67	55	64	33	33	30	69	39	53	1.43	2.42
ENSMUSG00000000958	20540	Slc7a7	solute carrier family 7 (cationic amino acid transporter, y+ system), member 7	0.5	0	0.01	118	81	97	152	136	140	94	64	68	157	97	116	2.56	4.26	4974	Protein digestion and absorption - Mus musculus (mouse)
ENSMUSG00000032712	67246	2810474O19Rik	RIKEN cDNA 2810474O19 gene	0.5	0	0.01	575	445	334	565	707	701	459	350	235	584	504	582	4.13	6.95
ENSMUSG00000036964	56631	Trim17	tripartite motif-containing 17	0.5	0.11	0.26	9	10	7	12	15	19	7	8	5	12	11	16	0.13	0.27
ENSMUSG00000007589	28113	Tinf2	Terf1 (TRF1)-interacting nuclear factor 2	0.5	0	0.01	147	158	112	226	163	212	117	124	79	234	116	176	4.45	7.4
ENSMUSG00000006154	67425	Eps8l1	EPS8-like 1	0.5	0.12	0.27	8	3	3	11	4	12	6	2	2	11	3	10	0.08	0.18
ENSMUSG00000031652	80750	N4bp1	NEDD4 binding protein 1	0.5	0	0	496	436	375	621	630	621	396	343	264	642	449	516	3.75	6.17
ENSMUSG00000027808	28146	Serp1	stress-associated endoplasmic reticulum protein 1	0.5	0	0	1744	1399	1246	2095	2265	1919	1393	1101	877	2166	1614	1594	33.36	54.76
ENSMUSG00000002797	110175	Ggct	gamma-glutamyl cyclotransferase	0.5	0.04	0.11	36	34	36	51	66	43	29	27	25	53	47	36	0.5	0.86	480	Glutathione metabolism - Mus musculus (mouse)
ENSMUSG00000075232	11702	Amd1	S-adenosylmethionine decarboxylase 1	0.5	0	0.01	164	137	128	185	213	229	131	108	90	191	152	190	2.48	4.18	00270;00330;01100	Cysteine and methionine metabolism - Mus musculus (mouse);Arginine and proline metabolism - Mus musculus (mouse);Metabolic pathways - Mus musculus (mouse)
ENSMUSG00000017057	16164	Il13ra1	interleukin 13 receptor, alpha 1	0.5	0	0	968	821	740	1192	1246	1175	773	646	521	1233	888	976	12.64	20.75	04060;04630	Cytokine-cytokine receptor interaction - Mus musculus (mouse);Jak-STAT signaling pathway - Mus musculus (mouse)
ENSMUSG00000003541	15937	Ier3	immediate early response 3	0.5	0.03	0.1	36	28	28	43	53	46	29	22	20	44	38	38	1.52	2.67
ENSMUSG00000098243				0.5	0.08	0.21	1	0	0	4	0	7	1	0	0	4	0	6	0.04	0.48
ENSMUSG00000026083	226982	Eif5b	eukaryotic translation initiation factor 5B	0.5	0	0	773	603	541	935	898	911	617	475	381	967	640	757	4.56	7.51	3013	RNA transport - Mus musculus (mouse)
ENSMUSG00000020484	22433	Xbp1	X-box binding protein 1	0.5	0	0	1331	1279	1230	1780	1886	1800	1063	1007	866	1841	1344	1495	33.53	54.73	4141	Protein processing in endoplasmic reticulum - Mus musculus (mouse)
ENSMUSG00000094840	619309	Muc3a	mucin 3A, cell surface associated	0.5	0.03	0.1	40	60	45	64	88	69	32	47	32	66	63	57	1.44	2.5
ENSMUSG00000041360	52874	Pum3	pumilio RNA-binding family member 3	0.5	0	0	411	348	334	529	524	509	328	274	235	547	373	423	5.86	9.62
ENSMUSG00000015335	66220	Zdhhc12	zinc finger, DHHC domain containing 12	0.5	0.02	0.08	41	37	34	48	62	59	33	29	24	50	44	49	1.41	2.43
ENSMUSG00000002847	85031	Pla1a	phospholipase A1 member A	0.5	0.12	0.27	13	8	3	17	7	19	10	6	2	18	5	16	0.21	0.48
ENSMUSG00000021037	217737	Ahsa1	AHA1, activator of heat shock protein ATPase 1	0.5	0	0	637	455	520	837	757	708	509	358	366	865	539	588	22.23	36.37
ENSMUSG00000028757	13200	Ddost	dolichyl-di-phosphooligosaccharide-protein glycotransferase	0.5	0	0	646	732	715	983	1025	965	516	576	503	1017	730	802	18.37	29.89	00510;01100;04141	N-Glycan biosynthesis - Mus musculus (mouse);Metabolic pathways - Mus musculus (mouse);Protein processing in endoplasmic reticulum - Mus musculus (mouse)
ENSMUSG00000008200	55935	Fnbp4	formin binding protein 4	0.5	0	0	267	273	305	393	357	459	213	215	215	406	254	381	3.36	5.51
ENSMUSG00000026110	269181	Mgat4a	mannoside acetylglucosaminyltransferase 4, isoenzyme A	0.5	0	0	1250	1080	953	1454	1687	1546	998	850	671	1504	1202	1284	8.4	13.78	00510;01100	N-Glycan biosynthesis - Mus musculus (mouse);Metabolic pathways - Mus musculus (mouse)
ENSMUSG00000053925				0.5	0.12	0.27	4	5	7	15	10	6	3	4	5	15	7	5	0.18	0.38
ENSMUSG00000011171	22355	Vipr2	vasoactive intestinal peptide receptor 2	0.5	0.05	0.15	15	24	38	44	32	43	12	19	27	45	23	36	0.43	0.75	4080	Neuroactive ligand-receptor interaction - Mus musculus (mouse)
ENSMUSG00000063524	13806	Eno1	enolase 1, alpha non-neuron	0.5	0	0	1186	1257	1225	1629	1627	1955	947	989	862	1684	1159	1624	33.66	54.96	00010;01100;03018	Glycolysis / Gluconeogenesis - Mus musculus (mouse);Metabolic pathways - Mus musculus (mouse);RNA degradation - Mus musculus (mouse)
ENSMUSG00000036403	381644	Cep135	centrosomal protein 135	0.5	0	0	121	108	142	177	191	167	97	85	100	183	136	139	1.23	2.02
ENSMUSG00000098872				0.5	0	0.01	90	113	84	132	119	166	72	89	59	136	85	138	3.92	6.57
ENSMUSG00000053293	107939	Pom121	nuclear pore membrane protein 121	0.5	0	0.02	89	128	97	156	146	154	71	101	68	161	104	128	1.05	1.74	3013	RNA transport - Mus musculus (mouse)
ENSMUSG00000091509				0.5	0.04	0.12	39	30	27	43	62	42	31	24	19	44	44	35	1.6	2.79
ENSMUSG00000023868	23984	Pde10a	phosphodiesterase 10A	0.5	0.05	0.15	28	19	34	39	28	57	22	15	24	40	20	47	0.2	0.34	230	Purine metabolism - Mus musculus (mouse)
ENSMUSG00000025150	12409	Cbr2	carbonyl reductase 2	0.5	0.01	0.03	76	71	88	119	122	101	61	56	62	123	87	84	3.96	6.56	00590;01100	Arachidonic acid metabolism - Mus musculus (mouse);Metabolic pathways - Mus musculus (mouse)
ENSMUSG00000026102	16329	Inpp1	inositol polyphosphate-1-phosphatase	0.5	0.02	0.06	73	57	75	73	116	116	58	45	53	75	83	96	2.14	3.65	00562;01100;04070	Inositol phosphate metabolism - Mus musculus (mouse);Metabolic pathways - Mus musculus (mouse);Phosphatidylinositol signaling system - Mus musculus (mouse)
ENSMUSG00000027855	20957	Sycp1	synaptonemal complex protein 1	0.5	0.09	0.23	16	9	18	15	35	23	13	7	13	15	25	19	0.24	0.45
ENSMUSG00000026458	68507	Ppfia4	protein tyrosine phosphatase, receptor type, f polypeptide (PTPRF), interacting protein (liprin), alpha 4	0.5	0.04	0.12	25	38	28	41	42	58	20	30	20	42	30	48	0.28	0.5
ENSMUSG00000024542	70799	Cep192	centrosomal protein 192	0.5	0	0	294	309	345	455	435	459	235	243	243	471	310	381	2.18	3.56
ENSMUSG00000024085	17158	Man2a1	mannosidase 2, alpha 1	0.5	0	0	1114	1027	923	1344	1479	1536	890	808	650	1390	1054	1276	8.14	13.31	00510;01100	N-Glycan biosynthesis - Mus musculus (mouse);Metabolic pathways - Mus musculus (mouse)
ENSMUSG00000084908				0.5	0.12	0.28	9	1	4	12	8	8	7	1	3	12	6	7	0.15	0.34
ENSMUSG00000026959	14810	Grin1	glutamate receptor, ionotropic, NMDA1 (zeta 1)	0.5	0.12	0.28	1	6	11	9	13	13	1	5	8	9	9	11	0.08	0.17	04020;04080;04720;05010;05014;05016	Calcium signaling pathway - Mus musculus (mouse);Neuroactive ligand-receptor interaction - Mus musculus (mouse);Long-term potentiation - Mus musculus (mouse);Alzheimer's disease - Mus musculus (mouse);Amyotrophic lateral sclerosis (ALS) - Mus musculus (mouse);Huntington's disease - Mus musculus (mouse)
ENSMUSG00000098761				0.5	0.11	0.25	3	0	1	2	6	7	2	0	1	2	4	6	0.1	0.45
ENSMUSG00000023994	18044	Nfya	nuclear transcription factor-Y alpha	0.5	0	0.01	133	179	163	230	197	258	106	141	115	238	140	214	2.39	3.95	4612	Antigen processing and presentation - Mus musculus (mouse)
ENSMUSG00000035439	76478	Haus8	4HAUS augmin-like complex, subunit 8	0.5	0	0.01	89	98	114	131	139	164	71	77	80	135	99	136	1.4	2.32
ENSMUSG00000027778	68259	Ift80	intraflagellar transport 80	0.5	0	0	123	117	148	179	187	189	98	92	104	185	133	157	0.95	1.55
ENSMUSG00000035529	72843	Prdm4	PR domain containing 4	0.5	0	0	204	189	213	264	307	297	163	149	150	273	219	247	2.88	4.73	4722	Neurotrophin signaling pathway - Mus musculus (mouse)
ENSMUSG00000064340				0.5	0	0.01	183	159	163	279	248	199	146	125	115	288	177	165	125.15	205.55
ENSMUSG00000027566	26444	Psma7	proteasome (prosome, macropain) subunit, alpha type 7	0.5	0	0	964	905	952	1489	1256	1247	770	712	670	1540	895	1036	34.63	56.14	3050	Proteasome - Mus musculus (mouse)
ENSMUSG00000030672	17907	Mylpf	myosin light chain, phosphorylatable, fast skeletal muscle	0.5	0.11	0.25	3	3	0	7	3	6	2	2	0	7	2	5	0.12	0.44	04510;04530;04670;04810	Focal adhesion - Mus musculus (mouse);Tight junction - Mus musculus (mouse);Leukocyte transendothelial migration - Mus musculus (mouse);Regulation of actin cytoskeleton - Mus musculus (mouse)
ENSMUSG00000038859	66898	Baiap2l1	BAI1-associated protein 2-like 1	0.5	0	0	611	590	658	953	863	816	488	464	463	985	615	678	10.66	17.26
ENSMUSG00000023988	53414	Bysl	bystin-like	0.5	0	0.01	118	95	104	152	156	152	94	75	73	157	111	126	1.53	2.54
ENSMUSG00000030188	66441	Magohb	mago-nashi homolog B (Drosophila)	0.5	0.03	0.1	58	32	43	70	58	69	46	25	30	72	41	57	2.73	4.66	03013;03015;03040	RNA transport - Mus musculus (mouse);mRNA surveillance pathway - Mus musculus (mouse);Spliceosome - Mus musculus (mouse)
ENSMUSG00000023947	18037	Nfkbie	nuclear factor of kappa light polypeptide gene enhancer in B cells inhibitor, epsilon	0.5	0	0	170	160	202	276	222	260	136	126	142	285	158	216	4.1	6.68	04660;04662;04722;04920	T cell receptor signaling pathway - Mus musculus (mouse);B cell receptor signaling pathway - Mus musculus (mouse);Neurotrophin signaling pathway - Mus musculus (mouse);Adipocytokine signaling pathway - Mus musculus (mouse)
ENSMUSG00000030924	434234	2610020H08Rik	RIKEN cDNA 2610020H08 gene	0.5	0.06	0.16	34	38	38	41	48	83	27	30	27	42	34	69	0.82	1.48
ENSMUSG00000024331	13506	Dsc2	desmocollin 2	0.5	0	0	2365	2054	1984	2873	3221	2998	1889	1617	1397	2971	2295	2490	25.69	41.85	5412	Arrhythmogenic right ventricular cardiomyopathy (ARVC) - Mus musculus (mouse)
ENSMUSG00000022661	17470	Cd200	CD200 antigen	0.5	0	0.01	101	102	107	140	150	156	81	80	75	145	107	130	2.46	4.06
ENSMUSG00000073403	667977	Gm8909	predicted gene 8909	0.5	0	0	177	140	202	272	220	247	141	110	142	281	157	205	5.69	9.28
ENSMUSG00000020808	109212	Fam64a	family with sequence similarity 64, member A	0.5	0.13	0.28	6	6	3	7	15	8	5	5	2	7	11	7	0.19	0.43
ENSMUSG00000021113	75627	Snapc1	small nuclear RNA activating complex, polypeptide 1	0.5	0	0.02	106	78	81	117	115	153	85	61	57	121	82	127	2.31	3.88
ENSMUSG00000058355	24015	Abce1	ATP-binding cassette, sub-family E (OABP), member 1	0.49	0	0	1176	915	773	1420	1377	1283	939	720	544	1468	981	1066	13.92	22.79
ENSMUSG00000069516	17105	Lyz2	lysozyme 2	0.49	0	0	2377	2202	2458	3199	3137	3667	1898	1733	1730	3308	2235	3046	103.45	168.86	4970	Salivary secretion - Mus musculus (mouse)
ENSMUSG00000078648	102634389	LOC102634389	uncharacterized LOC102634389	0.49	0.11	0.25	3	1	1	3	8	5	2	1	1	3	6	4	0.13	0.47
ENSMUSG00000025364	18813	Pa2g4	proliferation-associated 2G4	0.49	0	0	1748	1401	1503	2348	2107	2134	1396	1103	1058	2428	1501	1773	35.55	57.75
ENSMUSG00000022283	18458	Pabpc1	poly(A) binding protein, cytoplasmic 1	0.49	0	0	2307	2742	2357	3144	3557	3810	1842	2158	1659	3251	2534	3165	47.23	76.99	03013;03015;03018	RNA transport - Mus musculus (mouse);mRNA surveillance pathway - Mus musculus (mouse);RNA degradation - Mus musculus (mouse)
ENSMUSG00000030062	103963	Rpn1	ribophorin I	0.49	0	0	1860	1694	1680	2892	2249	2267	1485	1333	1183	2991	1602	1883	26.71	43.32	00510;01100;04141	N-Glycan biosynthesis - Mus musculus (mouse);Metabolic pathways - Mus musculus (mouse);Protein processing in endoplasmic reticulum - Mus musculus (mouse)
ENSMUSG00000066682	545812	Pilrb2	paired immunoglobin-like type 2 receptor beta 2	0.49	0.13	0.28	5	1	16	12	8	20	4	1	11	12	6	17	0.23	0.48
ENSMUSG00000030512	68981	Snrpa1	small nuclear ribonucleoprotein polypeptide A'	0.49	0	0	222	207	205	298	295	309	177	163	144	308	210	257	5.81	9.5	3040	Spliceosome - Mus musculus (mouse)
ENSMUSG00000095794				0.49	0.04	0.13	78	93	95	148	132	122	62	73	67	153	94	101	14.26	24.63
ENSMUSG00000002984	53333	Tomm40	translocase of outer mitochondrial membrane 40 homolog (yeast)	0.49	0	0	157	135	152	201	199	232	125	106	107	208	142	193	2.98	4.89	5014	Amyotrophic lateral sclerosis (ALS) - Mus musculus (mouse)
ENSMUSG00000002017	72722	Fam98a	family with sequence similarity 98, member A	0.49	0	0.01	155	147	128	184	187	249	124	116	90	190	133	207	2.84	4.71
ENSMUSG00000032091	214523	Tmprss4	transmembrane protease, serine 4	0.49	0	0	715	559	645	1008	890	822	571	440	454	1042	634	683	15.62	25.35
ENSMUSG00000074342	433638	I830077J02Rik	RIKEN cDNA I830077J02 gene	0.49	0.08	0.21	16	17	28	32	38	25	13	13	20	33	27	21	1.08	1.89
ENSMUSG00000038055	58239	Dexi	dexamethasone-induced transcript	0.49	0.01	0.05	54	52	41	67	74	77	43	41	29	69	53	64	1.08	1.84
ENSMUSG00000033257	67534	Ttll4	tubulin tyrosine ligase-like family, member 4	0.49	0	0	215	241	216	308	340	318	172	190	152	319	242	264	1.54	2.54
ENSMUSG00000066150	20529	Slc31a1	solute carrier family 31, member 1	0.49	0	0	500	426	368	621	637	584	399	335	259	642	454	485	5.77	9.44
ENSMUSG00000076591				0.49	0.12	0.27	4	3	7	12	11	11	3	2	5	12	8	9	0.69	1.98
ENSMUSG00000087260	68576	Lamtor5	late endosomal/lysosomal adaptor, MAPK and MTOR activator 5	0.49	0	0.01	150	108	95	185	136	185	120	85	67	191	97	154	7.43	12.29
ENSMUSG00000097868	606735	A330069E16Rik	RIKEN cDNA A330069E16 gene	0.49	0.1	0.24	10	14	24	37	13	25	8	11	17	38	9	21	1.02	1.8
ENSMUSG00000001056	52530	Nhp2	NHP2 ribonucleoprotein	0.49	0	0	169	164	148	250	197	237	135	129	104	258	140	197	8.57	14	3008	Ribosome biogenesis in eukaryotes - Mus musculus (mouse)
ENSMUSG00000001467	13121	Cyp51	cytochrome P450, family 51	0.49	0	0	1003	811	827	1336	1291	1114	801	638	582	1382	920	925	12.48	20.25	00100;01100	Steroid biosynthesis - Mus musculus (mouse);Metabolic pathways - Mus musculus (mouse)
ENSMUSG00000095139	18992	Pou3f2	POU domain, class 3, transcription factor 2	0.49	0.13	0.29	5	5	4	10	10	11	4	4	3	10	7	9	0.04	0.1
ENSMUSG00000082568				0.49	0.01	0.03	126	100	84	160	140	150	101	79	59	165	100	125	1.34	2.24
ENSMUSG00000054321	72504	Taf4b	TATA-box binding protein associated factor 4b	0.49	0	0.02	79	95	91	134	124	123	63	75	64	139	88	102	0.96	1.58	03022;05016	Basal transcription factors - Mus musculus (mouse);Huntington's disease - Mus musculus (mouse)
ENSMUSG00000052384	224109	Nrros	negative regulator of reactive oxygen species	0.49	0.01	0.03	66	61	78	102	86	108	53	48	55	105	61	90	1.07	1.77
ENSMUSG00000082210				0.49	0.11	0.26	1	4	1	6	1	11	1	3	1	6	1	9	0.28	0.9
ENSMUSG00000026991	227937	Pkp4	plakophilin 4	0.49	0	0	736	625	642	922	976	938	588	492	452	953	695	779	8.07	13.1
ENSMUSG00000033386	20321	Frrs1	ferric-chelate reductase 1	0.49	0	0.01	152	160	104	205	191	200	121	126	73	212	136	166	3.21	5.3
ENSMUSG00000060862	230848	Zbtb40	zinc finger and BTB domain containing 40	0.49	0	0.02	105	90	104	136	164	134	84	71	73	141	117	111	0.77	1.28
ENSMUSG00000087107	100043636	AI662270	expressed sequence AI662270	0.49	0	0	153	166	148	202	226	241	122	131	104	209	161	200	6.08	10
ENSMUSG00000035754	216156	Wdr18	WD repeat domain 18	0.49	0	0.02	81	90	87	138	111	120	65	71	61	143	79	100	1.63	2.67
ENSMUSG00000046387	93888	Pcdhb17	protocadherin beta 17	0.49	0.06	0.17	24	19	26	28	39	39	19	15	18	29	28	32	0.39	0.69
ENSMUSG00000079065	100042165	BC005561	cDNA sequence BC005561	0.49	0	0.02	162	105	78	161	171	169	129	83	55	167	122	140	1.23	2.06
ENSMUSG00000063200	70078	Nol7	nucleolar protein 7	0.49	0	0	402	299	260	484	469	417	321	235	183	501	334	346	9.83	16.1
ENSMUSG00000021427	107513	Ssr1	signal sequence receptor, alpha	0.49	0	0	820	779	682	1075	1027	1116	655	613	480	1112	732	927	4.55	7.38	4141	Protein processing in endoplasmic reticulum - Mus musculus (mouse)
ENSMUSG00000073542	225659	Cep76	centrosomal protein 76	0.49	0	0.02	80	97	74	111	116	135	64	76	52	115	83	112	1.17	1.95
ENSMUSG00000029623	231887	Pdap1	PDGFA associated protein 1	0.49	0	0	744	635	595	1100	845	845	594	500	419	1137	602	702	15.58	25.25
ENSMUSG00000023249	235587	Parp3	poly (ADP-ribose) polymerase family, member 3	0.49	0	0	213	236	207	314	298	321	170	186	146	325	212	267	4.12	6.72	3410	Base excision repair - Mus musculus (mouse)
ENSMUSG00000071847	494504	Apcdd1	adenomatosis polyposis coli down-regulated 1	0.49	0.04	0.13	23	30	31	36	46	46	18	24	22	37	33	38	0.56	0.97
ENSMUSG00000029335	110075	Bmp3	bone morphogenetic protein 3	0.49	0.01	0.04	124	160	107	175	184	209	99	126	75	181	131	174	2.33	3.9
ENSMUSG00000086894	100504231	Gm15708	predicted gene 15708	0.49	0.12	0.28	3	15	7	12	24	10	2	12	5	12	17	8	0.26	0.54
ENSMUSG00000022211	268747	Lrrc16b	leucine rich repeat containing 16B	0.49	0.11	0.26	5	1	1	5	10	5	4	1	1	5	7	4	0.03	0.09
ENSMUSG00000025192	93685	Entpd7	ectonucleoside triphosphate diphosphohydrolase 7	0.49	0	0	205	189	215	308	281	274	164	149	151	318	200	228	1.92	3.11
ENSMUSG00000029154	231293	Cwh43	cell wall biogenesis 43 C-terminal homolog	0.49	0	0	369	285	293	460	428	461	295	224	206	476	305	383	6.45	10.57
ENSMUSG00000097662	328489	A630020A06	uncharacterized A630020A06	0.49	0.13	0.29	10	1	1	3	11	16	8	1	1	3	8	13	0.07	0.18
ENSMUSG00000025626	70998	Phf6	PHD finger protein 6	0.49	0	0	254	191	162	264	292	313	203	150	114	273	208	260	2.58	4.27
ENSMUSG00000026754	76899	Golga1	golgi autoantigen, golgin subfamily a, 1	0.49	0	0	314	293	308	461	446	389	251	231	217	477	318	323	3.58	5.79
ENSMUSG00000024360	225363	Etf1	eukaryotic translation termination factor 1	0.49	0	0	1324	1117	925	1619	1593	1545	1057	879	651	1674	1135	1283	16.82	27.33	3015	mRNA surveillance pathway - Mus musculus (mouse)
ENSMUSG00000032940	224344	Rbm11	RNA binding motif protein 11	0.49	0.12	0.27	0	3	3	6	3	7	0	2	2	6	2	6	0.04	0.12
ENSMUSG00000097471	67765	5830432E09Rik	RIKEN cDNA 5830432E09 gene	0.49	0.08	0.21	13	20	18	25	20	35	10	16	13	26	14	29	0.27	0.48
ENSMUSG00000032040	69305	Dcps	decapping enzyme, scavenger	0.49	0	0.01	96	107	139	161	145	181	77	84	98	167	103	150	4.42	7.2	3018	RNA degradation - Mus musculus (mouse)
ENSMUSG00000038828	68796	Tmem214	transmembrane protein 214	0.49	0	0	267	246	260	412	358	325	213	194	183	426	255	270	3.16	5.12
ENSMUSG00000018362	16647	Kpna2	karyopherin (importin) alpha 2	0.49	0	0	312	318	297	475	444	389	249	250	209	491	316	323	8.38	13.54
ENSMUSG00000073139	236848	BC023829	cDNA sequence BC023829	0.49	0.01	0.04	78	53	54	85	100	85	62	42	38	88	71	71	1.41	2.37
ENSMUSG00000022074	21933	Tnfrsf10b	tumor necrosis factor receptor superfamily, member 10b	0.49	0.01	0.05	70	52	50	62	83	110	56	41	35	64	59	91	1.01	1.72	04060;04210;04650	Cytokine-cytokine receptor interaction - Mus musculus (mouse);Apoptosis - Mus musculus (mouse);Natural killer cell mediated cytotoxicity - Mus musculus (mouse)
ENSMUSG00000084950	434064	Gm5577	predicted gene 5577	0.49	0.13	0.28	3	3	1	8	6	4	2	2	1	8	4	3	0.08	0.25
ENSMUSG00000024095	72692	Hnrnpll	heterogeneous nuclear ribonucleoprotein L-like	0.48	0	0	354	254	264	401	467	373	283	200	186	415	333	310	3.48	5.68
ENSMUSG00000076752				0.48	0.13	0.29	5	11	7	15	13	13	4	9	5	16	9	11	0.87	1.75
ENSMUSG00000031803	72297	B3gnt3	UDP-GlcNAc:betaGal beta-1,3-N-acetylglucosaminyltransferase 3	0.48	0	0	254	180	196	307	292	295	203	142	138	317	208	245	5.57	9.06	00601;01100	Glycosphingolipid biosynthesis - lacto and neolacto series - Mus musculus (mouse);Metabolic pathways - Mus musculus (mouse)
ENSMUSG00000057522	20747	Spop	speckle-type POZ protein	0.48	0	0	441	377	277	522	501	532	352	297	195	540	357	442	6.62	10.84
ENSMUSG00000024222	14229	Fkbp5	FK506 binding protein 5	0.48	0	0	637	635	553	937	952	697	509	500	389	969	678	579	8.79	14.23
ENSMUSG00000049093	209590	Il23r	interleukin 23 receptor	0.48	0.13	0.29	10	3	6	8	14	13	8	2	4	8	10	11	0.14	0.3	04060;04630	Cytokine-cytokine receptor interaction - Mus musculus (mouse);Jak-STAT signaling pathway - Mus musculus (mouse)
ENSMUSG00000048865	226652	Arhgap30	Rho GTPase activating protein 30	0.48	0	0	287	338	381	502	425	494	229	266	268	519	303	410	3.74	6.05
ENSMUSG00000003868	20174	Ruvbl2	RuvB-like protein 2	0.48	0	0	279	287	321	486	358	400	223	226	226	503	255	332	7.45	11.95
ENSMUSG00000024735	28000	Prpf19	pre-mRNA processing factor 19	0.48	0	0	259	259	260	362	314	426	207	204	183	374	224	354	2.33	3.79	03040;04120	Spliceosome - Mus musculus (mouse);Ubiquitin mediated proteolysis - Mus musculus (mouse)
ENSMUSG00000034574	208846	Daam1	dishevelled associated activator of morphogenesis 1	0.48	0	0	974	940	925	1299	1388	1309	778	740	651	1343	989	1087	8.79	14.18	4310	Wnt signaling pathway - Mus musculus (mouse)
ENSMUSG00000039153	12393	Runx2	runt related transcription factor 2	0.48	0.04	0.11	38	38	31	46	49	65	30	30	22	48	35	54	0.31	0.53
ENSMUSG00000061099	14447	Gapdhs	glyceraldehyde-3-phosphate dehydrogenase, spermatogenic	0.48	0.11	0.26	3	1	1	4	6	6	2	1	1	4	4	5	0.07	0.23	00010;01100	Glycolysis / Gluconeogenesis - Mus musculus (mouse);Metabolic pathways - Mus musculus (mouse)
ENSMUSG00000015094	18146	Npdc1	neural proliferation, differentiation and control 1	0.48	0.01	0.04	70	85	85	123	107	116	56	67	60	127	76	96	2.97	4.87
ENSMUSG00000028367	22166	Txn1	thioredoxin 1	0.48	0	0	2175	1386	1382	2450	2435	2120	1737	1091	973	2533	1735	1761	87.15	141.84
ENSMUSG00000068855	319176	Hist2h2ac	histone cluster 2, H2ac	0.48	0	0.01	453	605	567	1014	670	631	362	476	399	1049	477	524	58.22	94.64	5322	Systemic lupus erythematosus - Mus musculus (mouse)
ENSMUSG00000031097	21953	Tnni2	troponin I, skeletal, fast 2	0.48	0.13	0.29	1	6	4	10	6	10	1	5	3	10	4	8	0.25	0.6
ENSMUSG00000080780				0.48	0.13	0.28	4	5	0	7	11	5	3	4	0	7	8	4	0.17	0.51
ENSMUSG00000038400	65112	Pmepa1	prostate transmembrane protein, androgen induced 1	0.48	0	0	178	191	189	275	241	270	142	150	133	284	172	224	2.29	3.7
ENSMUSG00000031309	110651	Rps6ka3	ribosomal protein S6 kinase polypeptide 3	0.48	0	0	1376	1207	960	1699	1663	1635	1099	950	676	1757	1185	1358	9.07	14.7	04010;04114;04150;04720;04722;04914	MAPK signaling pathway - Mus musculus (mouse);Oocyte meiosis - Mus musculus (mouse);mTOR signaling pathway - Mus musculus (mouse);Long-term potentiation - Mus musculus (mouse);Neurotrophin signaling pathway - Mus musculus (mouse);Progesterone-mediated oocyte maturation - Mus musculus (mouse)
ENSMUSG00000094685				0.48	0.12	0.27	6	22	14	19	32	18	5	17	10	20	23	15	0.62	1.17
ENSMUSG00000026628	11910	Atf3	activating transcription factor 3	0.48	0	0.02	174	122	132	220	154	237	139	96	93	227	110	197	4.01	6.6
ENSMUSG00000027014	80744	Cwc22	CWC22 spliceosome-associated protein	0.48	0	0	225	226	199	312	305	305	180	178	140	323	217	253	3.48	5.66
ENSMUSG00000081608				0.48	0.09	0.23	0	0	1	2	6	4	0	0	1	2	4	3	0.04	0.39
ENSMUSG00000041773	13803	Enc1	ectodermal-neural cortex 1	0.48	0	0.02	104	133	105	165	143	181	83	105	74	171	102	150	1.34	2.21
ENSMUSG00000069266	326620	Hist1h4b	histone cluster 1, H4b	0.48	0.13	0.29	3	4	3	8	7	5	2	3	2	8	5	4	0.35	0.85	5322	Systemic lupus erythematosus - Mus musculus (mouse)
ENSMUSG00000025921	98711	Rdh10	retinol dehydrogenase 10 (all-trans)	0.48	0	0	198	193	153	255	253	265	158	152	108	264	180	220	2.82	4.6	00830;01100	Retinol metabolism - Mus musculus (mouse);Metabolic pathways - Mus musculus (mouse)
ENSMUSG00000078122	100038363	F630028O10Rik	RIKEN cDNA F630028O10 gene	0.48	0.03	0.09	88	99	114	111	163	167	70	78	80	115	116	139	1.72	2.9
ENSMUSG00000087306				0.48	0.04	0.11	29	33	40	54	39	55	23	26	28	56	28	46	0.42	0.71
ENSMUSG00000098183				0.48	0	0	207	264	261	362	264	409	165	208	184	374	188	340	15.81	25.69
ENSMUSG00000074802	237436	Gas2l3	growth arrest-specific 2 like 3	0.48	0	0.01	143	118	145	224	166	183	114	93	102	232	118	152	1.12	1.81
ENSMUSG00000042606	233876	Hirip3	HIRA interacting protein 3	0.48	0	0	157	127	122	202	182	190	125	100	86	209	130	158	2.72	4.43
ENSMUSG00000029177	12615	Cenpa	centromere protein A	0.48	0	0.02	63	72	87	98	104	116	50	57	61	101	74	96	3.06	5
ENSMUSG00000035493	21810	Tgfbi	transforming growth factor, beta induced	0.48	0	0	536	540	537	731	745	793	428	425	378	756	531	659	11.2	18.09
ENSMUSG00000097762				0.48	0.14	0.3	5	8	9	14	8	16	4	6	6	14	6	13	0.13	0.28
ENSMUSG00000098063				0.48	0.13	0.29	8	13	6	8	24	16	6	10	4	8	17	13	0.38	0.8
ENSMUSG00000022385	29870	Gtse1	G two S phase expressed protein 1	0.48	0.03	0.1	35	67	51	90	60	73	28	53	36	93	43	61	1.05	1.75	4115	p53 signaling pathway - Mus musculus (mouse)
ENSMUSG00000072571	619301	Tmem253	transmembrane protein 253	0.48	0.01	0.03	76	60	75	102	91	108	61	47	53	105	65	90	3.21	5.24
ENSMUSG00000041459	230908	Tardbp	TAR DNA binding protein	0.48	0	0	773	567	506	837	815	951	617	446	356	866	581	790	4.57	7.44
ENSMUSG00000030042	66979	Pole4	polymerase (DNA-directed), epsilon 4 (p12 subunit)	0.48	0	0.01	120	149	124	199	157	199	96	117	87	206	112	165	4.13	6.7	00230;00240;01100;03030;03410;03420	Purine metabolism - Mus musculus (mouse);Pyrimidine metabolism - Mus musculus (mouse);Metabolic pathways - Mus musculus (mouse);DNA replication - Mus musculus (mouse);Base excision repair - Mus musculus (mouse);Nucleotide excision repair - Mus musculus (mouse)
ENSMUSG00000097657				0.48	0.14	0.31	5	8	4	11	4	17	4	6	3	11	3	14	0.11	0.24
ENSMUSG00000029283	12545	Cdc7	cell division cycle 7 (S. cerevisiae)	0.48	0.04	0.12	65	37	37	63	62	82	52	29	26	65	44	68	0.7	1.2	4110	Cell cycle - Mus musculus (mouse)
ENSMUSG00000012483	68240	Rpa3	replication protein A3	0.48	0.01	0.04	75	74	74	107	104	108	60	58	52	111	74	90	6.07	10	03030;03420;03430;03440	DNA replication - Mus musculus (mouse);Nucleotide excision repair - Mus musculus (mouse);Mismatch repair - Mus musculus (mouse);Homologous recombination - Mus musculus (mouse)
ENSMUSG00000022247	67832	Brix1	BRX1, biogenesis of ribosomes	0.48	0	0	165	152	145	199	205	252	132	120	102	206	146	209	3.23	5.27
ENSMUSG00000052033	109054	Pfdn4	prefoldin 4	0.48	0.02	0.06	81	58	57	120	91	71	65	46	40	124	65	59	3.5	5.75
ENSMUSG00000093760				0.48	0.09	0.23	15	18	13	26	15	30	12	14	9	27	11	25	0.81	1.46
ENSMUSG00000036208	212547	Nepro	nucleolus and neural progenitor protein	0.48	0	0.01	114	100	112	170	143	147	91	79	79	176	102	122	1.62	2.62
ENSMUSG00000055240	22643	Zfp101	zinc finger protein 101	0.48	0.01	0.03	78	69	81	111	97	116	62	54	57	115	69	96	1.13	1.85
ENSMUSG00000030282	12764	Cmas	cytidine monophospho-N-acetylneuraminic acid synthetase	0.48	0	0	652	640	695	913	967	906	521	504	489	944	689	753	21.02	33.74	00520;01100	Amino sugar and nucleotide sugar metabolism - Mus musculus (mouse);Metabolic pathways - Mus musculus (mouse)
ENSMUSG00000020490	192194	Btnl10	butyrophilin-like 10	0.48	0.14	0.31	6	5	7	6	13	16	5	4	5	6	9	13	0.08	0.17
ENSMUSG00000030611	67994	Mrps11	mitochondrial ribosomal protein S11	0.48	0.01	0.03	76	62	71	107	97	94	61	49	50	111	69	78	3.69	6.01
ENSMUSG00000070031	434484	Sp140	Sp140 nuclear body protein	0.48	0	0.01	104	140	132	179	180	172	83	110	93	185	128	143	2.9	4.68
ENSMUSG00000031527	67276	Eri1	exoribonuclease 1	0.48	0	0	376	319	335	468	507	472	300	251	236	484	361	392	3.78	6.08
ENSMUSG00000030107	24110	Usp18	ubiquitin specific peptidase 18	0.48	0.03	0.09	45	60	58	85	69	82	36	47	41	88	49	68	1.72	2.84
ENSMUSG00000093483	613254	AA465934	expressed sequence AA465934	0.48	0.14	0.31	0	5	6	9	6	8	0	4	4	9	4	7	0.43	1.03
ENSMUSG00000019971	216274	Cep290	centrosomal protein 290	0.47	0.02	0.06	164	112	89	175	168	185	131	88	63	181	120	154	0.84	1.41
ENSMUSG00000045365				0.47	0	0	208	220	203	305	272	309	166	173	143	315	194	257	3.89	6.27
ENSMUSG00000024610	16149	Cd74	CD74 antigen (invariant polypeptide of major histocompatibility complex, class II antigen-associated)	0.47	0	0	2771	3317	3527	4584	4066	4848	2213	2611	2483	4740	2897	4027	127.13	204.53	4612	Antigen processing and presentation - Mus musculus (mouse)
ENSMUSG00000095612				0.47	0.12	0.28	14	11	10	17	15	26	11	9	7	18	11	22	1.85	3.61
ENSMUSG00000028282	26885	Casp8ap2	caspase 8 associated protein 2	0.47	0	0.02	430	282	226	425	493	420	343	222	159	439	351	349	2.55	4.19
ENSMUSG00000006378	14429	Galr3	galanin receptor 3	0.47	0.01	0.05	59	53	67	78	80	99	47	42	47	81	57	82	1.41	2.33	04080;00260	Neuroactive ligand-receptor interaction - Mus musculus (mouse);Glycine, serine and threonine metabolism - Mus musculus (mouse)
ENSMUSG00000025145	217366	Lrrc45	leucine rich repeat containing 45	0.47	0	0.01	138	123	134	202	174	179	110	97	94	209	124	149	2.94	4.75
ENSMUSG00000041346	216853	Wrap53	WD repeat containing, antisense to Trp53	0.47	0.07	0.19	29	20	23	39	31	39	23	16	16	40	22	32	0.71	1.22
ENSMUSG00000044447	68813	Dock5	dedicator of cytokinesis 5	0.47	0	0	1059	988	1058	1387	1439	1512	846	778	745	1434	1025	1256	5.59	8.96
ENSMUSG00000079254				0.47	0.02	0.06	46	42	44	68	65	59	37	33	31	70	46	49	0.65	1.08
ENSMUSG00000088119				0.47	0.11	0.26	1	3	0	4	4	6	1	2	0	4	3	5	0.73	3.18
ENSMUSG00000032557	66663	Uba5	ubiquitin-like modifier activating enzyme 5	0.47	0	0	284	224	232	365	349	325	227	176	163	377	249	270	5.71	9.21
ENSMUSG00000027195	56348	Hsd17b12	hydroxysteroid (17-beta) dehydrogenase 12	0.47	0	0	814	717	652	959	1020	1075	650	564	459	992	727	893	21.3	34.29	00140;01040;01100	Steroid hormone biosynthesis - Mus musculus (mouse);Biosynthesis of unsaturated fatty acids - Mus musculus (mouse);Metabolic pathways - Mus musculus (mouse)
ENSMUSG00000036206	98402	Sh3bp4	SH3-domain binding protein 4	0.47	0	0.01	130	150	129	217	206	158	104	118	91	224	147	131	1.52	2.47
ENSMUSG00000085754				0.47	0.13	0.28	4	3	6	7	10	11	3	2	4	7	7	9	0.18	0.47
ENSMUSG00000029504	69663	Ddx51	DEAD (Asp-Glu-Ala-Asp) box polypeptide 51	0.47	0.04	0.12	31	52	37	60	46	70	25	41	26	62	33	58	0.46	0.78
ENSMUSG00000020580	19878	Rock2	Rho-associated coiled-coil containing protein kinase 2	0.47	0.02	0.07	2555	1749	1142	2789	2720	2356	2040	1377	804	2884	1938	1957	12.55	20.89	04062;04270;04310;04350;04360;04510;04670;04810	Chemokine signaling pathway - Mus musculus (mouse);Vascular smooth muscle contraction - Mus musculus (mouse);Wnt signaling pathway - Mus musculus (mouse);TGF-beta signaling pathway - Mus musculus (mouse);Axon guidance - Mus musculus (mouse);Focal adhesion - Mus musculus (mouse);Leukocyte transendothelial migration - Mus musculus (mouse);Regulation of actin cytoskeleton - Mus musculus (mouse)
ENSMUSG00000061232	14972	H2-K1	histocompatibility 2, K1, K region	0.47	0	0	662	778	726	1026	963	1033	529	612	511	1061	686	858	21.51	34.41	04144;04145;04514;04612;04650;04940;05320;05330;05332;05416	Endocytosis - Mus musculus (mouse);Phagosome - Mus musculus (mouse);Cell adhesion molecules (CAMs) - Mus musculus (mouse);Antigen processing and presentation - Mus musculus (mouse);Natural killer cell mediated cytotoxicity - Mus musculus (mouse);Type I diabetes mellitus - Mus musculus (mouse);Autoimmune thyroid disease - Mus musculus (mouse);Allograft rejection - Mus musculus (mouse);Graft-versus…
ENSMUSG00000029467	11938	Atp2a2	ATPase, Ca++ transporting, cardiac muscle, slow twitch 2	0.47	0	0	2898	2869	2699	3833	3766	4193	2314	2258	1900	3964	2683	3483	35.04	56.08	04020;04260;04972;05010;05410;05412;05414	Calcium signaling pathway - Mus musculus (mouse);Cardiac muscle contraction - Mus musculus (mouse);Pancreatic secretion - Mus musculus (mouse);Alzheimer's disease - Mus musculus (mouse);Hypertrophic cardiomyopathy (HCM) - Mus musculus (mouse);Arrhythmogenic right ventricular cardiomyopathy (ARVC) - Mus musculus (mouse);Dilated cardiomyopathy - Mus musculus (mouse)
ENSMUSG00000029507	56361	Pus1	pseudouridine synthase 1	0.47	0	0.02	98	104	99	131	128	170	78	82	70	135	91	141	3	4.91
ENSMUSG00000029149	69815	Krtcap3	keratinocyte associated protein 3	0.47	0	0.02	99	76	72	123	112	117	79	60	51	127	80	97	4.22	6.9
[truncated: 14,781 more rows]

## Sheet: adjusted p-value<=0.05
Dataset S2: Global gene expression changes within BALB/c mice (DESeq2 analysis cecum uninfected vs. YP147 (ΔcnfY) at 5 dpi)
Ensembl ID	Entrez ID	Gene symbol	Gene name	log2 fc (uninfected 5dpi vs YPIII ΔcnfY 5dpi)	p-value	adjusted p-value	DESeq2 normalized read counts 5dpi_uninfected_1	DESeq2 normalized read counts 5dpi_uninfected_2	DESeq2 normalized read counts 5dpi_uninfected_3	DESeq2 normalized read counts 5dpi_YPIIIΔcnfY_1	DESeq2 normalized read counts 5dpi_YPIIIΔcnfY_2	DESeq2 read normalized counts 5dpi_YPIIIΔcnfY_3	Raw read counts 5dpi_uninfected_1	Raw read counts 5dpi_uninfected_2	Raw read counts 5dpi_uninfected_3	Raw read counts 5dpi_YPIIIΔcnfY_1	Raw read counts 5dpi_YPIIIΔcnfY_2	Raw read counts 5dpi_YPIIIΔcnfY_3	mean RPKM 5dpi_uninfected	mean RPKM 5dpi_YPIIIΔcnfY	Kegg pathway IDs	Kegg pathway name
ENSMUSG00000032068	76509	Plet1	placenta expressed transcript 1	4.38369	2.20563e-82	1.31147e-78	165.297	149.92	72.4474	4044.24	4746.98	4610.65	132	118	51	4182	3382	3830	3.877	154.864
ENSMUSG00000027398	16176	Il1b	interleukin 1 beta	4.22769	2.86286e-69	6.38346e-66	28.8017	30.4923	24.1491	1072.47	960.063	940.187	23	24	17	1109	684	781	1.14243	46.7076	04010;04060;04210;04380;04620;04621;04623;04640;04940;05010;05020;05140;05142;05143;05144;05146;05323;05332	MAPK signaling pathway - Mus musculus (mouse);Cytokine-cytokine receptor interaction - Mus musculus (mouse);Apoptosis - Mus musculus (mouse);Osteoclast differentiation - Mus musculus (mouse);Toll-like receptor signaling pathway - Mus musculus (mouse);NOD-like receptor signaling pathway - Mus musculus (mouse);Cytosolic DNA-sensing pathway - Mus musculus (mouse);Hematopoietic cell lineage - Mus mus…
ENSMUSG00000020826	18126	Nos2	nitric oxide synthase 2, inducible	3.99263	1.21719e-87	1.08561e-83	57.6033	76.2307	46.8777	1080.2	1150.95	1687.76	46	60	33	1117	820	1402	0.799662	20.06	00330;01100;04020;04146;05140;05142;05145;05146;05200;05222	Arginine and proline metabolism - Mus musculus (mouse);Metabolic pathways - Mus musculus (mouse);Calcium signaling pathway - Mus musculus (mouse);Peroxisome - Mus musculus (mouse);Leishmaniasis - Mus musculus (mouse);Chagas disease (American trypanosomiasis) - Mus musculus (mouse);Toxoplasmosis - Mus musculus (mouse);Amoebiasis - Mus musculus (mouse);Pathways in cancer - Mus musculus (mouse);Smal…
ENSMUSG00000022126	16365	Irg1	immunoresponsive gene 1	3.80727	1.168e-52	9.92134e-50	10.018	5.08204	14.2054	256.27	284.931	229.931	8	4	10	265	203	191	0.209112	6.25293
ENSMUSG00000030142	56619	Clec4e	C-type lectin domain family 4, member e	3.67869	4.95303e-39	1.66702e-36	6.26123	3.81153	2.84107	166.334	160.01	151.682	5	3	2	172	114	126	0.0496492	2.11982
ENSMUSG00000029417	17329	Cxcl9	chemokine (C-X-C motif) ligand 9	3.65909	2.4803e-44	1.07911e-41	71.378	80.0422	95.1759	1537.62	1918.72	2178.92	57	63	67	1590	1367	1810	1.58367	41.4912	04060;04062;04620	Cytokine-cytokine receptor interaction - Mus musculus (mouse);Chemokine signaling pathway - Mus musculus (mouse);Toll-like receptor signaling pathway - Mus musculus (mouse)
ENSMUSG00000043613	17392	Mmp3	matrix metallopeptidase 3	3.49894	4.95278e-39	1.66702e-36	26.2972	24.1397	25.5697	528.981	546.001	704.238	21	19	18	547	389	585	0.786321	21.1865	5323	Rheumatoid arthritis - Mus musculus (mouse)
ENSMUSG00000026822	16819	Lcn2	lipocalin 2	3.48704	9.41585e-35	2.26973e-32	3.75674	3.81153	2.84107	131.52	123.517	146.867	3	3	2	136	88	122	0.140516	6.25141
ENSMUSG00000075602	110454	Ly6a	lymphocyte antigen 6 complex, locus A	3.37797	8.25426e-109	1.47239e-104	150.27	119.428	129.269	1739.74	1392.37	1609.51	120	94	91	1799	992	1337	9.05218	123.567
ENSMUSG00000028859	12986	Csf3r	colony stimulating factor 3 receptor (granulocyte)	3.33558	1.40135e-46	7.57492e-44	6.26123	13.9756	9.94375	168.268	183.872	193.816	5	11	7	174	131	161	0.161587	3.34854	04060;04630;04640;05200	Cytokine-cytokine receptor interaction - Mus musculus (mouse);Jak-STAT signaling pathway - Mus musculus (mouse);Hematopoietic cell lineage - Mus musculus (mouse);Pathways in cancer - Mus musculus (mouse)
ENSMUSG00000040264	14468	Gbp2b	guanylate binding protein 2b	3.26139	3.34412e-61	3.72827e-58	80.1438	91.4768	92.3349	898.397	1079.37	1254.39	64	72	65	929	769	1042	1.62726	22.8878
ENSMUSG00000054072	60440	Iigp1	interferon inducible GTPase 1	3.22365	2.45394e-35	6.07963e-33	204.116	235.045	190.352	2781.26	3504.79	3692.13	163	185	134	2876	2497	3067	3.74791	68.3058
ENSMUSG00000034855	15945	Cxcl10	chemokine (C-X-C motif) ligand 10	3.20808	2.37548e-33	5.29673e-31	7.51348	11.4346	9.94375	147.96	199.311	169.739	6	9	7	153	142	141	0.492082	10.0673	04060;04062;04620;04622;04623	Cytokine-cytokine receptor interaction - Mus musculus (mouse);Chemokine signaling pathway - Mus musculus (mouse);Toll-like receptor signaling pathway - Mus musculus (mouse);RIG-I-like receptor signaling pathway - Mus musculus (mouse);Cytosolic DNA-sensing pathway - Mus musculus (mouse)
ENSMUSG00000044162	414084	Tnip3	TNFAIP3 interacting protein 3	3.20794	1.08259e-50	7.72451e-48	32.5584	21.5987	19.8875	353.943	245.63	327.44	26	17	14	366	175	272	0.363852	5.25584
ENSMUSG00000064246	12654	Chil1	chitinase-like 1	3.14462	1.7298e-30	3.08562e-28	5.00899	6.35256	5.68215	127.652	98.252	96.306	4	5	4	132	70	80	0.172517	3.73003	520	Amino sugar and nucleotide sugar metabolism - Mus musculus (mouse)
ENSMUSG00000028527	11639	Ak4	adenylate kinase 4	3.13477	1.12565e-73	5.01983e-70	131.486	99.0999	53.9804	889.693	1094.81	963.06	105	78	38	920	780	800	1.20439	14.4029	00230;01100	Purine metabolism - Mus musculus (mouse);Metabolic pathways - Mus musculus (mouse)
ENSMUSG00000029371	20311	Cxcl5	chemokine (C-X-C motif) ligand 5	3.11977	1.93118e-22	1.66418e-20	3.75674	0	1.42054	176.005	202.118	237.154	3	0	1	182	144	197	0.0576835	7.95244	04060;04062;05323	Cytokine-cytokine receptor interaction - Mus musculus (mouse);Chemokine signaling pathway - Mus musculus (mouse);Rheumatoid arthritis - Mus musculus (mouse)
ENSMUSG00000052270	14289	Fpr2	formyl peptide receptor 2	3.08998	8.67929e-30	1.43353e-27	1.25225	7.62307	5.68215	98.6399	80.0052	101.121	1	6	4	102	57	84	0.240534	5.27757	04080;05150	Neuroactive ligand-receptor interaction - Mus musculus (mouse);Staphylococcus aureus infection - Mus musculus (mouse)
ENSMUSG00000074195	99709	Clca4b	chloride channel accessory 4B	3.04253	3.03277e-30	5.30377e-28	755.105	612.386	306.836	8289.62	6248.83	8171.56	603	482	216	8572	4452	6788	10.3083	161.965	04740;04972	Olfactory transduction - Mus musculus (mouse);Pancreatic secretion - Mus musculus (mouse)
ENSMUSG00000079363	17472	Gbp4	guanylate binding protein 4	3.02564	1.74827e-44	7.79641e-42	185.332	176.601	146.315	1564.7	1856.96	2116.32	148	139	103	1618	1323	1758	2.07848	26.097
ENSMUSG00000031551	15930	Ido1	indoleamine 2,3-dioxygenase 1	2.98725	6.19755e-50	4.09452e-47	45.0809	40.6564	35.5134	347.174	350.9	481.53	36	32	25	359	250	400	1.35893	15.264	00380;01100;05143	Tryptophan metabolism - Mus musculus (mouse);Metabolic pathways - Mus musculus (mouse);African trypanosomiasis - Mus musculus (mouse)
ENSMUSG00000058427	20310	Cxcl2	chemokine (C-X-C motif) ligand 2	2.97375	2.38117e-24	2.52829e-22	1.25225	0	0	59.9576	44.9152	52.9683	1	0	0	62	32	44	0.0215586	3.19591	04060;04062;04621	Cytokine-cytokine receptor interaction - Mus musculus (mouse);Chemokine signaling pathway - Mus musculus (mouse);NOD-like receptor signaling pathway - Mus musculus (mouse)
ENSMUSG00000041481				2.95452	9.39599e-65	1.39671e-61	37.5674	54.632	65.3447	468.056	467.399	476.715	30	43	46	484	333	396	1.63344	16.7064
ENSMUSG00000040026	20210	Saa3	serum amyloid A 3	2.95208	1.81054e-35	4.5488e-33	100.18	78.7717	56.8215	993.169	781.805	842.677	80	62	40	1027	557	700	8.21603	105.099
ENSMUSG00000024697	14675	Gna14	guanine nucleotide binding protein, alpha 14	2.94026	8.72004e-46	4.09337e-43	50.0899	29.2218	42.6161	312.36	409.851	483.938	40	23	30	323	292	402	0.670072	7.63242	04020;05142;05146	Calcium signaling pathway - Mus musculus (mouse);Chagas disease (American trypanosomiasis) - Mus musculus (mouse);Amoebiasis - Mus musculus (mouse)
ENSMUSG00000027399	16175	Il1a	interleukin 1 alpha	2.88696	8.52281e-27	1.09374e-24	13.7747	10.1641	5.68215	168.268	119.306	107.14	11	8	4	174	85	89	0.276911	4.25015	04010;04060;04210;04380;04640;04940;05020;05140;05323;05332	MAPK signaling pathway - Mus musculus (mouse);Cytokine-cytokine receptor interaction - Mus musculus (mouse);Apoptosis - Mus musculus (mouse);Osteoclast differentiation - Mus musculus (mouse);Hematopoietic cell lineage - Mus musculus (mouse);Type I diabetes mellitus - Mus musculus (mouse);Prion diseases - Mus musculus (mouse);Leishmaniasis - Mus musculus (mouse);Rheumatoid arthritis - Mus musculus…
ENSMUSG00000024411	11829	Aqp4	aquaporin 4	2.8858	7.77159e-38	2.34965e-35	353.133	209.634	211.66	2521.12	2895.63	2339.03	282	165	149	2607	2063	1943	2.82212	32.4645	04962;04976	Vasopressin-regulated water reabsorption - Mus musculus (mouse);Bile secretion - Mus musculus (mouse)
ENSMUSG00000031444	14058	F10	coagulation factor X	2.85264	6.38325e-23	5.80941e-21	2.50449	3.81153	1.42054	67.6941	49.126	73.4333	2	3	1	70	35	61	0.0571509	1.62753	4610	Complement and coagulation cascades - Mus musculus (mouse)
ENSMUSG00000000204	20558	Slfn4	schlafen 4	2.84407	4.34679e-49	2.67372e-46	37.5674	57.173	41.1956	349.108	402.833	464.676	30	45	29	361	287	386	0.637875	6.56528
ENSMUSG00000060183	56066	Cxcl11	chemokine (C-X-C motif) ligand 11	2.83738	3.25774e-24	3.39833e-22	3.75674	12.7051	19.8875	168.268	176.854	168.535	3	10	14	174	126	140	0.180466	2.88567	04060;04062;04620	Cytokine-cytokine receptor interaction - Mus musculus (mouse);Chemokine signaling pathway - Mus musculus (mouse);Toll-like receptor signaling pathway - Mus musculus (mouse)
ENSMUSG00000041193	18784	Pla2g5	phospholipase A2, group V	2.82255	8.04324e-46	3.87771e-43	42.5764	24.1397	29.8313	282.381	300.37	254.007	34	19	21	292	214	211	0.782479	7.77872	00564;00565;00590;00591;00592;01100;04010;04270;04370;04664;04730;04912;04972;04975;05145	Glycerophospholipid metabolism - Mus musculus (mouse);Ether lipid metabolism - Mus musculus (mouse);Arachidonic acid metabolism - Mus musculus (mouse);Linoleic acid metabolism - Mus musculus (mouse);alpha-Linolenic acid metabolism - Mus musculus (mouse);Metabolic pathways - Mus musculus (mouse);MAPK signaling pathway - Mus musculus (mouse);Vascular smooth muscle contraction - Mus musculus (mouse)…
ENSMUSG00000054588				2.80164	8.11838e-23	7.31392e-21	3.75674	8.89358	17.0464	115.08	140.36	148.07	3	7	12	119	100	123	0.15867	2.44325
ENSMUSG00000073555	240327	Gm4951	predicted gene 4951	2.79392	1.90159e-43	8.07633e-41	35.0629	43.1974	34.0929	264.974	324.232	379.205	28	34	24	274	231	315	0.789482	7.83395
ENSMUSG00000028655	76574	Mfsd2a	major facilitator superfamily domain containing 2A	2.7925	1.41866e-22	1.23444e-20	11.2702	15.2461	9.94375	162.466	103.866	210.669	9	12	7	168	74	175	0.314649	4.76641
ENSMUSG00000090942	240328	F830016B08Rik	RIKEN cDNA F830016B08 gene	2.74339	4.49423e-32	8.90757e-30	25.0449	27.9512	34.0929	219.522	225.98	352.721	20	22	24	227	161	293	0.492926	5.19921
ENSMUSG00000012428	117167	Steap4	STEAP family member 4	2.73029	1.53173e-69	3.90329e-66	66.3691	68.6076	58.242	453.55	468.803	524.868	53	54	41	469	334	436	1.143	9.84644
ENSMUSG00000066363	238393	Serpina3f	serine (or cysteine) peptidase inhibitor, clade A, member 3F	2.7264	2.3823e-30	4.20746e-28	11.2702	16.5166	17.0464	144.092	124.92	151.682	9	13	12	149	89	126	0.372213	3.99899
ENSMUSG00000001131	21857	Timp1	tissue inhibitor of metalloproteinase 1	2.7257	7.55202e-23	6.83822e-21	5.00899	5.08204	1.42054	77.3646	70.18	63.8027	4	4	1	80	50	53	0.24001	5.09457
ENSMUSG00000079362				2.70188	1.14898e-31	2.15743e-29	28.8017	26.6807	45.4572	283.348	298.967	311.791	23	21	32	293	213	259	0.437712	4.42348
ENSMUSG00000029380	14825	Cxcl1	chemokine (C-X-C motif) ligand 1	2.69524	4.89501e-20	3.35835e-18	2.50449	2.54102	5.68215	67.6941	57.5476	56.5798	2	2	4	70	41	47	0.211445	4.064	04060;04062;04621	Cytokine-cytokine receptor interaction - Mus musculus (mouse);Chemokine signaling pathway - Mus musculus (mouse);NOD-like receptor signaling pathway - Mus musculus (mouse)
ENSMUSG00000031722	15439	Hp	haptoglobin	2.66071	5.4251e-20	3.70778e-18	16.2792	13.9756	4.26161	211.786	147.378	150.478	13	11	3	219	105	125	0.472878	8.07878
ENSMUSG00000047562	17384	Mmp10	matrix metallopeptidase 10	2.65973	1.04067e-16	5.22913e-15	5.00899	5.08204	4.26161	154.729	157.203	217.892	4	4	3	160	112	181	0.154956	6.60203
ENSMUSG00000025877	212032	Hk3	hexokinase 3	2.6296	2.8129e-22	2.36681e-20	12.5225	7.62307	8.52322	84.134	123.517	114.363	10	6	6	87	88	95	0.165152	2.13443	00010;00051;00052;00500;00520;00524;01100;04910;04930;04973	Glycolysis / Gluconeogenesis - Mus musculus (mouse);Fructose and mannose metabolism - Mus musculus (mouse);Galactose metabolism - Mus musculus (mouse);Starch and sucrose metabolism - Mus musculus (mouse);Amino sugar and nucleotide sugar metabolism - Mus musculus (mouse);Butirosin and neomycin biosynthesis - Mus musculus (mouse);Metabolic pathways - Mus musculus (mouse);Insulin signaling pathway -…
ENSMUSG00000030144	17474	Clec4d	C-type lectin domain family 4, member d	2.60901	1.86493e-17	9.96006e-16	1.25225	2.54102	0	45.4517	42.108	54.1721	1	2	0	47	30	45	0.0520905	2.26983
ENSMUSG00000055978	14344	Fut2	fucosyltransferase 2	2.59998	1.07728e-67	1.92164e-64	811.456	614.927	512.814	4029.73	5024.89	4002.72	648	484	361	4167	3580	3325	12.538	96.9632	00601;00603;01100	Glycosphingolipid biosynthesis - lacto and neolacto series - Mus musculus (mouse);Glycosphingolipid biosynthesis - globo series - Mus musculus (mouse);Metabolic pathways - Mus musculus (mouse)
ENSMUSG00000068452	214593	Duox2	dual oxidase 2	2.59703	2.43277e-64	3.33813e-61	408.232	362.096	258.538	2206.83	2203.65	2554.52	326	285	182	2282	1570	2122	3.31734	25.9137
ENSMUSG00000022582	546644	Ly6g	lymphocyte antigen 6 complex, locus G	2.58908	6.2996e-25	7.20335e-23	18.7837	16.5166	9.94375	114.113	141.764	128.809	15	13	7	118	101	107	2.48983	24.4042
ENSMUSG00000078922	21822	Tgtp1	T cell specific GTPase 1	2.56541	4.50065e-19	2.83684e-17	3.75674	8.89358	9.94375	57.0564	96.8484	91.4907	3	7	7	59	69	76	0.149946	1.85639
ENSMUSG00000032691	216799	Nlrp3	NLR family, pyrin domain containing 3	2.55812	9.61969e-23	8.5798e-21	11.2702	8.89358	1.42054	88.0023	72.9872	80.6563	9	7	1	91	52	67	0.0984452	1.28207	4621	NOD-like receptor signaling pathway - Mus musculus (mouse)
ENSMUSG00000034438	76074	Gbp8	guanylate-binding protein 8	2.54675	3.25795e-33	7.17472e-31	33.8107	16.5166	28.4107	181.807	168.432	231.134	27	13	20	188	120	192	0.595416	5.06364
ENSMUSG00000027068	241452	Dhrs9	dehydrogenase/reductase (SDR family) member 9	2.5345	2.05352e-61	2.44204e-58	216.639	256.643	217.342	1431.25	1539.75	1480.7	173	202	153	1480	1097	1230	2.99965	22.1695	00830;01100	Retinol metabolism - Mus musculus (mouse);Metabolic pathways - Mus musculus (mouse)
ENSMUSG00000030187	16633	Klra2	killer cell lectin-like receptor, subfamily A, member 2	2.52991	1.20057e-22	1.05497e-20	12.5225	8.89358	9.94375	79.2988	94.0412	116.771	10	7	7	82	67	97	0.323712	3.4532
ENSMUSG00000082976	100504014	Gm15056	predicted gene 15056	2.52024	1.43762e-15	6.39506e-14	1.25225	3.81153	1.42054	47.3858	43.5116	43.3377	1	3	1	49	31	36	0.320869	7.62939
ENSMUSG00000042265	58217	Trem1	triggering receptor expressed on myeloid cells 1	2.50467	9.83995e-16	4.46629e-14	0	0	0	31.9129	44.9152	27.688	0	0	0	33	32	23	0	0.740656
ENSMUSG00000078921	100039796	Tgtp2	T cell specific GTPase 2	2.50351	6.60108e-28	9.42001e-26	23.7927	19.0577	26.9902	173.103	161.414	193.816	19	15	19	179	115	161	0.463316	4.01875
ENSMUSG00000049281	235281	Scn3b	sodium channel, voltage-gated, type III, beta	2.49829	1.98786e-21	1.53504e-19	31.3062	17.7872	18.467	174.07	273.702	123.994	25	14	13	180	195	103	0.277084	2.67652
ENSMUSG00000047728	223631	BC025446	cDNA sequence BC025446	2.49681	1.36033e-17	7.37553e-16	7.51348	11.4346	5.68215	81.2329	78.6016	69.8218	6	9	4	84	56	58	0.310084	3.32075
ENSMUSG00000029084	12494	Cd38	CD38 antigen	2.47911	7.9078e-64	1.00757e-60	1026.84	748.331	634.98	4777.27	5611.59	4412.02	820	589	447	4940	3998	3665	14.8102	104.433	00760;01100;04020;04640;04970;04972	Nicotinate and nicotinamide metabolism - Mus musculus (mouse);Metabolic pathways - Mus musculus (mouse);Calcium signaling pathway - Mus musculus (mouse);Hematopoietic cell lineage - Mus musculus (mouse);Salivary secretion - Mus musculus (mouse);Pancreatic secretion - Mus musculus (mouse)
ENSMUSG00000041293	77596	Adgrf1	adhesion G protein-coupled receptor F1	2.46771	1.0688e-14	4.24615e-13	0	1.27051	0	48.3529	25.2648	50.5606	0	1	0	50	18	42	0.00608229	0.69146
ENSMUSG00000027360	15186	Hdc	histidine decarboxylase	2.43318	2.9564e-18	1.75788e-16	8.76572	13.9756	7.10268	88.0023	98.252	111.956	7	11	5	91	70	93	0.122473	1.41105	00340;01100	Histidine metabolism - Mus musculus (mouse);Metabolic pathways - Mus musculus (mouse)
ENSMUSG00000059089	246256	Fcgr4	Fc receptor, IgG, low affinity IV	2.4162	1.99912e-27	2.76437e-25	20.0359	34.3038	25.5697	159.565	160.01	221.504	16	27	18	165	114	184	1.18445	9.23214	04145;04380;04650;05140;05150;05322	Phagosome - Mus musculus (mouse);Osteoclast differentiation - Mus musculus (mouse);Natural killer cell mediated cytotoxicity - Mus musculus (mouse);Leishmaniasis - Mus musculus (mouse);Staphylococcus aureus infection - Mus musculus (mouse);Systemic lupus erythematosus - Mus musculus (mouse)
ENSMUSG00000027225	66811	Duoxa2	dual oxidase maturation factor 2	2.41137	8.8841e-25	9.84314e-23	58.8556	39.3858	29.8313	274.644	322.828	322.625	47	31	21	284	230	268	1.48726	12.3338
ENSMUSG00000053113	12702	Socs3	suppressor of cytokine signaling 3	2.39208	1.19619e-21	9.48342e-20	57.6033	107.993	85.2322	633.423	603.548	630.804	46	85	60	655	430	524	1.83194	15.613	04120;04380;04630;04910;04920;04930;05160	Ubiquitin mediated proteolysis - Mus musculus (mouse);Osteoclast differentiation - Mus musculus (mouse);Jak-STAT signaling pathway - Mus musculus (mouse);Insulin signaling pathway - Mus musculus (mouse);Adipocytokine signaling pathway - Mus musculus (mouse);Type II diabetes mellitus - Mus musculus (mouse);Hepatitis C - Mus musculus (mouse)
ENSMUSG00000085977				2.38459	2.55408e-15	1.08995e-13	6.26123	5.08204	2.84107	44.4847	56.144	84.2677	5	4	2	46	40	70	0.215419	3.26707
ENSMUSG00000021091	20716	Serpina3n	serine (or cysteine) peptidase inhibitor, clade A, member 3N	2.37881	4.23956e-69	8.4028e-66	111.45	125.781	115.063	641.159	670.921	672.938	89	99	81	663	478	559	3.17516	20.5136
ENSMUSG00000057465	20209	Saa2	serum amyloid A 2	2.3363	6.15848e-32	1.19408e-29	62.6123	40.6564	45.4572	291.084	328.442	257.619	50	32	32	301	234	214	4.52392	30.5739
ENSMUSG00000048852	620913	Gm12185	predicted gene 12185	2.3261	3.8646e-18	2.26022e-16	11.2702	19.0577	11.3643	88.9693	103.866	130.013	9	15	8	92	74	108	0.147115	1.31338
ENSMUSG00000089672	14727	Lilr4b	leukocyte immunoglobulin-like receptor, subfamily B, member 4B	2.32093	7.31857e-25	8.26257e-23	16.2792	31.7628	14.2054	119.915	141.764	158.905	13	25	10	124	101	132	0.796585	6.20536
ENSMUSG00000009185	20307	Ccl8	chemokine (C-C motif) ligand 8	2.31729	7.75037e-27	1.00182e-24	31.3062	11.4346	35.5134	153.762	138.956	193.816	25	9	25	159	99	161	2.85994	20.3941	04060;04062	Cytokine-cytokine receptor interaction - Mus musculus (mouse);Chemokine signaling pathway - Mus musculus (mouse)
ENSMUSG00000087070	100415914	Gm12505	predicted gene 12505	2.3161	3.86925e-28	5.65736e-26	63.8646	47.0089	35.5134	360.713	298.967	229.931	51	37	25	373	213	191	3.57781	24.9481
ENSMUSG00000074151	434341	Nlrc5	NLR family, CARD domain containing 5	2.31361	1.67379e-35	4.2653e-33	45.0809	64.7961	55.4009	274.644	321.424	369.574	36	51	39	284	229	307	0.443171	2.97356
ENSMUSG00000078853	16145	Igtp	interferon gamma induced GTPase	2.30881	2.96963e-20	2.08552e-18	98.9275	191.847	134.951	843.275	968.484	1134	79	151	95	872	690	942	3.92042	31.1624	5145	Toxoplasmosis - Mus musculus (mouse)
ENSMUSG00000038751	20459	Ptk6	PTK6 protein tyrosine kinase 6	2.29761	1.41067e-51	1.09407e-48	141.504	128.322	106.54	652.764	732.679	645.25	113	101	75	675	522	536	1.89264	11.7231
ENSMUSG00000082292				2.29417	7.73715e-20	5.18854e-18	102.684	143.568	140.633	746.569	943.219	960.652	82	113	99	772	672	798	2.66984	20.9465
ENSMUSG00000068606	225594	Gm4841	predicted gene 4841	2.2462	1.1506e-16	5.74969e-15	12.5225	12.7051	25.5697	81.2329	157.203	132.421	10	10	18	84	112	110	0.335779	2.78697
ENSMUSG00000046688	211550	Tifa	TRAF-interacting protein with forkhead-associated domain	2.21897	1.96524e-38	6.26e-36	144.008	82.5832	73.8679	469.99	550.211	560.982	115	65	52	486	392	466	2.5474	15.4759
ENSMUSG00000028269				2.19916	4.36132e-22	3.61847e-20	458.322	368.448	397.75	2192.32	2513.85	2446.17	366	290	280	2267	1791	2032	8.06097	54.0406
ENSMUSG00000040253	229900	Gbp7	guanylate binding protein 7	2.18598	1.06356e-45	4.86454e-43	358.142	270.619	244.332	1252.34	1497.64	1617.94	286	213	172	1295	1067	1344	2.91738	16.8228
ENSMUSG00000053101	353346	Gpr141	G protein-coupled receptor 141	2.17843	3.1442e-20	2.19946e-18	25.0449	22.8692	18.467	98.6399	152.992	139.644	20	18	13	102	109	116	0.358625	2.43186
ENSMUSG00000071356	18489	Reg3b	regenerating islet-derived 3 beta	2.16026	5.80512e-14	2.12632e-12	9528.34	7050.07	2849.6	46267.9	42611.9	50601.6	7609	5549	2006	47844	30359	42034	471.276	3927
ENSMUSG00000021214	105349	Akr1c18	aldo-keto reductase family 1, member C18	2.14078	1.99431e-12	5.99907e-11	56.3511	26.6807	19.8875	276.579	291.949	256.415	45	21	14	286	208	213	1.57153	14.5508	140	Steroid hormone biosynthesis - Mus musculus (mouse)
ENSMUSG00000079227	12774	Ccr5	chemokine (C-C motif) receptor 5	2.14051	3.93317e-37	1.15016e-34	60.1078	62.255	65.3447	280.447	301.774	347.905	48	49	46	290	215	289	1.19477	6.79794	04060;04062;04144;05145	Cytokine-cytokine receptor interaction - Mus musculus (mouse);Chemokine signaling pathway - Mus musculus (mouse);Endocytosis - Mus musculus (mouse);Toxoplasmosis - Mus musculus (mouse)
ENSMUSG00000047798	246746	Cd300lf	CD300 antigen like family member F	2.13509	2.87148e-15	1.21091e-13	11.2702	11.4346	18.467	72.5294	98.252	110.752	9	9	13	75	70	92	0.196053	1.53305
ENSMUSG00000021281	21928	Tnfaip2	tumor necrosis factor, alpha-induced protein 2	2.11921	2.78532e-41	1.05712e-38	72.6303	97.8294	85.2322	360.713	401.43	461.065	58	77	60	373	286	383	1.22404	6.72473
ENSMUSG00000029915	23845	Clec5a	C-type lectin domain family 5, member a	2.11637	1.51534e-14	5.84001e-13	6.26123	13.9756	11.3643	65.7599	81.4088	66.2104	5	11	8	68	58	55	0.157401	1.21188
ENSMUSG00000021950	11752	Anxa8	annexin A8	2.11049	2.83253e-14	1.06372e-12	18.7837	20.3282	7.10268	121.849	87.0232	113.16	15	16	5	126	62	94	0.453347	3.6597
ENSMUSG00000074892	93961	B3galt5	UDP-Gal:betaGlcNAc beta 1,3-galactosyltransferase, polypeptide 5	2.09078	1.32383e-38	4.29353e-36	821.474	811.857	666.232	2912.78	4777.86	3127.54	656	639	469	3012	3404	2598	8.081	43.4957	00601;00603;01100	Glycosphingolipid biosynthesis - lacto and neolacto series - Mus musculus (mouse);Glycosphingolipid biosynthesis - globo series - Mus musculus (mouse);Metabolic pathways - Mus musculus (mouse)
ENSMUSG00000044254	100102	Pcsk9	proprotein convertase subtilisin/kexin type 9	2.08951	4.59224e-34	1.05021e-31	103.936	81.3127	73.8679	502.87	349.496	379.205	83	64	52	520	249	315	1.36476	7.45257
ENSMUSG00000026180	12765	Cxcr2	chemokine (C-X-C motif) receptor 2	2.08126	2.262e-16	1.09646e-14	13.7747	17.7872	15.6259	78.3317	87.0232	125.198	11	14	11	81	62	104	0.289396	2.05411	04060;04062;04144	Cytokine-cytokine receptor interaction - Mus musculus (mouse);Chemokine signaling pathway - Mus musculus (mouse);Endocytosis - Mus musculus (mouse)
ENSMUSG00000085786				2.07665	2.57616e-23	2.41766e-21	31.3062	24.1397	25.5697	128.619	140.36	152.886	25	19	18	133	100	127	0.67445	4.03914
ENSMUSG00000000628	15277	Hk2	hexokinase 2	2.07382	1.60178e-49	1.02045e-46	802.69	880.464	744.361	3309.27	3727.96	3964.2	641	693	524	3422	2656	3293	8.18246	42.6174	00010;00051;00052;00500;00520;00524;01100;04910;04930;04973	Glycolysis / Gluconeogenesis - Mus musculus (mouse);Fructose and mannose metabolism - Mus musculus (mouse);Galactose metabolism - Mus musculus (mouse);Starch and sucrose metabolism - Mus musculus (mouse);Amino sugar and nucleotide sugar metabolism - Mus musculus (mouse);Butirosin and neomycin biosynthesis - Mus musculus (mouse);Metabolic pathways - Mus musculus (mouse);Insulin signaling pathway -…
ENSMUSG00000042943				2.06667	2.00297e-11	5.26975e-10	1.25225	3.81153	8.52322	42.5506	32.2828	51.7645	1	3	6	44	23	43	0.111224	1.17561
ENSMUSG00000028270	14469	Gbp2	guanylate binding protein 2	2.06082	2.26603e-39	8.08429e-37	368.16	390.047	366.498	1547.29	1834.51	1757.58	294	307	258	1600	1307	1460	8.31395	43.5662
ENSMUSG00000052353	80982	Cemip	cell migration inducing protein, hyaluronan binding	2.06018	1.82172e-11	4.79998e-10	13.7747	29.2218	14.2054	184.708	117.902	195.02	11	23	10	191	84	162	0.149337	1.49937
ENSMUSG00000027514	58203	Zbp1	Z-DNA binding protein 1	2.05831	5.19437e-33	1.11635e-30	110.198	147.379	110.802	521.244	611.97	577.836	88	116	78	539	436	480	2.05934	10.9725	4623	Cytosolic DNA-sensing pathway - Mus musculus (mouse)
ENSMUSG00000005800	17394	Mmp8	matrix metallopeptidase 8	2.05588	1.45268e-10	3.38629e-09	2.50449	1.27051	1.42054	37.7153	46.3188	36.1147	2	1	1	39	33	30	0.0392085	1.0417
ENSMUSG00000016496	60533	Cd274	CD274 antigen	2.05094	2.29107e-36	6.19215e-34	82.6483	87.6653	95.1759	360.713	390.201	459.861	66	69	67	373	278	382	1.36546	7.14885	4514	Cell adhesion molecules (CAMs) - Mus musculus (mouse)
ENSMUSG00000050747	69097	Trim15	tripartite motif-containing 15	2.04636	9.28193e-11	2.23443e-09	85.1528	80.0422	44.0366	788.152	287.738	799.34	68	63	31	815	205	664	2.10092	21.8928
ENSMUSG00000030017	19695	Reg3g	regenerating islet-derived 3 gamma	2.03244	1.46405e-12	4.46423e-11	2597.16	1705.03	759.987	8788.62	10177.5	13284.2	2074	1342	535	9088	7251	11035	44.6057	330.807
ENSMUSG00000096528	545238	G430049J08Rik	RIKEN cDNA G430049J08 gene	2.03116	8.56743e-22	6.88404e-20	28.8017	40.6564	31.2518	151.828	147.378	197.427	23	32	22	157	105	164	0.697356	3.95962
ENSMUSG00000037095	76905	Lrg1	leucine-rich alpha-2-glycoprotein 1	2.02417	9.64484e-14	3.43403e-12	10.018	11.4346	8.52322	57.0564	58.9512	72.2295	8	9	6	59	42	60	0.411906	2.98074
ENSMUSG00000079014	628900	Serpina3i	serine (or cysteine) peptidase inhibitor, clade A, member 3I	2.01926	3.00875e-12	8.78398e-11	7.51348	10.1641	4.26161	55.1223	50.5296	46.9492	6	8	3	57	36	39	0.184414	1.47693
ENSMUSG00000025161	80879	Slc16a3	solute carrier family 16 (monocarboxylic acid transporters), member 3	2.01838	1.20549e-16	5.98984e-15	17.5314	38.1153	29.8313	148.927	110.884	193.816	14	30	21	154	79	161	0.367803	2.24646
ENSMUSG00000035385	20296	Ccl2	chemokine (C-C motif) ligand 2	2.01477	8.63789e-12	2.35961e-10	6.26123	5.08204	4.26161	35.7811	50.5296	42.1339	5	4	3	37	36	35	0.263912	2.49621	4062	Chemokine signaling pathway - Mus musculus (mouse)
ENSMUSG00000079012	20717	Serpina3m	serine (or cysteine) peptidase inhibitor, clade A, member 3M	2.00695	1.70988e-13	5.96885e-12	10.018	8.89358	7.10268	63.8258	57.5476	50.5606	8	7	5	66	41	42	0.290728	2.20481
ENSMUSG00000029082	12182	Bst1	bone marrow stromal cell antigen 1	2.00148	1.03619e-17	5.79423e-16	26.2972	26.6807	19.8875	141.19	91.234	134.828	21	21	14	146	65	112	0.639	3.71441	00760;01100;04020;04970;04972	Nicotinate and nicotinamide metabolism - Mus musculus (mouse);Metabolic pathways - Mus musculus (mouse);Calcium signaling pathway - Mus musculus (mouse);Salivary secretion - Mus musculus (mouse);Pancreatic secretion - Mus musculus (mouse)
ENSMUSG00000055170	15978	Ifng	interferon gamma	1.99549	6.09964e-11	1.50076e-09	0	0	0	22.2423	25.2648	20.465	0	0	0	23	18	17	0	1.19795	03050;04060;04140;04350;04380;04612;04630;04650;04660;04940;05140;05142;05143;05144;05145;05146;05322;05323;05330;05332	Proteasome - Mus musculus (mouse);Cytokine-cytokine receptor interaction - Mus musculus (mouse);Regulation of autophagy - Mus musculus (mouse);TGF-beta signaling pathway - Mus musculus (mouse);Osteoclast differentiation - Mus musculus (mouse);Antigen processing and presentation - Mus musculus (mouse);Jak-STAT signaling pathway - Mus musculus (mouse);Natural killer cell mediated cytotoxicity - Mus…
ENSMUSG00000078763	20555	Slfn1	schlafen 1	1.99351	6.61415e-18	3.75743e-16	28.8017	20.3282	41.1956	141.19	141.764	170.943	23	16	29	146	101	142	0.906235	5.20727
ENSMUSG00000079339	667373	Ifit1bl1	interferon induced protein with tetratricpeptide repeats 1B like 1	1.99271	2.53863e-34	5.88105e-32	314.314	274.43	231.547	1255.24	1296.93	1046.12	251	216	163	1298	924	869	6.86905	34.5413	5160	Hepatitis C - Mus musculus (mouse)
ENSMUSG00000022534	54483	Mefv	Mediterranean fever	1.99217	2.10615e-15	9.09672e-14	13.7747	17.7872	41.1956	123.783	110.884	152.886	11	14	29	128	79	127	0.421569	2.55442	4621	NOD-like receptor signaling pathway - Mus musculus (mouse)
ENSMUSG00000056071	20202	S100a9	S100 calcium binding protein A9 (calgranulin B)	1.98839	4.44882e-10	9.68963e-09	1.25225	1.27051	5.68215	496.101	331.25	568.205	1	1	4	513	236	472	0.299324	57.6633
ENSMUSG00000035004	80719	Igsf6	immunoglobulin superfamily, member 6	1.97307	3.93503e-29	6.26724e-27	45.0809	66.0666	56.8215	225.325	231.594	279.287	36	52	40	233	165	232	1.46674	7.38183
ENSMUSG00000050762	213171	Prss27	protease, serine 27	1.96601	4.796e-10	1.04077e-08	1.25225	1.27051	0	16.44	26.6684	22.8727	1	1	0	17	19	19	0.0368379	1.12268
ENSMUSG00000074115	20208	Saa1	serum amyloid A 1	1.96181	1.85861e-16	9.08326e-15	1505.2	883.005	831.014	5360.4	5984.95	4537.22	1202	695	585	5543	4264	3769	98.4618	557.897
ENSMUSG00000049103	12772	Ccr2	chemokine (C-C motif) receptor 2	1.94702	4.08532e-30	6.94037e-28	100.18	85.1242	106.54	371.35	442.134	441.804	80	67	75	384	315	367	1.01386	4.99724	04060;04062	Cytokine-cytokine receptor interaction - Mus musculus (mouse);Chemokine signaling pathway - Mus musculus (mouse)
ENSMUSG00000024679	68774	Ms4a6d	membrane-spanning 4-domains, subfamily A, member 6D	1.93418	1.14858e-28	1.75114e-26	78.8915	48.2794	52.5598	242.732	266.684	260.026	63	38	37	251	190	216	2.34985	11.572
ENSMUSG00000019987	11846	Arg1	arginase, liver	1.93154	2.13274e-11	5.58646e-10	1.25225	7.62307	9.94375	43.5176	54.7404	50.5606	1	6	7	45	39	42	0.240121	2.1498	00330;01100;05146	Arginine and proline metabolism - Mus musculus (mouse);Metabolic pathways - Mus musculus (mouse);Amoebiasis - Mus musculus (mouse)
ENSMUSG00000095788	320832	Sirpb1a	signal-regulatory protein beta 1A	1.9307	1.51182e-09	3.03351e-08	1.25225	2.54102	0	23.2094	21.054	31.2994	1	2	0	24	15	26	0.0564878	1.31508
ENSMUSG00000078161	209601	Erich3	glutamate rich 3	1.91137	8.24632e-10	1.72246e-08	6.26123	5.08204	4.26161	42.5506	53.3368	26.4841	5	4	3	44	38	22	0.051367	0.459568
ENSMUSG00000024087	13078	Cyp1b1	cytochrome P450, family 1, subfamily b, polypeptide 1	1.90087	2.44481e-11	6.34796e-10	7.51348	6.35256	1.42054	29.0117	42.108	58.9874	6	5	1	30	30	49	0.0547601	0.544927	00140;00380;00980	Steroid hormone biosynthesis - Mus musculus (mouse);Tryptophan metabolism - Mus musculus (mouse);Metabolism of xenobiotics by cytochrome P450 - Mus musculus (mouse)
ENSMUSG00000044103	215257	Il1f9	interleukin 1 family, member 9	1.89167	7.90013e-11	1.91993e-09	1.25225	10.1641	8.52322	56.0894	28.072	51.7645	1	8	6	58	20	43	0.226936	1.76676
ENSMUSG00000079445	227327	B3gnt7	UDP-GlcNAc:betaGal beta-1,3-N-acetylglucosaminyltransferase 7	1.89039	3.54209e-13	1.1788e-11	21.2882	21.5987	5.68215	96.7058	77.198	80.6563	17	17	4	100	55	67	0.344726	2.09225	533	Glycosaminoglycan biosynthesis - keratan sulfate - Mus musculus (mouse)
ENSMUSG00000024401	21926	Tnf	tumor necrosis factor	1.87969	2.55176e-15	1.08995e-13	15.027	22.8692	32.6723	104.442	110.884	102.325	12	18	23	108	79	85	0.806806	4.12915	04010;04060;04210;04350;04380;04612;04620;04621;04622;04640;04650;04660;04664;04920;04930;04940;05010;05014;05140;05142;05143;05144;05145;05146;05160;05310;05322;05323;05330;05332;05410;05414	MAPK signaling pathway - Mus musculus (mouse);Cytokine-cytokine receptor interaction - Mus musculus (mouse);Apoptosis - Mus musculus (mouse);TGF-beta signaling pathway - Mus musculus (mouse);Osteoclast differentiation - Mus musculus (mouse);Antigen processing and presentation - Mus musculus (mouse);Toll-like receptor signaling pathway - Mus musculus (mouse);NOD-like receptor signaling pathway - M…
ENSMUSG00000052749	244183	Trim30b	tripartite motif-containing 30B	1.87665	3.00094e-09	5.73135e-08	1.25225	0	2.84107	20.3082	22.4576	36.1147	1	0	2	21	16	30	0.022003	0.482499
ENSMUSG00000056749	18030	Nfil3	nuclear factor, interleukin 3, regulated	1.87345	2.19251e-16	1.06567e-14	26.2972	31.7628	36.9339	147.96	123.517	178.166	21	25	26	153	88	148	0.875024	4.7539
ENSMUSG00000078606	100042856	Gm4070	predicted gene 4070	1.86926	2.82379e-17	1.46853e-15	23.7927	22.8692	26.9902	102.508	112.288	116.771	19	18	19	106	80	97	0.152351	0.785797
ENSMUSG00000097423				1.86417	2.48559e-13	8.46143e-12	20.0359	15.2461	11.3643	72.5294	67.3728	84.2677	16	12	8	75	48	70	0.555092	3.08317
ENSMUSG00000027737	26570	Slc7a11	solute carrier family 7 (cationic amino acid transporter, y+ system), member 11	1.8504	2.91204e-32	5.83652e-30	80.1438	97.8294	86.6527	322.03	321.424	388.835	64	77	61	333	229	323	0.533643	2.39247
ENSMUSG00000027224	213696	Duoxa1	dual oxidase maturation factor 1	1.84763	5.8613e-11	1.44611e-09	7.51348	11.4346	9.94375	51.2541	44.9152	62.5989	6	9	7	53	32	52	0.218215	1.37822
ENSMUSG00000028268	55932	Gbp3	guanylate binding protein 3	1.84677	6.67018e-21	4.93704e-19	182.828	135.945	119.325	633.423	562.844	613.951	146	107	84	655	401	510	3.02688	14.402
ENSMUSG00000043832	73149	Clec4a3	C-type lectin domain family 4, member a3	1.84673	1.06233e-17	5.90338e-16	15.027	36.8448	32.6723	117.981	112.288	133.625	12	29	23	122	80	111	1.21549	5.98291
ENSMUSG00000079293	56644	Clec7a	C-type lectin domain family 7, member a	1.8423	1.85639e-28	2.73672e-26	88.9095	129.592	129.269	393.593	492.664	475.511	71	102	91	407	351	395	2.84927	12.7598	4145	Phagosome - Mus musculus (mouse)
ENSMUSG00000026880	13830	Stom	stomatin	1.83702	2.49172e-52	2.02033e-49	341.863	339.226	311.097	1220.43	1061.12	1421.72	273	267	219	1262	756	1181	6.61597	28.4371
ENSMUSG00000029553	21426	Tfec	transcription factor EC	1.83678	2.93507e-09	5.62361e-08	7.51348	3.81153	1.42054	29.0117	35.09	43.3377	6	3	1	30	25	36	0.131501	1.29325
ENSMUSG00000025746	16193	Il6	interleukin 6	1.83507	6.8246e-09	1.21616e-07	3.75674	0	4.26161	28.0447	22.4576	26.4841	3	0	3	29	16	22	0.138051	1.51207	04060;04620;04621;04623;04630;04640;04672;05020;05142;05143;05144;05146;05200;05323;05332;05410	Cytokine-cytokine receptor interaction - Mus musculus (mouse);Toll-like receptor signaling pathway - Mus musculus (mouse);NOD-like receptor signaling pathway - Mus musculus (mouse);Cytosolic DNA-sensing pathway - Mus musculus (mouse);Jak-STAT signaling pathway - Mus musculus (mouse);Hematopoietic cell lineage - Mus musculus (mouse);Intestinal immune network for IgA production - Mus musculus (mous…
ENSMUSG00000026981	16181	Il1rn	interleukin 1 receptor antagonist	1.82936	1.02901e-18	6.39566e-17	55.0988	71.1486	63.9241	258.204	245.63	290.122	44	56	45	267	175	241	1.43111	6.85847
ENSMUSG00000073489	15951	Ifi204	interferon activated gene 204	1.82102	1.54601e-28	2.31745e-26	70.1258	63.5256	63.9241	240.797	269.491	254.007	56	50	45	249	192	211	1.63011	7.23151
ENSMUSG00000026580	20344	Selp	selectin, platelet	1.81582	8.72382e-14	3.1311e-12	16.2792	17.7872	22.7286	65.7599	110.884	86.6754	13	14	16	68	79	72	0.308392	1.63087	04514;05144;05150	Cell adhesion molecules (CAMs) - Mus musculus (mouse);Malaria - Mus musculus (mouse);Staphylococcus aureus infection - Mus musculus (mouse)
ENSMUSG00000062593	14728	Lilrb4a	leukocyte immunoglobulin-like receptor, subfamily B, member 4A	1.81079	7.56047e-13	2.40828e-11	22.5404	19.0577	24.1491	56.0894	120.71	140.848	18	15	17	58	86	117	0.849826	4.72802
ENSMUSG00000069874	54396	Irgm2	immunity-related GTPase family M member 2	1.79318	1.82327e-24	1.95924e-22	254.206	321.439	291.21	918.705	1198.67	1214.66	203	253	205	950	854	1009	4.65068	20.5064
ENSMUSG00000013974	69189	Mcemp1	mast cell expressed membrane protein 1	1.78705	2.09874e-08	3.43146e-07	3.75674	0	7.10268	27.0776	22.4576	54.1721	3	0	5	28	16	45	0.180793	1.97845
ENSMUSG00000022181	12274	C6	complement component 6	1.78481	3.5028e-13	1.16791e-11	18.7837	19.0577	29.8313	104.442	81.4088	122.79	15	15	21	108	58	102	0.371805	1.94264	04610;05020;05322	Complement and coagulation cascades - Mus musculus (mouse);Prion diseases - Mus musculus (mouse);Systemic lupus erythematosus - Mus musculus (mouse)
ENSMUSG00000058715	14127	Fcer1g	Fc receptor, IgE, high affinity I, gamma polypeptide	1.78391	9.57907e-18	5.37331e-16	43.8286	38.1153	25.5697	148.927	130.535	152.886	35	30	18	154	93	127	2.95209	13.7008	04650;04664;05310	Natural killer cell mediated cytotoxicity - Mus musculus (mouse);Fc epsilon RI signaling pathway - Mus musculus (mouse);Asthma - Mus musculus (mouse)
ENSMUSG00000022586	57248	Ly6i	lymphocyte antigen 6 complex, locus I	1.78064	2.00443e-08	3.28933e-07	1.25225	1.27051	2.84107	17.407	16.8432	26.4841	1	1	2	18	12	22	0.114753	1.48511
ENSMUSG00000063286				1.77848	8.41662e-57	8.83151e-54	409.485	330.333	423.32	1284.25	1322.19	1537.28	327	260	298	1328	942	1277	2.97503	12.1668
ENSMUSG00000089942	18725	Pira2	paired-Ig-like receptor A2	1.77035	3.56651e-10	7.94249e-09	8.76572	6.35256	11.3643	41.5835	39.3008	61.3951	7	5	8	43	28	51	0.153799	0.949589	4380	Osteoclast differentiation - Mus musculus (mouse)
ENSMUSG00000075010	107350	AW112010	expressed sequence AW112010	1.77025	4.06593e-50	2.78954e-47	439.538	330.333	356.555	1306.5	1232.36	1467.46	351	260	251	1351	878	1219	27.1696	111.203
ENSMUSG00000037321	21354	Tap1	transporter 1, ATP-binding cassette, sub-family B (MDR/TAP)	1.75805	1.35435e-39	4.93038e-37	185.332	242.668	248.594	715.623	814.088	882.404	148	191	175	740	580	733	3.22582	13.176	02010;04145;04612;05340	ABC transporters - Mus musculus (mouse);Phagosome - Mus musculus (mouse);Antigen processing and presentation - Mus musculus (mouse);Primary immunodeficiency - Mus musculus (mouse)
ENSMUSG00000046879	15944	Irgm1	immunity-related GTPase family M member 1	1.75648	1.09025e-28	1.67654e-26	480.863	547.59	451.731	1599.51	2031.01	1790.09	384	431	318	1654	1447	1487	7.17818	30.1416
ENSMUSG00000040328	18356	Olfr56	olfactory receptor 56	1.74688	1.84633e-08	3.04952e-07	0	0	0	14.5059	19.6504	13.2421	0	0	0	15	14	11	0	0.520097	4740	Olfactory transduction - Mus musculus (mouse)
ENSMUSG00000026104	20846	Stat1	signal transducer and activator of transcription 1	1.74378	2.28287e-47	1.31361e-44	1103.23	1327.68	1241.55	3793.77	4335.72	4725.01	881	1045	874	3923	3089	3925	13.2289	53.1438	04062;04380;04620;04630;05140;05145;05160;05200;05212	Chemokine signaling pathway - Mus musculus (mouse);Osteoclast differentiation - Mus musculus (mouse);Toll-like receptor signaling pathway - Mus musculus (mouse);Jak-STAT signaling pathway - Mus musculus (mouse);Leishmaniasis - Mus musculus (mouse);Toxoplasmosis - Mus musculus (mouse);Hepatitis C - Mus musculus (mouse);Pathways in cancer - Mus musculus (mouse);Pancreatic cancer - Mus musculus (mou…
ENSMUSG00000046031	215900	Fam26f	family with sequence similarity 26, member F	1.743	4.88285e-09	8.96093e-08	7.51348	8.89358	12.7848	44.4847	47.7224	56.5798	6	7	9	46	34	47	0.505614	2.94634
ENSMUSG00000026073	16178	Il1r2	interleukin 1 receptor, type II	1.74099	1.45674e-09	2.92627e-08	6.26123	11.4346	7.10268	44.4847	47.7224	40.93	5	9	5	46	34	34	0.344816	2.11945	04010;04060;04640;05146	MAPK signaling pathway - Mus musculus (mouse);Cytokine-cytokine receptor interaction - Mus musculus (mouse);Hematopoietic cell lineage - Mus musculus (mouse);Amoebiasis - Mus musculus (mouse)
ENSMUSG00000064346				1.74022	1.64017e-08	2.73178e-07	7.51348	10.1641	8.52322	20.3082	64.5656	66.2104	6	8	6	21	46	55	7.27768	48.3206
ENSMUSG00000032690	246728	Oas2	2'-5' oligoadenylate synthetase 2	1.73331	7.20601e-12	2.00219e-10	6.26123	22.8692	21.308	66.727	61.7584	93.8983	5	18	15	69	44	78	0.238554	1.20438	5160	Hepatitis C - Mus musculus (mouse)
ENSMUSG00000029379	330122	Cxcl3	chemokine (C-X-C motif) ligand 3	1.72529	5.95176e-08	8.99725e-07	0	0	0	16.44	14.036	15.6497	0	0	0	17	10	13	0	0.97554
ENSMUSG00000001670	234724	Tat	tyrosine aminotransferase	1.71768	1.88651e-24	2.01506e-22	67.6213	69.8781	73.8679	253.369	227.383	272.064	54	55	52	262	162	226	1.65703	6.77325	00130;00270;00350;00360;00400;01100	Ubiquinone and other terpenoid-quinone biosynthesis - Mus musculus (mouse);Cysteine and methionine metabolism - Mus musculus (mouse);Tyrosine metabolism - Mus musculus (mouse);Phenylalanine metabolism - Mus musculus (mouse);Phenylalanine, tyrosine and tryptophan biosynthesis - Mus musculus (mouse);Metabolic pathways - Mus musculus (mouse)
ENSMUSG00000006403	240913	Adamts4	a disintegrin-like and metallopeptidase (reprolysin type) with thrombospondin type 1 motif, 4	1.71662	4.28406e-10	9.3881e-09	5.00899	3.81153	11.3643	35.7811	43.5116	57.7836	4	3	8	37	31	48	0.0864842	0.669592
ENSMUSG00000053398	236539	Phgdh	3-phosphoglycerate dehydrogenase	1.70074	4.40861e-24	4.51959e-22	91.414	81.3127	88.0733	361.68	244.226	315.402	73	64	62	374	174	262	2.56264	10.3934	00260;01100	Glycine, serine and threonine metabolism - Mus musculus (mouse);Metabolic pathways - Mus musculus (mouse)
ENSMUSG00000039304	22035	Tnfsf10	tumor necrosis factor (ligand) superfamily, member 10	1.69987	8.30703e-23	7.44627e-21	207.873	196.929	181.829	679.842	731.276	682.569	166	155	128	703	521	567	2.18276	8.93587	04060;04210;04650	Cytokine-cytokine receptor interaction - Mus musculus (mouse);Apoptosis - Mus musculus (mouse);Natural killer cell mediated cytotoxicity - Mus musculus (mouse)
ENSMUSG00000073902				1.69792	2.01454e-15	8.74338e-14	28.8017	38.1153	45.4572	130.553	150.185	140.848	23	30	32	135	107	117	0.287839	1.23234
ENSMUSG00000058908	18780	Pla2g2a	phospholipase A2, group IIA (platelets, synovial fluid)	1.69565	1.68109e-12	5.09989e-11	478.358	518.369	205.978	1756.18	1316.58	1781.66	382	408	145	1816	938	1480	28.1723	131.737	00564;00565;00590;00591;00592;01100;04010;04270;04370;04664;04730;04912;04972;04975;05145	Glycerophospholipid metabolism - Mus musculus (mouse);Ether lipid metabolism - Mus musculus (mouse);Arachidonic acid metabolism - Mus musculus (mouse);Linoleic acid metabolism - Mus musculus (mouse);alpha-Linolenic acid metabolism - Mus musculus (mouse);Metabolic pathways - Mus musculus (mouse);MAPK signaling pathway - Mus musculus (mouse);Vascular smooth muscle contraction - Mus musculus (mouse)…
ENSMUSG00000024529	16948	Lox	lysyl oxidase	1.69419	7.10404e-13	2.27508e-11	36.3151	45.7384	53.9804	129.586	140.36	284.103	29	36	38	134	100	236	0.568474	2.67509
ENSMUSG00000007989	14365	Fzd3	frizzled class receptor 3	1.69409	1.13085e-13	3.98657e-12	23.7927	22.8692	22.7286	78.3317	87.0232	104.733	19	18	16	81	62	87	0.310399	1.39011	04310;04916;05200;05217	Wnt signaling pathway - Mus musculus (mouse);Melanogenesis - Mus musculus (mouse);Pathways in cancer - Mus musculus (mouse);Basal cell carcinoma - Mus musculus (mouse)
ENSMUSG00000075270	241489	Pde11a	phosphodiesterase 11A	1.68887	1.12519e-08	1.93549e-07	7.51348	11.4346	7.10268	38.6823	39.3008	54.1721	6	9	5	40	28	45	0.115479	0.676098	230	Purine metabolism - Mus musculus (mouse)
ENSMUSG00000035105	112407	Egln3	egl-9 family hypoxia-inducible factor 3	1.68806	4.69941e-22	3.88093e-20	202.864	243.938	248.594	720.458	651.271	1084.65	162	192	175	745	464	901	4.86767	19.8206	05200;05211	Pathways in cancer - Mus musculus (mouse);Renal cell carcinoma - Mus musculus (mouse)
ENSMUSG00000051439	12475	Cd14	CD14 antigen	1.67908	2.35356e-19	1.52111e-17	105.189	76.2307	66.7652	324.931	255.455	312.994	84	60	47	336	182	260	2.92482	12.1386	04010;04145;04620;04640;04810;05146	MAPK signaling pathway - Mus musculus (mouse);Phagosome - Mus musculus (mouse);Toll-like receptor signaling pathway - Mus musculus (mouse);Hematopoietic cell lineage - Mus musculus (mouse);Regulation of actin cytoskeleton - Mus musculus (mouse);Amoebiasis - Mus musculus (mouse)
ENSMUSG00000029484	11745	Anxa3	annexin A3	1.67767	6.07075e-32	1.19e-29	123.972	95.2883	105.12	365.548	349.496	387.632	99	75	74	378	249	322	3.77409	14.7426
ENSMUSG00000046245	231805	Pilra	paired immunoglobin-like type 2 receptor alpha	1.67733	2.41311e-13	8.24617e-12	26.2972	25.4102	22.7286	101.541	88.4268	96.306	21	20	16	105	63	80	0.536325	2.36914
ENSMUSG00000058624	14544	Gda	guanine deaminase	1.66536	4.03272e-25	4.70168e-23	1078.18	851.242	498.608	2547.23	3103.36	2695.36	861	670	351	2634	2211	2239	8.26222	32.7499	00230;01100	Purine metabolism - Mus musculus (mouse);Metabolic pathways - Mus musculus (mouse)
ENSMUSG00000022221	56532	Ripk3	receptor-interacting serine-threonine kinase 3	1.65761	3.81992e-24	3.96161e-22	92.6662	67.3371	110.802	320.096	259.666	337.071	74	53	78	331	185	280	2.5727	9.98139	4623	Cytosolic DNA-sensing pathway - Mus musculus (mouse)
ENSMUSG00000086726				1.65543	7.49309e-09	1.32338e-07	0	0	0	11.6047	14.036	14.4459	0	0	0	12	10	12	0	1.17417
ENSMUSG00000029752	27053	Asns	asparagine synthetase	1.64003	5.59532e-27	7.50446e-25	147.765	176.601	129.269	513.508	383.183	613.951	118	139	91	531	273	510	4.17801	16.0648	00250;00910;01100	Alanine, aspartate and glutamate metabolism - Mus musculus (mouse);Nitrogen metabolism - Mus musculus (mouse);Metabolic pathways - Mus musculus (mouse)
ENSMUSG00000032796	16772	Lama1	laminin, alpha 1	1.63344	2.58735e-15	1.10151e-13	36.3151	50.8204	55.4009	146.026	150.185	219.096	29	40	39	151	107	182	0.279573	1.16139	04510;04512;05145;05146;05200;05222	Focal adhesion - Mus musculus (mouse);ECM-receptor interaction - Mus musculus (mouse);Toxoplasmosis - Mus musculus (mouse);Amoebiasis - Mus musculus (mouse);Pathways in cancer - Mus musculus (mouse);Small cell lung cancer - Mus musculus (mouse)
ENSMUSG00000022797	22042	Tfrc	transferrin receptor	1.6324	2.1901e-46	1.1162e-43	1695.54	1524.61	1573.95	4293.74	5638.26	5493.05	1354	1200	1108	4440	4017	4563	18.228	67.3252	04144;04145;04640	Endocytosis - Mus musculus (mouse);Phagosome - Mus musculus (mouse);Hematopoietic cell lineage - Mus musculus (mouse)
ENSMUSG00000004668	268379	Abca13	ATP-binding cassette, sub-family A (ABC1), member 13	1.62944	1.23302e-07	1.77232e-06	2.50449	5.08204	7.10268	29.0117	25.2648	40.93	2	4	5	30	18	34	0.0172179	0.127638	2010	ABC transporters - Mus musculus (mouse)
ENSMUSG00000050578	17386	Mmp13	matrix metallopeptidase 13	1.62742	1.79008e-08	2.9621e-07	12.5225	17.7872	21.308	67.6941	63.162	119.179	10	14	15	70	45	99	0.360668	2.0122
ENSMUSG00000024640	107272	Psat1	phosphoserine aminotransferase 1	1.62375	2.94774e-11	7.58756e-10	38.8196	60.9845	41.1956	176.972	147.378	222.708	31	48	29	183	105	185	1.0015	4.48083	00260;00750;01100	Glycine, serine and threonine metabolism - Mus musculus (mouse);Vitamin B6 metabolism - Mus musculus (mouse);Metabolic pathways - Mus musculus (mouse)
ENSMUSG00000062345	18788	Serpinb2	serine (or cysteine) peptidase inhibitor, clade B, member 2	1.60896	3.90844e-07	5.07415e-06	1.25225	0	0	12.5718	15.4396	20.465	1	0	0	13	11	17	0.0113842	0.520705	5146	Amoebiasis - Mus musculus (mouse)
ENSMUSG00000024066	22436	Xdh	xanthine dehydrogenase	1.59711	9.14775e-56	9.06543e-53	540.97	627.632	481.562	1627.56	1555.19	1955.01	432	494	339	1683	1108	1624	6.6813	23.9607	00230;00232;00983;01100;04146	Purine metabolism - Mus musculus (mouse);Caffeine metabolism - Mus musculus (mouse);Drug metabolism - other enzymes - Mus musculus (mouse);Metabolic pathways - Mus musculus (mouse);Peroxisome - Mus musculus (mouse)
ENSMUSG00000015947	14129	Fcgr1	Fc receptor, IgG, high affinity I	1.59279	2.44522e-13	8.33994e-12	27.5494	22.8692	31.2518	88.0023	102.463	101.121	22	18	22	91	73	84	0.587982	2.40293	04145;04380;04640;04666;05140;05150;05322	Phagosome - Mus musculus (mouse);Osteoclast differentiation - Mus musculus (mouse);Hematopoietic cell lineage - Mus musculus (mouse);Fc gamma R-mediated phagocytosis - Mus musculus (mouse);Leishmaniasis - Mus musculus (mouse);Staphylococcus aureus infection - Mus musculus (mouse);Systemic lupus erythematosus - Mus musculus (mouse)
ENSMUSG00000056054	20201	S100a8	S100 calcium binding protein A8 (calgranulin A)	1.58923	2.60297e-07	3.5149e-06	1.25225	0	0	96.7058	110.884	110.752	1	0	0	100	79	92	0.0579662	17.3285
ENSMUSG00000031596	11988	Slc7a2	solute carrier family 7 (cationic amino acid transporter, y+ system), member 2	1.58762	1.14691e-10	2.70615e-09	12.5225	17.7872	32.6723	66.727	77.198	91.4907	10	14	23	69	55	76	0.149579	0.636754
ENSMUSG00000041449				1.57522	9.77733e-10	2.02329e-08	12.5225	11.4346	17.0464	55.1223	50.5296	55.3759	10	9	12	57	36	46	0.538479	2.41689
ENSMUSG00000037820	21817	Tgm2	transglutaminase 2, C polypeptide	1.56623	4.68956e-71	1.39421e-67	880.329	902.063	852.322	2541.43	2459.11	2961.41	703	710	600	2628	1752	2460	13.6239	47.3369	5016	Huntington's disease - Mus musculus (mouse)
ENSMUSG00000028037	99899	Ifi44	interferon-induced protein 44	1.56309	1.84897e-18	1.12183e-16	92.6662	83.8537	78.1295	243.699	262.473	320.217	74	66	55	252	187	266	1.16378	4.35087
ENSMUSG00000024349	72512	Tmem173	transmembrane protein 173	1.56301	3.2206e-19	2.0591e-17	65.1168	62.255	56.8215	183.741	186.679	226.319	52	49	40	190	133	188	1.48645	5.54424	04622;04623	RIG-I-like receptor signaling pathway - Mus musculus (mouse);Cytosolic DNA-sensing pathway - Mus musculus (mouse)
ENSMUSG00000079516	19694	Reg3a	regenerating islet-derived 3 alpha	1.56283	9.60092e-07	1.15018e-05	5.00899	11.4346	2.84107	30.9459	29.4756	43.3377	4	9	2	32	21	36	0.425809	2.65835
ENSMUSG00000078920	15953	Ifi47	interferon gamma inducible protein 47	1.56079	3.04752e-18	1.80005e-16	132.738	146.109	153.418	339.437	568.458	494.772	106	115	108	351	405	411	4.55935	16.9396
ENSMUSG00000028544	230612	Slc5a9	solute carrier family 5 (sodium/glucose cotransporter), member 9	1.55506	5.85426e-10	1.25064e-08	21.2882	20.3282	18.467	50.287	92.6376	79.4524	17	16	13	52	66	66	0.248912	1.05782
ENSMUSG00000000982	20302	Ccl3	chemokine (C-C motif) ligand 3	1.55469	1.42263e-06	1.65106e-05	0	0	8.52322	33.847	26.6684	13.2421	0	0	6	35	19	11	0.213821	2.03388	04060;04062;04620;05142;05323	Cytokine-cytokine receptor interaction - Mus musculus (mouse);Chemokine signaling pathway - Mus musculus (mouse);Toll-like receptor signaling pathway - Mus musculus (mouse);Chagas disease (American trypanosomiasis) - Mus musculus (mouse);Rheumatoid arthritis - Mus musculus (mouse)
ENSMUSG00000024675	64380	Ms4a4c	membrane-spanning 4-domains, subfamily A, member 4C	1.55431	1.47521e-11	3.91589e-10	26.2972	36.8448	29.8313	86.0682	112.288	125.198	21	29	21	89	80	104	1.00409	4.01623
ENSMUSG00000029298	236573	Gbp9	guanylate-binding protein 9	1.55118	1.90769e-22	1.65192e-20	135.243	149.92	150.577	376.186	498.278	497.18	108	118	106	389	355	413	2.23313	8.06142
ENSMUSG00000036040	77794	Adamtsl2	ADAMTS-like 2	1.5504	1.93048e-10	4.43762e-09	13.7747	20.3282	19.8875	78.3317	58.9512	62.5989	11	16	14	81	42	52	0.169087	0.715154
ENSMUSG00000042102	74129	Dmgdh	dimethylglycine dehydrogenase precursor	1.54969	1.44937e-06	1.67773e-05	2.50449	6.35256	2.84107	17.407	28.072	24.0765	2	5	2	18	20	20	0.0726477	0.495952	00260;01100	Glycine, serine and threonine metabolism - Mus musculus (mouse);Metabolic pathways - Mus musculus (mouse)
ENSMUSG00000026536	381308	Mnda	myeloid cell nuclear differentiation antigen	1.54201	2.37667e-11	6.18004e-10	21.2882	35.5743	39.775	111.212	113.692	107.14	17	28	28	115	81	89	1.09437	4.28539
ENSMUSG00000060550	15018	H2-Q7	histocompatibility 2, Q region locus 7	1.54159	2.78216e-17	1.45537e-15	50.0899	58.4435	65.3447	201.148	150.185	202.243	40	46	46	208	107	168	0.770403	2.81224	04144;04145;04514;04612;04940;05320;05330;05332;05416	Endocytosis - Mus musculus (mouse);Phagosome - Mus musculus (mouse);Cell adhesion molecules (CAMs) - Mus musculus (mouse);Antigen processing and presentation - Mus musculus (mouse);Type I diabetes mellitus - Mus musculus (mouse);Autoimmune thyroid disease - Mus musculus (mouse);Allograft rejection - Mus musculus (mouse);Graft-versus-host disease - Mus musculus (mouse);Viral myocarditis - Mus musc…
ENSMUSG00000028613	16975	Lrp8	low density lipoprotein receptor-related protein 8, apolipoprotein e receptor	1.53141	1.60662e-14	6.1632e-13	63.8646	36.8448	36.9339	167.301	126.324	154.09	51	29	26	173	90	128	0.384521	1.44256
ENSMUSG00000048699	239673	4732456N10Rik	RIKEN cDNA 4732456N10 gene	1.52672	2.07794e-06	2.33415e-05	2.50449	3.81153	2.84107	29.9788	15.4396	22.8727	2	3	2	31	11	19	0.0672243	0.575577
ENSMUSG00000073399	195359	Trim40	tripartite motif-containing 40	1.52261	3.88884e-26	4.88515e-24	154.026	116.887	123.587	381.021	425.291	388.835	123	92	87	394	303	323	3.46048	12.029
ENSMUSG00000045932	15958	Ifit2	interferon-induced protein with tetratricopeptide repeats 2	1.51828	8.68868e-21	6.30284e-19	240.431	210.905	190.352	648.896	780.402	546.537	192	166	134	671	556	454	3.11967	10.9891
ENSMUSG00000061947	217847	Serpina10	serine (or cysteine) peptidase inhibitor, clade A (alpha-1 antiproteinase, antitrypsin), member 10	1.51064	1.70329e-06	1.94391e-05	6.26123	5.08204	5.68215	23.2094	29.4756	31.2994	5	4	4	24	21	26	0.196734	1.11535
ENSMUSG00000016024	16803	Lbp	lipopolysaccharide binding protein	1.50837	2.766e-19	1.78122e-17	51.3421	57.173	49.7188	168.268	151.589	168.535	41	45	35	174	108	140	1.165	4.12869	4620	Toll-like receptor signaling pathway - Mus musculus (mouse)
ENSMUSG00000038301	71982	Snx10	sorting nexin 10	1.50317	4.90439e-26	6.03341e-24	112.702	100.37	105.12	275.612	325.635	350.313	90	79	74	285	232	291	2.38567	8.19766
ENSMUSG00000073530	23850	Pappa2	pappalysin 2	1.49796	4.05339e-08	6.35922e-07	6.26123	20.3282	19.8875	55.1223	57.5476	62.5989	5	16	14	57	41	52	0.091484	0.393248
[truncated: 6,040 more rows]
