# Supplementary material for: Loss of CNFY toxin-induced inflammation drives Yersinia pseudotuberculosis into persistency
Source: PLoS Pathog. 2018 Feb 1;14(2):e1006858. doi: 10.1371/journal.ppat.1006858 (PMC5811047; doi:10.1371/journal.ppat.1006858)
Supplement: S3 Dataset — (XLS) [file ppat.1006858.s014.xls]

## Sheet: res_fc_out
Dataset S3: Global gene expression changes within BALB/c mice (DESeq2 analysis caecum YPIII vs YPIIIΔcnfY at 5 dpi)
Ensembl ID	Entrez ID	Gene symbol	Gene name	log2 fc (YPIII 5dpi vs YPIIIΔcnfy 5dpi)	p-value	adjusted p-value	DESeq2 normalized read counts 5dpi_YPIII_1	DESeq2 normalized read counts 5dpi_YPIII_2	DESeq2 normalized read counts 5dpi_YPIII_3	DESeq2 normalized read counts 5dpi_YPIIIΔcnfy_1	DESeq2 normalized read counts 5dpi_YPIIIΔcnfy_2	DESeq2 normalized read counts 5dpi_YPIIIΔcnfy_3	Raw read counts 5dpi_YPIII_1	Raw read counts 5dpi_YPIII_2	Raw read counts 5dpi_YPIII_3	Raw read counts 5dpi_YPIIIΔcnfy_1	Raw read counts 5dpi_YPIIIΔcnfy_2	Raw read counts 5dpi_YPIIIΔcnfy_3	mean RPKM 5dpi_YPIII	mean RPKM 5dpi_YPIIIΔcnfy	Kegg pathway IDs	Kegg pathway name
ENSMUSG00000031551	15930	Ido1	indoleamine 2,3-dioxygenase 1	2.72	0	0	69	36	51	347	351	482	47	38	48	359	250	400	2.1	15.26	00380;01100;05143	Tryptophan metabolism - Mus musculus (mouse);Metabolic pathways - Mus musculus (mouse);African trypanosomiasis - Mus musculus (mouse)
ENSMUSG00000074195	99709	Clca4b	chloride channel accessory 4B	2.06	0	0	1340	1565	1117	8290	6249	8172	917	1636	1054	8572	4452	6788	30.13	161.96	04740;04972	Olfactory transduction - Mus musculus (mouse);Pancreatic secretion - Mus musculus (mouse)
ENSMUSG00000029417	17329	Cxcl9	chemokine (C-X-C motif) ligand 9	1.99	0	0	425	406	260	1538	1919	2179	291	424	245	1590	1367	1810	8.4	41.49	04060;04062;04620	Cytokine-cytokine receptor interaction - Mus musculus (mouse);Chemokine signaling pathway - Mus musculus (mouse);Toll-like receptor signaling pathway - Mus musculus (mouse)
ENSMUSG00000082976	100504014	Gm15056	predicted gene 15056	1.93	0	0	7	8	6	47	44	43	5	8	6	49	31	36	1.28	7.63
ENSMUSG00000020826	18126	Nos2	nitric oxide synthase 2, inducible	1.91	0	0	313	348	278	1080	1151	1688	214	364	262	1117	820	1402	5.03	20.06	00330;01100;04020;04146;05140;05142;05145;05146;05200;05222	Arginine and proline metabolism - Mus musculus (mouse);Metabolic pathways - Mus musculus (mouse);Calcium signaling pathway - Mus musculus (mouse);Peroxisome - Mus musculus (mouse);Leishmaniasis - Mus musculus (mouse);Chagas disease (American trypanosomiasis) - Mus musculus (mouse);Toxoplasmosis - Mus musculus (mouse);Amoebiasis - Mus musculus (mouse);Pathways in cancer - Mus musculus (mouse);Smal…
ENSMUSG00000068086	13105	Cyp2d9	cytochrome P450, family 2, subfamily d, polypeptide 9	1.84	0	0	3	4	3	32	38	24	2	4	3	33	27	20	0.14	1.21	982	Drug metabolism - cytochrome P450 - Mus musculus (mouse)
ENSMUSG00000032068	76509	Plet1	placenta expressed transcript 1	1.84	0	0	782	1279	1101	4044	4747	4611	535	1337	1038	4182	3382	3830	38.64	154.86
ENSMUSG00000036123	105243	Slc9a3	solute carrier family 9 (sodium/hydrogen exchanger), member 3	1.74	0	0	153	45	41	432	588	321	105	47	39	447	419	267	2.13	11.41	04964;04974;04976	Proximal tubule bicarbonate reclamation - Mus musculus (mouse);Protein digestion and absorption - Mus musculus (mouse);Bile secretion - Mus musculus (mouse)
ENSMUSG00000074115	20208	Saa1	serum amyloid A 1	1.66	0	0	1712	1438	985	5360	5985	4537	1172	1503	929	5543	4264	3769	152.77	557.9
ENSMUSG00000028527	11639	Ak4	adenylate kinase 4	1.62	0	0	254	352	291	890	1095	963	174	368	274	920	780	800	4.63	14.4	00230;01100	Purine metabolism - Mus musculus (mouse);Metabolic pathways - Mus musculus (mouse)
ENSMUSG00000032122	56857	Slc37a2	solute carrier family 37 (glycerol-3-phosphate transporter), member 2	1.58	0	0	1287	696	428	3381	4753	2250	881	728	404	3496	3386	1869	12.23	50.13
ENSMUSG00000000805	12351	Car4	carbonic anhydrase 4	1.56	0	0	333	192	190	771	730	710	228	201	179	797	520	590	12.7	37.51	910	Nitrogen metabolism - Mus musculus (mouse)
ENSMUSG00000053862	330962	Slc51b	solute carrier family 51, beta subunit	1.52	0	0	224	187	158	690	557	516	153	195	149	714	397	429	26.06	76.92	4976	Bile secretion - Mus musculus (mouse)
ENSMUSG00000061947	217847	Serpina10	serine (or cysteine) peptidase inhibitor, clade A (alpha-1 antiproteinase, antitrypsin), member 10	1.49	0	0	6	6	6	23	29	31	4	6	6	24	21	26	0.25	1.12
ENSMUSG00000057465	20209	Saa2	serum amyloid A 2	1.48	0	0	110	99	84	291	328	258	75	104	79	301	234	214	10.76	30.57
ENSMUSG00000021214	105349	Akr1c18	aldo-keto reductase family 1, member C18	1.42	0	0	77	74	71	277	292	256	53	77	67	286	208	213	4.13	14.55	140	Steroid hormone biosynthesis - Mus musculus (mouse)
ENSMUSG00000010601	75761	Apol7a	apolipoprotein L 7a	1.41	0	0	76	64	31	182	145	167	52	67	29	188	103	139	1.59	4.41
ENSMUSG00000047728	223631	BC025446	cDNA sequence BC025446	1.41	0	0	22	32	20	81	79	70	15	33	19	84	56	58	1.12	3.32
ENSMUSG00000071005	24047	Ccl19	chemokine (C-C motif) ligand 19	1.37	0	0	1	7	0	15	22	23	1	7	0	16	16	19	0.24	1.68	04060;04062	Cytokine-cytokine receptor interaction - Mus musculus (mouse);Chemokine signaling pathway - Mus musculus (mouse)
ENSMUSG00000075602	110454	Ly6a	lymphocyte antigen 6 complex, locus A	1.35	0	0	609	634	540	1740	1392	1610	417	663	509	1799	992	1337	48.88	123.57
ENSMUSG00000050982	245282	Apol10a	apolipoprotein L 10A	1.35	0	0	129	129	157	420	396	383	88	135	148	434	282	318	3.08	8.42
ENSMUSG00000035186	24108	Ubd	ubiquitin D	1.35	0	0	199	148	109	390	401	414	136	155	103	403	286	344	10.94	27.62
ENSMUSG00000079363	17472	Gbp4	guanylate binding protein 4	1.33	0	0	774	715	481	1565	1857	2116	530	747	454	1618	1323	1758	9.71	26.1
ENSMUSG00000049281	235281	Scn3b	sodium channel, voltage-gated, type III, beta	1.33	0	0	75	55	68	174	274	124	51	57	64	180	195	103	0.98	2.68
ENSMUSG00000078922	21822	Tgtp1	T cell specific GTPase 1	1.32	0	0	28	30	27	57	97	91	19	31	25	59	69	76	0.67	1.86
ENSMUSG00000025557	56643	Slc15a1	solute carrier family 15 (oligopeptide transporter), member 1	1.31	0	0	159	179	141	391	458	462	109	187	133	404	326	384	3.45	8.96	4974	Protein digestion and absorption - Mus musculus (mouse)
ENSMUSG00000099065				1.3	0	0	32	24	33	101	104	71	22	25	31	104	74	59	0.45	1.33
ENSMUSG00000041481				1.3	0	0	164	213	172	468	467	477	112	223	162	484	333	396	6.85	16.71
ENSMUSG00000026880	13830	Stom	stomatin	1.3	0	0	402	543	512	1220	1061	1422	275	568	483	1262	756	1181	11.78	28.44
ENSMUSG00000028269				1.28	0	0	1001	971	619	2192	2514	2446	685	1015	584	2267	1791	2032	20.54	54.04
ENSMUSG00000045725	78004	Prr15	proline rich 15	1.26	0	0	257	242	180	598	637	450	176	253	170	618	454	374	11.02	25.9
ENSMUSG00000024411	11829	Aqp4	aquaporin 4	1.24	0	0	861	985	1074	2521	2896	2339	589	1030	1013	2607	2063	1943	12.94	32.46	04962;04976	Vasopressin-regulated water reabsorption - Mus musculus (mouse);Bile secretion - Mus musculus (mouse)
ENSMUSG00000054588				1.23	0	0	61	55	31	115	140	148	42	58	29	119	100	123	0.93	2.44
ENSMUSG00000045932	15958	Ifit2	interferon-induced protein with tetratricopeptide repeats 2	1.22	0	0	333	277	194	649	780	547	228	290	183	671	556	454	4.71	10.99
ENSMUSG00000027225	66811	Duoxa2	dual oxidase maturation factor 2	1.22	0	0	102	140	110	275	323	323	70	146	104	284	230	268	4.98	12.33
ENSMUSG00000053279	11668	Aldh1a1	aldehyde dehydrogenase family 1, subfamily A1	1.22	0	0	817	620	538	1532	1961	1304	559	648	507	1584	1397	1083	21.5	49.59	00010;00040;00053;00071;00280;00310;00330;00340;00380;00410;00561;00620;00640;01100	Glycolysis / Gluconeogenesis - Mus musculus (mouse);Pentose and glucuronate interconversions - Mus musculus (mouse);Ascorbate and aldarate metabolism - Mus musculus (mouse);Fatty acid degradation - Mus musculus (mouse);Valine, leucine and isoleucine degradation - Mus musculus (mouse);Lysine degradation - Mus musculus (mouse);Arginine and proline metabolism - Mus musculus (mouse);Histidine metabol…
ENSMUSG00000079362				1.21	0	0	133	146	72	283	299	312	91	153	68	293	213	259	1.82	4.42
ENSMUSG00000027375	17153	Mal	myelin and lymphocyte protein, T cell differentiation protein	1.21	0	0	4826	4055	3327	10598	13973	6428	3303	4239	3138	10959	9955	5340	98.36	235.8
ENSMUSG00000032010	53376	Usp2	ubiquitin specific peptidase 2	1.2	0	0	96	60	56	161	251	135	66	63	53	166	179	112	1.23	2.99
ENSMUSG00000054072	60440	Iigp1	interferon inducible GTPase 1	1.18	0	0	1395	1528	822	2781	3505	3692	955	1597	775	2876	2497	3067	26.86	68.31
ENSMUSG00000061531	625286	Tmem236	transmembrane protein 236	1.17	0	0	314	270	212	642	681	612	215	282	200	664	485	508	4.9	11.33
ENSMUSG00000041293	77596	Adgrf1	adhesion G protein-coupled receptor F1	1.16	0	0.01	10	13	16	48	25	51	7	14	15	50	18	42	0.23	0.69
ENSMUSG00000028270	14469	Gbp2	guanylate binding protein 2	1.16	0	0	872	812	512	1547	1835	1758	597	849	483	1600	1307	1460	19.53	43.57
ENSMUSG00000033715	105387	Akr1c14	aldo-keto reductase family 1, member C14	1.16	0	0	345	331	242	765	926	591	236	346	228	791	660	491	7.05	16.6
ENSMUSG00000065629				1.15	0	0	7	9	13	162	10	16	5	9	12	168	7	13	3.01	18.44
ENSMUSG00000035686	21835	Thrsp	thyroid hormone responsive	1.15	0	0	13	8	5	45	32	19	9	8	5	47	23	16	0.45	1.61
ENSMUSG00000034438	76074	Gbp8	guanylate-binding protein 8	1.15	0	0	80	93	74	182	168	231	55	97	70	188	120	192	2.26	5.06
ENSMUSG00000079507	15006	H2-Q1	histocompatibility 2, Q region locus 1	1.15	0	0	101	80	51	165	233	152	69	84	48	171	166	126	1.81	4.08	04144;04145;04514;04612;04940;05320;05330;05332;05416	Endocytosis - Mus musculus (mouse);Phagosome - Mus musculus (mouse);Cell adhesion molecules (CAMs) - Mus musculus (mouse);Antigen processing and presentation - Mus musculus (mouse);Type I diabetes mellitus - Mus musculus (mouse);Autoimmune thyroid disease - Mus musculus (mouse);Allograft rejection - Mus musculus (mouse);Graft-versus-host disease - Mus musculus (mouse);Viral myocarditis - Mus musc…
ENSMUSG00000056148	103142	Rdh9	retinol dehydrogenase 9	1.15	0	0	32	14	10	38	66	46	22	15	9	39	47	38	0.46	1.18
ENSMUSG00000064400				1.14	0	0	39	35	37	685	25	17	27	37	35	708	18	14	11.69	71.06
ENSMUSG00000078853	16145	Igtp	interferon gamma induced GTPase	1.14	0	0	430	451	281	843	968	1134	294	472	265	872	690	942	12.87	31.16	5145	Toxoplasmosis - Mus musculus (mouse)
ENSMUSG00000030017	19695	Reg3g	regenerating islet-derived 3 gamma	1.12	0	0	3046	3731	5092	8789	10178	13284	2085	3901	4803	9088	7251	11035	128.34	330.81
ENSMUSG00000041202	18782	Pla2g2d	phospholipase A2, group IID	1.12	0	0	26	32	32	73	67	84	18	33	30	75	48	70	0.93	2.21	00564;00565;00590;00591;00592;01100;04010;04270;04370;04664;04730;04912;04972;04975;05145	Glycerophospholipid metabolism - Mus musculus (mouse);Ether lipid metabolism - Mus musculus (mouse);Arachidonic acid metabolism - Mus musculus (mouse);Linoleic acid metabolism - Mus musculus (mouse);alpha-Linolenic acid metabolism - Mus musculus (mouse);Metabolic pathways - Mus musculus (mouse);MAPK signaling pathway - Mus musculus (mouse);Vascular smooth muscle contraction - Mus musculus (mouse)…
ENSMUSG00000024673	12482	Ms4a1	membrane-spanning 4-domains, subfamily A, member 1	1.12	0	0	94	97	76	225	204	181	64	101	72	233	145	150	2.91	6.3	4640	Hematopoietic cell lineage - Mus musculus (mouse)
ENSMUSG00000037649	14998	H2-DMa	histocompatibility 2, class II, locus DMa	1.12	0	0	96	111	86	206	212	250	66	116	81	213	151	208	4.24	9.19	04145;04514;04612;04672;04940;05140;05145;05150;05310;05320;05322;05323;05330;05332;05416	Phagosome - Mus musculus (mouse);Cell adhesion molecules (CAMs) - Mus musculus (mouse);Antigen processing and presentation - Mus musculus (mouse);Intestinal immune network for IgA production - Mus musculus (mouse);Type I diabetes mellitus - Mus musculus (mouse);Leishmaniasis - Mus musculus (mouse);Toxoplasmosis - Mus musculus (mouse);Staphylococcus aureus infection - Mus musculus (mouse);Asthma -…
ENSMUSG00000076598				1.11	0	0.01	28	28	21	116	109	87	19	29	20	120	78	72	5.75	22.19
ENSMUSG00000040264	14468	Gbp2b	guanylate binding protein 2b	1.11	0	0	557	536	312	898	1079	1254	381	560	294	929	769	1042	10.39	22.89
ENSMUSG00000058908	18780	Pla2g2a	phospholipase A2, group IIA (platelets, synovial fluid)	1.11	0	0	611	704	649	1756	1317	1782	418	736	612	1816	938	1480	56.05	131.74	00564;00565;00590;00591;00592;01100;04010;04270;04370;04664;04730;04912;04972;04975;05145	Glycerophospholipid metabolism - Mus musculus (mouse);Ether lipid metabolism - Mus musculus (mouse);Arachidonic acid metabolism - Mus musculus (mouse);Linoleic acid metabolism - Mus musculus (mouse);alpha-Linolenic acid metabolism - Mus musculus (mouse);Metabolic pathways - Mus musculus (mouse);MAPK signaling pathway - Mus musculus (mouse);Vascular smooth muscle contraction - Mus musculus (mouse)…
ENSMUSG00000071356	18489	Reg3b	regenerating islet-derived 3 beta	1.11	0	0	12082	15597	24465	46268	42612	50602	8269	16306	23075	47844	30359	42034	1554.52	3927
ENSMUSG00000027820	17380	Mme	membrane metallo endopeptidase	1.11	0	0	13	15	13	33	44	46	9	16	12	34	31	38	0.22	0.62	04614;04640;04974;05010	Renin-angiotensin system - Mus musculus (mouse);Hematopoietic cell lineage - Mus musculus (mouse);Protein digestion and absorption - Mus musculus (mouse);Alzheimer's disease - Mus musculus (mouse)
ENSMUSG00000030762	11833	Aqp8	aquaporin 8	1.1	0	0.01	1435	521	311	2433	3597	1629	982	545	293	2516	2563	1353	33.69	108.92	4976	Bile secretion - Mus musculus (mouse)
ENSMUSG00000023959	224796	Clic5	chloride intracellular channel 5	1.1	0	0	757	669	505	1349	1739	1209	518	699	476	1395	1239	1004	7.36	15.55
ENSMUSG00000030742	16797	Lat	linker for activation of T cells	1.09	0	0	10	17	6	35	36	26	7	18	6	36	26	22	0.61	1.68	04650;04660;04664;04666	Natural killer cell mediated cytotoxicity - Mus musculus (mouse);T cell receptor signaling pathway - Mus musculus (mouse);Fc epsilon RI signaling pathway - Mus musculus (mouse);Fc gamma R-mediated phagocytosis - Mus musculus (mouse)
ENSMUSG00000096638				1.09	0	0	338	436	377	933	574	1295	231	456	356	965	409	1076	74.04	172.35
ENSMUSG00000024731	69826	Ms4a10	membrane-spanning 4-domains, subfamily A, member 10	1.09	0	0	28	29	33	44	107	78	19	30	31	46	76	65	2	4.85
ENSMUSG00000041193	18784	Pla2g5	phospholipase A2, group V	1.08	0	0	142	123	117	282	300	254	97	129	110	292	214	211	3.74	7.78	00564;00565;00590;00591;00592;01100;04010;04270;04370;04664;04730;04912;04972;04975;05145	Glycerophospholipid metabolism - Mus musculus (mouse);Ether lipid metabolism - Mus musculus (mouse);Arachidonic acid metabolism - Mus musculus (mouse);Linoleic acid metabolism - Mus musculus (mouse);alpha-Linolenic acid metabolism - Mus musculus (mouse);Metabolic pathways - Mus musculus (mouse);MAPK signaling pathway - Mus musculus (mouse);Vascular smooth muscle contraction - Mus musculus (mouse)…
ENSMUSG00000028268	55932	Gbp3	guanylate binding protein 3	1.08	0	0	324	309	166	633	563	614	222	323	157	655	401	510	6.66	14.4
ENSMUSG00000068606	225594	Gm4841	predicted gene 4841	1.06	0	0	48	63	42	81	157	132	33	66	40	84	112	110	1.22	2.79
ENSMUSG00000059824	13170	Dbp	D site albumin promoter binding protein	1.06	0	0	39	35	29	69	131	60	27	37	27	71	93	50	1.3	3.07
ENSMUSG00000025203	20250	Scd2	stearoyl-Coenzyme A desaturase 2	1.06	0	0	1987	2378	1609	5024	5064	3878	1360	2486	1518	5195	3608	3221	24.6	54.41	01040;03320	Biosynthesis of unsaturated fatty acids - Mus musculus (mouse);PPAR signaling pathway - Mus musculus (mouse)
ENSMUSG00000095866				1.06	0	0	16	24	22	66	29	63	11	25	21	68	21	52	4.01	9.67
ENSMUSG00000026009	54167	Icos	inducible T cell co-stimulator	1.06	0	0	25	17	16	39	70	36	17	18	15	40	50	30	0.4	0.95	04514;04660;04672;05340	Cell adhesion molecules (CAMs) - Mus musculus (mouse);T cell receptor signaling pathway - Mus musculus (mouse);Intestinal immune network for IgA production - Mus musculus (mouse);Primary immunodeficiency - Mus musculus (mouse)
ENSMUSG00000090942	240328	F830016B08Rik	RIKEN cDNA F830016B08 gene	1.06	0	0	126	145	85	220	226	353	86	152	80	227	161	293	2.42	5.2
ENSMUSG00000025150	12409	Cbr2	carbonyl reductase 2	1.05	0	0	50	54	49	119	122	101	34	56	46	123	87	84	3.08	6.56	00590;01100	Arachidonic acid metabolism - Mus musculus (mouse);Metabolic pathways - Mus musculus (mouse)
ENSMUSG00000048852	620913	Gm12185	predicted gene 12185	1.05	0	0	45	57	36	89	104	130	31	60	34	92	74	108	0.59	1.31
ENSMUSG00000020407	22271	Upp1	uridine phosphorylase 1	1.04	0	0	207	214	204	534	442	612	142	224	192	552	315	508	11	26.61	00240;00983;01100	Pyrimidine metabolism - Mus musculus (mouse);Drug metabolism - other enzymes - Mus musculus (mouse);Metabolic pathways - Mus musculus (mouse)
ENSMUSG00000076526				1.03	0	0.02	7	16	20	38	52	48	5	17	19	39	37	40	2.88	8.55
ENSMUSG00000024338	16913	Psmb8	proteasome (prosome, macropain) subunit, beta type 8 (large multifunctional peptidase 7)	1.02	0	0	444	448	354	852	813	900	304	468	334	881	579	748	14.65	28.72	3050	Proteasome - Mus musculus (mouse)
ENSMUSG00000094559	223706	Cyp2d34	cytochrome P450, family 2, subfamily d, polypeptide 34	1.01	0	0	104	106	119	224	293	187	71	111	112	232	209	155	4.56	9.21
ENSMUSG00000075010	107350	AW112010	expressed sequence AW112010	1.01	0	0	712	631	606	1306	1232	1467	487	660	572	1351	878	1219	56.78	111.2
ENSMUSG00000068227	16185	Il2rb	interleukin 2 receptor, beta chain	1	0	0	19	35	33	65	67	67	13	37	31	67	48	56	0.73	1.58	04060;04144;04630	Cytokine-cytokine receptor interaction - Mus musculus (mouse);Endocytosis - Mus musculus (mouse);Jak-STAT signaling pathway - Mus musculus (mouse)
ENSMUSG00000023073	20494	Slc10a2	solute carrier family 10, member 2	1	0	0.01	137	134	84	257	420	237	94	140	79	266	299	197	4.88	11.89	4976	Bile secretion - Mus musculus (mouse)
ENSMUSG00000040405	171283	Havcr1	hepatitis A virus cellular receptor 1	1	0	0.03	1	2	0	10	11	7	1	2	0	10	8	6	0.04	0.29
ENSMUSG00000073555	240327	Gm4951	predicted gene 4951	0.99	0	0	177	158	133	265	324	379	121	165	125	274	231	315	3.96	7.83
ENSMUSG00000087070	100415914	Gm12505	predicted gene 12505	0.99	0	0	118	174	127	361	299	230	81	182	120	373	213	191	12.48	24.95
ENSMUSG00000070777	71601	Ceacam20	carcinoembryonic antigen-related cell adhesion molecule 20	0.99	0	0	563	464	385	1043	821	993	385	485	363	1079	585	825	10.9	21.07
ENSMUSG00000074261	632778	Erich4	glutamate rich 4	0.99	0	0.03	4	9	6	24	20	19	3	9	6	25	14	16	0.48	1.48
ENSMUSG00000039304	22035	Tnfsf10	tumor necrosis factor (ligand) superfamily, member 10	0.99	0	0	378	360	268	680	731	683	259	376	253	703	521	567	4.51	8.94	04060;04210;04650	Cytokine-cytokine receptor interaction - Mus musculus (mouse);Apoptosis - Mus musculus (mouse);Natural killer cell mediated cytotoxicity - Mus musculus (mouse)
ENSMUSG00000068105	72049	Tnfrsf13c	tumor necrosis factor receptor superfamily, member 13c	0.99	0	0	35	44	37	93	97	69	24	46	35	96	69	57	1.32	2.76	04060;04672;05340	Cytokine-cytokine receptor interaction - Mus musculus (mouse);Intestinal immune network for IgA production - Mus musculus (mouse);Primary immunodeficiency - Mus musculus (mouse)
ENSMUSG00000022582	546644	Ly6g	lymphocyte antigen 6 complex, locus G	0.99	0	0	73	53	58	114	142	129	50	55	55	118	101	107	12.26	24.4
ENSMUSG00000016498	58205	Pdcd1lg2	programmed cell death 1 ligand 2	0.98	0	0.03	6	5	6	15	28	13	4	5	6	16	20	11	0.23	0.73	4514	Cell adhesion molecules (CAMs) - Mus musculus (mouse)
ENSMUSG00000037321	21354	Tap1	transporter 1, ATP-binding cassette, sub-family B (MDR/TAP)	0.98	0	0	405	447	339	716	814	882	277	467	320	740	580	733	6.83	13.18	02010;04145;04612;05340	ABC transporters - Mus musculus (mouse);Phagosome - Mus musculus (mouse);Antigen processing and presentation - Mus musculus (mouse);Primary immunodeficiency - Mus musculus (mouse)
ENSMUSG00000015437	14939	Gzmb	granzyme B	0.98	0	0.02	18	13	18	42	44	43	12	14	17	43	31	36	0.78	1.93	04650;04940;05320;05330;05332	Natural killer cell mediated cytotoxicity - Mus musculus (mouse);Type I diabetes mellitus - Mus musculus (mouse);Autoimmune thyroid disease - Mus musculus (mouse);Allograft rejection - Mus musculus (mouse);Graft-versus-host disease - Mus musculus (mouse)
ENSMUSG00000026104	20846	Stat1	signal transducer and activator of transcription 1	0.97	0	0	2309	2397	1703	3794	4336	4725	1580	2506	1606	3923	3089	3925	27.8	53.14	04062;04380;04620;04630;05140;05145;05160;05200;05212	Chemokine signaling pathway - Mus musculus (mouse);Osteoclast differentiation - Mus musculus (mouse);Toll-like receptor signaling pathway - Mus musculus (mouse);Jak-STAT signaling pathway - Mus musculus (mouse);Leishmaniasis - Mus musculus (mouse);Toxoplasmosis - Mus musculus (mouse);Hepatitis C - Mus musculus (mouse);Pathways in cancer - Mus musculus (mouse);Pancreatic cancer - Mus musculus (mou…
ENSMUSG00000082292				0.97	0	0	463	460	279	747	943	961	317	481	263	772	672	798	9.96	20.95
ENSMUSG00000064346				0.96	0	0.02	16	27	19	20	65	66	11	28	18	21	46	55	20.84	48.32
ENSMUSG00000078921	100039796	Tgtp2	T cell specific GTPase 2	0.96	0	0	104	90	64	173	161	194	71	94	60	179	115	161	2.05	4.02
ENSMUSG00000054435	107526	Gimap4	GTPase, IMAP family member 4	0.96	0	0	240	200	161	414	428	355	164	209	152	428	305	295	7.45	14.12
ENSMUSG00000059898	13507	Dsc3	desmocollin 3	0.96	0	0.01	7	8	8	20	21	24	5	8	8	21	15	20	0.1	0.26
ENSMUSG00000038037	12703	Socs1	suppressor of cytokine signaling 1	0.95	0	0.01	16	27	15	34	58	43	11	28	14	35	41	36	1.06	2.35	04120;04380;04630;04910;04930;05145	Ubiquitin mediated proteolysis - Mus musculus (mouse);Osteoclast differentiation - Mus musculus (mouse);Jak-STAT signaling pathway - Mus musculus (mouse);Insulin signaling pathway - Mus musculus (mouse);Type II diabetes mellitus - Mus musculus (mouse);Toxoplasmosis - Mus musculus (mouse)
ENSMUSG00000038388	56524	Mpp6	membrane protein, palmitoylated 6 (MAGUK p55 subfamily member 6)	0.95	0	0	3114	2943	2648	5929	7230	4216	2131	3077	2498	6131	5151	3502	87.89	165.66
ENSMUSG00000068452	214593	Duox2	dual oxidase 2	0.95	0	0	1033	1270	1178	2207	2204	2555	707	1328	1111	2282	1570	2122	13.64	25.91
ENSMUSG00000055069	270160	Rab39	RAB39, member RAS oncogene family	0.94	0	0.02	7	11	10	19	28	25	5	11	9	20	20	21	0.21	0.52
ENSMUSG00000028544	230612	Slc5a9	solute carrier family 5 (sodium/glucose cotransporter), member 9	0.94	0	0	29	33	41	50	93	79	20	34	39	52	66	66	0.52	1.06
ENSMUSG00000046879	15944	Irgm1	immunity-related GTPase family M member 1	0.94	0	0	954	1043	716	1600	2031	1790	653	1090	675	1654	1447	1487	15.87	30.14
ENSMUSG00000043931	231932	Gimap7	GTPase, IMAP family member 7	0.94	0	0	48	32	32	66	83	81	33	33	30	68	59	67	1.97	3.85
ENSMUSG00000027514	58203	Zbp1	Z-DNA binding protein 1	0.93	0	0	349	266	248	521	612	578	239	278	234	539	436	480	5.81	10.97	4623	Cytosolic DNA-sensing pathway - Mus musculus (mouse)
ENSMUSG00000096498				0.93	0	0.04	6	11	3	48	51	37	4	12	3	50	36	31	1.33	8.34
ENSMUSG00000095193	100044193	Gm20939	predicted gene, 20939	0.93	0	0.04	10	9	7	17	27	26	7	9	7	18	19	22	0.37	0.96
ENSMUSG00000086706				0.93	0	0.03	4	10	11	20	28	20	3	10	10	21	20	17	0.67	1.76
ENSMUSG00000058163	432555	Gm5431	predicted gene 5431	0.92	0	0	95	117	75	197	189	183	65	122	71	204	135	152	2.15	4.05
ENSMUSG00000030149	27007	Klrk1	killer cell lectin-like receptor subfamily K, member 1	0.92	0	0	32	38	37	62	79	84	22	40	35	64	56	70	0.76	1.5	4650	Natural killer cell mediated cytotoxicity - Mus musculus (mouse)
ENSMUSG00000079103	640543	Tgm7	transglutaminase 7	0.92	0	0.02	16	13	19	36	34	42	11	14	18	37	24	35	0.51	1.11
ENSMUSG00000020839	66601	Tmigd1	transmembrane and immunoglobulin domain containing 1	0.92	0	0	697	473	313	1172	1203	852	477	495	295	1212	857	708	23.16	48
ENSMUSG00000038751	20459	Ptk6	PTK6 protein tyrosine kinase 6	0.92	0	0	283	360	397	653	733	645	194	376	374	675	522	536	6.36	11.72
ENSMUSG00000093861				0.92	0	0.03	218	297	269	362	566	980	149	310	254	374	403	814	49.18	114.55
ENSMUSG00000046031	215900	Fam26f	family with sequence similarity 26, member F	0.91	0	0.02	18	31	19	44	48	57	12	32	18	46	34	47	1.4	2.95
ENSMUSG00000012705	57264	Retn	resistin	0.91	0	0.03	7	2	11	35	20	8	5	2	10	36	14	7	0.39	1.16
ENSMUSG00000016496	60533	Cd274	CD274 antigen	0.91	0	0	243	214	171	361	390	460	166	224	161	373	278	382	3.88	7.15	4514	Cell adhesion molecules (CAMs) - Mus musculus (mouse)
ENSMUSG00000084806	627268	Gm15232	predicted gene 15232	0.91	0	0.03	18	17	7	19	56	31	12	18	7	20	40	26	0.41	0.98
ENSMUSG00000040253	229900	Gbp7	guanylate binding protein 7	0.91	0	0	801	874	574	1252	1498	1618	548	914	541	1295	1067	1344	9.09	16.82
ENSMUSG00000005763	12503	Cd247	CD247 antigen	0.91	0	0.02	13	11	14	22	34	35	9	11	13	23	24	29	0.3	0.69	04650;04660;05142	Natural killer cell mediated cytotoxicity - Mus musculus (mouse);T cell receptor signaling pathway - Mus musculus (mouse);Chagas disease (American trypanosomiasis) - Mus musculus (mouse)
ENSMUSG00000069874	54396	Irgm2	immunity-related GTPase family M member 2	0.91	0	0	633	649	413	919	1199	1215	433	679	390	950	854	1009	10.94	20.51
ENSMUSG00000078161	209601	Erich3	glutamate rich 3	0.9	0	0.04	16	22	16	43	53	26	11	23	15	44	38	22	0.22	0.46
ENSMUSG00000024610	16149	Cd74	CD74 antigen (invariant polypeptide of major histocompatibility complex, class II antigen-associated)	0.9	0	0	2415	2627	2027	4584	4066	4848	1653	2747	1912	4740	2897	4027	112.55	204.53	4612	Antigen processing and presentation - Mus musculus (mouse)
ENSMUSG00000024292	64385	Cyp4f14	cytochrome P450, family 4, subfamily f, polypeptide 14	0.9	0	0	308	247	174	543	380	485	211	258	164	561	271	403	7.38	13.63	00590;01100	Arachidonic acid metabolism - Mus musculus (mouse);Metabolic pathways - Mus musculus (mouse)
ENSMUSG00000043629	67080	1700019D03Rik	RIKEN cDNA 1700019D03 gene	0.9	0	0	200	165	174	298	417	319	137	173	164	308	297	265	3.32	6.04
ENSMUSG00000050014	328561	Apol10b	apolipoprotein L 10B	0.9	0	0	42	48	48	91	83	101	29	50	45	94	59	84	1.56	2.96
ENSMUSG00000091649	236451	Phf11b	PHD finger protein 11B	0.9	0	0.01	20	33	20	41	52	65	14	34	19	42	37	54	1.41	2.89
ENSMUSG00000068299	75541	Nat8f4	N-acetyltransferase 8 (GCN5-related) family member 4	0.89	0	0.02	19	13	20	49	35	33	13	14	19	51	25	27	0.39	0.82
ENSMUSG00000064364				0.89	0	0.05	16	13	8	65	14	19	11	14	8	67	10	16	12.65	31.05
ENSMUSG00000031089	56774	Slc6a14	solute carrier family 6 (neurotransmitter transporter), member 14	0.89	0	0	2572	2211	1676	4000	5164	3992	1760	2312	1581	4136	3679	3316	42.09	81.48
ENSMUSG00000073421	14961	H2-Ab1	histocompatibility 2, class II antigen A, beta 1	0.89	0	0	1160	1278	954	2118	2035	2252	794	1336	900	2190	1450	1871	62.87	112.94	04145;04514;04612;04672;04940;05140;05145;05150;05310;05320;05322;05323;05330;05332;05416	Phagosome - Mus musculus (mouse);Cell adhesion molecules (CAMs) - Mus musculus (mouse);Antigen processing and presentation - Mus musculus (mouse);Intestinal immune network for IgA production - Mus musculus (mouse);Type I diabetes mellitus - Mus musculus (mouse);Leishmaniasis - Mus musculus (mouse);Toxoplasmosis - Mus musculus (mouse);Staphylococcus aureus infection - Mus musculus (mouse);Asthma -…
ENSMUSG00000044162	414084	Tnip3	TNFAIP3 interacting protein 3	0.89	0	0	158	143	183	354	246	327	108	150	173	366	175	272	2.89	5.26
ENSMUSG00000076522				0.89	0	0.04	107	116	74	226	135	352	73	121	70	234	96	292	19.1	44.16
ENSMUSG00000025479	13106	Cyp2e1	cytochrome P450, family 2, subfamily e, polypeptide 1	0.88	0	0.03	22	9	18	46	34	37	15	9	17	48	24	31	0.59	1.37	00590;00591;00980;00982;01100	Arachidonic acid metabolism - Mus musculus (mouse);Linoleic acid metabolism - Mus musculus (mouse);Metabolism of xenobiotics by cytochrome P450 - Mus musculus (mouse);Drug metabolism - cytochrome P450 - Mus musculus (mouse);Metabolic pathways - Mus musculus (mouse)
ENSMUSG00000042943				0.88	0	0.04	15	17	27	43	32	52	10	18	25	44	23	43	0.57	1.18
ENSMUSG00000074628	383766	Tldc2	TBC/LysM associated domain containing 2	0.88	0	0.03	15	14	11	39	25	24	10	15	10	40	18	20	1.39	2.93
ENSMUSG00000009646	69836	Pla2g12b	phospholipase A2, group XIIB	0.87	0	0	54	70	70	127	136	117	37	73	66	131	97	97	4	7.41	00564;00565;00590;00591;00592;01100;04010;04270;04370;04664;04730;04912;04972;04975;05145	Glycerophospholipid metabolism - Mus musculus (mouse);Ether lipid metabolism - Mus musculus (mouse);Arachidonic acid metabolism - Mus musculus (mouse);Linoleic acid metabolism - Mus musculus (mouse);alpha-Linolenic acid metabolism - Mus musculus (mouse);Metabolic pathways - Mus musculus (mouse);MAPK signaling pathway - Mus musculus (mouse);Vascular smooth muscle contraction - Mus musculus (mouse)…
ENSMUSG00000035929	15015	H2-Q4	histocompatibility 2, Q region locus 4	0.87	0	0	262	280	234	444	469	538	179	293	221	459	334	447	6.71	11.95
ENSMUSG00000026415	64435	Fcamr	Fc receptor, IgA, IgM, high affinity	0.87	0	0.01	15	23	17	48	41	30	10	24	16	50	29	25	0.65	1.35
ENSMUSG00000057610				0.87	0.01	0.07	56	58	23	230	95	46	38	61	22	238	68	38	16.75	42.78
ENSMUSG00000080542				0.87	0	0.04	596	632	612	2846	748	643	408	661	577	2943	533	534	330.94	716.62
ENSMUSG00000054630	22238	Ugt2b5	UDP glucuronosyltransferase 2 family, polypeptide B5	0.87	0	0	77	53	61	124	145	98	53	55	58	128	103	81	2.28	4.12	00040;00053;00140;00500;00514;00830;00860;00980;00982;00983;01100	Pentose and glucuronate interconversions - Mus musculus (mouse);Ascorbate and aldarate metabolism - Mus musculus (mouse);Steroid hormone biosynthesis - Mus musculus (mouse);Starch and sucrose metabolism - Mus musculus (mouse);Other types of O-glycan biosynthesis - Mus musculus (mouse);Retinol metabolism - Mus musculus (mouse);Porphyrin and chlorophyll metabolism - Mus musculus (mouse);Metabolism …
ENSMUSG00000055978	14344	Fut2	fucosyltransferase 2	0.86	0	0	2139	2335	2469	4030	5025	4003	1464	2441	2329	4167	3580	3325	54.54	96.96	00601;00603;01100	Glycosphingolipid biosynthesis - lacto and neolacto series - Mus musculus (mouse);Glycosphingolipid biosynthesis - globo series - Mus musculus (mouse);Metabolic pathways - Mus musculus (mouse)
ENSMUSG00000029084	12494	Cd38	CD38 antigen	0.86	0	0	2461	2836	2583	4777	5612	4412	1684	2965	2436	4940	3998	3665	58.8	104.43	00760;01100;04020;04640;04970;04972	Nicotinate and nicotinamide metabolism - Mus musculus (mouse);Metabolic pathways - Mus musculus (mouse);Calcium signaling pathway - Mus musculus (mouse);Hematopoietic cell lineage - Mus musculus (mouse);Salivary secretion - Mus musculus (mouse);Pancreatic secretion - Mus musculus (mouse)
ENSMUSG00000056145	229694	AI504432	expressed sequence AI504432	0.86	0	0	19	35	32	54	51	75	13	37	30	56	36	62	0.35	0.69
ENSMUSG00000017868	27219	Sgk2	serum/glucocorticoid regulated kinase 2	0.86	0	0.01	205	126	77	258	382	194	140	132	73	267	272	161	2.99	5.82
ENSMUSG00000073399	195359	Trim40	tripartite motif-containing 40	0.86	0	0	202	208	233	381	425	389	138	217	220	394	303	323	6.83	12.03
ENSMUSG00000000682	23833	Cd52	CD52 antigen	0.86	0	0	114	116	95	226	198	190	78	121	90	234	141	158	14.19	25.46
ENSMUSG00000030256	79362	Bhlhe41	basic helix-loop-helix family, member e41	0.85	0	0.01	23	32	19	47	59	48	16	33	18	49	42	40	0.27	0.54	4710	Circadian rhythm - Mus musculus (mouse)
ENSMUSG00000024670	12511	Cd6	CD6 antigen	0.85	0.01	0.06	4	6	7	15	18	17	3	6	7	16	13	14	0.13	0.36	4514	Cell adhesion molecules (CAMs) - Mus musculus (mouse)
ENSMUSG00000086324				0.85	0	0	1791	1624	1227	3513	2774	2368	1226	1698	1157	3633	1976	1967	190.72	337.5
ENSMUSG00000037434	22782	Slc30a1	solute carrier family 30 (zinc transporter), member 1	0.85	0	0	302	347	259	512	768	431	207	363	244	529	547	358	3.89	6.91
ENSMUSG00000095120				0.85	0.01	0.08	1	8	3	12	15	16	1	8	3	12	11	13	0.83	2.71
ENSMUSG00000090136	100042561	Gm10177	predicted gene 10177	0.85	0.01	0.08	1	2	1	6	14	6	1	2	1	6	10	5	0.22	1.23	03060;04141;04145	Protein export - Mus musculus (mouse);Protein processing in endoplasmic reticulum - Mus musculus (mouse);Phagosome - Mus musculus (mouse)
ENSMUSG00000076615				0.84	0	0	210	250	183	446	437	329	144	261	173	461	311	273	14.57	25.93
ENSMUSG00000079339	667373	Ifit1bl1	interferon induced protein with tetratricpeptide repeats 1B like 1	0.84	0	0	769	736	438	1255	1297	1046	526	770	413	1298	924	869	19.62	34.54	5160	Hepatitis C - Mus musculus (mouse)
ENSMUSG00000089789	107605	Rdh1	retinol dehydrogenase 1 (all trans)	0.84	0	0	72	70	80	137	140	137	49	73	75	142	100	114	1.26	2.25
ENSMUSG00000025059	14933	Gk	glycerol kinase	0.84	0	0	148	155	154	258	293	306	101	162	145	267	209	254	2.36	4.22	00561;01100;03320	Glycerolipid metabolism - Mus musculus (mouse);Metabolic pathways - Mus musculus (mouse);PPAR signaling pathway - Mus musculus (mouse)
ENSMUSG00000036594	14960	H2-Aa	histocompatibility 2, class II antigen A, alpha	0.84	0	0	808	893	707	1296	1495	1623	553	934	667	1340	1065	1348	47.78	83.3	04145;04514;04612;04672;04940;05140;05145;05150;05310;05320;05322;05323;05330;05332;05416	Phagosome - Mus musculus (mouse);Cell adhesion molecules (CAMs) - Mus musculus (mouse);Antigen processing and presentation - Mus musculus (mouse);Intestinal immune network for IgA production - Mus musculus (mouse);Type I diabetes mellitus - Mus musculus (mouse);Leishmaniasis - Mus musculus (mouse);Toxoplasmosis - Mus musculus (mouse);Staphylococcus aureus infection - Mus musculus (mouse);Asthma -…
ENSMUSG00000034855	15945	Cxcl10	chemokine (C-X-C motif) ligand 10	0.83	0	0.01	105	113	53	148	199	170	72	118	50	153	142	141	5.54	10.07	04060;04062;04620;04622;04623	Cytokine-cytokine receptor interaction - Mus musculus (mouse);Chemokine signaling pathway - Mus musculus (mouse);Toll-like receptor signaling pathway - Mus musculus (mouse);RIG-I-like receptor signaling pathway - Mus musculus (mouse);Cytosolic DNA-sensing pathway - Mus musculus (mouse)
ENSMUSG00000079293	56644	Clec7a	C-type lectin domain family 7, member a	0.83	0	0	210	278	248	394	493	476	144	291	234	407	351	395	7.29	12.76	4145	Phagosome - Mus musculus (mouse)
ENSMUSG00000029821	54722	Dfna5	deafness, autosomal dominant 5 (human)	0.83	0	0	679	686	555	1137	1534	890	465	717	523	1176	1093	739	9.83	17.22
ENSMUSG00000096727	16912	Psmb9	proteasome (prosome, macropain) subunit, beta type 9 (large multifunctional peptidase 2)	0.83	0	0	206	215	148	311	348	388	141	225	140	322	248	322	4.43	7.76	3050	Proteasome - Mus musculus (mouse)
ENSMUSG00000065126	100216537	Snord104	small nucleolar RNA, C/D box 104	0.83	0	0.05	9	11	15	26	22	29	6	11	14	27	16	24	11.01	23.67
ENSMUSG00000027524	13616	Edn3	endothelin 3	0.83	0	0	117	145	89	254	198	202	80	152	84	263	141	168	2.53	4.47
ENSMUSG00000085977				0.82	0	0.04	39	36	17	44	56	84	27	38	16	46	40	70	1.7	3.27
ENSMUSG00000007989	14365	Fzd3	frizzled class receptor 3	0.82	0	0	51	44	50	78	87	105	35	46	47	81	62	87	0.78	1.39	04310;04916;05200;05217	Wnt signaling pathway - Mus musculus (mouse);Melanogenesis - Mus musculus (mouse);Pathways in cancer - Mus musculus (mouse);Basal cell carcinoma - Mus musculus (mouse)
ENSMUSG00000076612				0.82	0.01	0.07	130	131	115	271	366	266	89	137	108	280	261	221	6.96	15.84
ENSMUSG00000079516	19694	Reg3a	regenerating islet-derived 3 alpha	0.82	0.01	0.09	22	13	14	31	29	43	15	14	13	32	21	36	1.31	2.66
ENSMUSG00000022964	77975	Tmem50b	transmembrane protein 50B	0.81	0	0	333	385	342	688	588	634	228	402	323	711	419	527	10.16	17.36
ENSMUSG00000069456	19683	Rdh16	retinol dehydrogenase 16	0.81	0	0	231	215	213	418	453	329	158	225	201	432	323	273	4.5	7.75	00830;01100	Retinol metabolism - Mus musculus (mouse);Metabolic pathways - Mus musculus (mouse)
ENSMUSG00000074715	56838	Ccl28	chemokine (C-C motif) ligand 28	0.81	0	0	359	385	345	669	657	618	246	403	325	692	468	513	6.55	11.09	04060;04062;04672	Cytokine-cytokine receptor interaction - Mus musculus (mouse);Chemokine signaling pathway - Mus musculus (mouse);Intestinal immune network for IgA production - Mus musculus (mouse)
ENSMUSG00000098470	667277	C1rb	complement component 1, r subcomponent B	0.81	0	0.02	25	20	22	38	48	46	17	21	21	39	34	38	0.62	1.15
ENSMUSG00000024935	20510	Slc1a1	solute carrier family 1 (neuronal/epithelial high affinity glutamate transporter, system Xag), member 1	0.81	0	0.02	37	41	40	103	49	76	25	43	38	107	35	63	0.7	1.28	4974	Protein digestion and absorption - Mus musculus (mouse)
ENSMUSG00000024339	21355	Tap2	transporter 2, ATP-binding cassette, sub-family B (MDR/TAP)	0.81	0	0	153	149	117	239	261	256	105	156	110	247	186	213	2.73	4.69	02010;04145;04612;05340	ABC transporters - Mus musculus (mouse);Phagosome - Mus musculus (mouse);Antigen processing and presentation - Mus musculus (mouse);Primary immunodeficiency - Mus musculus (mouse)
ENSMUSG00000017697	11486	Ada	adenosine deaminase	0.81	0	0	145	157	154	318	234	282	99	164	145	329	167	234	6.07	10.55	00230;01100;05340	Purine metabolism - Mus musculus (mouse);Metabolic pathways - Mus musculus (mouse);Primary immunodeficiency - Mus musculus (mouse)
ENSMUSG00000029005	70433	Draxin	dorsal inhibitory axon guidance protein	0.8	0	0.04	13	23	16	40	34	33	9	24	15	41	24	27	0.23	0.43
ENSMUSG00000079018	17067	Ly6c1	lymphocyte antigen 6 complex, locus C1	0.8	0	0	86	70	65	111	139	149	59	73	61	115	99	124	5.73	9.9
ENSMUSG00000079547	14999	H2-DMb1	histocompatibility 2, class II, locus Mb1	0.8	0	0	61	64	48	95	116	110	42	67	45	98	83	91	2.78	4.9	04145;04514;04612;04672;04940;05140;05145;05150;05310;05320;05322;05323;05330;05332;05416	Phagosome - Mus musculus (mouse);Cell adhesion molecules (CAMs) - Mus musculus (mouse);Antigen processing and presentation - Mus musculus (mouse);Intestinal immune network for IgA production - Mus musculus (mouse);Type I diabetes mellitus - Mus musculus (mouse);Leishmaniasis - Mus musculus (mouse);Toxoplasmosis - Mus musculus (mouse);Staphylococcus aureus infection - Mus musculus (mouse);Asthma -…
ENSMUSG00000038412	56295	Higd1a	HIG1 domain family, member 1A	0.8	0	0	983	840	740	1863	1529	1194	673	878	698	1926	1089	992	30.66	51.98
ENSMUSG00000050232	12766	Cxcr3	chemokine (C-X-C motif) receptor 3	0.8	0.01	0.09	7	6	14	19	21	23	5	6	13	20	15	19	0.35	0.78	04060;04062	Cytokine-cytokine receptor interaction - Mus musculus (mouse);Chemokine signaling pathway - Mus musculus (mouse)
ENSMUSG00000022445	76279	Cyp2d26	cytochrome P450, family 2, subfamily d, polypeptide 26	0.8	0	0	150	140	96	248	255	190	103	146	91	256	182	158	5.26	8.95	982	Drug metabolism - cytochrome P450 - Mus musculus (mouse)
ENSMUSG00000024556	107029	Me2	malic enzyme 2, NAD(+)-dependent, mitochondrial	0.79	0	0	1371	1252	1013	2134	2548	1735	938	1309	955	2207	1815	1441	33.18	55.48	620	Pyruvate metabolism - Mus musculus (mouse)
ENSMUSG00000032327	20897	Stra6	stimulated by retinoic acid gene 6	0.79	0.01	0.08	10	5	7	16	18	17	7	5	7	17	13	14	0.16	0.36
ENSMUSG00000038352	217151	Arl5c	ADP-ribosylation factor-like 5C	0.79	0	0.03	20	21	20	49	45	26	14	22	19	51	32	22	0.88	1.63
ENSMUSG00000024340	547431	Btnl2	butyrophilin-like 2	0.79	0	0	56	49	41	91	84	89	38	51	39	94	60	74	1.27	2.2
ENSMUSG00000079620	140474	Muc4	mucin 4	0.79	0	0	1241	1206	1109	1983	2438	2109	849	1261	1046	2051	1737	1752	7.08	12.33
ENSMUSG00000052212	68891	Cd177	CD177 antigen	0.79	0	0	408	464	522	802	817	846	279	485	492	829	582	703	11.57	19.39
ENSMUSG00000091705	15013	H2-Q2	histocompatibility 2, Q region locus 2	0.78	0	0	73	102	65	149	146	142	50	107	61	154	104	118	4.28	7.38	04144;04145;04514;04612;04940;05320;05330;05332;05416	Endocytosis - Mus musculus (mouse);Phagosome - Mus musculus (mouse);Cell adhesion molecules (CAMs) - Mus musculus (mouse);Antigen processing and presentation - Mus musculus (mouse);Type I diabetes mellitus - Mus musculus (mouse);Autoimmune thyroid disease - Mus musculus (mouse);Allograft rejection - Mus musculus (mouse);Graft-versus-host disease - Mus musculus (mouse);Viral myocarditis - Mus musc…
ENSMUSG00000054169	26366	Ceacam10	carcinoembryonic antigen-related cell adhesion molecule 10	0.78	0	0.01	47	48	74	110	118	93	32	50	70	114	84	77	3.65	6.54
ENSMUSG00000019890	67405	Nts	neurotensin	0.78	0	0	155	102	98	237	199	199	106	107	92	245	142	165	6.74	11.5
ENSMUSG00000053541				0.78	0	0	146	175	110	248	244	276	100	183	104	256	174	229	1.46	2.48
ENSMUSG00000073409	15019	H2-Q8	histocompatibility 2, Q region locus 8	0.78	0	0	218	274	205	403	385	435	149	286	193	417	274	361	7.5	12.52	04144;04145;04514;04612;04940;05320;05330;05332;05416	Endocytosis - Mus musculus (mouse);Phagosome - Mus musculus (mouse);Cell adhesion molecules (CAMs) - Mus musculus (mouse);Antigen processing and presentation - Mus musculus (mouse);Type I diabetes mellitus - Mus musculus (mouse);Autoimmune thyroid disease - Mus musculus (mouse);Allograft rejection - Mus musculus (mouse);Graft-versus-host disease - Mus musculus (mouse);Viral myocarditis - Mus musc…
ENSMUSG00000027224	213696	Duoxa1	dual oxidase maturation factor 1	0.78	0	0.04	25	36	22	51	45	63	17	38	21	53	32	52	0.76	1.38
ENSMUSG00000027985	16842	Lef1	lymphoid enhancer binding factor 1	0.78	0	0.01	28	27	27	49	53	53	19	28	25	51	38	44	0.5	0.91	04310;04520;04916;05200;05210;05213;05215;05216;05217;05221;05412	Wnt signaling pathway - Mus musculus (mouse);Adherens junction - Mus musculus (mouse);Melanogenesis - Mus musculus (mouse);Pathways in cancer - Mus musculus (mouse);Colorectal cancer - Mus musculus (mouse);Endometrial cancer - Mus musculus (mouse);Prostate cancer - Mus musculus (mouse);Thyroid cancer - Mus musculus (mouse);Basal cell carcinoma - Mus musculus (mouse);Acute myeloid leukemia - Mus m…
ENSMUSG00000066363	238393	Serpina3f	serine (or cysteine) peptidase inhibitor, clade A, member 3F	0.78	0	0	76	86	74	144	125	152	52	90	70	149	89	126	2.36	4
ENSMUSG00000024353	69816	Mzb1	marginal zone B and B1 cell-specific protein 1	0.78	0	0	58	51	81	105	124	118	40	53	76	109	88	98	4.72	8.17
ENSMUSG00000029603	14357	Dtx1	deltex 1, E3 ubiquitin ligase	0.77	0	0.01	26	23	29	54	45	51	18	24	27	56	32	42	0.43	0.79	4330	Notch signaling pathway - Mus musculus (mouse)
ENSMUSG00000053044	12526	Cd8b1	CD8 antigen, beta chain 1	0.77	0	0.05	19	13	10	26	31	28	13	14	9	27	22	23	0.66	1.27	04514;04612;04640;04660;05340	Cell adhesion molecules (CAMs) - Mus musculus (mouse);Antigen processing and presentation - Mus musculus (mouse);Hematopoietic cell lineage - Mus musculus (mouse);T cell receptor signaling pathway - Mus musculus (mouse);Primary immunodeficiency - Mus musculus (mouse)
ENSMUSG00000076535				0.77	0.01	0.1	18	19	15	242	87	10	12	20	14	250	62	8	3.19	19.6
ENSMUSG00000095395				0.77	0	0.05	19	18	16	44	28	30	13	19	15	46	20	25	8.95	16.43
ENSMUSG00000060550	15018	H2-Q7	histocompatibility 2, Q region locus 7	0.77	0	0	92	130	90	201	150	202	63	136	85	208	107	168	1.67	2.81	04144;04145;04514;04612;04940;05320;05330;05332;05416	Endocytosis - Mus musculus (mouse);Phagosome - Mus musculus (mouse);Cell adhesion molecules (CAMs) - Mus musculus (mouse);Antigen processing and presentation - Mus musculus (mouse);Type I diabetes mellitus - Mus musculus (mouse);Autoimmune thyroid disease - Mus musculus (mouse);Allograft rejection - Mus musculus (mouse);Graft-versus-host disease - Mus musculus (mouse);Viral myocarditis - Mus musc…
ENSMUSG00000025528	67715	2010106E10Rik	RIKEN cDNA 2010106E10 gene	0.76	0.02	0.13	6	5	4	11	13	19	4	5	4	11	9	16	0.26	0.72
ENSMUSG00000038421	98752	Fcrla	Fc receptor-like A	0.76	0	0.01	44	37	36	85	70	60	30	39	34	88	50	50	1.56	2.73
ENSMUSG00000064359				0.76	0.01	0.11	815	865	736	3586	981	774	558	904	694	3708	699	643	797.79	1659.73
ENSMUSG00000030643	75985	Rab30	RAB30, member RAS oncogene family	0.76	0	0.03	19	16	21	33	44	35	13	17	20	34	31	29	0.62	1.16
ENSMUSG00000060183	56066	Cxcl11	chemokine (C-X-C motif) ligand 11	0.76	0	0.04	107	106	64	168	177	169	73	111	60	174	126	140	1.63	2.89	04060;04062;04620	Cytokine-cytokine receptor interaction - Mus musculus (mouse);Chemokine signaling pathway - Mus musculus (mouse);Toll-like receptor signaling pathway - Mus musculus (mouse)
ENSMUSG00000043439	103551	E130012A19Rik	RIKEN cDNA E130012A19 gene	0.76	0	0.01	60	32	38	82	111	45	41	33	36	85	79	37	1.25	2.16
ENSMUSG00000021751	93732	Acox2	acyl-Coenzyme A oxidase 2, branched chain	0.76	0.01	0.06	20	21	12	44	31	29	14	22	11	46	22	24	0.41	0.76	00120;01100;03320;04146	Primary bile acid biosynthesis - Mus musculus (mouse);Metabolic pathways - Mus musculus (mouse);PPAR signaling pathway - Mus musculus (mouse);Peroxisome - Mus musculus (mouse)
ENSMUSG00000032298	72774	Neil1	nei endonuclease VIII-like 1 (E. coli)	0.76	0.01	0.08	12	10	11	24	22	20	8	10	10	25	16	17	0.61	1.22	3410	Base excision repair - Mus musculus (mouse)
ENSMUSG00000060802	12010	B2m	beta-2 microglobulin	0.76	0	0	7563	7111	5617	11354	12178	11123	5176	7434	5298	11741	8676	9240	528.71	858.45	4612	Antigen processing and presentation - Mus musculus (mouse)
ENSMUSG00000092730	100306957	Snora24	small nucleolar RNA, H/ACA box 24	0.76	0.01	0.11	653	766	1016	3350	1074	764	447	801	958	3464	765	635	422.75	843.15
ENSMUSG00000039699	74481	Batf2	basic leucine zipper transcription factor, ATF-like 2	0.76	0	0	162	182	158	289	282	301	111	190	149	299	201	250	7.12	11.75
ENSMUSG00000004032	14866	Gstm5	glutathione S-transferase, mu 5	0.76	0	0	235	204	252	393	469	333	161	213	238	406	334	277	14.35	23.43	00480;00980;00982	Glutathione metabolism - Mus musculus (mouse);Metabolism of xenobiotics by cytochrome P450 - Mus musculus (mouse);Drug metabolism - cytochrome P450 - Mus musculus (mouse)
ENSMUSG00000029638	170772	Glcci1	glucocorticoid induced transcript 1	0.75	0.01	0.1	12	9	8	15	27	22	8	9	8	15	19	18	0.1	0.22
ENSMUSG00000053398	236539	Phgdh	3-phosphoglycerate dehydrogenase	0.75	0	0	181	194	158	362	244	315	124	203	149	374	174	262	6.33	10.39	00260;01100	Glycine, serine and threonine metabolism - Mus musculus (mouse);Metabolic pathways - Mus musculus (mouse)
ENSMUSG00000028655	76574	Mfsd2a	major facilitator superfamily domain containing 2A	0.75	0	0.05	91	88	81	162	104	211	62	92	76	168	74	175	2.7	4.77
ENSMUSG00000021702	21828	Thbs4	thrombospondin 4	0.75	0	0	54	70	50	98	114	100	37	73	47	101	81	83	1.22	2.07	04145;04350;04510;04512;05144	Phagosome - Mus musculus (mouse);TGF-beta signaling pathway - Mus musculus (mouse);Focal adhesion - Mus musculus (mouse);ECM-receptor interaction - Mus musculus (mouse);Malaria - Mus musculus (mouse)
ENSMUSG00000037820	21817	Tgm2	transglutaminase 2, C polypeptide	0.75	0	0	1549	1635	1502	2541	2459	2961	1060	1709	1417	2628	1752	2460	29.28	47.34	5016	Huntington's disease - Mus musculus (mouse)
ENSMUSG00000019888	67569	Mgat4c	MGAT4 family, member C	0.75	0	0.02	2388	2309	1661	3626	4696	3401	1634	2414	1567	3749	3346	2825	33.34	58.31	00510;01100	N-Glycan biosynthesis - Mus musculus (mouse);Metabolic pathways - Mus musculus (mouse)
ENSMUSG00000027171	228413	Prrg4	proline rich Gla (G-carboxyglutamic acid) 4 (transmembrane)	0.75	0.01	0.06	34	55	27	87	69	65	23	58	25	90	49	54	0.9	1.64
ENSMUSG00000030577	12483	Cd22	CD22 antigen	0.75	0	0	70	85	68	153	131	116	48	89	64	158	93	96	1.22	2.07	04514;04640;04662	Cell adhesion molecules (CAMs) - Mus musculus (mouse);Hematopoietic cell lineage - Mus musculus (mouse);B cell receptor signaling pathway - Mus musculus (mouse)
ENSMUSG00000022824	17063	Muc13	mucin 13, epithelial transmembrane	0.75	0	0	14816	15822	13803	24558	27525	23447	10140	16542	13019	25395	19610	19477	336.24	541.51
ENSMUSG00000020340	76884	Cyfip2	cytoplasmic FMR1 interacting protein 2	0.75	0	0	248	258	221	412	392	437	170	270	208	426	279	363	2.45	3.98	4810	Regulation of actin cytoskeleton - Mus musculus (mouse)
ENSMUSG00000024076	74199	Vit	vitrin	0.75	0.01	0.12	4	7	6	17	15	12	3	7	6	18	11	10	0.14	0.35
ENSMUSG00000020309	68044	Chac2	ChaC, cation transport regulator 2	0.75	0	0	99	88	109	187	180	158	68	92	103	193	128	131	5.07	8.48
ENSMUSG00000054892	22165	Txk	TXK tyrosine kinase	0.74	0.01	0.11	12	12	12	29	25	22	8	13	11	30	18	18	0.35	0.69	4670	Leukocyte transendothelial migration - Mus musculus (mouse)
ENSMUSG00000030711	20887	Sult1a1	sulfotransferase family 1A, phenol-preferring, member 1	0.74	0	0.04	1425	739	567	1994	2140	1071	975	773	535	2062	1525	890	44.31	80.34	920	Sulfur metabolism - Mus musculus (mouse)
ENSMUSG00000015316	27218	Slamf1	signaling lymphocytic activation molecule family member 1	0.74	0.01	0.07	7	21	18	36	35	24	5	22	17	37	25	20	0.39	0.75
ENSMUSG00000032561	56318	Acpp	acid phosphatase, prostate	0.74	0	0	193	207	252	343	444	337	132	216	238	355	316	280	3.28	5.33	740	Riboflavin metabolism - Mus musculus (mouse)
ENSMUSG00000031779	20299	Ccl22	chemokine (C-C motif) ligand 22	0.74	0.01	0.06	12	22	14	22	35	40	8	23	13	23	25	33	0.48	0.94	04060;04062	Cytokine-cytokine receptor interaction - Mus musculus (mouse);Chemokine signaling pathway - Mus musculus (mouse)
ENSMUSG00000074656	67204	Eif2s2	eukaryotic translation initiation factor 2, subunit 2 (beta)	0.74	0	0	1264	1197	998	2070	2035	1855	865	1251	941	2141	1450	1541	18.9	30.94	3013	RNA transport - Mus musculus (mouse)
ENSMUSG00000057058	78473	Skap1	src family associated phosphoprotein 1	0.74	0	0.02	26	24	24	51	41	45	18	25	23	53	29	37	0.8	1.39
ENSMUSG00000001095	20500	Slc13a2	solute carrier family 13 (sodium-dependent dicarboxylate transporter), member 2	0.73	0	0	194	213	264	288	441	427	133	223	249	298	314	355	6.28	10.24
ENSMUSG00000037071	20249	Scd1	stearoyl-Coenzyme A desaturase 1	0.73	0.01	0.07	725	802	544	1747	1669	716	496	838	513	1806	1189	595	9.6	18.03	01040;03320	Biosynthesis of unsaturated fatty acids - Mus musculus (mouse);PPAR signaling pathway - Mus musculus (mouse)
ENSMUSG00000035202	102436	Lars2	leucyl-tRNA synthetase, mitochondrial	0.73	0	0	3296	2990	2500	6913	4334	4053	2256	3126	2358	7148	3088	3367	50.73	83.78	00290;00970	Valine, leucine and isoleucine biosynthesis - Mus musculus (mouse);Aminoacyl-tRNA biosynthesis - Mus musculus (mouse)
ENSMUSG00000026117	22637	Zap70	zeta-chain (TCR) associated protein kinase	0.73	0.01	0.11	9	13	6	28	15	18	6	14	6	29	11	15	0.29	0.6	04650;04660;05340	Natural killer cell mediated cytotoxicity - Mus musculus (mouse);T cell receptor signaling pathway - Mus musculus (mouse);Primary immunodeficiency - Mus musculus (mouse)
ENSMUSG00000030472	72431	Ceacam18	carcinoembryonic antigen-related cell adhesion molecule 18	0.73	0	0.02	39	65	78	95	139	96	27	68	74	98	99	80	2.15	3.63
ENSMUSG00000068129	13011	Cst7	cystatin F (leukocystatin)	0.73	0.01	0.1	16	11	15	30	20	33	11	12	14	31	14	27	0.96	1.79
ENSMUSG00000065870				0.73	0.01	0.11	1015	1171	1333	4469	1102	1325	695	1224	1257	4621	785	1101	370.56	683.07
ENSMUSG00000095633				0.72	0.02	0.15	10	7	13	23	15	26	7	7	12	24	11	22	2.28	4.78
ENSMUSG00000024124	30943	Prss30	protease, serine 30	0.72	0	0	748	549	535	1002	1112	944	512	574	505	1036	792	784	27.9	44.27
ENSMUSG00000002033	12502	Cd3g	CD3 antigen, gamma polypeptide	0.72	0	0	96	72	56	139	133	110	66	75	53	144	95	91	4.9	7.94	04640;04660;05142	Hematopoietic cell lineage - Mus musculus (mouse);T cell receptor signaling pathway - Mus musculus (mouse);Chagas disease (American trypanosomiasis) - Mus musculus (mouse)
ENSMUSG00000061728				0.71	0	0.04	31	37	25	57	76	41	21	39	24	59	54	34	1.19	2.09
ENSMUSG00000032454	19660	Rbp2	retinol binding protein 2, cellular	0.71	0	0.01	45	39	49	79	76	76	31	41	46	82	54	63	4.46	7.33	4977	Vitamin digestion and absorption - Mus musculus (mouse)
ENSMUSG00000092474				0.71	0.03	0.18	3	6	2	7	20	6	2	6	2	7	14	5	0.24	0.66
ENSMUSG00000044165	229672	Bcl2l15	BCLl2-like 15	0.71	0.01	0.1	51	55	61	107	73	136	35	58	58	111	52	113	1.99	3.57
ENSMUSG00000024401	21926	Tnf	tumor necrosis factor	0.71	0	0.02	54	73	56	104	111	102	37	76	53	108	79	85	2.51	4.13	04010;04060;04210;04350;04380;04612;04620;04621;04622;04640;04650;04660;04664;04920;04930;04940;05010;05014;05140;05142;05143;05144;05145;05146;05160;05310;05322;05323;05330;05332;05410;05414	MAPK signaling pathway - Mus musculus (mouse);Cytokine-cytokine receptor interaction - Mus musculus (mouse);Apoptosis - Mus musculus (mouse);TGF-beta signaling pathway - Mus musculus (mouse);Osteoclast differentiation - Mus musculus (mouse);Antigen processing and presentation - Mus musculus (mouse);Toll-like receptor signaling pathway - Mus musculus (mouse);NOD-like receptor signaling pathway - M…
ENSMUSG00000044250	239647	Pced1b	PC-esterase domain containing 1B	0.71	0.01	0.11	12	12	17	32	18	33	8	13	16	33	13	27	0.42	0.81
ENSMUSG00000076754				0.71	0.02	0.13	12	16	6	21	20	29	8	17	6	22	14	24	2.2	4.28
ENSMUSG00000076575				0.71	0.03	0.18	18	7	13	31	10	47	12	7	12	32	7	39	2.28	5.24
ENSMUSG00000026770	16184	Il2ra	interleukin 2 receptor, alpha chain	0.71	0	0.01	45	51	50	60	98	99	31	53	47	62	70	82	0.74	1.24	04060;04144;04630;04640	Cytokine-cytokine receptor interaction - Mus musculus (mouse);Endocytosis - Mus musculus (mouse);Jak-STAT signaling pathway - Mus musculus (mouse);Hematopoietic cell lineage - Mus musculus (mouse)
ENSMUSG00000023132	14938	Gzma	granzyme A	0.71	0.02	0.14	42	77	67	112	121	146	29	80	63	116	86	121	4.78	9.22	4080	Neuroactive ligand-receptor interaction - Mus musculus (mouse)
ENSMUSG00000020733	26941	Slc9a3r1	solute carrier family 9 (sodium/hydrogen exchanger), member 3 regulator 1	0.71	0	0	1514	1428	1093	2371	2372	1933	1036	1493	1031	2452	1690	1606	46.96	73.75
ENSMUSG00000028251	77032	Tstd3	thiosulfate sulfurtransferase (rhodanese)-like domain containing 3	0.71	0	0.01	50	48	49	96	86	71	34	50	46	99	61	59	2.07	3.38
ENSMUSG00000000628	15277	Hk2	hexokinase 2	0.71	0	0	2038	2379	2157	3309	3728	3964	1395	2487	2034	3422	2656	3293	26.82	42.62	00010;00051;00052;00500;00520;00524;01100;04910;04930;04973	Glycolysis / Gluconeogenesis - Mus musculus (mouse);Fructose and mannose metabolism - Mus musculus (mouse);Galactose metabolism - Mus musculus (mouse);Starch and sucrose metabolism - Mus musculus (mouse);Amino sugar and nucleotide sugar metabolism - Mus musculus (mouse);Butirosin and neomycin biosynthesis - Mus musculus (mouse);Metabolic pathways - Mus musculus (mouse);Insulin signaling pathway -…
ENSMUSG00000085704	66730	4921531C22Rik	RIKEN cDNA 4921531C22 gene	0.71	0	0.01	45	42	45	91	77	61	31	44	42	94	55	51	1.56	2.56
ENSMUSG00000050957	27356	Insl6	insulin-like 6	0.71	0.01	0.07	22	19	25	36	32	54	15	20	24	37	23	45	2.11	3.71
ENSMUSG00000029915	23845	Clec5a	C-type lectin domain family 5, member a	0.71	0	0.05	35	43	42	66	81	66	24	45	40	68	58	55	0.72	1.21
ENSMUSG00000051457	20737	Spn	sialophorin	0.71	0	0	82	99	107	158	173	159	56	103	101	163	123	132	1.73	2.78	4514	Cell adhesion molecules (CAMs) - Mus musculus (mouse)
ENSMUSG00000038550	229599	Ciart	circadian associated repressor of transcription	0.71	0.01	0.08	13	26	22	42	45	28	9	27	21	43	32	23	0.71	1.25
ENSMUSG00000074892	93961	B3galt5	UDP-Gal:betaGlcNAc beta 1,3-galactosyltransferase, polypeptide 5	0.7	0	0	2032	2129	2274	2913	4778	3128	1391	2226	2145	3012	3404	2598	27.41	43.5	00601;00603;01100	Glycosphingolipid biosynthesis - lacto and neolacto series - Mus musculus (mouse);Glycosphingolipid biosynthesis - globo series - Mus musculus (mouse);Metabolic pathways - Mus musculus (mouse)
ENSMUSG00000028885	100340	Smpdl3b	sphingomyelin phosphodiesterase, acid-like 3B	0.7	0	0	108	123	99	200	171	183	74	129	93	207	122	152	3.7	5.89
ENSMUSG00000067235	15007	H2-Q10	histocompatibility 2, Q region locus 10	0.7	0	0	259	258	278	417	463	436	177	270	262	431	330	362	4.13	6.48	04144;04145;04514;04612;04940;05320;05330;05332;05416	Endocytosis - Mus musculus (mouse);Phagosome - Mus musculus (mouse);Cell adhesion molecules (CAMs) - Mus musculus (mouse);Antigen processing and presentation - Mus musculus (mouse);Type I diabetes mellitus - Mus musculus (mouse);Autoimmune thyroid disease - Mus musculus (mouse);Allograft rejection - Mus musculus (mouse);Graft-versus-host disease - Mus musculus (mouse);Viral myocarditis - Mus musc…
ENSMUSG00000024313	17288	Mep1b	meprin 1 beta	0.7	0	0	1457	1220	1061	1917	2274	1985	997	1276	1001	1982	1620	1649	36.62	57.54	4974	Protein digestion and absorption - Mus musculus (mouse)
ENSMUSG00000047880	12145	Cxcr5	chemokine (C-X-C motif) receptor 5	0.7	0	0.02	56	41	38	65	91	81	38	43	36	67	65	67	1.07	1.79	04060;04062	Cytokine-cytokine receptor interaction - Mus musculus (mouse);Chemokine signaling pathway - Mus musculus (mouse)
ENSMUSG00000030088	107747	Aldh1l1	aldehyde dehydrogenase 1 family, member L1	0.7	0	0	392	422	400	657	752	590	268	441	377	679	536	490	6.53	10.18	670	One carbon pool by folate - Mus musculus (mouse)
ENSMUSG00000001225	13487	Slc26a3	solute carrier family 26, member 3	0.7	0	0.03	4224	3561	2640	5377	8788	4127	2891	3723	2490	5560	6261	3428	67.35	111.72	4972	Pancreatic secretion - Mus musculus (mouse)
ENSMUSG00000029260	100727	Ugt2b34	UDP glucuronosyltransferase 2 family, polypeptide B34	0.69	0	0	2257	1889	1649	2974	3892	2699	1545	1975	1555	3075	2773	2242	30.1	47.11	00040;00053;00140;00500;00514;00830;00860;00980;00982;00983;01100	Pentose and glucuronate interconversions - Mus musculus (mouse);Ascorbate and aldarate metabolism - Mus musculus (mouse);Steroid hormone biosynthesis - Mus musculus (mouse);Starch and sucrose metabolism - Mus musculus (mouse);Other types of O-glycan biosynthesis - Mus musculus (mouse);Retinol metabolism - Mus musculus (mouse);Porphyrin and chlorophyll metabolism - Mus musculus (mouse);Metabolism …
ENSMUSG00000026039	68549	Sgol2a	shugoshin-like 2a (S. pombe)	0.69	0	0.03	41	35	41	65	83	57	28	37	39	67	59	47	0.54	0.88
ENSMUSG00000015766	13860	Eps8	epidermal growth factor receptor pathway substrate 8	0.69	0	0	2754	2686	2348	4072	4605	4073	1885	2808	2215	4211	3281	3383	38.27	59.46
ENSMUSG00000027863	12481	Cd2	CD2 antigen	0.69	0	0	47	48	46	71	83	88	32	50	43	73	59	73	2.73	4.47	04514;04640	Cell adhesion molecules (CAMs) - Mus musculus (mouse);Hematopoietic cell lineage - Mus musculus (mouse)
ENSMUSG00000078920	15953	Ifi47	interferon gamma inducible protein 47	0.69	0	0	314	282	242	339	568	495	215	295	228	351	405	411	10.63	16.94
ENSMUSG00000026163	77629	Sphkap	SPHK1 interactor, AKAP domain containing	0.69	0.03	0.2	12	2	3	10	15	14	8	2	3	10	11	12	0.05	0.1
ENSMUSG00000020953	12810	Coch	cochlin	0.69	0.02	0.14	15	7	17	34	24	16	10	7	16	35	17	13	0.32	0.58
ENSMUSG00000060675	225845	Pla2g16	phospholipase A2, group XVI	0.69	0	0	399	335	314	621	587	489	273	350	296	642	418	406	6.66	10.24
ENSMUSG00000074345	244882	Tnfaip8l3	tumor necrosis factor, alpha-induced protein 8-like 3	0.69	0.02	0.16	20	13	7	19	34	28	14	14	7	20	24	23	0.41	0.77
ENSMUSG00000061356	100503545	Nuggc	nuclear GTPase, germinal center associated	0.69	0.01	0.07	16	19	17	25	32	41	11	20	16	26	23	34	0.43	0.77
ENSMUSG00000025025	17859	Mxi1	MAX interactor 1, dimerization protein	0.68	0	0	584	549	482	876	977	775	400	574	455	906	696	644	7.03	10.84
ENSMUSG00000064267	74096	Hvcn1	hydrogen voltage-gated channel 1	0.68	0	0.01	42	71	54	111	94	84	29	74	51	115	67	70	1.34	2.2
ENSMUSG00000057346	223672	Apol9a	apolipoprotein L 9a	0.68	0.04	0.21	1	5	2	12	13	5	1	5	2	12	9	4	0.12	0.4
ENSMUSG00000060586	14969	H2-Eb1	histocompatibility 2, class II antigen E beta	0.68	0	0	985	1084	916	1424	1585	1872	674	1133	864	1472	1129	1555	56.92	88.61	04145;04514;04612;04640;04672;04940;05140;05145;05150;05310;05320;05322;05323;05330;05332;05416	Phagosome - Mus musculus (mouse);Cell adhesion molecules (CAMs) - Mus musculus (mouse);Antigen processing and presentation - Mus musculus (mouse);Hematopoietic cell lineage - Mus musculus (mouse);Intestinal immune network for IgA production - Mus musculus (mouse);Type I diabetes mellitus - Mus musculus (mouse);Leishmaniasis - Mus musculus (mouse);Toxoplasmosis - Mus musculus (mouse);Staphylococcu…
ENSMUSG00000025467	22264	Prap1	proline-rich acidic protein 1	0.68	0	0.04	31	39	23	78	45	40	21	41	22	81	32	33	3.38	5.58
ENSMUSG00000072762	100041734	4930522L14Rik	RIKEN cDNA 4930522L14 gene	0.68	0.01	0.1	20	26	20	32	55	39	14	27	19	33	39	32	0.75	1.33
ENSMUSG00000076617				0.68	0	0	786	782	649	1290	1284	1062	538	818	612	1334	915	882	34.93	54.3
ENSMUSG00000021831	50527	Ero1l	ERO1-like (S. cerevisiae)	0.68	0	0	443	517	426	684	691	885	303	540	402	707	492	735	7.06	10.96	4141	Protein processing in endoplasmic reticulum - Mus musculus (mouse)
ENSMUSG00000069309	319170	Hist1h2an	histone cluster 1, H2an	0.68	0.03	0.21	1	9	8	18	10	16	1	9	8	19	7	13	1.08	2.39	5322	Systemic lupus erythematosus - Mus musculus (mouse)
ENSMUSG00000020847	380714	Rph3al	rabphilin 3A-like (without C2 domains)	0.68	0	0	126	112	112	184	204	187	86	117	106	190	145	155	3.57	5.56
ENSMUSG00000068877	20342	Selenbp2	selenium binding protein 2	0.68	0	0	142	80	99	219	199	111	97	84	93	226	142	92	4.17	6.51
ENSMUSG00000058435	632126	Btnl4	butyrophilin-like 4	0.68	0	0	253	238	214	396	387	355	173	249	202	409	276	295	8.98	13.76
ENSMUSG00000013653	69864	1810065E05Rik	RIKEN cDNA 1810065E05 gene	0.68	0	0	5634	4086	3417	7346	8822	5414	3856	4272	3223	7596	6285	4497	316.99	494.04
ENSMUSG00000056116	15039	H2-T22	histocompatibility 2, T region locus 22	0.68	0	0	232	197	179	360	316	301	159	206	169	372	225	250	4.45	6.79	04144;04145;04514;04612;04940;05320;05330;05332;05416	Endocytosis - Mus musculus (mouse);Phagosome - Mus musculus (mouse);Cell adhesion molecules (CAMs) - Mus musculus (mouse);Antigen processing and presentation - Mus musculus (mouse);Type I diabetes mellitus - Mus musculus (mouse);Autoimmune thyroid disease - Mus musculus (mouse);Allograft rejection - Mus musculus (mouse);Graft-versus-host disease - Mus musculus (mouse);Viral myocarditis - Mus musc…
ENSMUSG00000039450	67880	Dcxr	dicarbonyl L-xylulose reductase	0.68	0	0	148	138	122	232	246	187	101	144	115	240	175	155	9.99	15.44	00040;01100	Pentose and glucuronate interconversions - Mus musculus (mouse);Metabolic pathways - Mus musculus (mouse)
ENSMUSG00000050234	14612	Gja4	gap junction protein, alpha 4	0.68	0.02	0.16	10	21	11	28	24	30	7	22	10	29	17	25	0.56	1.04
ENSMUSG00000076490				0.68	0.02	0.17	7	11	10	22	11	23	5	11	9	23	8	19	1.21	2.36
ENSMUSG00000095676				0.67	0.02	0.15	23	16	23	57	32	25	16	17	22	59	23	21	12.18	20.95
ENSMUSG00000041831	83672	Sytl3	synaptotagmin-like 3	0.67	0.02	0.12	16	14	19	27	29	35	11	15	18	28	21	29	0.5	0.87
ENSMUSG00000042828	434246	Trim72	tripartite motif-containing 72	0.67	0.03	0.17	6	12	14	20	25	19	4	13	13	21	18	16	0.29	0.56
ENSMUSG00000027397	20515	Slc20a1	solute carrier family 20, member 1	0.67	0	0.03	476	321	237	569	757	454	326	336	224	588	539	377	6.96	11.37
ENSMUSG00000045441	243385	Gprin3	GPRIN family member 3	0.67	0	0.01	69	82	60	120	147	93	47	86	57	124	105	77	1.53	2.46
ENSMUSG00000084700				0.67	0.02	0.14	16	20	24	54	29	28	11	21	23	56	21	23	11.2	19.38
ENSMUSG00000063522	67038	2010109I03Rik	RIKEN cDNA 2010109I03 gene	0.67	0.01	0.09	403	285	352	500	853	482	276	298	332	517	608	400	12.36	20.61
ENSMUSG00000028737	212647	Aldh4a1	aldehyde dehydrogenase 4 family, member A1	0.67	0.01	0.11	20	12	15	24	38	28	14	13	14	25	27	23	0.26	0.46	00250;00330;01100	Alanine, aspartate and glutamate metabolism - Mus musculus (mouse);Arginine and proline metabolism - Mus musculus (mouse);Metabolic pathways - Mus musculus (mouse)
ENSMUSG00000016283	14990	H2-M2	histocompatibility 2, M region locus 2	0.67	0.03	0.21	4	6	5	13	14	11	3	6	5	13	10	9	0.22	0.51	04144;04145;04514;04612;04940;05320;05330;05332;05416	Endocytosis - Mus musculus (mouse);Phagosome - Mus musculus (mouse);Cell adhesion molecules (CAMs) - Mus musculus (mouse);Antigen processing and presentation - Mus musculus (mouse);Type I diabetes mellitus - Mus musculus (mouse);Autoimmune thyroid disease - Mus musculus (mouse);Allograft rejection - Mus musculus (mouse);Graft-versus-host disease - Mus musculus (mouse);Viral myocarditis - Mus musc…
ENSMUSG00000021553	114304	Slc28a3	solute carrier family 28 (sodium-coupled nucleoside transporter), member 3	0.67	0.02	0.12	20	25	20	36	38	45	14	26	19	37	27	37	0.32	0.55
ENSMUSG00000074896	15959	Ifit3	interferon-induced protein with tetratricopeptide repeats 3	0.67	0	0.04	38	53	33	66	83	65	26	55	31	68	59	54	1.59	2.6
ENSMUSG00000007038	18010	Neu1	neuraminidase 1	0.67	0	0	358	275	236	477	518	406	245	288	223	493	369	337	5.38	8.23	00511;00600;04142	Other glycan degradation - Mus musculus (mouse);Sphingolipid metabolism - Mus musculus (mouse);Lysosome - Mus musculus (mouse)
ENSMUSG00000025877	212032	Hk3	hexokinase 3	0.67	0.01	0.06	47	78	63	84	124	114	32	82	59	87	88	95	1.32	2.13	00010;00051;00052;00500;00520;00524;01100;04910;04930;04973	Glycolysis / Gluconeogenesis - Mus musculus (mouse);Fructose and mannose metabolism - Mus musculus (mouse);Galactose metabolism - Mus musculus (mouse);Starch and sucrose metabolism - Mus musculus (mouse);Amino sugar and nucleotide sugar metabolism - Mus musculus (mouse);Butirosin and neomycin biosynthesis - Mus musculus (mouse);Metabolic pathways - Mus musculus (mouse);Insulin signaling pathway -…
ENSMUSG00000022906	80285	Parp9	poly (ADP-ribose) polymerase family, member 9	0.67	0	0	894	814	684	1189	1440	1218	612	851	645	1230	1026	1012	15.11	23.09
ENSMUSG00000034634	17068	Ly6d	lymphocyte antigen 6 complex, locus D	0.66	0.04	0.22	7	4	5	13	8	16	5	4	5	13	6	13	0.53	1.14
ENSMUSG00000076547				0.66	0.04	0.22	7	1	7	14	4	19	5	1	7	14	3	16	1.01	2.3
ENSMUSG00000029798	67138	Herc6	hect domain and RLD 6	0.66	0	0	288	291	214	415	437	423	197	304	202	429	311	351	3.37	5.14
ENSMUSG00000004110	12290	Cacna1e	calcium channel, voltage-dependent, R type, alpha 1E subunit	0.66	0	0.02	37	33	35	57	45	76	25	35	33	59	32	63	0.19	0.3	04010;04020;04930	MAPK signaling pathway - Mus musculus (mouse);Calcium signaling pathway - Mus musculus (mouse);Type II diabetes mellitus - Mus musculus (mouse)
ENSMUSG00000095630				0.66	0.01	0.07	41	89	78	144	88	132	28	93	74	149	63	110	13.59	22.49
ENSMUSG00000090150	102632	Acad11	acyl-Coenzyme A dehydrogenase family, member 11	0.66	0	0	484	486	405	772	827	604	331	508	382	798	589	502	9.69	14.7
ENSMUSG00000040213	229905	Ccbl2	cysteine conjugate-beta lyase 2	0.66	0	0.02	47	54	37	86	63	81	32	56	35	89	45	67	1.37	2.19	00380;00450;01100	Tryptophan metabolism - Mus musculus (mouse);Selenocompound metabolism - Mus musculus (mouse);Metabolic pathways - Mus musculus (mouse)
ENSMUSG00000029298	236573	Gbp9	guanylate-binding protein 9	0.66	0	0	288	309	249	376	498	497	197	323	235	389	355	413	5.23	8.06
ENSMUSG00000058063	224762	Trim31	tripartite motif-containing 31	0.66	0	0	511	600	490	797	960	807	350	627	462	824	684	670	15.94	24.18
ENSMUSG00000033213	433470	AA467197	expressed sequence AA467197	0.66	0	0	1220	1178	877	1768	2035	1467	835	1232	827	1828	1450	1219	92.66	141.34
ENSMUSG00000064837	100303740	Snora75	small nucleolar RNA, H/ACA box 75	0.66	0.02	0.16	31	40	31	118	36	29	21	42	29	122	26	24	17.18	29.15
ENSMUSG00000068874	20341	Selenbp1	selenium binding protein 1	0.66	0	0.02	1635	1076	904	2550	2301	1219	1119	1125	853	2637	1639	1013	47.13	74.97
ENSMUSG00000049502	209200	Dtx3l	deltex 3-like, E3 ubiquitin ligase	0.66	0	0	1182	1225	1004	1780	1937	1734	809	1281	947	1841	1380	1440	14.42	21.87	4330	Notch signaling pathway - Mus musculus (mouse)
ENSMUSG00000000903	22364	Vpreb3	pre-B lymphocyte gene 3	0.65	0.03	0.19	4	11	7	16	20	13	3	11	7	17	14	11	0.69	1.44
ENSMUSG00000040592	15985	Cd79b	CD79B antigen	0.65	0	0.02	63	57	61	121	87	96	43	60	58	125	62	80	2.85	4.53	4662	B cell receptor signaling pathway - Mus musculus (mouse)
ENSMUSG00000049109	210757	Themis	thymocyte selection associated	0.65	0.02	0.14	10	18	19	22	29	40	7	19	18	23	21	33	0.21	0.39
ENSMUSG00000040093	171543	Bmf	BCL2 modifying factor	0.65	0	0.02	69	62	46	74	98	119	47	65	43	77	70	99	0.85	1.35
ENSMUSG00000029369	280662	Afm	afamin	0.65	0	0	129	121	81	180	216	144	88	127	76	186	154	120	3	4.65
ENSMUSG00000034156	207777	Bzrap1	benzodiazepine receptor associated protein 1	0.65	0.04	0.23	3	4	6	7	11	16	2	4	6	7	8	13	0.04	0.09
ENSMUSG00000021759	19012	Plpp1	phospholipid phosphatase 1	0.65	0	0	149	159	105	264	232	173	102	166	99	273	165	144	6.24	9.58	00561;00564;00565;00600;01100;04666;04975	Glycerolipid metabolism - Mus musculus (mouse);Glycerophospholipid metabolism - Mus musculus (mouse);Ether lipid metabolism - Mus musculus (mouse);Sphingolipid metabolism - Mus musculus (mouse);Metabolic pathways - Mus musculus (mouse);Fc gamma R-mediated phagocytosis - Mus musculus (mouse);Fat digestion and absorption - Mus musculus (mouse)
ENSMUSG00000032548	24059	Slco2a1	solute carrier organic anion transporter family, member 2a1	0.65	0	0	346	308	231	455	587	379	237	322	218	470	418	315	4.91	7.47
ENSMUSG00000026675	15490	Hsd17b7	hydroxysteroid (17-beta) dehydrogenase 7	0.65	0	0	149	145	135	211	247	231	102	152	127	218	176	192	2.09	3.18	00100;00140;01100	Steroid biosynthesis - Mus musculus (mouse);Steroid hormone biosynthesis - Mus musculus (mouse);Metabolic pathways - Mus musculus (mouse)
ENSMUSG00000024131	20532	Slc3a1	solute carrier family 3, member 1	0.65	0	0.01	178	243	209	377	269	388	122	254	197	390	192	322	6.15	9.59	4974	Protein digestion and absorption - Mus musculus (mouse)
ENSMUSG00000026980	17076	Ly75	lymphocyte antigen 75	0.65	0	0	393	401	329	565	678	544	269	419	310	584	483	452	3.65	5.51
ENSMUSG00000095612				0.65	0.04	0.21	7	11	10	17	15	26	5	12	9	18	11	22	1.81	3.61
ENSMUSG00000079174				0.65	0	0	878	909	866	1366	1604	1292	601	950	817	1413	1143	1073	305.73	465.01
ENSMUSG00000038173	320981	Enpp6	ectonucleotide pyrophosphatase/phosphodiesterase 6	0.65	0.04	0.22	1	3	7	10	11	11	1	3	7	10	8	9	0.08	0.2	565	Ether lipid metabolism - Mus musculus (mouse)
ENSMUSG00000031438	66889	Rnf128	ring finger protein 128	0.65	0	0	884	842	761	1228	1440	1309	605	880	718	1270	1026	1087	20.29	30.82
ENSMUSG00000074735				0.65	0.04	0.23	10	8	5	14	22	12	7	8	5	14	16	10	0.52	1.03
ENSMUSG00000073420				0.65	0	0	437	414	352	652	685	563	299	433	332	674	488	468	17.41	26.07
ENSMUSG00000035692	100038882	Isg15	ISG15 ubiquitin-like modifier	0.64	0	0.01	102	113	88	191	161	136	70	118	83	197	115	113	9	13.72	4622	RIG-I-like receptor signaling pathway - Mus musculus (mouse)
ENSMUSG00000040026	20210	Saa3	serum amyloid A 3	0.64	0	0.06	497	544	535	993	782	843	340	569	505	1027	557	700	66.78	105.1
ENSMUSG00000079197	19188	Psme2	proteasome (prosome, macropain) activator subunit 2 (PA28 beta)	0.64	0	0	571	561	435	963	801	713	391	586	410	996	571	592	36.5	54.77	03050;04612	Proteasome - Mus musculus (mouse);Antigen processing and presentation - Mus musculus (mouse)
ENSMUSG00000097804				0.64	0.03	0.18	15	11	22	37	27	22	10	11	21	38	19	18	0.67	1.13
ENSMUSG00000087543	100504191	Gm16576	predicted gene 16576	0.64	0.04	0.22	13	8	6	19	20	14	9	8	6	20	14	12	0.11	0.21
ENSMUSG00000048621	622976	Gm6377	predicted gene 6377	0.64	0.04	0.23	9	17	7	30	18	19	6	18	7	31	13	16	0.27	0.51
ENSMUSG00000034607	69693	Pof1b	premature ovarian failure 1B	0.64	0	0.03	807	691	543	1120	1314	941	552	722	512	1158	936	782	11.75	18.45
ENSMUSG00000048217	217214	Nags	N-acetylglutamate synthase	0.64	0.01	0.08	20	25	18	38	46	28	14	26	17	39	33	23	0.52	0.87	00330;01100	Arginine and proline metabolism - Mus musculus (mouse);Metabolic pathways - Mus musculus (mouse)
ENSMUSG00000020572	59027	Nampt	nicotinamide phosphoribosyltransferase	0.64	0	0	940	849	707	1179	1381	1364	643	888	667	1219	984	1133	12.3	18.41	760	Nicotinate and nicotinamide metabolism - Mus musculus (mouse)
ENSMUSG00000046245	231805	Pilra	paired immunoglobin-like type 2 receptor alpha	0.64	0	0.03	54	74	48	102	88	96	37	77	45	105	63	80	1.53	2.37
ENSMUSG00000027408	56264	Cpxm1	carboxypeptidase X 1 (M14 family)	0.64	0	0.05	48	51	46	84	60	93	33	53	43	87	43	77	1.37	2.15
ENSMUSG00000032053	18985	Pou2af1	POU domain, class 2, associating factor 1	0.64	0	0	167	168	158	252	277	259	114	176	149	261	197	215	4.31	6.54
ENSMUSG00000053977	12525	Cd8a	CD8 antigen, alpha chain	0.63	0.01	0.09	34	20	27	32	44	60	23	21	25	33	31	50	0.57	0.93	04514;04612;04640;04660;05340	Cell adhesion molecules (CAMs) - Mus musculus (mouse);Antigen processing and presentation - Mus musculus (mouse);Hematopoietic cell lineage - Mus musculus (mouse);T cell receptor signaling pathway - Mus musculus (mouse);Primary immunodeficiency - Mus musculus (mouse)
ENSMUSG00000020264	246049	Slc36a2	solute carrier family 36 (proton/amino acid symporter), member 2	0.63	0.04	0.21	10	10	13	21	11	29	7	10	12	22	8	24	0.3	0.54
ENSMUSG00000031596	11988	Slc7a2	solute carrier family 7 (cationic amino acid transporter, y+ system), member 2	0.63	0.01	0.06	61	41	42	67	77	91	42	43	40	69	55	76	0.41	0.64
ENSMUSG00000070000	74015	Fcho1	FCH domain only 1	0.63	0.01	0.09	25	18	17	40	31	31	17	19	16	41	22	26	0.4	0.65
ENSMUSG00000066861	23960	Oas1g	2'-5' oligoadenylate synthetase 1G	0.63	0	0.03	50	36	40	61	73	72	34	38	38	63	52	60	1.43	2.23
ENSMUSG00000024730	64381	Ms4a8a	membrane-spanning 4-domains, subfamily A, member 8A	0.63	0	0	1610	1569	1569	2631	2438	2361	1102	1640	1480	2721	1737	1961	98.67	146.44
ENSMUSG00000001604	21401	Tcea3	transcription elongation factor A (SII), 3	0.63	0	0	124	95	113	146	198	188	85	99	107	151	141	156	5.96	9.07
ENSMUSG00000046971	271844	Pla2g4f	phospholipase A2, group IVF	0.63	0.04	0.23	12	11	11	21	24	17	8	12	10	22	17	14	0.24	0.42
ENSMUSG00000035775	66809	Krt20	keratin 20	0.63	0	0	5729	6509	5302	9675	9191	8656	3921	6805	5001	10005	6548	7190	204.5	304.21
ENSMUSG00000081467				0.63	0.01	0.11	23	40	24	49	44	57	16	42	23	51	31	47	1.24	2.01
ENSMUSG00000050856	11958	Atp5k	ATP synthase, H+ transporting, mitochondrial F1F0 complex, subunit E	0.63	0	0	1914	1729	1816	3853	2466	2284	1310	1808	1713	3984	1757	1897	217.73	324.73	00190;01100	Oxidative phosphorylation - Mus musculus (mouse);Metabolic pathways - Mus musculus (mouse)
ENSMUSG00000037548	15000	H2-DMb2	histocompatibility 2, class II, locus Mb2	0.63	0	0.01	67	77	84	125	122	124	46	81	79	129	87	103	3.47	5.33	04145;04514;04612;04672;04940;05140;05145;05150;05310;05320;05322;05323;05330;05332;05416	Phagosome - Mus musculus (mouse);Cell adhesion molecules (CAMs) - Mus musculus (mouse);Antigen processing and presentation - Mus musculus (mouse);Intestinal immune network for IgA production - Mus musculus (mouse);Type I diabetes mellitus - Mus musculus (mouse);Leishmaniasis - Mus musculus (mouse);Toxoplasmosis - Mus musculus (mouse);Staphylococcus aureus infection - Mus musculus (mouse);Asthma -…
ENSMUSG00000094164				0.63	0.02	0.16	22	54	30	76	69	45	15	56	28	79	49	37	6.79	11.49
ENSMUSG00000042041	69861	2010003K11Rik	RIKEN cDNA 2010003K11 gene	0.63	0	0.01	102	97	86	151	170	136	70	101	81	156	121	113	5.48	8.34
ENSMUSG00000026573	16963	Xcl1	chemokine (C motif) ligand 1	0.63	0.05	0.27	13	3	12	29	18	10	9	3	11	30	13	8	1.18	2.3	04060;04062	Cytokine-cytokine receptor interaction - Mus musculus (mouse);Chemokine signaling pathway - Mus musculus (mouse)
ENSMUSG00000039910	17684	Cited2	Cbp/p300-interacting transactivator, with Glu/Asp-rich carboxy-terminal domain, 2	0.63	0	0	238	242	211	415	340	321	163	253	199	429	242	267	7.88	11.64
ENSMUSG00000021266	22375	Wars	tryptophanyl-tRNA synthetase	0.62	0	0	1217	1258	1029	1936	1670	1853	833	1315	971	2002	1190	1539	27.33	40.48	00380;00970	Tryptophan metabolism - Mus musculus (mouse);Aminoacyl-tRNA biosynthesis - Mus musculus (mouse)
ENSMUSG00000009185	20307	Ccl8	chemokine (C-C motif) ligand 8	0.62	0	0.01	101	109	96	154	139	194	69	114	91	159	99	161	13.47	20.39	04060;04062	Cytokine-cytokine receptor interaction - Mus musculus (mouse);Chemokine signaling pathway - Mus musculus (mouse)
ENSMUSG00000055373	14348	Fut9	fucosyltransferase 9	0.62	0.04	0.22	23	11	12	32	31	19	16	11	11	33	22	16	0.08	0.14	00514;00601;00603;01100	Other types of O-glycan biosynthesis - Mus musculus (mouse);Glycosphingolipid biosynthesis - lacto and neolacto series - Mus musculus (mouse);Glycosphingolipid biosynthesis - globo series - Mus musculus (mouse);Metabolic pathways - Mus musculus (mouse)
ENSMUSG00000090264	108112	Eif4ebp3	eukaryotic translation initiation factor 4E binding protein 3	0.62	0	0.02	79	77	78	130	135	113	54	81	74	134	96	94	7.09	10.79
ENSMUSG00000085747	790911	Slc13a2os	solute carrier family 13 (sodium-dependent dicarboxylate transporter), member 2, opposite strand	0.62	0.04	0.23	15	14	17	20	29	35	10	15	16	21	21	29	0.28	0.5
ENSMUSG00000055733	54561	Nap1l3	nucleosome assembly protein 1-like 3	0.62	0.05	0.26	4	5	11	10	15	18	3	5	10	10	11	15	0.16	0.33
ENSMUSG00000019872	57319	Smpdl3a	sphingomyelin phosphodiesterase, acid-like 3A	0.62	0	0	897	834	765	1160	1398	1305	614	872	722	1200	996	1084	28.56	42.01
ENSMUSG00000061232	14972	H2-K1	histocompatibility 2, K1, K region	0.61	0	0	643	713	601	1026	963	1033	440	745	567	1061	686	858	23.46	34.41	04144;04145;04514;04612;04650;04940;05320;05330;05332;05416	Endocytosis - Mus musculus (mouse);Phagosome - Mus musculus (mouse);Cell adhesion molecules (CAMs) - Mus musculus (mouse);Antigen processing and presentation - Mus musculus (mouse);Natural killer cell mediated cytotoxicity - Mus musculus (mouse);Type I diabetes mellitus - Mus musculus (mouse);Autoimmune thyroid disease - Mus musculus (mouse);Allograft rejection - Mus musculus (mouse);Graft-versus…
ENSMUSG00000053101	353346	Gpr141	G protein-coupled receptor 141	0.61	0	0.04	64	92	86	99	153	140	44	96	81	102	109	116	1.59	2.43
ENSMUSG00000031604	66234	Msmo1	methylsterol monoxygenase 1	0.61	0	0	1433	1383	970	2232	1910	1778	981	1446	915	2308	1361	1477	28.56	42.44	00100;01100	Steroid biosynthesis - Mus musculus (mouse);Metabolic pathways - Mus musculus (mouse)
ENSMUSG00000081631				0.61	0.04	0.24	10	7	12	19	13	20	7	7	11	20	9	17	1.69	2.96
ENSMUSG00000095700				0.61	0.06	0.29	16	8	12	4	63	14	11	8	11	4	45	12	2.2	4.77
ENSMUSG00000069727	434179	Gm5595	predicted gene 5595	0.61	0.04	0.22	16	13	15	30	34	18	11	14	14	31	24	15	0.32	0.55
ENSMUSG00000076928				0.61	0.06	0.28	3	3	4	11	6	10	2	3	4	11	4	8	0.55	1.34
ENSMUSG00000021356	16364	Irf4	interferon regulatory factor 4	0.61	0	0.01	113	170	153	250	237	207	77	178	144	259	169	172	2.08	3.14
ENSMUSG00000038213	213233	Tapbpl	TAP binding protein-like	0.61	0	0	191	205	174	306	278	302	131	214	164	316	198	251	5.44	8.04
ENSMUSG00000026012	12487	Cd28	CD28 antigen	0.6	0.01	0.07	26	43	33	49	70	54	18	45	31	51	50	45	0.53	0.85	04514;04660;04672;04940;05320;05322;05323;05330;05332;05416	Cell adhesion molecules (CAMs) - Mus musculus (mouse);T cell receptor signaling pathway - Mus musculus (mouse);Intestinal immune network for IgA production - Mus musculus (mouse);Type I diabetes mellitus - Mus musculus (mouse);Autoimmune thyroid disease - Mus musculus (mouse);Systemic lupus erythematosus - Mus musculus (mouse);Rheumatoid arthritis - Mus musculus (mouse);Allograft rejection - Mus …
ENSMUSG00000049241	243270	Hcar1	hydrocarboxylic acid receptor 1	0.6	0.03	0.19	12	22	11	22	32	28	8	23	10	23	23	23	0.3	0.53
ENSMUSG00000035105	112407	Egln3	egl-9 family hypoxia-inducible factor 3	0.6	0	0.01	416	656	491	720	651	1085	285	686	463	745	464	901	13.24	19.82	05200;05211	Pathways in cancer - Mus musculus (mouse);Renal cell carcinoma - Mus musculus (mouse)
ENSMUSG00000021750	268709	Fam107a	family with sequence similarity 107, member A	0.6	0.03	0.2	10	25	18	39	28	29	7	26	17	40	20	24	0.36	0.61
ENSMUSG00000021196	56421	Pfkp	phosphofructokinase, platelet	0.6	0	0	1737	1918	1776	2784	2446	3077	1189	2005	1675	2879	1743	2556	26.19	38.09	00010;00030;00051;00052;01100	Glycolysis / Gluconeogenesis - Mus musculus (mouse);Pentose phosphate pathway - Mus musculus (mouse);Fructose and mannose metabolism - Mus musculus (mouse);Galactose metabolism - Mus musculus (mouse);Metabolic pathways - Mus musculus (mouse)
ENSMUSG00000031167	19652	Rbm3	RNA binding motif protein 3	0.6	0	0	839	717	608	1361	1134	864	574	750	573	1407	808	718	17.35	25.54
ENSMUSG00000097423				0.6	0.01	0.08	47	53	41	73	67	84	32	55	39	75	48	70	2.03	3.08
ENSMUSG00000043461	66183	Sptssb	serine palmitoyltransferase, small subunit B	0.6	0	0.05	1419	898	920	1706	2258	1227	971	939	868	1764	1609	1019	40.5	61.54
ENSMUSG00000091373				0.6	0.01	0.06	37	52	46	68	79	73	25	54	43	70	56	61	3.94	6.12
ENSMUSG00000042195	72022	Slc35f2	solute carrier family 35, member F2	0.6	0	0.03	48	55	41	72	87	73	33	57	39	74	62	61	1.26	1.92
ENSMUSG00000094094				0.6	0.06	0.28	31	9	10	29	21	36	21	9	9	30	15	30	3.11	5.33
ENSMUSG00000091498				0.6	0.03	0.2	16	15	13	21	31	26	11	16	12	22	22	22	1.13	1.92
ENSMUSG00000033985	230661	Tesk2	testis-specific kinase 2	0.6	0	0	149	165	134	262	251	179	102	172	126	271	179	149	3.31	4.85
ENSMUSG00000078566	12176	Bnip3	BCL2/adenovirus E1B interacting protein 3	0.6	0	0	143	143	148	219	180	276	98	150	140	226	128	229	5.57	8.23
ENSMUSG00000041817	320557	Fam169a	family with sequence similarity 169, member A	0.6	0.06	0.29	9	3	4	10	10	13	6	3	4	10	7	11	0.08	0.15
ENSMUSG00000026070	16182	Il18r1	interleukin 18 receptor 1	0.6	0.01	0.09	48	27	61	68	74	79	33	28	58	70	53	66	0.74	1.14	4060	Cytokine-cytokine receptor interaction - Mus musculus (mouse)
ENSMUSG00000070031	434484	Sp140	Sp140 nuclear body protein	0.6	0	0	118	123	102	179	180	172	81	129	96	185	128	143	3.19	4.68
ENSMUSG00000020395	16428	Itk	IL2 inducible T cell kinase	0.6	0	0.05	37	49	48	74	66	76	25	51	45	77	47	63	0.7	1.08	04062;04660;04670	Chemokine signaling pathway - Mus musculus (mouse);T cell receptor signaling pathway - Mus musculus (mouse);Leukocyte transendothelial migration - Mus musculus (mouse)
ENSMUSG00000027562	12349	Car2	carbonic anhydrase 2	0.59	0	0	2082	1807	1497	3112	3290	1910	1425	1889	1412	3218	2344	1587	67.42	98.39	00910;04966;04971;04972;04976	Nitrogen metabolism - Mus musculus (mouse);Collecting duct acid secretion - Mus musculus (mouse);Gastric acid secretion - Mus musculus (mouse);Pancreatic secretion - Mus musculus (mouse);Bile secretion - Mus musculus (mouse)
ENSMUSG00000030610	76375	Det1	de-etiolated homolog 1 (Arabidopsis)	0.59	0.01	0.06	20	42	52	73	69	48	14	44	49	75	49	40	1.16	1.79	4120	Ubiquitin mediated proteolysis - Mus musculus (mouse)
ENSMUSG00000055717	105439	Slain1	SLAIN motif family, member 1	0.59	0.01	0.09	23	51	33	71	63	45	16	53	31	73	45	37	0.84	1.32
ENSMUSG00000044309	108956	Apol7c	apolipoprotein L 7c	0.59	0.03	0.19	16	10	12	26	29	12	11	10	11	27	21	10	0.41	0.7
ENSMUSG00000095597				0.59	0	0	875	869	676	1781	1044	917	599	909	638	1842	744	762	83.26	121.87
ENSMUSG00000000782	21414	Tcf7	transcription factor 7, T cell specific	0.59	0	0.02	47	65	46	75	93	85	32	68	43	78	66	71	1.43	2.19	04310;04520;04916;05200;05210;05213;05215;05216;05217;05221;05412	Wnt signaling pathway - Mus musculus (mouse);Adherens junction - Mus musculus (mouse);Melanogenesis - Mus musculus (mouse);Pathways in cancer - Mus musculus (mouse);Colorectal cancer - Mus musculus (mouse);Endometrial cancer - Mus musculus (mouse);Prostate cancer - Mus musculus (mouse);Thyroid cancer - Mus musculus (mouse);Basal cell carcinoma - Mus musculus (mouse);Acute myeloid leukemia - Mus m…
ENSMUSG00000006517	192156	Mvd	mevalonate (diphospho) decarboxylase	0.59	0	0	178	212	176	339	243	290	122	222	166	351	173	241	7.23	10.57	00900;01100	Terpenoid backbone biosynthesis - Mus musculus (mouse);Metabolic pathways - Mus musculus (mouse)
ENSMUSG00000089844	381287	A530032D15Rik	RIKEN cDNA A530032D15Rik gene	0.59	0.02	0.14	35	24	25	41	38	58	24	25	24	42	27	48	1.27	1.96
ENSMUSG00000024696	107321	Lpxn	leupaxin	0.59	0.01	0.07	25	38	33	57	53	47	17	40	31	59	38	39	1.29	2
ENSMUSG00000022938	52793	Fam3b	family with sequence similarity 3, member B	0.59	0	0	1043	903	934	1529	1632	1230	714	944	881	1581	1163	1022	73.44	106.03
ENSMUSG00000037703	241638	Lzts3	leucine zipper, putative tumor suppressor family member 3	0.59	0	0	158	152	165	268	254	203	108	159	156	277	181	169	2.54	3.67
ENSMUSG00000053846	16891	Lipg	lipase, endothelial	0.59	0	0	336	301	275	473	480	425	230	315	259	489	342	353	5.4	7.75	00561;01100	Glycerolipid metabolism - Mus musculus (mouse);Metabolic pathways - Mus musculus (mouse)
ENSMUSG00000077274				0.59	0.06	0.28	9	8	15	19	18	20	6	8	14	20	13	17	5.79	10.16
ENSMUSG00000045106	211936	Ccdc73	coiled-coil domain containing 73	0.59	0.06	0.28	10	10	7	17	13	19	7	10	7	18	9	16	0.15	0.27
ENSMUSG00000046959	231583	Slc26a1	solute carrier family 26 (sulfate transporter), member 1	0.59	0	0.01	66	73	69	113	133	81	45	76	65	117	95	67	1.22	1.82
ENSMUSG00000022504	12265	Ciita	class II transactivator	0.59	0	0	216	230	170	270	296	379	148	240	160	279	211	315	2.63	3.85	04612;05145;05340	Antigen processing and presentation - Mus musculus (mouse);Toxoplasmosis - Mus musculus (mouse);Primary immunodeficiency - Mus musculus (mouse)
ENSMUSG00000028042	22724	Zbtb7b	zinc finger and BTB domain containing 7B	0.59	0	0	700	594	568	1027	935	854	479	621	536	1062	666	709	9.63	13.83
ENSMUSG00000028024	13809	Enpep	glutamyl aminopeptidase	0.58	0.03	0.18	473	712	582	1015	870	1063	324	744	549	1050	620	883	9.53	15.07	4614	Renin-angiotensin system - Mus musculus (mouse)
ENSMUSG00000021591	93692	Glrx	glutaredoxin	0.58	0	0	715	713	588	1019	1228	838	489	745	555	1054	875	696	33.62	48.69
ENSMUSG00000050866	212070	Clrn3	clarin 3	0.58	0	0	904	856	708	1258	1392	1089	619	895	668	1301	992	905	16.75	24.06
ENSMUSG00000033152	319655	Podxl2	podocalyxin-like 2	0.58	0.05	0.27	4	5	11	13	14	14	3	5	10	13	10	12	0.2	0.4
ENSMUSG00000061518	12859	Cox5b	cytochrome c oxidase subunit Vb	0.58	0	0	1544	1498	1532	3103	2233	1672	1057	1566	1445	3209	1591	1389	181.58	262.63	00190;01100;04260;05010;05012;05016	Oxidative phosphorylation - Mus musculus (mouse);Metabolic pathways - Mus musculus (mouse);Cardiac muscle contraction - Mus musculus (mouse);Alzheimer's disease - Mus musculus (mouse);Parkinson's disease - Mus musculus (mouse);Huntington's disease - Mus musculus (mouse)
ENSMUSG00000038301	71982	Snx10	sorting nexin 10	0.58	0	0	232	201	194	276	326	350	159	210	183	285	232	291	5.67	8.2
ENSMUSG00000026417	18703	Pigr	polymeric immunoglobulin receptor	0.58	0	0	16571	15549	14070	25076	23752	21020	11341	16256	13271	25930	16922	17461	269.22	386.19	4672	Intestinal immune network for IgA production - Mus musculus (mouse)
ENSMUSG00000058216	225884	BC021614	cDNA sequence BC021614	0.58	0.03	0.18	25	25	20	28	44	45	17	26	19	29	31	37	2.29	3.62
ENSMUSG00000003379	12518	Cd79a	CD79A antigen (immunoglobulin-associated alpha)	0.58	0.01	0.07	50	44	39	72	73	69	34	46	37	74	52	57	2.04	3.12	04662;05340	B cell receptor signaling pathway - Mus musculus (mouse);Primary immunodeficiency - Mus musculus (mouse)
ENSMUSG00000074829	630836	2010315B03Rik	RIKEN cDNA 2010315B03 gene	0.58	0.01	0.09	94	70	70	133	139	98	64	73	66	138	99	81	3.8	5.71
ENSMUSG00000026464				0.58	0.03	0.2	22	31	50	87	53	30	15	32	47	90	38	25	0.53	0.82
ENSMUSG00000035042	20304	Ccl5	chemokine (C-C motif) ligand 5	0.58	0.05	0.26	20	20	11	23	28	37	14	21	10	24	20	31	1.71	2.84	04060;04062;04620;04621;04623;05020;05142;05323	Cytokine-cytokine receptor interaction - Mus musculus (mouse);Chemokine signaling pathway - Mus musculus (mouse);Toll-like receptor signaling pathway - Mus musculus (mouse);NOD-like receptor signaling pathway - Mus musculus (mouse);Cytosolic DNA-sensing pathway - Mus musculus (mouse);Prion diseases - Mus musculus (mouse);Chagas disease (American trypanosomiasis) - Mus musculus (mouse);Rheumatoid …
ENSMUSG00000018341	16162	Il12rb2	interleukin 12 receptor, beta 2	0.58	0.01	0.09	31	47	40	61	48	81	21	49	38	63	34	67	0.89	1.36	04060;04630	Cytokine-cytokine receptor interaction - Mus musculus (mouse);Jak-STAT signaling pathway - Mus musculus (mouse)
ENSMUSG00000024669	12507	Cd5	CD5 antigen	0.58	0.05	0.25	10	9	12	17	17	22	7	9	11	18	12	18	0.33	0.58	4640	Hematopoietic cell lineage - Mus musculus (mouse)
ENSMUSG00000055413	15016	H2-Q5	histocompatibility 2, Q region locus 5	0.58	0.01	0.09	41	54	32	55	80	69	28	56	30	57	57	57	2.45	3.76
ENSMUSG00000078606	100042856	Gm4070	predicted gene 4070	0.58	0	0.04	75	82	57	103	112	117	51	86	54	106	80	97	0.53	0.79
ENSMUSG00000022878	11450	Adipoq	adiponectin, C1Q and collagen domain containing	0.58	0.01	0.08	37	46	63	100	63	71	25	48	59	103	45	59	2.54	3.86	03320;04920;04930	PPAR signaling pathway - Mus musculus (mouse);Adipocytokine signaling pathway - Mus musculus (mouse);Type II diabetes mellitus - Mus musculus (mouse)
ENSMUSG00000076366				0.58	0.05	0.25	9	11	23	27	17	30	6	11	22	28	12	25	9.12	14.98
ENSMUSG00000026149	66261	Tm4sf20	transmembrane 4 L six family member 20	0.58	0	0	720	741	833	1204	1239	1027	493	775	786	1245	883	853	34.25	48.95
ENSMUSG00000065742				0.58	0.04	0.23	611	555	701	1921	536	693	418	580	661	1986	382	576	315.63	502.83
ENSMUSG00000026875	22029	Traf1	TNF receptor-associated factor 1	0.58	0.01	0.11	29	41	38	63	53	59	20	43	36	65	38	49	0.72	1.1	05200;05222	Pathways in cancer - Mus musculus (mouse);Small cell lung cancer - Mus musculus (mouse)
ENSMUSG00000037679	70435	Inf2	inverted formin, FH2 and WH2 domain containing	0.58	0	0	159	173	200	236	257	323	109	181	189	244	183	268	2.61	3.79
ENSMUSG00000037904	74251	Ankrd9	ankyrin repeat domain 9	0.58	0.01	0.08	64	58	43	133	69	58	44	61	41	138	49	48	1.44	2.14
ENSMUSG00000087651	69784	1500009L16Rik	RIKEN cDNA 1500009L16 gene	0.57	0.01	0.08	39	37	42	77	53	55	27	39	40	80	38	46	2.25	3.32
ENSMUSG00000018168	22780	Ikzf3	IKAROS family zinc finger 3	0.57	0	0	145	155	160	239	229	232	99	162	151	247	163	193	2.24	3.24
ENSMUSG00000038305	67198	Spats2l	spermatogenesis associated, serine-rich 2-like	0.57	0	0	207	180	154	266	243	305	142	188	145	275	173	253	3.08	4.43
ENSMUSG00000058022	109254	Adtrp	androgen dependent TFPI regulating protein	0.57	0	0	563	431	373	791	737	537	385	451	352	818	525	446	12.53	17.96
ENSMUSG00000062545	384059	Tlr12	toll-like receptor 12	0.57	0.03	0.17	20	18	24	34	42	29	14	19	23	35	30	24	0.45	0.7
ENSMUSG00000073802	12579	Cdkn2b	cyclin-dependent kinase inhibitor 2B (p15, inhibits CDK4)	0.57	0	0	105	105	83	160	149	137	72	110	78	165	106	114	4.72	6.81	04110;04350;05200;05222	Cell cycle - Mus musculus (mouse);TGF-beta signaling pathway - Mus musculus (mouse);Pathways in cancer - Mus musculus (mouse);Small cell lung cancer - Mus musculus (mouse)
ENSMUSG00000066637	75516	Ttc32	tetratricopeptide repeat domain 32	0.57	0.02	0.13	26	25	23	44	35	40	18	26	22	46	25	33	1.67	2.55
ENSMUSG00000037686	104816	Aspg	asparaginase	0.57	0	0.02	50	45	61	87	80	75	34	47	58	90	57	62	1.29	1.88
ENSMUSG00000024899	23972	Papss2	3'-phosphoadenosine 5'-phosphosulfate synthase 2	0.57	0	0.03	7664	6150	4702	9320	12630	6767	5245	6430	4435	9637	8998	5621	113.88	167.24	00230;00450;00920;01100	Purine metabolism - Mus musculus (mouse);Selenocompound metabolism - Mus musculus (mouse);Sulfur metabolism - Mus musculus (mouse);Metabolic pathways - Mus musculus (mouse)
ENSMUSG00000033107	67664	Rnf125	ring finger protein 125	0.57	0	0.05	83	121	103	142	177	163	57	126	97	147	126	135	5.18	7.7	4622	RIG-I-like receptor signaling pathway - Mus musculus (mouse)
ENSMUSG00000030830	16408	Itgal	integrin alpha L	0.57	0	0.01	110	159	119	184	208	207	75	166	112	190	148	172	1.67	2.45	04514;04650;04670;04810;05144;05150;05323;05416	Cell adhesion molecules (CAMs) - Mus musculus (mouse);Natural killer cell mediated cytotoxicity - Mus musculus (mouse);Leukocyte transendothelial migration - Mus musculus (mouse);Regulation of actin cytoskeleton - Mus musculus (mouse);Malaria - Mus musculus (mouse);Staphylococcus aureus infection - Mus musculus (mouse);Rheumatoid arthritis - Mus musculus (mouse);Viral myocarditis - Mus musculus (…
ENSMUSG00000032094	12500	Cd3d	CD3 antigen, delta polypeptide	0.57	0.01	0.09	31	31	35	47	58	49	21	32	33	49	41	41	1.64	2.48	04640;04660;05142;05340	Hematopoietic cell lineage - Mus musculus (mouse);T cell receptor signaling pathway - Mus musculus (mouse);Chagas disease (American trypanosomiasis) - Mus musculus (mouse);Primary immunodeficiency - Mus musculus (mouse)
ENSMUSG00000046157	268567	Tmem229b	transmembrane protein 229B	0.57	0	0.02	70	96	82	115	156	117	48	100	77	119	111	97	1.44	2.14
ENSMUSG00000035790	66994	Cep19	centrosomal protein 19	0.57	0	0.01	168	179	156	296	277	199	115	187	147	306	197	165	6.57	9.52
ENSMUSG00000031497	24099	Tnfsf13b	tumor necrosis factor (ligand) superfamily, member 13b	0.57	0.02	0.15	25	33	31	51	45	46	17	34	29	53	32	38	2.13	3.25	04060;04672;05323	Cytokine-cytokine receptor interaction - Mus musculus (mouse);Intestinal immune network for IgA production - Mus musculus (mouse);Rheumatoid arthritis - Mus musculus (mouse)
ENSMUSG00000073411	14964	H2-D1	histocompatibility 2, D region locus 1	0.57	0	0	3911	3902	3400	5523	5644	5536	2677	4079	3207	5711	4021	4599	119.73	169.42	04144;04145;04514;04612;04650;04940;05320;05330;05332;05416	Endocytosis - Mus musculus (mouse);Phagosome - Mus musculus (mouse);Cell adhesion molecules (CAMs) - Mus musculus (mouse);Antigen processing and presentation - Mus musculus (mouse);Natural killer cell mediated cytotoxicity - Mus musculus (mouse);Type I diabetes mellitus - Mus musculus (mouse);Autoimmune thyroid disease - Mus musculus (mouse);Allograft rejection - Mus musculus (mouse);Graft-versus…
ENSMUSG00000032301	26441	Psma4	proteasome (prosome, macropain) subunit, alpha type 4	0.57	0	0	896	839	709	1425	1291	982	613	877	669	1474	920	816	47.03	67.42	3050	Proteasome - Mus musculus (mouse)
ENSMUSG00000020062	216225	Slc5a8	solute carrier family 5 (iodide transporter), member 8	0.57	0	0	1759	1847	1702	2507	3190	2286	1204	1931	1605	2592	2273	1899	22.41	31.87
ENSMUSG00000041429	18207	Nthl1	nth (endonuclease III)-like 1 (E.coli)	0.57	0.04	0.24	16	13	16	33	15	26	11	14	15	34	11	22	0.94	1.48	3410	Base excision repair - Mus musculus (mouse)
ENSMUSG00000076498				0.57	0.07	0.32	3	16	7	12	18	25	2	17	7	12	13	21	1.16	2.27
ENSMUSG00000038179	75345	Slamf7	SLAM family member 7	0.57	0.01	0.09	37	49	30	52	60	71	25	51	28	54	43	59	2.39	3.63
ENSMUSG00000025076	12369	Casp7	caspase 7	0.57	0	0	896	770	763	1297	1211	1099	613	805	720	1341	863	913	23.18	32.68	04210;05010	Apoptosis - Mus musculus (mouse);Alzheimer's disease - Mus musculus (mouse)
ENSMUSG00000023882	22712	Zfp54	zinc finger protein 54	0.57	0.02	0.16	34	37	37	52	59	64	23	39	35	54	42	53	0.86	1.32
ENSMUSG00000012428	117167	Steap4	STEAP family member 4	0.56	0	0	340	339	288	454	469	525	233	354	272	469	334	436	6.91	9.85
ENSMUSG00000048371	382051	Pdp2	pyruvate dehyrogenase phosphatase catalytic subunit 2	0.56	0	0.05	58	85	73	143	104	89	40	89	69	148	74	74	1.4	2.05
ENSMUSG00000052613	11994	Pcdh15	protocadherin 15	0.56	0.05	0.27	12	15	8	19	15	29	8	16	8	20	11	24	0.09	0.16
ENSMUSG00000076731				0.56	0.07	0.31	10	11	16	20	17	30	7	11	15	21	12	25	2.63	4.59
ENSMUSG00000041378	12741	Cldn5	claudin 5	0.56	0.05	0.27	6	10	12	15	18	19	4	10	11	15	13	16	0.43	0.79	04514;04530;04670;05160	Cell adhesion molecules (CAMs) - Mus musculus (mouse);Tight junction - Mus musculus (mouse);Leukocyte transendothelial migration - Mus musculus (mouse);Hepatitis C - Mus musculus (mouse)
ENSMUSG00000036322				0.56	0	0	580	573	520	658	824	1032	397	599	490	680	587	857	36.24	51.97
ENSMUSG00000022130	76355	Tgds	TDP-glucose 4,6-dehydratase	0.56	0.01	0.08	41	44	46	76	62	64	28	46	43	79	44	53	1.3	1.9	1100	Metabolic pathways - Mus musculus (mouse)
ENSMUSG00000034579	237625	Pla2g3	phospholipase A2, group III	0.56	0.01	0.12	66	53	38	69	131	54	45	55	36	71	93	45	1.22	1.87	00564;00565;00590;00591;00592;01100;04010;04270;04370;04664;04730;04912;04972;04975;05145	Glycerophospholipid metabolism - Mus musculus (mouse);Ether lipid metabolism - Mus musculus (mouse);Arachidonic acid metabolism - Mus musculus (mouse);Linoleic acid metabolism - Mus musculus (mouse);alpha-Linolenic acid metabolism - Mus musculus (mouse);Metabolic pathways - Mus musculus (mouse);MAPK signaling pathway - Mus musculus (mouse);Vascular smooth muscle contraction - Mus musculus (mouse)…
ENSMUSG00000043088	57890	Il17re	interleukin 17 receptor E	0.56	0.03	0.17	20	25	18	33	36	35	14	26	17	34	26	29	0.49	0.76
ENSMUSG00000053141	19281	Ptprt	protein tyrosine phosphatase, receptor type, T	0.56	0.07	0.32	3	10	7	20	7	12	2	10	7	21	5	10	0.04	0.07
ENSMUSG00000003531	13353	Dgcr6	DiGeorge syndrome critical region gene 6	0.56	0	0.05	42	53	41	83	62	65	29	55	39	86	44	54	2.17	3.16
ENSMUSG00000031933	64931	Izumo1r	IZUMO1 receptor, JUNO	0.56	0.08	0.34	6	6	2	9	10	12	4	6	2	9	7	10	0.24	0.51	4144	Endocytosis - Mus musculus (mouse)
ENSMUSG00000060508	243874	Nlrp9b	NLR family, pyrin domain containing 9B	0.56	0.06	0.28	12	29	18	29	27	43	8	30	17	30	19	36	0.39	0.64
ENSMUSG00000090213	407243	Tmem189	transmembrane protein 189	0.56	0	0	247	243	233	349	444	293	169	254	220	361	316	243	6.97	9.89
ENSMUSG00000056872				0.56	0.07	0.31	16	10	5	13	27	17	11	10	5	13	19	14	1.99	3.45
ENSMUSG00000025279	13421	Dnase1l3	deoxyribonuclease 1-like 3	0.56	0	0	139	182	134	191	241	258	95	190	126	198	172	214	2.15	3.11
ENSMUSG00000025504	98845	Eps8l2	EPS8-like 2	0.56	0	0	414	370	383	620	616	495	283	387	361	641	439	411	7.84	11.01
ENSMUSG00000027078	56791	Ube2l6	ubiquitin-conjugating enzyme E2L 6	0.55	0	0.01	142	152	109	228	205	170	97	159	103	236	146	141	5.79	8.22	04120;05012	Ubiquitin mediated proteolysis - Mus musculus (mouse);Parkinson's disease - Mus musculus (mouse)
ENSMUSG00000022587	17069	Ly6e	lymphocyte antigen 6 complex, locus E	0.55	0	0	450	457	410	608	685	669	308	478	387	629	488	556	12.97	18.35
ENSMUSG00000030546	103968	Plin1	perilipin 1	0.55	0.05	0.25	19	9	10	23	17	23	13	9	9	24	12	19	0.43	0.7	3320	PPAR signaling pathway - Mus musculus (mouse)
ENSMUSG00000004552	13034	Ctse	cathepsin E	0.55	0.01	0.07	54	79	70	118	100	99	37	83	66	122	71	82	2.16	3.17	4142	Lysosome - Mus musculus (mouse)
ENSMUSG00000033268	99439	Duox1	dual oxidase 1	0.55	0.06	0.29	15	20	13	37	21	20	10	21	12	38	15	17	0.2	0.32
ENSMUSG00000018899	16362	Irf1	interferon regulatory factor 1	0.55	0	0	1194	1208	953	1564	1724	1714	817	1263	899	1617	1228	1424	35.21	49.93	5160	Hepatitis C - Mus musculus (mouse)
ENSMUSG00000094124				0.55	0.05	0.25	15	19	20	29	36	28	10	20	19	30	26	23	3.49	5.69
ENSMUSG00000045294	231070	Insig1	insulin induced gene 1	0.55	0	0	755	726	613	953	1173	987	517	759	578	985	836	820	17.41	24.58
ENSMUSG00000027016	241494	Zfp385b	zinc finger protein 385B	0.55	0.05	0.26	20	13	8	27	24	18	14	14	8	28	17	15	0.34	0.53
ENSMUSG00000040187	272322	Arntl2	aryl hydrocarbon receptor nuclear translocator-like 2	0.55	0.09	0.35	4	10	4	9	11	17	3	10	4	9	8	14	0.14	0.27
ENSMUSG00000040899	12458	Ccr6	chemokine (C-C motif) receptor 6	0.55	0.04	0.23	22	12	20	25	42	23	15	13	19	26	30	19	0.7	1.09	04060;04062	Cytokine-cytokine receptor interaction - Mus musculus (mouse);Chemokine signaling pathway - Mus musculus (mouse)
ENSMUSG00000022216	19186	Psme1	proteasome (prosome, macropain) activator subunit 1 (PA28 alpha)	0.55	0	0	1777	1792	1600	2797	2350	2464	1216	1873	1509	2892	1674	2047	58.43	81.7	03050;04612	Proteasome - Mus musculus (mouse);Antigen processing and presentation - Mus musculus (mouse)
ENSMUSG00000053783	74230	1700016K19Rik	RIKEN cDNA 1700016K19 gene	0.55	0.09	0.36	7	1	5	15	8	6	5	1	5	15	6	5	0.33	0.67
ENSMUSG00000040289	15213	Hey1	hairy/enhancer-of-split related with YRPW motif 1	0.55	0.07	0.32	4	9	7	15	13	12	3	9	7	16	9	10	0.21	0.39
ENSMUSG00000021262	14026	Evl	Ena-vasodilator stimulated phosphoprotein	0.55	0	0.01	140	151	125	206	195	224	96	158	118	213	139	186	4.29	6.12
ENSMUSG00000057234	76894	Mettl15	methyltransferase like 15	0.55	0.03	0.18	23	19	19	34	36	29	16	20	18	35	26	24	0.68	1.05
ENSMUSG00000004366	20604	Sst	somatostatin	0.55	0.02	0.16	29	32	28	46	52	42	20	33	26	48	37	35	3.31	4.99	4971	Gastric acid secretion - Mus musculus (mouse)
ENSMUSG00000022439	64099	Parvg	parvin, gamma	0.55	0	0.02	72	83	71	140	102	98	49	87	67	145	73	81	1.88	2.68	4510	Focal adhesion - Mus musculus (mouse)
ENSMUSG00000044026	240660	Slc35g1	solute carrier family 35, member G1	0.55	0	0	831	710	701	1059	1328	950	569	742	661	1095	946	789	14.48	20.42
ENSMUSG00000041696	70784	Rasl12	RAS-like, family 12	0.55	0.08	0.34	10	3	12	14	17	14	7	3	11	14	12	12	0.23	0.39
ENSMUSG00000045826	19265	Ptprcap	protein tyrosine phosphatase, receptor type, C polypeptide-associated protein	0.55	0.02	0.13	44	32	27	55	60	42	30	33	25	57	43	35	2.46	3.61
ENSMUSG00000030220	11857	Arhgdib	Rho, GDP dissociation inhibitor (GDI) beta	0.55	0	0	235	274	199	313	378	370	161	286	188	324	269	307	12	17.08	04722;04962	Neurotrophin signaling pathway - Mus musculus (mouse);Vasopressin-regulated water reabsorption - Mus musculus (mouse)
ENSMUSG00000021416	69123	Eci3	enoyl-Coenzyme A delta isomerase 3	0.55	0.02	0.15	28	22	31	43	46	37	19	23	29	44	33	31	1.34	1.99
ENSMUSG00000038422	72748	Hdhd3	haloacid dehalogenase-like hydrolase domain containing 3	0.55	0	0.03	85	114	81	153	105	165	58	119	76	158	75	137	5.21	7.52
ENSMUSG00000045316	68636	Fahd1	fumarylacetoacetate hydrolase domain containing 1	0.55	0	0.04	113	75	89	135	175	107	77	78	84	140	125	89	4.39	6.3
ENSMUSG00000033161	11928	Atp1a1	ATPase, Na+/K+ transporting, alpha 1 polypeptide	0.55	0	0	12903	11271	10137	17942	17987	14535	8831	11784	9561	18553	12815	12074	213.73	298.19	04260;04960;04964;04970;04971;04972;04973;04974;04976	Cardiac muscle contraction - Mus musculus (mouse);Aldosterone-regulated sodium reabsorption - Mus musculus (mouse);Proximal tubule bicarbonate reclamation - Mus musculus (mouse);Salivary secretion - Mus musculus (mouse);Gastric acid secretion - Mus musculus (mouse);Pancreatic secretion - Mus musculus (mouse);Carbohydrate digestion and absorption - Mus musculus (mouse);Protein digestion and absorp…
ENSMUSG00000021319	20379	Sfrp4	secreted frizzled-related protein 4	0.55	0.04	0.24	19	19	17	23	46	25	13	20	16	24	33	21	0.7	1.14	4310	Wnt signaling pathway - Mus musculus (mouse)
ENSMUSG00000073403	667977	Gm8909	predicted gene 8909	0.55	0	0	171	182	145	272	220	247	117	190	137	281	157	205	6.58	9.28
ENSMUSG00000073008	213439	Gpr174	G protein-coupled receptor 174	0.55	0.02	0.17	15	31	24	44	36	34	10	32	23	45	26	28	0.31	0.47
ENSMUSG00000070427	16068	Il18bp	interleukin 18 binding protein	0.55	0	0.04	58	85	71	106	112	108	40	89	67	110	80	90	3.45	4.98
ENSMUSG00000034449	192970	Dhrs11	dehydrogenase/reductase (SDR family) member 11	0.54	0	0	234	209	196	332	309	299	160	219	185	343	220	248	11.44	15.95
ENSMUSG00000074151	434341	Nlrc5	NLR family, CARD domain containing 5	0.54	0	0.02	235	220	192	275	321	370	161	230	181	284	229	307	2.09	2.97
ENSMUSG00000048699	239673	4732456N10Rik	RIKEN cDNA 4732456N10 gene	0.54	0.09	0.36	13	13	14	30	15	23	9	14	13	31	11	19	0.36	0.58
ENSMUSG00000066800	24014	Rnasel	ribonuclease L (2', 5'-oligoisoadenylate synthetase-dependent)	0.54	0	0	2028	2108	1897	2765	3160	2971	1388	2204	1789	2859	2251	2468	28.48	39.86	5160	Hepatitis C - Mus musculus (mouse)
ENSMUSG00000077440				0.54	0.09	0.37	16	5	12	35	11	11	11	5	11	36	8	9	9.8	16.28
ENSMUSG00000034324	208213	Tmem132c	transmembrane protein 132C	0.54	0.07	0.31	10	6	5	15	18	7	7	6	5	15	13	6	0.09	0.16
ENSMUSG00000012519	74568	Mlkl	mixed lineage kinase domain-like	0.54	0	0	386	352	298	550	497	468	264	368	281	569	354	389	11.59	16.11
ENSMUSG00000022496	21935	Tnfrsf17	tumor necrosis factor receptor superfamily, member 17	0.54	0.09	0.37	1	1	7	6	11	10	1	1	7	6	8	8	0.28	0.7	04060;04672	Cytokine-cytokine receptor interaction - Mus musculus (mouse);Intestinal immune network for IgA production - Mus musculus (mouse)
ENSMUSG00000026616	12902	Cr2	complement receptor 2	0.54	0	0.01	75	81	81	124	121	112	51	85	76	128	86	93	0.86	1.22	04610;04640;04662	Complement and coagulation cascades - Mus musculus (mouse);Hematopoietic cell lineage - Mus musculus (mouse);B cell receptor signaling pathway - Mus musculus (mouse)
ENSMUSG00000085890				0.54	0.07	0.31	9	11	13	15	24	19	6	11	12	15	17	16	0.88	1.5
ENSMUSG00000037432	100534273	Fer1l5	fer-1-like 5 (C. elegans)	0.54	0.05	0.26	13	21	11	20	28	28	9	22	10	21	20	23	0.17	0.27
ENSMUSG00000067795	75799	4930444P10Rik	RIKEN cDNA 4930444P10 gene	0.54	0.09	0.37	6	4	6	10	13	11	4	4	6	10	9	9	0.2	0.38
ENSMUSG00000022408	213956	Fam83f	family with sequence similarity 83, member F	0.54	0	0.01	124	125	139	224	160	189	85	131	131	232	114	157	2.92	4.09
ENSMUSG00000041439	98682	Mfsd6	major facilitator superfamily domain containing 6	0.54	0	0	2089	2151	1860	3038	3237	2665	1430	2249	1754	3141	2306	2214	27.77	38.56
ENSMUSG00000022797	22042	Tfrc	transferrin receptor	0.54	0	0	3314	3672	3503	4294	5638	5493	2268	3839	3304	4440	4017	4563	48.24	67.33	04144;04145;04640	Endocytosis - Mus musculus (mouse);Phagosome - Mus musculus (mouse);Hematopoietic cell lineage - Mus musculus (mouse)
ENSMUSG00000022014	108670	Epsti1	epithelial stromal interaction 1 (breast)	0.54	0	0	479	482	394	741	679	568	328	504	372	766	484	472	16.27	22.62
ENSMUSG00000065778				0.54	0.06	0.29	39	40	71	161	39	46	27	42	67	167	28	38	25.99	39.88
ENSMUSG00000030966	20821	Trim21	tripartite motif-containing 21	0.54	0	0	158	155	127	216	230	203	108	162	120	223	164	169	3.56	4.98	5322	Systemic lupus erythematosus - Mus musculus (mouse)
ENSMUSG00000076605				0.54	0.1	0.38	1	3	7	8	14	6	1	3	7	8	10	5	6.23	13.65
ENSMUSG00000029727	13113	Cyp3a13	cytochrome P450, family 3, subfamily a, polypeptide 13	0.54	0	0.02	307	198	219	377	435	262	210	207	207	390	310	218	5.48	7.7	00140;00591;00830;00980;00982;00983;01100	Steroid hormone biosynthesis - Mus musculus (mouse);Linoleic acid metabolism - Mus musculus (mouse);Retinol metabolism - Mus musculus (mouse);Metabolism of xenobiotics by cytochrome P450 - Mus musculus (mouse);Drug metabolism - cytochrome P450 - Mus musculus (mouse);Drug metabolism - other enzymes - Mus musculus (mouse);Metabolic pathways - Mus musculus (mouse)
ENSMUSG00000022575	69146	Gsdmd	gasdermin D	0.54	0	0	520	523	481	823	696	709	356	547	454	851	496	589	19.28	26.74
ENSMUSG00000031847	69528	1700030J22Rik	RIKEN cDNA 1700030J22 gene	0.54	0.08	0.33	10	11	6	15	18	17	7	12	6	15	13	14	0.21	0.36
ENSMUSG00000054128	15033	H2-T18	histocompatibility 2, T region locus 18	0.54	0	0	704	523	506	858	992	693	482	547	477	887	707	576	16.78	23.36	04144;04145;04514;04612;04940;05320;05330;05332;05416	Endocytosis - Mus musculus (mouse);Phagosome - Mus musculus (mouse);Cell adhesion molecules (CAMs) - Mus musculus (mouse);Antigen processing and presentation - Mus musculus (mouse);Type I diabetes mellitus - Mus musculus (mouse);Autoimmune thyroid disease - Mus musculus (mouse);Allograft rejection - Mus musculus (mouse);Graft-versus-host disease - Mus musculus (mouse);Viral myocarditis - Mus musc…
ENSMUSG00000032841	72446	Prr5l	proline rich 5 like	0.53	0.02	0.14	39	34	27	47	56	51	27	36	25	49	40	42	0.52	0.76
ENSMUSG00000020334	30805	Slc22a4	solute carrier family 22 (organic cation transporter), member 4	0.53	0.07	0.31	3	7	13	18	13	12	2	7	12	19	9	10	0.22	0.4
ENSMUSG00000013643	70163	Lypd8	LY6/PLAUR domain containing 8	0.53	0	0	36406	29192	24932	47799	49989	35004	24916	30520	23515	49427	35615	29077	1661.85	2312.02
ENSMUSG00000019779	14302	Frk	fyn-related kinase	0.53	0	0.01	847	785	721	1119	1317	1044	580	821	680	1157	938	867	11	15.42
ENSMUSG00000024164	12266	C3	complement component 3	0.53	0	0	5509	5994	5525	7820	7533	9737	3770	6267	5211	8086	5367	8088	74.52	104.55	04145;04610;05140;05142;05150;05322	Phagosome - Mus musculus (mouse);Complement and coagulation cascades - Mus musculus (mouse);Leishmaniasis - Mus musculus (mouse);Chagas disease (American trypanosomiasis) - Mus musculus (mouse);Staphylococcus aureus infection - Mus musculus (mouse);Systemic lupus erythematosus - Mus musculus (mouse)
ENSMUSG00000001417				0.53	0.07	0.33	12	11	8	15	18	20	8	11	8	15	13	17	0.35	0.59
ENSMUSG00000028716	67182	Pdzk1ip1	PDZK1 interacting protein 1	0.53	0.02	0.15	39	43	37	45	93	49	27	45	35	47	66	41	2.38	3.52
ENSMUSG00000083773				0.53	0.01	0.07	57	49	60	90	76	82	39	51	57	93	54	68	3.17	4.48
ENSMUSG00000096464				0.53	0.09	0.37	44	39	39	53	51	116	30	41	37	55	36	96	7.84	13.53
ENSMUSG00000042198	66433	Chchd7	coiled-coil-helix-coiled-coil-helix domain containing 7	0.53	0	0.02	92	80	84	133	118	124	63	84	79	138	84	103	2.26	3.14
ENSMUSG00000028545	67621	Bend5	BEN domain containing 5	0.53	0.04	0.24	25	12	22	39	35	20	17	13	21	40	25	17	0.73	1.09
ENSMUSG00000073705	69928	Apitd1	apoptosis-inducing, TAF9-like domain 1	0.53	0.1	0.38	9	7	10	14	17	14	6	7	9	14	12	12	0.51	0.86
ENSMUSG00000024675	64380	Ms4a4c	membrane-spanning 4-domains, subfamily A, member 4C	0.53	0.01	0.11	50	77	85	86	112	125	34	81	80	89	80	104	2.78	4.02
ENSMUSG00000085375				0.53	0.09	0.35	4	5	4	9	14	7	3	5	4	9	10	6	0.37	0.79
ENSMUSG00000039521	20371	Foxp3	forkhead box P3	0.53	0.08	0.33	7	16	11	14	22	25	5	17	10	14	16	21	0.2	0.34
ENSMUSG00000051435	329977	Fhad1	forkhead-associated (FHA) phosphopeptide binding domain 1	0.53	0.06	0.3	18	15	20	33	35	18	12	16	19	34	25	15	0.25	0.38
ENSMUSG00000063694	13063	Cycs	cytochrome c, somatic	0.53	0	0	1379	1258	1207	1995	1915	1703	944	1315	1138	2063	1364	1415	27.61	38.25	04115;04210;05010;05012;05014;05016;05145;05200;05210;05222;05416	p53 signaling pathway - Mus musculus (mouse);Apoptosis - Mus musculus (mouse);Alzheimer's disease - Mus musculus (mouse);Parkinson's disease - Mus musculus (mouse);Amyotrophic lateral sclerosis (ALS) - Mus musculus (mouse);Huntington's disease - Mus musculus (mouse);Toxoplasmosis - Mus musculus (mouse);Pathways in cancer - Mus musculus (mouse);Colorectal cancer - Mus musculus (mouse);Small cell l…
ENSMUSG00000021880	78416	Rnase6	ribonuclease, RNase A family, 6	0.53	0.02	0.13	53	41	31	55	76	58	36	43	29	57	54	48	2.59	3.74
ENSMUSG00000070730	67809	Rmdn3	regulator of microtubule dynamics 3	0.53	0	0	241	216	222	308	357	326	165	226	209	319	254	271	6.77	9.39
ENSMUSG00000030156	12515	Cd69	CD69 antigen	0.53	0.04	0.22	25	18	17	30	35	29	17	19	16	31	25	24	0.83	1.23
ENSMUSG00000094951				0.53	0.05	0.25	38	58	24	71	60	64	26	61	23	73	43	53	7.68	11.76
ENSMUSG00000032294	18746	Pkm	pyruvate kinase, muscle	0.53	0	0	4756	4861	4229	6817	7014	6200	3255	5082	3989	7049	4997	5150	127.82	175.34	00010;00230;00620;01100;04930	Glycolysis / Gluconeogenesis - Mus musculus (mouse);Purine metabolism - Mus musculus (mouse);Pyruvate metabolism - Mus musculus (mouse);Metabolic pathways - Mus musculus (mouse);Type II diabetes mellitus - Mus musculus (mouse)
ENSMUSG00000073412	16988	Lst1	leukocyte specific transcript 1	0.53	0.04	0.21	20	33	30	41	36	54	14	35	28	42	26	45	4.55	6.78
ENSMUSG00000039682	66988	Lap3	leucine aminopeptidase 3	0.53	0	0	630	598	571	785	894	933	431	625	539	812	637	775	17.95	24.79	00330;00480;01100	Arginine and proline metabolism - Mus musculus (mouse);Glutathione metabolism - Mus musculus (mouse);Metabolic pathways - Mus musculus (mouse)
ENSMUSG00000080059	277692	Rps19-ps3	ribosomal protein S19, pseudogene 3	0.53	0.1	0.38	7	7	5	13	13	11	5	7	5	13	9	9	1.02	1.8
ENSMUSG00000074647	71405	Fam83c	family with sequence similarity 83, member C	0.53	0.08	0.35	10	11	13	17	25	14	7	11	12	18	18	12	0.19	0.3
ENSMUSG00000050747	69097	Trim15	tripartite motif-containing 15	0.52	0.1	0.38	362	275	492	788	288	799	248	288	464	815	205	664	13.82	21.89
ENSMUSG00000059602	27204	Syn3	synapsin III	0.52	0.07	0.32	9	12	10	15	14	25	6	13	9	15	10	21	0.14	0.24
ENSMUSG00000047638	20186	Nr1h4	nuclear receptor subfamily 1, group H, member 4	0.52	0	0	513	552	571	792	815	766	351	577	539	819	581	636	18.29	25.12	4976	Bile secretion - Mus musculus (mouse)
ENSMUSG00000050921	78826	P2ry10	purinergic receptor P2Y, G-protein coupled 10	0.52	0.01	0.06	77	53	53	80	100	91	53	55	50	83	71	76	1.42	2	4080	Neuroactive ligand-receptor interaction - Mus musculus (mouse)
ENSMUSG00000074183	14857	Gsta1	glutathione S-transferase, alpha 1 (Ya)	0.52	0.06	0.3	12	15	16	25	21	24	8	16	15	26	15	20	1.11	1.71	00480;00980;00982	Glutathione metabolism - Mus musculus (mouse);Metabolism of xenobiotics by cytochrome P450 - Mus musculus (mouse);Drug metabolism - cytochrome P450 - Mus musculus (mouse)
ENSMUSG00000062760	72301	1810041L15Rik	RIKEN cDNA 1810041L15 gene	0.52	0.06	0.29	12	13	8	29	14	14	8	14	8	30	10	12	0.13	0.21
ENSMUSG00000029322	231507	Plac8	placenta-specific 8	0.52	0	0	3331	3471	3128	4466	4925	4981	2280	3629	2950	4618	3509	4138	182.23	250.56
ENSMUSG00000075227	29805	Znhit2	zinc finger, HIT domain containing 2	0.52	0.01	0.08	45	47	49	63	73	77	31	49	46	65	52	64	2.48	3.55
ENSMUSG00000039217	16173	Il18	interleukin 18	0.52	0	0.01	286	265	282	384	524	313	196	277	266	397	373	260	26.66	36.86	04060;04621;04623;05143;05144;05323	Cytokine-cytokine receptor interaction - Mus musculus (mouse);NOD-like receptor signaling pathway - Mus musculus (mouse);Cytosolic DNA-sensing pathway - Mus musculus (mouse);African trypanosomiasis - Mus musculus (mouse);Malaria - Mus musculus (mouse);Rheumatoid arthritis - Mus musculus (mouse)
ENSMUSG00000052914	13110	Cyp2j6	cytochrome P450, family 2, subfamily j, polypeptide 6	0.52	0	0	592	579	528	792	865	805	405	605	498	819	616	669	10.58	14.55	00590;00591;01100	Arachidonic acid metabolism - Mus musculus (mouse);Linoleic acid metabolism - Mus musculus (mouse);Metabolic pathways - Mus musculus (mouse)
ENSMUSG00000041515	15900	Irf8	interferon regulatory factor 8	0.52	0	0	871	921	800	1201	1345	1209	596	963	755	1242	958	1004	16.78	23.05
ENSMUSG00000030745	60504	Il21r	interleukin 21 receptor	0.52	0.03	0.2	18	31	24	34	36	46	12	32	23	35	26	38	0.63	0.95	04060;04630	Cytokine-cytokine receptor interaction - Mus musculus (mouse);Jak-STAT signaling pathway - Mus musculus (mouse)
ENSMUSG00000079737	66598	3110001I22Rik	RIKEN cDNA 3110001I22 gene	0.52	0.03	0.17	37	26	29	45	53	40	25	27	27	47	38	33	1.18	1.71
ENSMUSG00000090103				0.52	0.08	0.35	9	11	13	18	18	19	6	12	12	19	13	16	1.74	2.79
ENSMUSG00000025176	67432	Hoga1	4-hydroxy-2-oxoglutarate aldolase 1	0.52	0.05	0.25	16	16	15	23	34	22	11	17	14	24	24	18	0.64	1
ENSMUSG00000076594				0.52	0.11	0.4	23	51	27	33	147	25	16	53	25	34	105	21	7.9	15
ENSMUSG00000097316	100038712	Gm10516	predicted gene 10516	0.52	0.05	0.26	23	20	15	32	36	24	16	21	14	33	26	20	0.5	0.75
ENSMUSG00000031231	66142	Cox7b	cytochrome c oxidase subunit VIIb	0.52	0.01	0.08	2069	1758	1640	3369	2722	2059	1416	1838	1547	3484	1939	1710	122.4	172.78	00190;01100;04260;05010;05012;05016	Oxidative phosphorylation - Mus musculus (mouse);Metabolic pathways - Mus musculus (mouse);Cardiac muscle contraction - Mus musculus (mouse);Alzheimer's disease - Mus musculus (mouse);Parkinson's disease - Mus musculus (mouse);Huntington's disease - Mus musculus (mouse)
ENSMUSG00000063383	210853	Zfp947	zinc finger protein 947	0.52	0.06	0.3	13	33	19	48	35	23	9	35	18	50	25	19	0.52	0.78
ENSMUSG00000024617	12322	Camk2a	calcium/calmodulin-dependent protein kinase II alpha	0.52	0.08	0.34	7	14	8	19	15	18	5	15	8	20	11	15	0.14	0.23	04012;04020;04114;04310;04720;04722;04740;04912;04916;04971;05214	ErbB signaling pathway - Mus musculus (mouse);Calcium signaling pathway - Mus musculus (mouse);Oocyte meiosis - Mus musculus (mouse);Wnt signaling pathway - Mus musculus (mouse);Long-term potentiation - Mus musculus (mouse);Neurotrophin signaling pathway - Mus musculus (mouse);Olfactory transduction - Mus musculus (mouse);GnRH signaling pathway - Mus musculus (mouse);Melanogenesis - Mus musculus …
ENSMUSG00000029752	27053	Asns	asparagine synthetase	0.52	0	0.01	335	366	338	514	383	614	229	383	319	531	273	510	11.59	16.06	00250;00910;01100	Alanine, aspartate and glutamate metabolism - Mus musculus (mouse);Nitrogen metabolism - Mus musculus (mouse);Metabolic pathways - Mus musculus (mouse)
ENSMUSG00000057074	12623	Ces1g	carboxylesterase 1G	0.52	0.07	0.32	241	98	85	357	300	114	165	102	80	369	214	95	3.93	6.81
ENSMUSG00000076613				0.52	0.08	0.34	484	559	459	774	912	833	331	584	433	800	650	692	33.41	53.15
ENSMUSG00000029082	12182	Bst1	bone marrow stromal cell antigen 1	0.52	0.01	0.11	76	84	89	141	91	135	52	88	84	146	65	112	2.65	3.71	00760;01100;04020;04970;04972	Nicotinate and nicotinamide metabolism - Mus musculus (mouse);Metabolic pathways - Mus musculus (mouse);Calcium signaling pathway - Mus musculus (mouse);Salivary secretion - Mus musculus (mouse);Pancreatic secretion - Mus musculus (mouse)
ENSMUSG00000040627	11628	Aicda	activation-induced cytidine deaminase	0.52	0.09	0.37	7	8	5	14	14	10	5	8	5	14	10	8	0.19	0.33	04672;05340	Intestinal immune network for IgA production - Mus musculus (mouse);Primary immunodeficiency - Mus musculus (mouse)
ENSMUSG00000030111	232345	A2m	alpha-2-macroglobulin	0.52	0.11	0.4	9	12	17	12	18	36	6	13	16	12	13	30	0.18	0.31	4610	Complement and coagulation cascades - Mus musculus (mouse)
ENSMUSG00000065050				0.51	0.06	0.3	16	33	24	59	22	35	11	34	23	61	16	29	9.81	14.77
ENSMUSG00000037390				0.51	0	0.05	3013	3325	2668	3799	5617	3891	2062	3476	2516	3928	4002	3232	110.93	155.09
ENSMUSG00000090164	232406	BC035044	cDNA sequence BC035044	0.51	0.06	0.28	12	16	18	21	35	20	8	17	17	22	25	17	0.4	0.62
ENSMUSG00000096670				0.51	0.05	0.25	29	65	42	99	41	75	20	68	40	102	29	62	8.82	13.07
ENSMUSG00000008384	55942	Sertad1	SERTA domain containing 1	0.51	0	0.01	132	106	123	170	153	196	90	111	116	176	109	163	6.56	9.01
ENSMUSG00000022309	11600	Angpt1	angiopoietin 1	0.51	0.04	0.21	19	19	18	28	31	30	13	20	17	29	22	25	0.3	0.45	5323	Rheumatoid arthritis - Mus musculus (mouse)
ENSMUSG00000030909	72074	Anks4b	ankyrin repeat and sterile alpha motif domain containing 4B	0.51	0	0.02	830	880	640	1165	1377	891	568	920	604	1205	981	740	25.97	35.87
ENSMUSG00000010311	269120	Optc	opticin	0.51	0.03	0.2	35	14	18	43	39	23	24	15	17	44	28	19	0.8	1.18
ENSMUSG00000073902				0.51	0.01	0.08	107	106	74	131	150	141	73	111	70	135	107	117	0.88	1.23
ENSMUSG00000032093	12501	Cd3e	CD3 antigen, epsilon polypeptide	0.51	0.03	0.18	29	27	37	46	45	51	20	28	35	48	32	42	1.46	2.11	04640;04660;05142;05340	Hematopoietic cell lineage - Mus musculus (mouse);T cell receptor signaling pathway - Mus musculus (mouse);Chagas disease (American trypanosomiasis) - Mus musculus (mouse);Primary immunodeficiency - Mus musculus (mouse)
ENSMUSG00000001334	384061	Fndc5	fibronectin type III domain containing 5	0.51	0.05	0.25	26	13	12	27	32	20	18	14	11	28	23	17	0.41	0.61
ENSMUSG00000071042	240168	Rasgrp3	RAS, guanyl releasing protein 3	0.51	0	0.01	96	111	104	141	161	156	66	116	98	146	115	130	1.5	2.1	04010;04662	MAPK signaling pathway - Mus musculus (mouse);B cell receptor signaling pathway - Mus musculus (mouse)
ENSMUSG00000071335	100041085	Mfsd4b3	major facilitator superfamily domain containing 4B3	0.51	0.06	0.29	18	17	20	30	32	26	12	18	19	31	23	22	0.69	1.06
ENSMUSG00000067212	15040	H2-T23	histocompatibility 2, T region locus 23	0.51	0	0	565	511	402	737	700	679	387	534	379	762	499	564	12.53	17.07	04144;04145;04514;04612;04650;04940;05320;05330;05332;05416	Endocytosis - Mus musculus (mouse);Phagosome - Mus musculus (mouse);Cell adhesion molecules (CAMs) - Mus musculus (mouse);Antigen processing and presentation - Mus musculus (mouse);Natural killer cell mediated cytotoxicity - Mus musculus (mouse);Type I diabetes mellitus - Mus musculus (mouse);Autoimmune thyroid disease - Mus musculus (mouse);Allograft rejection - Mus musculus (mouse);Graft-versus…
ENSMUSG00000027317	72112	Ppp1r14d	protein phosphatase 1, regulatory (inhibitor) subunit 14D	0.51	0	0	818	757	838	1266	1159	1032	560	791	790	1309	826	857	68.62	93.12
ENSMUSG00000095677	100040531	Dynlt1f	dynein light chain Tctex-type 1F	0.51	0.05	0.27	22	18	34	50	32	31	15	19	32	52	23	26	2.07	3
ENSMUSG00000095130				0.51	0.08	0.34	37	11	16	36	24	45	25	12	15	37	17	37	4.04	6.37
ENSMUSG00000048373	14181	Fgfbp1	fibroblast growth factor binding protein 1	0.51	0	0	1243	1000	940	1660	1634	1286	851	1045	887	1717	1164	1068	61.78	84.34
ENSMUSG00000033576	71939	Apol6	apolipoprotein L 6	0.51	0	0.04	279	226	207	348	376	314	191	236	195	360	268	261	6.88	9.54
ENSMUSG00000024665	56473	Fads2	fatty acid desaturase 2	0.51	0	0	324	436	350	598	568	444	222	456	330	618	405	369	16.57	22.69	00592;01040;03320	alpha-Linolenic acid metabolism - Mus musculus (mouse);Biosynthesis of unsaturated fatty acids - Mus musculus (mouse);PPAR signaling pathway - Mus musculus (mouse)
ENSMUSG00000029650	71706	Slc46a3	solute carrier family 46, member 3	0.51	0.05	0.25	22	23	20	49	27	24	15	24	19	51	19	20	0.6	0.87
ENSMUSG00000021624	17079	Cd180	CD180 antigen	0.51	0.02	0.14	44	66	43	64	97	75	30	69	41	66	69	62	1.3	1.89
ENSMUSG00000073405				0.51	0.11	0.4	3	10	11	10	15	18	2	10	10	10	11	15	0.49	0.87
ENSMUSG00000035004	80719	Igsf6	immunoglobulin superfamily, member 6	0.51	0	0.02	158	194	154	225	232	279	108	203	145	233	165	232	5.33	7.38
ENSMUSG00000069300	319183	Hist1h2bj	histone cluster 1, H2bj	0.51	0.03	0.2	67	77	81	166	101	72	46	81	76	172	72	60	10.96	15.54	5322	Systemic lupus erythematosus - Mus musculus (mouse)
ENSMUSG00000041143	77056	Tmco4	transmembrane and coiled-coil domains 4	0.51	0	0.02	92	108	90	148	119	155	63	113	85	153	85	129	1.97	2.72
ENSMUSG00000022831	15163	Hcls1	hematopoietic cell specific Lyn substrate 1	0.51	0	0	295	320	277	450	430	409	202	335	261	465	306	340	9.94	13.62	04530;05100	Tight junction - Mus musculus (mouse);Bacterial invasion of epithelial cells - Mus musculus (mouse)
ENSMUSG00000029401	80291	Rilpl2	Rab interacting lysosomal protein-like 2	0.51	0.01	0.07	60	77	72	111	87	110	41	80	68	115	62	91	3.38	4.73
ENSMUSG00000095416				0.51	0.09	0.35	16	8	17	14	17	37	11	8	16	14	12	31	3.1	4.98
ENSMUSG00000003032	16600	Klf4	Kruppel-like factor 4 (gut)	0.51	0	0	1699	1684	1403	2315	2658	1932	1163	1761	1323	2394	1894	1605	35.45	48.43
ENSMUSG00000029330	74596	Cds1	CDP-diacylglycerol synthase 1	0.51	0	0	757	788	794	1103	1227	1022	518	824	749	1141	874	849	13.4	18.18	00564;01100;04070	Glycerophospholipid metabolism - Mus musculus (mouse);Metabolic pathways - Mus musculus (mouse);Phosphatidylinositol signaling system - Mus musculus (mouse)
ENSMUSG00000003418	241230	St8sia6	ST8 alpha-N-acetyl-neuraminide alpha-2,8-sialyltransferase 6	0.51	0	0.04	66	56	67	88	93	96	45	59	63	91	66	80	0.58	0.8
ENSMUSG00000054426	68161	A930005H10Rik	RIKEN cDNA A930005H10 gene	0.51	0.11	0.4	12	2	7	12	15	10	8	2	7	12	11	8	1.51	2.52
ENSMUSG00000047462	319293	A530099J19Rik	RIKEN cDNA A530099J19 gene	0.51	0.05	0.27	16	18	14	23	29	25	11	19	13	24	21	21	0.39	0.6
ENSMUSG00000021322	27052	Aoah	acyloxyacyl hydrolase	0.51	0.06	0.28	23	25	22	36	28	45	16	26	21	37	20	37	0.54	0.8
ENSMUSG00000018012	170758	Rac3	RAS-related C3 botulinum substrate 3	0.51	0.06	0.3	19	27	19	35	32	34	13	28	18	36	23	28	1.36	2	04010;04310;04360;04370;04510;04520;04650;04662;04664;04810;05200;05210;05212;05416	MAPK signaling pathway - Mus musculus (mouse);Wnt signaling pathway - Mus musculus (mouse);Axon guidance - Mus musculus (mouse);VEGF signaling pathway - Mus musculus (mouse);Focal adhesion - Mus musculus (mouse);Adherens junction - Mus musculus (mouse);Natural killer cell mediated cytotoxicity - Mus musculus (mouse);B cell receptor signaling pathway - Mus musculus (mouse);Fc epsilon RI signaling …
ENSMUSG00000038521	50908	C1s1	complement component 1, s subcomponent 1	0.51	0	0	425	517	392	569	650	707	291	541	370	588	463	587	10.18	13.96	04610;05150;05322	Complement and coagulation cascades - Mus musculus (mouse);Staphylococcus aureus infection - Mus musculus (mouse);Systemic lupus erythematosus - Mus musculus (mouse)
ENSMUSG00000076543				0.51	0.11	0.39	58	45	32	28	81	128	40	47	30	29	58	106	8.43	14.29
ENSMUSG00000003346	216169	Abhd17a	abhydrolase domain containing 17A	0.5	0	0.01	107	124	99	170	166	143	73	130	93	176	118	119	5.03	6.92
ENSMUSG00000062524	17086	Ncr1	natural cytotoxicity triggering receptor 1	0.5	0.09	0.36	18	10	7	20	20	16	12	10	7	21	14	13	0.51	0.79	4650	Natural killer cell mediated cytotoxicity - Mus musculus (mouse)
ENSMUSG00000091166				0.5	0	0	774	589	619	1020	1065	755	530	616	584	1055	759	627	80.62	109.42
ENSMUSG00000032602	57279	Slc25a20	solute carrier family 25 (mitochondrial carnitine/acylcarnitine translocase), member 20	0.5	0	0	1099	905	846	1325	1524	1238	752	946	798	1370	1086	1028	35.8	48.76
ENSMUSG00000096336				0.5	0.11	0.4	345	338	146	928	254	226	236	353	138	960	181	188	51.12	82.31
ENSMUSG00000003271	54200	Sult2b1	sulfotransferase family, cytosolic, 2B, member 1	0.5	0	0.05	86	62	59	89	121	93	59	65	56	92	86	77	3.74	5.18	00140;00920	Steroid hormone biosynthesis - Mus musculus (mouse);Sulfur metabolism - Mus musculus (mouse)
ENSMUSG00000057606	382864	Colq	collagen-like tail subunit (single strand of homotrimer) of asymmetric acetylcholinesterase	0.5	0.12	0.41	4	6	3	8	7	13	3	6	3	8	5	11	0.1	0.21
ENSMUSG00000047735	209086	Samd9l	sterile alpha motif domain containing 9-like	0.5	0.03	0.19	1181	1108	798	1541	1791	1304	808	1158	753	1594	1276	1083	12.97	18.48
ENSMUSG00000084461				0.5	0.05	0.27	194	205	226	555	208	195	133	214	213	574	148	162	76.42	110.33
ENSMUSG00000062417				0.5	0.1	0.38	9	14	11	26	21	10	6	15	10	27	15	8	1.43	2.26
ENSMUSG00000027556	12346	Car1	carbonic anhydrase 1	0.5	0.01	0.06	15941	10758	10639	18257	22873	13468	10910	11247	10035	18879	16296	11188	699.05	968.97	910	Nitrogen metabolism - Mus musculus (mouse)
ENSMUSG00000097842	320950	9330104G04Rik	RIKEN cDNA 9330104G04 gene	0.5	0.12	0.43	1	4	8	8	14	7	1	4	8	8	10	6	0.14	0.27
ENSMUSG00000061780	11537	Cfd	complement factor D (adipsin)	0.5	0.04	0.23	53	36	50	84	60	69	36	38	47	87	43	57	3.37	4.92	04610;05150	Complement and coagulation cascades - Mus musculus (mouse);Staphylococcus aureus infection - Mus musculus (mouse)
ENSMUSG00000085042	69812	Abhd11os	abhydrolase domain containing 11, opposite strand	0.5	0	0.02	167	151	141	283	208	166	114	158	133	293	148	138	17.03	23.1
ENSMUSG00000047554	233724	Tmem41b	transmembrane protein 41B	0.5	0	0.04	165	160	129	231	201	223	113	167	122	239	143	185	2.65	3.64
ENSMUSG00000054793	260299	Cadm4	cell adhesion molecule 4	0.5	0.02	0.13	39	44	51	74	79	47	27	46	48	77	56	39	1.4	1.96
ENSMUSG00000080622				0.5	0.12	0.42	10	4	8	13	13	13	7	4	8	13	9	11	3.91	6.36
ENSMUSG00000082884				0.5	0.11	0.4	12	13	8	17	20	18	8	14	8	18	14	15	1.48	2.3
ENSMUSG00000092819				0.5	0.03	0.2	549	524	661	1386	633	572	376	548	623	1433	451	475	295.65	416.24
ENSMUSG00000024399	16994	Ltb	lymphotoxin B	0.5	0.03	0.17	44	40	25	64	42	54	30	42	24	66	30	45	1.73	2.41	04060;05323	Cytokine-cytokine receptor interaction - Mus musculus (mouse);Rheumatoid arthritis - Mus musculus (mouse)
ENSMUSG00000068735	277414	Trp53i11	transformation related protein 53 inducible protein 11	0.5	0	0	507	497	540	738	751	702	347	520	509	763	535	583	11.97	16.1
ENSMUSG00000053007	231991	Creb5	cAMP responsive element binding protein 5	0.5	0.04	0.21	34	30	29	37	49	53	23	31	27	38	35	44	0.68	0.98	04962;05016;05215	Vasopressin-regulated water reabsorption - Mus musculus (mouse);Huntington's disease - Mus musculus (mouse);Prostate cancer - Mus musculus (mouse)
ENSMUSG00000020593	14245	Lpin1	lipin 1	0.5	0	0.04	91	143	116	178	188	146	62	149	109	184	134	121	1.4	1.93
ENSMUSG00000020865	76408	Abcc3	ATP-binding cassette, sub-family C (CFTR/MRP), member 3	0.5	0	0	2054	1694	1532	2508	2880	2128	1406	1771	1445	2593	2052	1768	23.63	31.91	02010;04976	ABC transporters - Mus musculus (mouse);Bile secretion - Mus musculus (mouse)
ENSMUSG00000048304	386750	Slitrk3	SLIT and NTRK-like family, member 3	0.5	0.11	0.41	4	4	6	11	6	12	3	4	6	11	4	10	0.09	0.16
ENSMUSG00000016495	67759	Plgrkt	plasminogen receptor, C-terminal lysine transmembrane protein	0.5	0	0	409	342	299	545	511	438	280	358	282	564	364	364	23.06	31.17
ENSMUSG00000026238	19231	Ptma	prothymosin alpha	0.5	0	0	4186	4285	3556	6444	5673	4950	2865	4480	3354	6664	4042	4112	226.44	304.56
ENSMUSG00000094924				0.5	0.1	0.38	7	9	7	13	14	16	5	9	7	13	10	13	0.5	0.87
ENSMUSG00000031364	14829	Grpr	gastrin releasing peptide receptor	0.49	0.06	0.28	31	22	33	35	51	46	21	23	31	36	36	38	0.76	1.11	04020;04080	Calcium signaling pathway - Mus musculus (mouse);Neuroactive ligand-receptor interaction - Mus musculus (mouse)
ENSMUSG00000045802	245525	Hsf3	heat shock transcription factor 3	0.49	0.12	0.42	4	8	7	9	15	12	3	8	7	9	11	10	0.16	0.29
ENSMUSG00000045827	20723	Serpinb9	serine (or cysteine) peptidase inhibitor, clade B, member 9	0.49	0	0	167	199	156	229	254	266	114	208	147	237	181	221	3.37	4.61	5146	Amoebiasis - Mus musculus (mouse)
ENSMUSG00000040483	327959	Xaf1	XIAP associated factor 1	0.49	0	0.02	104	107	109	173	149	136	71	112	103	179	106	113	2.77	3.75
ENSMUSG00000015340	13058	Cybb	cytochrome b-245, beta polypeptide	0.49	0	0	871	1073	865	1315	1345	1335	596	1122	816	1360	958	1109	13.29	17.93	04145;04380;04670	Phagosome - Mus musculus (mouse);Osteoclast differentiation - Mus musculus (mouse);Leukocyte transendothelial migration - Mus musculus (mouse)
ENSMUSG00000090659	72958	Zfp493	zinc finger protein 493	0.49	0.1	0.39	16	9	7	18	25	10	11	9	7	19	18	8	0.18	0.28
ENSMUSG00000076441	11898	Ass1	argininosuccinate synthetase 1	0.49	0	0.03	121	105	87	127	150	172	83	110	82	131	107	143	4.14	5.66	00250;00330;01100	Alanine, aspartate and glutamate metabolism - Mus musculus (mouse);Arginine and proline metabolism - Mus musculus (mouse);Metabolic pathways - Mus musculus (mouse)
ENSMUSG00000032802	76650	Srxn1	sulfiredoxin 1 homolog (S. cerevisiae)	0.49	0	0	747	661	621	1096	938	834	511	691	586	1133	668	693	16.18	21.69
ENSMUSG00000022221	56532	Ripk3	receptor-interacting serine-threonine kinase 3	0.49	0	0.02	197	233	210	320	260	337	135	244	198	331	185	280	7.34	9.98	4623	Cytosolic DNA-sensing pathway - Mus musculus (mouse)
ENSMUSG00000079343	317677	C1s2	complement component 1, s subcomponent 2	0.49	0.01	0.07	75	98	87	121	125	132	51	102	82	125	89	110	2.19	3.03	04610;05150;05322	Complement and coagulation cascades - Mus musculus (mouse);Staphylococcus aureus infection - Mus musculus (mouse);Systemic lupus erythematosus - Mus musculus (mouse)
ENSMUSG00000043705	381122	Capn13	calpain 13	0.49	0.04	0.24	32	36	29	44	46	57	22	38	27	45	33	47	0.83	1.2
ENSMUSG00000027639	56045	Samhd1	SAM domain and HD domain, 1	0.49	0	0	1632	1628	1473	1940	2270	2505	1117	1702	1389	2006	1617	2081	27.06	36.55
ENSMUSG00000034459	15957	Ifit1	interferon-induced protein with tetratricopeptide repeats 1	0.49	0.02	0.16	254	200	104	268	337	213	174	209	98	277	240	177	4.68	6.53	5160	Hepatitis C - Mus musculus (mouse)
ENSMUSG00000006345	14598	Ggt1	gamma-glutamyltransferase 1	0.49	0.01	0.12	69	67	63	127	98	64	47	70	59	131	70	53	2.05	2.82	00430;00460;00480;00590;01100	Taurine and hypotaurine metabolism - Mus musculus (mouse);Cyanoamino acid metabolism - Mus musculus (mouse);Glutathione metabolism - Mus musculus (mouse);Arachidonic acid metabolism - Mus musculus (mouse);Metabolic pathways - Mus musculus (mouse)
ENSMUSG00000053205	56291	Styx	serine/threonine/tyrosine interaction protein	0.49	0.05	0.26	22	32	28	35	35	54	15	33	26	36	25	45	2.72	3.96
ENSMUSG00000028100	78373	Nudt17	nudix (nucleoside diphosphate linked moiety X)-type motif 17	0.49	0.11	0.4	6	9	10	14	14	14	4	9	9	14	10	12	0.41	0.67
ENSMUSG00000037731	230787	Themis2	thymocyte selection associated family member 2	0.49	0	0.02	193	219	176	220	303	323	132	229	166	228	216	268	4.29	5.88
ENSMUSG00000035722	27403	Abca7	ATP-binding cassette, sub-family A (ABC1), member 7	0.49	0	0	224	201	224	331	289	297	153	210	211	342	206	247	2.17	2.92	2010	ABC transporters - Mus musculus (mouse)
ENSMUSG00000004296	16160	Il12b	interleukin 12b	0.49	0.11	0.4	10	13	14	20	18	22	7	14	13	21	13	18	0.43	0.66	04060;04620;04622;04630;04940;05140;05142;05143;05145;05146;05330	Cytokine-cytokine receptor interaction - Mus musculus (mouse);Toll-like receptor signaling pathway - Mus musculus (mouse);RIG-I-like receptor signaling pathway - Mus musculus (mouse);Jak-STAT signaling pathway - Mus musculus (mouse);Type I diabetes mellitus - Mus musculus (mouse);Leishmaniasis - Mus musculus (mouse);Chagas disease (American trypanosomiasis) - Mus musculus (mouse);African trypanos…
ENSMUSG00000038507	243771	Parp12	poly (ADP-ribose) polymerase family, member 12	0.49	0	0	733	701	592	900	1004	957	502	733	558	931	715	795	14.06	18.88
ENSMUSG00000044254	100102	Pcsk9	proprotein convertase subtilisin/kexin type 9	0.49	0	0.03	289	301	275	503	349	379	198	315	259	520	249	315	5.52	7.45
ENSMUSG00000048758	19944	Rpl29	ribosomal protein L29	0.49	0	0.01	875	824	855	1615	1105	920	599	861	806	1670	787	764	78.24	105.41	3010	Ribosome - Mus musculus (mouse)
ENSMUSG00000041261	12319	Car8	carbonic anhydrase 8	0.49	0	0	314	245	285	427	411	355	215	256	269	442	293	295	4.91	6.59	910	Nitrogen metabolism - Mus musculus (mouse)
ENSMUSG00000055333	245827	Fat2	FAT atypical cadherin 2	0.49	0.11	0.4	3	10	7	15	7	16	2	10	7	15	5	13	0.03	0.05
ENSMUSG00000026062	226999	Slc9a2	solute carrier family 9 (sodium/hydrogen exchanger), member 2	0.49	0	0	1517	1264	1085	1762	2244	1481	1038	1321	1023	1822	1599	1230	24.77	33.34
ENSMUSG00000049872	103511	Fam26e	family with sequence similarity 26, member E	0.49	0.05	0.25	20	26	23	34	32	41	14	27	22	35	23	34	0.88	1.28
ENSMUSG00000040033	20847	Stat2	signal transducer and activator of transcription 2	0.48	0	0	541	579	490	706	793	779	370	605	462	730	565	647	8.22	11.05	04062;04380;04630;05160	Chemokine signaling pathway - Mus musculus (mouse);Osteoclast differentiation - Mus musculus (mouse);Jak-STAT signaling pathway - Mus musculus (mouse);Hepatitis C - Mus musculus (mouse)
ENSMUSG00000075318	110876	Scn2a1	sodium channel, voltage-gated, type II, alpha 1	0.48	0.09	0.35	16	16	10	31	22	13	11	17	9	32	16	11	0.11	0.16
ENSMUSG00000064856				0.48	0.07	0.32	2257	2333	2710	6441	2035	2703	1545	2439	2556	6660	1450	2245	860.37	1243.85
ENSMUSG00000095642				0.48	0.06	0.29	39	53	63	96	80	61	27	55	59	99	57	51	8.73	12.59
ENSMUSG00000074754	228715	Gm561	predicted gene 561	0.48	0.09	0.35	19	12	16	19	29	25	13	13	15	20	21	21	2.25	3.35
ENSMUSG00000022479	22337	Vdr	vitamin D receptor	0.48	0	0	1013	1006	821	1390	1561	1068	693	1052	774	1437	1112	887	14.57	19.51
ENSMUSG00000059089	246256	Fcgr4	Fc receptor, IgG, low affinity IV	0.48	0.01	0.1	146	137	96	160	160	222	100	143	91	165	114	184	6.76	9.23	04145;04380;04650;05140;05150;05322	Phagosome - Mus musculus (mouse);Osteoclast differentiation - Mus musculus (mouse);Natural killer cell mediated cytotoxicity - Mus musculus (mouse);Leishmaniasis - Mus musculus (mouse);Staphylococcus aureus infection - Mus musculus (mouse);Systemic lupus erythematosus - Mus musculus (mouse)
ENSMUSG00000017057	16164	Il13ra1	interleukin 13 receptor, alpha 1	0.48	0	0	897	814	862	1192	1246	1175	614	851	813	1233	888	976	15.57	20.75	04060;04630	Cytokine-cytokine receptor interaction - Mus musculus (mouse);Jak-STAT signaling pathway - Mus musculus (mouse)
ENSMUSG00000041642	16565	Kif21b	kinesin family member 21B	0.48	0	0	266	325	267	392	451	380	182	340	252	405	321	316	2.09	2.81
ENSMUSG00000026866	70789	Kynu	kynureninase (L-kynurenine hydrolase)	0.48	0.04	0.21	28	35	30	45	45	48	19	37	28	47	32	40	0.75	1.06	00380;01100	Tryptophan metabolism - Mus musculus (mouse);Metabolic pathways - Mus musculus (mouse)
ENSMUSG00000042066	68875	Tmcc2	transmembrane and coiled-coil domains 2	0.48	0.04	0.23	26	25	23	35	41	36	18	26	22	36	29	30	0.42	0.59
ENSMUSG00000020641	58185	Rsad2	radical S-adenosyl methionine domain containing 2	0.48	0.03	0.19	72	41	54	75	86	79	49	43	51	78	61	66	0.89	1.22
ENSMUSG00000004864	26415	Mapk13	mitogen-activated protein kinase 13	0.48	0	0	444	488	530	701	733	627	304	510	500	725	522	521	23.65	31.51	04010;04370;04380;04620;04621;04622;04660;04664;04670;04722;04912;04914;05014;05140;05142;05145;05160	MAPK signaling pathway - Mus musculus (mouse);VEGF signaling pathway - Mus musculus (mouse);Osteoclast differentiation - Mus musculus (mouse);Toll-like receptor signaling pathway - Mus musculus (mouse);NOD-like receptor signaling pathway - Mus musculus (mouse);RIG-I-like receptor signaling pathway - Mus musculus (mouse);T cell receptor signaling pathway - Mus musculus (mouse);Fc epsilon RI signal…
ENSMUSG00000020447	237636	Npc1l1	NPC1-like 1	0.48	0.13	0.44	13	18	14	26	22	31	9	19	13	27	16	26	0.23	0.38	4975	Fat digestion and absorption - Mus musculus (mouse)
ENSMUSG00000021281	21928	Tnfaip2	tumor necrosis factor, alpha-induced protein 2	0.48	0	0.01	305	301	259	361	401	461	209	315	244	373	286	383	4.99	6.72
ENSMUSG00000021573	72948	Tppp	tubulin polymerization promoting protein	0.48	0	0.04	126	102	103	155	177	142	86	107	97	160	126	118	1.46	1.98
ENSMUSG00000063564	237759	Col23a1	collagen, type XXIII, alpha 1	0.48	0.01	0.1	70	52	49	91	79	73	48	54	46	94	56	61	0.67	0.91
ENSMUSG00000074210				0.48	0.13	0.45	3	7	3	10	6	11	2	7	3	10	4	9	0.17	0.32
ENSMUSG00000094790				0.48	0.14	0.45	3	9	5	17	10	5	2	9	5	18	7	4	0.76	1.35
ENSMUSG00000093798				0.48	0.14	0.46	4	9	7	17	11	11	3	9	7	18	8	9	0.61	1.11
ENSMUSG00000021109	15251	Hif1a	hypoxia inducible factor 1, alpha subunit	0.48	0	0	2255	2333	2252	3364	3276	2981	1543	2439	2124	3479	2334	2476	32.54	43.36	04150;05200;05211	mTOR signaling pathway - Mus musculus (mouse);Pathways in cancer - Mus musculus (mouse);Renal cell carcinoma - Mus musculus (mouse)
ENSMUSG00000063652	56517	Slc22a21	solute carrier family 22 (organic cation transporter), member 21	0.48	0.06	0.28	29	20	21	34	38	33	20	21	20	35	27	27	0.46	0.64
ENSMUSG00000003411	69908	Rab3b	RAB3B, member RAS oncogene family	0.48	0.13	0.45	9	8	5	11	24	6	6	8	5	11	17	5	0.15	0.26	4530	Tight junction - Mus musculus (mouse)
ENSMUSG00000079014	628900	Serpina3i	serine (or cysteine) peptidase inhibitor, clade A, member 3I	0.48	0.07	0.32	42	35	28	55	51	47	29	37	26	57	36	39	1.07	1.48
ENSMUSG00000062794	235048	Zfp599	zinc finger protein 599	0.48	0.03	0.2	39	62	56	74	79	82	27	65	53	77	56	68	1	1.4
ENSMUSG00000050312	106338	Nsun3	NOL1/NOP2/Sun domain family member 3	0.48	0.01	0.07	99	93	101	157	150	111	68	97	95	162	107	92	1.73	2.33
ENSMUSG00000027995	24088	Tlr2	toll-like receptor 2	0.48	0	0.01	196	232	149	255	292	273	134	243	141	264	208	227	4.3	5.81	04145;04620;05140;05142;05144;05145;05146;05323	Phagosome - Mus musculus (mouse);Toll-like receptor signaling pathway - Mus musculus (mouse);Leishmaniasis - Mus musculus (mouse);Chagas disease (American trypanosomiasis) - Mus musculus (mouse);Malaria - Mus musculus (mouse);Toxoplasmosis - Mus musculus (mouse);Amoebiasis - Mus musculus (mouse);Rheumatoid arthritis - Mus musculus (mouse)
ENSMUSG00000074811	20170	Hps6	Hermansky-Pudlak syndrome 6	0.48	0.04	0.22	23	38	34	56	41	46	16	40	32	58	29	38	0.8	1.13
ENSMUSG00000022755	239853	Adgrg7	adhesion G protein-coupled receptor G7	0.48	0	0	2838	2566	2387	3912	3957	3078	1942	2683	2251	4045	2819	2557	64.76	86.22
ENSMUSG00000022843	12724	Clcn2	chloride channel, voltage-sensitive 2	0.47	0	0	587	509	482	740	830	639	402	532	455	765	591	531	8.97	11.9
ENSMUSG00000097006	638247	9530082P21Rik	RIKEN cDNA 9530082P21 gene	0.47	0.01	0.07	92	86	68	114	122	113	63	90	64	118	87	94	1.74	2.35
ENSMUSG00000020774	11484	Aspa	aspartoacylase	0.47	0.04	0.22	58	40	23	57	56	63	40	42	22	59	40	52	0.65	0.9	00250;00340	Alanine, aspartate and glutamate metabolism - Mus musculus (mouse);Histidine metabolism - Mus musculus (mouse)
ENSMUSG00000090946	72123	Ccdc71l	coiled-coil domain containing 71 like	0.47	0	0.01	453	468	465	605	716	634	310	489	439	626	510	527	7.5	10.03
ENSMUSG00000032306	110119	Mpi	mannose phosphate isomerase	0.47	0	0	229	275	259	341	410	327	157	287	244	353	292	272	9.64	12.89	00051;00520;01100	Fructose and mannose metabolism - Mus musculus (mouse);Amino sugar and nucleotide sugar metabolism - Mus musculus (mouse);Metabolic pathways - Mus musculus (mouse)
ENSMUSG00000035811	243085	Ugt2b35	UDP glucuronosyltransferase 2 family, polypeptide B35	0.47	0	0.02	102	85	99	132	152	120	70	89	93	137	108	100	3.65	4.89
ENSMUSG00000096581				0.47	0.15	0.47	7	3	6	11	10	10	5	3	6	11	7	8	0.46	0.81
ENSMUSG00000045435	212090	Tmem60	transmembrane protein 60	0.47	0.09	0.35	13	17	20	18	32	30	9	18	19	19	23	25	0.99	1.5
ENSMUSG00000022584	100041546	Ly6c2	lymphocyte antigen 6 complex, locus C2	0.47	0.06	0.29	39	27	25	42	38	53	27	28	24	43	27	44	2.57	3.56
ENSMUSG00000023272	76737	Creld2	cysteine-rich with EGF-like domains 2	0.47	0	0.03	488	610	542	868	721	727	334	638	511	898	514	604	27.06	36.19
ENSMUSG00000028199	12972	Cryz	crystallin, zeta	0.47	0.01	0.08	79	90	72	111	115	118	54	94	68	115	82	98	2.08	2.82
ENSMUSG00000019866	11630	Aim1	absent in melanoma 1	0.47	0	0	1176	1151	1039	1495	1725	1465	805	1203	980	1546	1229	1217	10.19	13.45
ENSMUSG00000028413	14595	B4galt1	UDP-Gal:betaGlcNAc beta 1,4- galactosyltransferase, polypeptide 1	0.47	0	0	995	1118	1075	1428	1637	1394	681	1169	1014	1477	1166	1158	18.01	23.83	00052;00510;00514;00533;00601;01100	Galactose metabolism - Mus musculus (mouse);N-Glycan biosynthesis - Mus musculus (mouse);Other types of O-glycan biosynthesis - Mus musculus (mouse);Glycosaminoglycan biosynthesis - keratan sulfate - Mus musculus (mouse);Glycosphingolipid biosynthesis - lacto and neolacto series - Mus musculus (mouse);Metabolic pathways - Mus musculus (mouse)
ENSMUSG00000051502	70240	Ufsp1	UFM1-specific peptidase 1	0.47	0.13	0.43	6	11	17	15	20	24	4	12	16	15	14	20	0.78	1.25
ENSMUSG00000024044	13823	Epb41l3	erythrocyte membrane protein band 4.1 like 3	0.47	0	0	953	1004	865	1321	1531	1091	652	1050	816	1366	1091	906	15.56	20.56	4530	Tight junction - Mus musculus (mouse)
ENSMUSG00000032134				0.47	0.13	0.43	15	5	6	10	25	10	10	5	6	10	18	8	0.55	0.91
ENSMUSG00000042379	71690	Esm1	endothelial cell-specific molecule 1	0.47	0.11	0.41	13	13	8	24	17	14	9	14	8	25	12	12	0.37	0.56
ENSMUSG00000004668	268379	Abca13	ATP-binding cassette, sub-family A (ABC1), member 13	0.47	0.11	0.41	32	14	18	29	25	41	22	15	17	30	18	34	0.09	0.13	2010	ABC transporters - Mus musculus (mouse)
ENSMUSG00000046688	211550	Tifa	TRAF-interacting protein with forkhead-associated domain	0.47	0	0.04	323	343	455	470	550	561	221	359	429	486	392	466	11.59	15.48
ENSMUSG00000002227	17454	Mov10	Moloney leukemia virus 10	0.46	0	0.02	245	253	203	265	408	315	168	264	191	274	291	262	4.23	5.66
ENSMUSG00000005225	231999	Plekha8	pleckstrin homology domain containing, family A (phosphoinositide binding specific) member 8	0.46	0	0	567	511	485	731	828	619	388	534	457	756	590	514	5.2	6.87
ENSMUSG00000028599	21938	Tnfrsf1b	tumor necrosis factor receptor superfamily, member 1b	0.46	0	0	425	537	469	599	692	713	291	561	442	619	493	592	8.43	11.2	04060;04920;05014	Cytokine-cytokine receptor interaction - Mus musculus (mouse);Adipocytokine signaling pathway - Mus musculus (mouse);Amyotrophic lateral sclerosis (ALS) - Mus musculus (mouse)
ENSMUSG00000059974	235106	Ntm	neurotrimin	0.46	0.15	0.48	3	6	5	6	13	10	2	6	5	6	9	8	0.1	0.19
ENSMUSG00000060904	104303	Arl1	ADP-ribosylation factor-like 1	0.46	0	0	1685	1704	1673	2440	2557	2048	1153	1782	1578	2523	1822	1701	54.69	72.01
ENSMUSG00000003955	70186	Fam162a	family with sequence similarity 162, member A	0.46	0	0	1403	1125	1014	1894	1628	1401	960	1176	956	1959	1160	1164	124.85	164.88
ENSMUSG00000042148	70383	Cox10	cytochrome c oxidase assembly protein 10	0.46	0	0.01	200	200	173	306	267	224	137	209	163	316	190	186	4.41	5.81	00190;00860;01100	Oxidative phosphorylation - Mus musculus (mouse);Porphyrin and chlorophyll metabolism - Mus musculus (mouse);Metabolic pathways - Mus musculus (mouse)
ENSMUSG00000034833	67596	Tespa1	thymocyte expressed, positive selection associated 1	0.46	0.1	0.38	7	24	15	25	21	29	5	25	14	26	15	24	0.62	0.95
ENSMUSG00000053825	327814	Ppfia2	protein tyrosine phosphatase, receptor type, f polypeptide (PTPRF), interacting protein (liprin), alpha 2	0.46	0.15	0.48	6	4	10	13	11	11	4	4	9	13	8	9	0.07	0.11
ENSMUSG00000017412	12298	Cacnb4	calcium channel, voltage-dependent, beta 4 subunit	0.46	0.15	0.47	9	10	5	16	8	14	6	10	5	17	6	12	0.06	0.1	04010;04260;05410;05412;05414	MAPK signaling pathway - Mus musculus (mouse);Cardiac muscle contraction - Mus musculus (mouse);Hypertrophic cardiomyopathy (HCM) - Mus musculus (mouse);Arrhythmogenic right ventricular cardiomyopathy (ARVC) - Mus musculus (mouse);Dilated cardiomyopathy - Mus musculus (mouse)
ENSMUSG00000086564	630146	Cd101	CD101 antigen	0.46	0.14	0.46	9	11	7	15	18	13	6	12	7	15	13	11	0.19	0.3
ENSMUSG00000029162	16548	Khk	ketohexokinase	0.46	0.02	0.16	44	41	40	60	67	54	30	43	38	62	48	45	1.93	2.65	00051;01100	Fructose and mannose metabolism - Mus musculus (mouse);Metabolic pathways - Mus musculus (mouse)
ENSMUSG00000034936	80981	Arl4d	ADP-ribosylation factor-like 4D	0.46	0.08	0.33	20	19	11	23	35	20	14	20	10	24	25	17	0.81	1.21
ENSMUSG00000005107	117591	Slc2a9	solute carrier family 2 (facilitated glucose transporter), member 9	0.46	0.01	0.1	67	115	83	129	145	108	46	120	78	133	103	90	1.66	2.25
ENSMUSG00000014030	18507	Pax5	paired box 5	0.46	0.05	0.24	28	35	33	51	53	39	19	37	31	53	38	32	0.84	1.18
ENSMUSG00000001588	216859	Acap1	ArfGAP with coiled-coil, ankyrin repeat and PH domains 1	0.46	0.02	0.13	48	58	50	60	88	79	33	61	47	62	63	66	1.18	1.63	4144	Endocytosis - Mus musculus (mouse)
ENSMUSG00000025359	20431	Pmel	premelanosome protein	0.46	0.16	0.48	0	7	7	15	10	5	0	7	7	15	7	4	0.15	0.29
ENSMUSG00000032446	13813	Eomes	eomesodermin	0.46	0.16	0.48	1	3	8	10	11	7	1	3	8	10	8	6	0.08	0.17
ENSMUSG00000024308	21356	Tapbp	TAP binding protein	0.46	0	0	1034	1071	969	1482	1377	1384	708	1120	914	1532	981	1150	23.86	31.25	4612	Antigen processing and presentation - Mus musculus (mouse)
ENSMUSG00000065097	100310813	Snora16a	small nucleolar RNA, H/ACA box 16A	0.46	0.02	0.13	200	142	174	333	194	199	137	148	164	344	138	165	84.98	113.38
ENSMUSG00000023861	55951	Mpc1	mitochondrial pyruvate carrier 1	0.46	0.07	0.31	38	21	19	43	38	31	26	22	18	44	27	26	1.81	2.47
ENSMUSG00000040276	23969	Pacsin1	protein kinase C and casein kinase substrate in neurons 1	0.46	0.12	0.42	9	16	17	24	17	28	6	17	16	25	12	23	0.23	0.35
ENSMUSG00000005267	170740	Zfp287	zinc finger protein 287	0.46	0.04	0.24	50	41	25	48	59	60	34	43	24	50	42	50	0.77	1.05
ENSMUSG00000025422	216439	Agap2	ArfGAP with GTPase domain, ankyrin repeat and PH domain 2	0.46	0.04	0.23	35	30	47	55	46	60	24	31	44	57	33	50	0.45	0.61	4144	Endocytosis - Mus musculus (mouse)
ENSMUSG00000096215	432995	Smim22	small integral membrane protein 22	0.46	0.02	0.13	124	116	93	190	177	105	85	121	88	196	126	87	17.41	23.25
ENSMUSG00000032727	218613	Mier3	MIER family member 3	0.46	0.02	0.16	580	535	471	676	957	632	397	559	444	699	682	525	6.73	9.11
ENSMUSG00000064605				0.46	0.07	0.31	51	35	43	102	36	47	35	37	41	105	26	39	19.55	26.4
ENSMUSG00000069678	69837	Pcgf1	polycomb group ring finger 1	0.46	0.08	0.33	22	25	24	41	36	29	15	26	23	42	26	24	1.74	2.45
ENSMUSG00000037419	71946	Endod1	endonuclease domain containing 1	0.46	0	0	1490	1354	1235	1900	2100	1637	1020	1416	1165	1965	1496	1360	20.47	26.81	4210	Apoptosis - Mus musculus (mouse)
ENSMUSG00000028179	107869	Cth	cystathionase (cystathionine gamma-lyase)	0.46	0	0	307	240	218	360	410	289	210	251	206	372	292	240	9.44	12.38	00260;00270;00450;00910;01100	Glycine, serine and threonine metabolism - Mus musculus (mouse);Cysteine and methionine metabolism - Mus musculus (mouse);Selenocompound metabolism - Mus musculus (mouse);Nitrogen metabolism - Mus musculus (mouse);Metabolic pathways - Mus musculus (mouse)
ENSMUSG00000050777	170706	Tmem37	transmembrane protein 37	0.46	0.13	0.43	7	11	19	18	27	16	5	11	18	19	19	13	0.64	0.98
ENSMUSG00000021273	14137	Fdft1	farnesyl diphosphate farnesyl transferase 1	0.46	0	0	1255	1181	1002	1784	1517	1457	859	1235	945	1845	1081	1210	26.96	35.43	00100;01100	Steroid biosynthesis - Mus musculus (mouse);Metabolic pathways - Mus musculus (mouse)
ENSMUSG00000052033	109054	Pfdn4	prefoldin 4	0.46	0.02	0.14	67	71	63	120	91	71	46	74	59	124	65	59	4.33	5.75
ENSMUSG00000040751	56743	Lat2	linker for activation of T cells family, member 2	0.46	0.05	0.27	29	33	28	45	41	45	20	34	26	47	29	37	1.33	1.85
ENSMUSG00000064682				0.46	0.08	0.35	28276	28658	32181	74775	24536	33006	19352	29962	30353	77322	17481	27418	10497	14729.4
ENSMUSG00000088958	100217448	Scarna8	small Cajal body-specific RNA 8	0.46	0.15	0.48	6	5	13	14	20	7	4	5	12	14	14	6	4.03	6.5
ENSMUSG00000091509				0.46	0.06	0.28	38	38	24	43	62	42	26	40	23	44	44	35	2.02	2.79
ENSMUSG00000022425	18606	Enpp2	ectonucleotide pyrophosphatase/phosphodiesterase 2	0.46	0	0	183	178	176	237	267	244	125	186	166	245	190	203	3.55	4.69	565	Ether lipid metabolism - Mus musculus (mouse)
ENSMUSG00000028194	69219	Ddah1	dimethylarginine dimethylaminohydrolase 1	0.46	0	0	427	560	467	661	651	707	292	585	440	684	464	587	8.69	11.45
ENSMUSG00000062638	100038862	Btnl1	butyrophilin-like 1	0.46	0	0	367	335	320	480	493	437	251	350	302	496	351	363	12.32	16.12
ENSMUSG00000033386	20321	Frrs1	ferric-chelate reductase 1	0.45	0	0.03	137	138	153	205	191	200	94	144	144	212	136	166	4.02	5.3
ENSMUSG00000032193	16835	Ldlr	low density lipoprotein receptor	0.45	0	0	1420	1547	1371	2082	2035	1884	972	1617	1293	2153	1450	1565	21.51	28.21	04144;04976;05145;05160	Endocytosis - Mus musculus (mouse);Bile secretion - Mus musculus (mouse);Toxoplasmosis - Mus musculus (mouse);Hepatitis C - Mus musculus (mouse)
ENSMUSG00000074445	100042514	Sprr2a3	small proline-rich protein 2A3	0.45	0	0.01	520	511	482	708	657	733	356	534	455	732	468	609	49.83	65.68
ENSMUSG00000042345	328795	Ubash3a	ubiquitin associated and SH3 domain containing, A	0.45	0.15	0.48	7	8	6	13	7	17	5	8	6	13	5	14	0.16	0.27
ENSMUSG00000076939				0.45	0.05	0.27	29	40	45	56	46	65	20	42	42	58	33	54	7.03	9.79
ENSMUSG00000022615	72962	Tymp	thymidine phosphorylase	0.45	0.15	0.48	7	4	8	10	14	11	5	4	8	10	10	9	0.22	0.36	00240;00983;01100;05219	Pyrimidine metabolism - Mus musculus (mouse);Drug metabolism - other enzymes - Mus musculus (mouse);Metabolic pathways - Mus musculus (mouse);Bladder cancer - Mus musculus (mouse)
ENSMUSG00000021676	544963	Iqgap2	IQ motif containing GTPase activating protein 2	0.45	0	0	5872	5991	5073	7723	8820	6893	4019	6263	4785	7986	6284	5726	65.87	86.35	4810	Regulation of actin cytoskeleton - Mus musculus (mouse)
ENSMUSG00000001666	13202	Ddt	D-dopachrome tautomerase	0.45	0.05	0.24	29	37	32	51	58	35	20	39	30	53	41	29	3.41	4.69
ENSMUSG00000051228	236690	Nyx	nyctalopin	0.45	0.16	0.49	6	1	4	7	13	4	4	1	4	7	9	3	0.05	0.09
ENSMUSG00000000409	16818	Lck	lymphocyte protein tyrosine kinase	0.45	0.02	0.15	50	55	48	71	67	78	34	57	45	73	48	65	1.56	2.11	04380;04650;04660;05340	Osteoclast differentiation - Mus musculus (mouse);Natural killer cell mediated cytotoxicity - Mus musculus (mouse);T cell receptor signaling pathway - Mus musculus (mouse);Primary immunodeficiency - Mus musculus (mouse)
ENSMUSG00000085786				0.45	0.01	0.1	102	107	92	129	140	153	70	112	87	133	100	127	3.04	4.04
ENSMUSG00000024910	13041	Ctsw	cathepsin W	0.45	0.1	0.38	15	19	18	26	22	30	10	20	17	27	16	25	0.95	1.37	4142	Lysosome - Mus musculus (mouse)
ENSMUSG00000063286				0.45	0	0	1013	1113	881	1284	1322	1537	693	1164	831	1328	942	1277	9.27	12.17
ENSMUSG00000004633	69993	Chn2	chimerin 2	0.45	0	0.03	256	200	173	311	324	231	175	209	163	322	231	192	4.71	6.17
ENSMUSG00000002032	71687	Tmem25	transmembrane protein 25	0.45	0.14	0.47	9	6	10	13	14	14	6	6	9	13	10	12	0.19	0.31
ENSMUSG00000028098	67845	Rnf115	ring finger protein 115	0.45	0	0.02	519	599	423	867	681	584	355	626	399	897	485	485	15.27	20.01
ENSMUSG00000014077	56398	Chp1	calcineurin-like EF hand protein 1	0.45	0	0	3028	2619	2461	3572	4397	3201	2072	2738	2321	3694	3133	2659	60.04	78.41	04010;04020;04114;04210;04310;04360;04370;04650;04660;04662;04720;05010;05014	MAPK signaling pathway - Mus musculus (mouse);Calcium signaling pathway - Mus musculus (mouse);Oocyte meiosis - Mus musculus (mouse);Apoptosis - Mus musculus (mouse);Wnt signaling pathway - Mus musculus (mouse);Axon guidance - Mus musculus (mouse);VEGF signaling pathway - Mus musculus (mouse);Natural killer cell mediated cytotoxicity - Mus musculus (mouse);T cell receptor signaling pathway - Mus …
ENSMUSG00000040204	68026	2810417H13Rik	RIKEN cDNA 2810417H13 gene	0.45	0	0	253	269	270	400	335	355	173	281	255	414	239	295	7.04	9.19
ENSMUSG00000036902	74513	Neto2	neuropilin (NRP) and tolloid (TLL)-like 2	0.45	0.01	0.07	88	88	78	107	124	125	60	92	74	111	88	104	1.02	1.35
ENSMUSG00000093112				0.45	0.16	0.49	7	16	5	15	13	19	5	17	5	16	9	16	2.23	3.49
ENSMUSG00000033538	12363	Casp4	caspase 4, apoptosis-related cysteine peptidase	0.45	0	0.01	279	242	279	341	328	431	191	253	263	353	234	358	9.45	12.4
ENSMUSG00000084897	50518	a	nonagouti	0.45	0.12	0.43	12	15	14	24	15	24	8	16	13	25	11	20	0.28	0.42	4916	Melanogenesis - Mus musculus (mouse)
ENSMUSG00000037145	78354	2210407C18Rik	RIKEN cDNA 2210407C18 gene	0.45	0.12	0.43	20	20	12	22	24	34	14	21	11	23	17	28	1.17	1.72
ENSMUSG00000031971	73420	Ccsap	centriole, cilia and spindle associated protein	0.45	0.06	0.28	39	31	35	59	34	55	27	32	33	61	24	46	0.88	1.19
ENSMUSG00000095794				0.45	0.07	0.31	82	116	77	148	132	122	56	121	73	153	94	101	17.82	24.63
ENSMUSG00000081769	622459	Gm12216	predicted gene 12216	0.45	0.16	0.5	10	9	3	15	8	13	7	9	3	15	6	11	0.43	0.67
ENSMUSG00000022434	73225	Fam118a	family with sequence similarity 118, member A	0.45	0.01	0.06	108	128	91	174	154	129	74	134	86	180	110	107	2.89	3.82
ENSMUSG00000004535	52440	Tax1bp1	Tax1 (human T cell leukemia virus type I) binding protein 1	0.45	0	0.01	5381	5217	4795	7117	7744	6412	3683	5454	4523	7359	5517	5326	105.18	137.76
ENSMUSG00000007097	98660	Atp1a2	ATPase, Na+/K+ transporting, alpha 2 polypeptide	0.45	0.01	0.08	118	99	87	171	122	126	81	103	82	177	87	105	1.09	1.44	04260;04960;04964;04970;04971;04972;04973;04974;04976	Cardiac muscle contraction - Mus musculus (mouse);Aldosterone-regulated sodium reabsorption - Mus musculus (mouse);Proximal tubule bicarbonate reclamation - Mus musculus (mouse);Salivary secretion - Mus musculus (mouse);Gastric acid secretion - Mus musculus (mouse);Pancreatic secretion - Mus musculus (mouse);Carbohydrate digestion and absorption - Mus musculus (mouse);Protein digestion and absorp…
ENSMUSG00000031613	15446	Hpgd	hydroxyprostaglandin dehydrogenase 15 (NAD)	0.45	0	0.02	444	417	341	586	604	474	304	436	322	606	430	394	15.68	20.57
ENSMUSG00000069917	110257	Hba-a2	hemoglobin alpha, adult chain 2	0.45	0.12	0.41	19	15	27	39	21	36	13	16	25	40	15	30	2.47	3.7	05143;05144	African trypanosomiasis - Mus musculus (mouse);Malaria - Mus musculus (mouse)
ENSMUSG00000037001	22698	Zfp39	zinc finger protein 39	0.45	0.1	0.38	16	38	22	42	53	23	11	40	21	43	38	19	0.44	0.64
ENSMUSG00000051359	52589	Ncald	neurocalcin delta	0.45	0	0.01	221	193	176	249	292	271	151	202	166	257	208	225	3.54	4.63
ENSMUSG00000026617	23827	Bpnt1	bisphosphate 3'-nucleotidase 1	0.45	0	0	818	779	641	1082	1116	875	560	814	605	1119	795	727	22.81	29.69	00920;01100	Sulfur metabolism - Mus musculus (mouse);Metabolic pathways - Mus musculus (mouse)
ENSMUSG00000049799	100061	Lrrc19	leucine rich repeat containing 19	0.44	0.08	0.35	190	189	129	246	285	213	130	198	122	254	203	177	4.04	5.6
ENSMUSG00000076655				0.44	0.12	0.43	64	102	78	108	81	189	44	107	74	112	58	157	15.79	23.34
ENSMUSG00000023048	66151	Prr13	proline rich 13	0.44	0	0	986	1088	1005	1451	1468	1311	675	1138	948	1500	1046	1089	51.18	66.56
ENSMUSG00000082088				0.44	0.17	0.5	3	6	2	12	7	5	2	6	2	12	5	4	0.23	0.47
ENSMUSG00000045775	217316	Slc16a5	solute carrier family 16 (monocarboxylic acid transporters), member 5	0.44	0.02	0.13	91	96	67	116	126	113	62	100	63	120	90	94	2.42	3.24
ENSMUSG00000065273				0.44	0.17	0.5	10	7	5	15	4	18	7	7	5	15	3	15	6.52	10.44
ENSMUSG00000065176	104307	Rnu12	RNA U12, small nuclear	0.44	0.06	0.29	10319	10383	13414	25729	11319	12115	7062	10855	12652	26605	8064	10064	5089.11	6916.91
ENSMUSG00000018654	22778	Ikzf1	IKAROS family zinc finger 1	0.44	0	0.01	229	266	218	301	342	345	157	278	206	311	244	287	3.11	4.09
ENSMUSG00000063514	627427	Gm6756	3-phosphoglycerate dehydrogenase pseudogene	0.44	0.15	0.48	13	14	6	22	15	16	9	15	6	23	11	13	0.47	0.7
ENSMUSG00000017390	11676	Aldoc	aldolase C, fructose-bisphosphate	0.44	0.02	0.16	57	59	47	73	83	73	39	62	44	76	59	61	1.31	1.76	00010;00030;00051;01100	Glycolysis / Gluconeogenesis - Mus musculus (mouse);Pentose phosphate pathway - Mus musculus (mouse);Fructose and mannose metabolism - Mus musculus (mouse);Metabolic pathways - Mus musculus (mouse)
ENSMUSG00000035818	226245	Plekhs1	pleckstrin homology domain containing, family S member 1	0.44	0.16	0.49	13	11	10	16	14	22	9	11	9	17	10	18	0.31	0.47
ENSMUSG00000031101	74131	Sash3	SAM and SH3 domain containing 3	0.44	0	0.05	115	149	95	172	177	154	79	156	90	178	126	128	3.02	4
ENSMUSG00000001670	234724	Tat	tyrosine aminotransferase	0.44	0	0.04	152	199	192	253	227	272	104	208	181	262	162	226	5.15	6.77	00130;00270;00350;00360;00400;01100	Ubiquinone and other terpenoid-quinone biosynthesis - Mus musculus (mouse);Cysteine and methionine metabolism - Mus musculus (mouse);Tyrosine metabolism - Mus musculus (mouse);Phenylalanine metabolism - Mus musculus (mouse);Phenylalanine, tyrosine and tryptophan biosynthesis - Mus musculus (mouse);Metabolic pathways - Mus musculus (mouse)
ENSMUSG00000034059	241525	Ypel4	yippee-like 4 (Drosophila)	0.44	0.16	0.49	7	5	5	13	8	10	5	5	5	13	6	8	0.21	0.36
ENSMUSG00000025357	13139	Dgka	diacylglycerol kinase, alpha	0.44	0	0	928	853	841	1266	1263	1051	635	892	793	1309	900	873	20.96	27.12	00561;00564;01100;04070	Glycerolipid metabolism - Mus musculus (mouse);Glycerophospholipid metabolism - Mus musculus (mouse);Metabolic pathways - Mus musculus (mouse);Phosphatidylinositol signaling system - Mus musculus (mouse)
ENSMUSG00000087260	68576	Lamtor5	late endosomal/lysosomal adaptor, MAPK and MTOR activator 5	0.44	0	0.05	118	129	120	185	136	185	81	135	113	191	97	154	9.37	12.29
ENSMUSG00000024824	19367	Rad9a	RAD9 checkpoint clamp component A	0.44	0.05	0.27	35	42	36	65	62	36	24	44	34	67	44	30	1.24	1.68
ENSMUSG00000023971	224823	Rrp36	ribosomal RNA processing 36 homolog (S. cerevisiae)	0.44	0	0.03	178	178	179	280	220	235	122	186	169	290	157	195	10.07	13.12
ENSMUSG00000028793	75234	Rnf19b	ring finger protein 19B	0.44	0	0	663	768	600	949	929	906	454	803	566	981	662	753	18.02	23.44
ENSMUSG00000027533	16592	Fabp5	fatty acid binding protein 5, epidermal	0.44	0.03	0.17	89	90	93	114	129	141	61	94	88	118	92	117	1.89	2.53	3320	PPAR signaling pathway - Mus musculus (mouse)
ENSMUSG00000056153	54607	Socs6	suppressor of cytokine signaling 6	0.44	0	0	443	368	344	559	547	471	303	385	324	578	390	391	4.29	5.56
ENSMUSG00000041263	72296	Rusc1	RUN and SH3 domain containing 1	0.44	0.03	0.21	64	47	53	85	83	61	44	49	50	88	59	51	0.97	1.29
ENSMUSG00000002984	53333	Tomm40	translocase of outer mitochondrial membrane 40 homolog (yeast)	0.44	0	0.02	140	148	170	201	199	232	96	155	160	208	142	193	3.73	4.89	5014	Amyotrophic lateral sclerosis (ALS) - Mus musculus (mouse)
ENSMUSG00000076614				0.44	0.17	0.51	145	227	121	293	425	256	99	237	114	303	303	213	11.36	21.22
ENSMUSG00000043263	236312	Pyhin1	pyrin and HIN domain family, member 1	0.44	0.05	0.26	34	56	55	56	80	75	23	59	52	58	57	62	0.94	1.29
ENSMUSG00000037816	109082	Fbxw17	F-box and WD-40 domain protein 17	0.44	0.03	0.2	38	53	47	62	60	73	26	55	44	64	43	61	1.34	1.81
ENSMUSG00000007872	15903	Id3	inhibitor of DNA binding 3	0.44	0.01	0.07	107	104	90	158	122	135	73	109	85	163	87	112	5.29	6.92	4350	TGF-beta signaling pathway - Mus musculus (mouse)
ENSMUSG00000021094	66375	Dhrs7	dehydrogenase/reductase (SDR family) member 7	0.44	0	0	245	261	228	341	340	325	168	273	215	353	242	270	12.68	16.48
ENSMUSG00000025165	209588	Sectm1a	secreted and transmembrane 1A	0.44	0.03	0.19	51	45	58	75	77	66	35	47	55	78	55	55	2.05	2.75
ENSMUSG00000069893	667214	9930111J21Rik1	RIKEN cDNA 9930111J21 gene 1	0.44	0.09	0.37	25	31	27	38	38	45	17	32	25	39	27	37	0.48	0.66
ENSMUSG00000084552				0.44	0.09	0.37	4655	4556	4997	11714	3960	5044	3186	4763	4713	12113	2821	4190	2173.09	2995.25
ENSMUSG00000037337	26411	Map4k1	mitogen-activated protein kinase kinase kinase kinase 1	0.44	0.01	0.06	102	98	91	120	138	146	70	102	86	124	98	121	2.42	3.19	4010	MAPK signaling pathway - Mus musculus (mouse)
ENSMUSG00000040420	320865	Cdh18	cadherin 18	0.44	0.18	0.51	3	3	1	4	10	4	2	3	1	4	7	3	0.06	0.13
ENSMUSG00000051316	24074	Taf7	TATA-box binding protein associated factor 7	0.44	0.01	0.09	96	116	93	144	157	125	66	121	88	149	112	104	2.38	3.14	3022	Basal transcription factors - Mus musculus (mouse)
ENSMUSG00000064563	100217451	Snora7a	small nucleolar RNA, H/ACA box 7A	0.44	0.08	0.34	748	671	762	1780	682	695	512	702	719	1841	486	577	350.14	478.43
ENSMUSG00000058715	14127	Fcer1g	Fc receptor, IgE, high affinity I, gamma polypeptide	0.44	0.02	0.14	98	121	93	149	131	153	67	126	88	154	93	127	10.4	13.7	04650;04664;05310	Natural killer cell mediated cytotoxicity - Mus musculus (mouse);Fc epsilon RI signaling pathway - Mus musculus (mouse);Asthma - Mus musculus (mouse)
ENSMUSG00000028792	11637	Ak2	adenylate kinase 2	0.44	0	0	1359	1266	1257	1767	1860	1652	930	1324	1186	1827	1325	1372	48.94	63.1	00230;01100	Purine metabolism - Mus musculus (mouse);Metabolic pathways - Mus musculus (mouse)
ENSMUSG00000027368	13537	Dusp2	dual specificity phosphatase 2	0.44	0.16	0.49	3	11	13	16	11	17	2	11	12	17	8	14	0.37	0.59	4010	MAPK signaling pathway - Mus musculus (mouse)
ENSMUSG00000039206	231871	Daglb	diacylglycerol lipase, beta	0.44	0	0	582	577	593	874	890	628	398	603	559	904	634	522	12.24	15.8
ENSMUSG00000063364	69277	3300002I08Rik	RIKEN cDNA 3300002I08 gene	0.44	0.1	0.39	15	26	23	32	36	28	10	27	22	33	26	23	1.02	1.45
ENSMUSG00000066647	330503	Gm5113	predicted gene 5113	0.44	0.13	0.43	13	18	14	19	22	28	9	19	13	20	16	23	0.34	0.5
ENSMUSG00000067203				0.43	0.04	0.21	57	94	57	99	74	122	39	98	54	102	53	101	4.2	5.67
ENSMUSG00000031157	54633	Pqbp1	polyglutamine binding protein 1	0.43	0	0	384	472	390	608	588	508	263	493	368	629	419	422	20.4	26.39	3040	Spliceosome - Mus musculus (mouse)
ENSMUSG00000030724	12478	Cd19	CD19 antigen	0.43	0.05	0.26	50	29	40	58	58	51	34	30	38	60	41	42	1.09	1.45	04640;04662;05340	Hematopoietic cell lineage - Mus musculus (mouse);B cell receptor signaling pathway - Mus musculus (mouse);Primary immunodeficiency - Mus musculus (mouse)
ENSMUSG00000015396	12522	Cd83	CD83 antigen	0.43	0.01	0.1	58	71	65	100	84	87	40	74	61	103	60	72	2.04	2.69
ENSMUSG00000036805	241275	Noxa1	NADPH oxidase activator 1	0.43	0	0.02	167	197	190	274	277	212	114	206	179	283	197	176	7.7	10.01
ENSMUSG00000076534				0.43	0.11	0.4	20	60	75	77	73	81	14	63	71	80	52	67	10.59	14.72
ENSMUSG00000039960	69581	Rhou	ras homolog family member U	0.43	0	0.03	209	173	137	233	277	200	143	181	129	241	197	166	3.44	4.47
ENSMUSG00000050296	74591	Abca12	ATP-binding cassette, sub-family A (ABC1), member 12	0.43	0	0.01	1487	1291	1081	1736	2100	1441	1018	1350	1020	1795	1496	1197	10.39	13.46	2010	ABC transporters - Mus musculus (mouse)
ENSMUSG00000042834	27528	Nrep	neuronal regeneration related protein	0.43	0.07	0.32	34	20	27	32	51	34	23	21	25	33	36	28	0.81	1.11
ENSMUSG00000059669	21340	Taf1b	TATA-box binding protein associated factor, RNA polymerase I, B	0.43	0.01	0.09	75	85	85	103	139	102	51	89	80	106	99	85	2.73	3.62
ENSMUSG00000032786	11655	Alas1	aminolevulinic acid synthase 1	0.43	0	0.03	1410	1354	1266	1982	1853	1689	965	1416	1194	2049	1320	1403	29.29	38.06	00260;00860;01100	Glycine, serine and threonine metabolism - Mus musculus (mouse);Porphyrin and chlorophyll metabolism - Mus musculus (mouse);Metabolic pathways - Mus musculus (mouse)
ENSMUSG00000032352	214345	Lrrc1	leucine rich repeat containing 1	0.43	0	0.01	427	509	483	631	733	580	292	532	456	653	522	482	7.47	9.67
ENSMUSG00000037921	234311	Ddx60	DEAD (Asp-Glu-Ala-Asp) box polypeptide 60	0.43	0.01	0.12	389	300	215	360	552	342	266	314	203	372	393	284	3.37	4.44
ENSMUSG00000020300	67579	Cpeb4	cytoplasmic polyadenylation element binding protein 4	0.43	0.01	0.06	849	826	756	1038	1263	1047	581	864	713	1073	900	870	8.66	11.31
ENSMUSG00000061062				0.43	0.03	0.19	96	110	72	163	131	94	66	115	68	169	93	78	3.16	4.16
ENSMUSG00000097990	100503104	Gm19557	predicted gene, 19557	0.43	0.18	0.52	4	4	11	13	10	12	3	4	10	13	7	10	0.15	0.27
ENSMUSG00000077239				0.43	0.14	0.46	37	22	39	83	28	35	25	23	37	86	20	29	29.26	41.4
ENSMUSG00000070691	12399	Runx3	runt related transcription factor 3	0.43	0.02	0.13	79	72	70	100	90	114	54	75	66	103	64	95	1.27	1.67
ENSMUSG00000086040	330319	Wipf3	WAS/WASL interacting protein family, member 3	0.43	0.07	0.32	31	29	29	43	35	48	21	30	27	44	25	40	0.44	0.6
ENSMUSG00000030142	56619	Clec4e	C-type lectin domain family 4, member e	0.43	0.07	0.31	139	123	83	166	160	152	95	129	78	172	114	126	1.61	2.12
ENSMUSG00000064115	239857	Cadm2	cell adhesion molecule 2	0.43	0.18	0.52	4	5	3	6	10	8	3	5	3	6	7	7	0.03	0.05
ENSMUSG00000079491	15024	H2-T10	histocompatibility 2, T region locus 10	0.43	0.05	0.27	34	40	37	59	39	58	23	42	35	61	28	48	0.74	0.99	04144;04145;04514;04612;04940;05320;05330;05332;05416	Endocytosis - Mus musculus (mouse);Phagosome - Mus musculus (mouse);Cell adhesion molecules (CAMs) - Mus musculus (mouse);Antigen processing and presentation - Mus musculus (mouse);Type I diabetes mellitus - Mus musculus (mouse);Autoimmune thyroid disease - Mus musculus (mouse);Allograft rejection - Mus musculus (mouse);Graft-versus-host disease - Mus musculus (mouse);Viral myocarditis - Mus musc…
ENSMUSG00000029059	66469	Fam213b	family with sequence similarity 213, member B	0.43	0.09	0.37	18	26	23	39	27	33	12	27	22	40	19	27	1.7	2.36
ENSMUSG00000012520	18935	Phox2b	paired-like homeobox 2b	0.43	0.17	0.5	7	6	12	8	21	13	5	6	11	8	15	11	0.19	0.3
ENSMUSG00000070348	12443	Ccnd1	cyclin D1	0.43	0	0	698	724	744	1036	970	940	478	757	702	1071	691	781	13.03	16.78	04110;04115;04310;04510;04630;05200;05210;05212;05213;05214;05215;05216;05218;05219;05220;05221;05222;05223;05416	Cell cycle - Mus musculus (mouse);p53 signaling pathway - Mus musculus (mouse);Wnt signaling pathway - Mus musculus (mouse);Focal adhesion - Mus musculus (mouse);Jak-STAT signaling pathway - Mus musculus (mouse);Pathways in cancer - Mus musculus (mouse);Colorectal cancer - Mus musculus (mouse);Pancreatic cancer - Mus musculus (mouse);Endometrial cancer - Mus musculus (mouse);Glioma - Mus musculus…
ENSMUSG00000000881	53310	Dlg3	discs, large homolog 3 (Drosophila)	0.43	0	0.02	412	391	337	592	514	449	282	409	318	612	366	373	5.1	6.59
ENSMUSG00000027822	11416	Slc33a1	solute carrier family 33 (acetyl-CoA transporter), member 1	0.43	0	0.01	225	238	208	346	321	246	154	249	196	358	229	204	4.78	6.16	00604;01100	Glycosphingolipid biosynthesis - ganglio series - Mus musculus (mouse);Metabolic pathways - Mus musculus (mouse)
ENSMUSG00000031168	13595	Ebp	phenylalkylamine Ca2+ antagonist (emopamil) binding protein	0.43	0	0	717	725	674	1073	968	826	491	758	636	1110	690	686	27.28	34.99	00100;01100	Steroid biosynthesis - Mus musculus (mouse);Metabolic pathways - Mus musculus (mouse)
ENSMUSG00000047423	107242	AI837181	expressed sequence AI837181	0.43	0.08	0.33	31	26	35	51	38	40	21	27	33	53	27	33	1.35	1.8
ENSMUSG00000034792	14676	Gna15	guanine nucleotide binding protein, alpha 15	0.43	0.15	0.47	12	15	10	15	18	23	8	16	9	16	13	19	0.42	0.62	04020;05142;05146	Calcium signaling pathway - Mus musculus (mouse);Chagas disease (American trypanosomiasis) - Mus musculus (mouse);Amoebiasis - Mus musculus (mouse)
ENSMUSG00000070034	109032	Sp110	Sp110 nuclear body protein	0.43	0.01	0.07	95	125	117	155	157	155	65	131	110	160	112	129	2.94	3.86
ENSMUSG00000076569				0.43	0.15	0.48	51	62	55	84	97	87	35	65	52	87	69	72	13.21	19.87
ENSMUSG00000038240	71365	Pdss2	prenyl (solanesyl) diphosphate synthase, subunit 2	0.43	0	0.01	188	200	191	275	282	235	129	209	180	284	201	195	3.2	4.13	900	Terpenoid backbone biosynthesis - Mus musculus (mouse)
ENSMUSG00000062082	239849	Cd200r4	CD200 receptor 4	0.43	0.18	0.52	12	6	6	11	14	13	8	6	6	11	10	11	0.26	0.4
ENSMUSG00000041959	20194	S100a10	S100 calcium binding protein A10 (calpactin)	0.43	0	0	2716	2656	2826	4121	3376	3593	1859	2777	2665	4261	2405	2985	269	345.17
ENSMUSG00000050628	319370	Ubald2	UBA-like domain containing 2	0.43	0	0.04	161	155	155	245	211	185	110	162	146	253	150	154	7.13	9.19
ENSMUSG00000048388	241520	Fam171b	family with sequence similarity 171, member B	0.43	0.09	0.37	15	32	18	29	38	31	10	33	17	30	27	26	0.26	0.37
ENSMUSG00000053063	232413	Clec12a	C-type lectin domain family 12, member a	0.43	0.06	0.29	42	42	39	49	58	67	29	44	37	51	41	56	0.86	1.15
ENSMUSG00000028933	57434	Xrcc2	X-ray repair complementing defective repair in Chinese hamster cells 2	0.43	0.07	0.31	35	36	43	53	53	57	24	38	41	55	38	47	0.8	1.07	3440	Homologous recombination - Mus musculus (mouse)
ENSMUSG00000022227	17224	Mcpt1	mast cell protease 1	0.43	0.16	0.49	44	66	53	78	121	69	30	69	50	81	86	57	3.57	5.52
ENSMUSG00000026830	77767	Ermn	ermin, ERM-like protein	0.43	0.18	0.52	20	16	4	18	35	12	14	17	4	19	25	10	0.25	0.38
ENSMUSG00000021719	52882	Rgs7bp	regulator of G-protein signalling 7 binding protein	0.43	0.02	0.14	75	55	51	81	87	79	51	58	48	84	62	66	0.69	0.91
ENSMUSG00000032023	70989	Jhy	juvenile hydrocephalus	0.43	0.18	0.52	6	7	4	7	17	7	4	7	4	7	12	6	0.12	0.21
ENSMUSG00000026870	77996	Cutal	cutA divalent cation tolerance homolog-like	0.43	0	0	492	407	379	565	619	545	337	426	357	584	441	453	12.57	16.16
ENSMUSG00000060548	29820	Tnfrsf19	tumor necrosis factor receptor superfamily, member 19	0.43	0.13	0.44	9	11	7	19	20	6	6	12	7	20	14	5	0.13	0.2	4060	Cytokine-cytokine receptor interaction - Mus musculus (mouse)
ENSMUSG00000057963	217837	Itpk1	inositol 1,3,4-triphosphate 5/6 kinase	0.43	0	0	624	643	571	901	832	750	427	672	539	932	593	623	14.15	18.12	00562;01100;04070	Inositol phosphate metabolism - Mus musculus (mouse);Metabolic pathways - Mus musculus (mouse);Phosphatidylinositol signaling system - Mus musculus (mouse)
ENSMUSG00000085683	71576	9130409J20Rik	RIKEN cDNA 9130409J20 gene	0.43	0	0	465	408	332	489	599	544	318	427	313	506	427	452	25.15	32.43
ENSMUSG00000035093	70354	Secisbp2l	SECIS binding protein 2-like	0.43	0	0	1195	1262	1096	1640	1576	1607	818	1319	1034	1696	1123	1335	11.74	15.13
ENSMUSG00000061474	66128	Mrps36	mitochondrial ribosomal protein S36	0.43	0.01	0.07	88	83	76	112	105	120	60	87	72	116	75	100	7.91	10.29
ENSMUSG00000018796	14081	Acsl1	acyl-CoA synthetase long-chain family member 1	0.43	0	0.02	316	287	229	372	425	333	216	300	216	385	303	277	3.31	4.27	00071;01100;03320;04146;04920	Fatty acid degradation - Mus musculus (mouse);Metabolic pathways - Mus musculus (mouse);PPAR signaling pathway - Mus musculus (mouse);Peroxisome - Mus musculus (mouse);Adipocytokine signaling pathway - Mus musculus (mouse)
ENSMUSG00000076752				0.43	0.18	0.51	9	11	5	15	13	13	6	12	5	16	9	11	1.14	1.75
ENSMUSG00000021036	20773	Sptlc2	serine palmitoyltransferase, long chain base subunit 2	0.43	0	0	1593	1557	1602	2228	2222	1959	1090	1628	1511	2304	1583	1627	15.91	20.33	00600;01100	Sphingolipid metabolism - Mus musculus (mouse);Metabolic pathways - Mus musculus (mouse)
ENSMUSG00000020307	216150	Cdc34	cell division cycle 34	0.43	0	0.02	164	159	139	239	194	189	112	166	131	247	138	157	8.2	10.49	4120	Ubiquitin mediated proteolysis - Mus musculus (mouse)
ENSMUSG00000024892	18563	Pcx	pyruvate carboxylase	0.43	0.01	0.1	171	151	141	247	212	176	117	158	133	255	151	146	2.5	3.25	00020;00620;01100	Citrate cycle (TCA cycle) - Mus musculus (mouse);Pyruvate metabolism - Mus musculus (mouse);Metabolic pathways - Mus musculus (mouse)
ENSMUSG00000074466	545539	Gm15417	predicted gene 15417	0.42	0.17	0.5	6	11	12	14	17	17	4	12	11	14	12	14	0.71	1.09
ENSMUSG00000021290	70257	2010107E04Rik	RIKEN cDNA 2010107E04 gene	0.42	0	0.01	729	652	588	925	897	845	499	682	555	957	639	702	121	155.68
ENSMUSG00000026778	18761	Prkcq	protein kinase C, theta	0.42	0.01	0.11	58	83	76	92	100	113	40	87	72	95	71	94	1.24	1.64	04270;04530;04660;04920	Vascular smooth muscle contraction - Mus musculus (mouse);Tight junction - Mus musculus (mouse);T cell receptor signaling pathway - Mus musculus (mouse);Adipocytokine signaling pathway - Mus musculus (mouse)
ENSMUSG00000019782	66521	Rwdd1	RWD domain containing 1	0.42	0.01	0.1	177	186	169	295	229	201	121	194	159	305	163	167	10.94	14.14
ENSMUSG00000020834	70451	Dhrs13	dehydrogenase/reductase (SDR family) member 13	0.42	0.09	0.37	34	35	28	51	59	28	23	37	26	53	42	23	1.21	1.63
ENSMUSG00000028919	213649	Arhgef19	Rho guanine nucleotide exchange factor (GEF) 19	0.42	0.1	0.38	13	27	30	45	25	31	9	28	28	47	18	26	0.46	0.64
ENSMUSG00000062488	667370	Ifit3b	interferon-induced protein with tetratricopeptide repeats 3B	0.42	0.13	0.44	23	16	19	33	28	23	16	17	18	34	20	19	0.66	0.89
ENSMUSG00000022768	76872	Ccdc116	coiled-coil domain containing 116	0.42	0.06	0.28	42	55	52	72	72	65	29	57	49	74	51	54	0.8	1.05
ENSMUSG00000040666	50795	Sh3bgr	SH3-binding domain glutamic acid-rich protein	0.42	0.07	0.31	25	38	24	58	34	34	17	40	23	60	24	28	1.49	2.02
ENSMUSG00000064202	381218	4430402I18Rik	RIKEN cDNA 4430402I18 gene	0.42	0.19	0.53	3	2	6	4	10	10	2	2	6	4	7	8	0.12	0.23
ENSMUSG00000040613	11810	Apobec1	apolipoprotein B mRNA editing enzyme, catalytic polypeptide 1	0.42	0	0.01	636	610	575	826	926	711	435	638	542	854	660	591	18.04	23.12
ENSMUSG00000079445	227327	B3gnt7	UDP-GlcNAc:betaGal beta-1,3-N-acetylglucosaminyltransferase 7	0.42	0.07	0.32	51	64	67	97	77	81	35	67	63	100	55	67	1.58	2.09	533	Glycosaminoglycan biosynthesis - keratan sulfate - Mus musculus (mouse)
ENSMUSG00000039813	381605	Tbc1d2	TBC1 domain family, member 2	0.42	0	0.05	158	167	127	211	234	172	108	175	120	218	167	143	2.35	3.04
ENSMUSG00000024220	224656	Zfp523	zinc finger protein 523	0.42	0.04	0.22	47	57	38	62	65	73	32	60	36	64	46	61	0.95	1.28
ENSMUSG00000030611	67994	Mrps11	mitochondrial ribosomal protein S11	0.42	0.01	0.1	72	76	71	107	97	94	49	79	67	111	69	78	4.64	6.01
ENSMUSG00000029482	78894	Aacs	acetoacetyl-CoA synthetase	0.42	0	0.02	406	472	372	657	487	548	278	493	351	679	347	455	8.66	11.13	650	Butanoate metabolism - Mus musculus (mouse)
ENSMUSG00000031506	320139	Ptpn7	protein tyrosine phosphatase, non-receptor type 7	0.42	0.03	0.19	60	61	41	76	73	75	41	64	39	79	52	62	1.12	1.46	4010	MAPK signaling pathway - Mus musculus (mouse)
ENSMUSG00000027347	19419	Rasgrp1	RAS guanyl releasing protein 1	0.42	0.01	0.11	129	146	109	135	198	197	88	153	103	140	141	164	1.65	2.17	04010;04660	MAPK signaling pathway - Mus musculus (mouse);T cell receptor signaling pathway - Mus musculus (mouse)
ENSMUSG00000061825	234671	Ces2c	carboxylesterase 2C	0.42	0.07	0.31	681	340	309	781	678	423	466	355	291	808	483	351	15.01	20.23
ENSMUSG00000097184	100043102	4632428C04Rik	RIKEN cDNA 4632428C04 gene	0.42	0.19	0.54	3	3	3	6	8	5	2	3	3	6	6	4	0.08	0.17
ENSMUSG00000050860	237928	Phospho1	phosphatase, orphan 1	0.42	0.19	0.54	3	3	0	5	7	4	2	3	0	5	5	3	0.07	0.17	00564;01100	Glycerophospholipid metabolism - Mus musculus (mouse);Metabolic pathways - Mus musculus (mouse)
ENSMUSG00000058900	380855	Rsl1	regulator of sex limited protein 1	0.42	0.19	0.53	16	11	7	16	28	13	11	12	7	17	20	11	0.47	0.74
ENSMUSG00000020159	216643	Gabrp	gamma-aminobutyric acid (GABA) A receptor, pi	0.42	0.12	0.42	9	16	16	23	18	22	6	17	15	24	13	18	0.28	0.41	4080	Neuroactive ligand-receptor interaction - Mus musculus (mouse)
ENSMUSG00000038717	27425	Atp5l	ATP synthase, H+ transporting, mitochondrial F0 complex, subunit G	0.42	0.04	0.21	76	74	88	146	95	84	52	77	83	151	68	70	10.46	13.54	00190;01100	Oxidative phosphorylation - Mus musculus (mouse);Metabolic pathways - Mus musculus (mouse)
ENSMUSG00000020057	71712	Dram1	DNA-damage regulated autophagy modulator 1	0.42	0.01	0.11	104	129	135	155	191	161	71	135	127	160	136	134	2.95	3.85
ENSMUSG00000019935	216227	Slc17a8	solute carrier family 17 (sodium-dependent inorganic phosphate cotransporter), member 8	0.42	0.19	0.53	9	11	17	13	15	30	6	11	16	13	11	25	0.18	0.28
ENSMUSG00000014503	53871	Pkd2l2	polycystic kidney disease 2-like 2	0.42	0.18	0.52	12	10	8	6	15	26	8	10	8	6	11	22	0.27	0.42
ENSMUSG00000018623	17393	Mmp7	matrix metallopeptidase 7	0.42	0.17	0.5	35	33	45	54	55	60	24	34	42	56	39	50	2.36	3.38	4310	Wnt signaling pathway - Mus musculus (mouse)
ENSMUSG00000020077	19073	Srgn	serglycin	0.42	0	0.01	276	339	253	409	401	365	189	354	239	423	286	303	11.3	14.49
ENSMUSG00000095285				0.42	0.17	0.51	7	13	19	29	18	17	5	14	18	30	13	14	2.56	3.86
ENSMUSG00000024228	67993	Nudt12	nudix (nucleoside diphosphate linked moiety X)-type motif 12	0.42	0.04	0.21	91	54	59	100	87	89	62	56	56	103	62	74	1.11	1.43	00760;04146	Nicotinate and nicotinamide metabolism - Mus musculus (mouse);Peroxisome - Mus musculus (mouse)
ENSMUSG00000020303	20856	Stc2	stanniocalcin 2	0.42	0.03	0.19	58	78	83	111	70	120	40	82	78	115	50	100	1.24	1.62
ENSMUSG00000023007	54614	Prpf40b	pre-mRNA processing factor 40B	0.42	0.04	0.23	47	33	51	53	63	64	32	34	48	55	45	53	0.72	0.95	3040	Spliceosome - Mus musculus (mouse)
ENSMUSG00000026395	19264	Ptprc	protein tyrosine phosphatase, receptor type, C	0.42	0	0	1582	1779	1535	2070	2243	2264	1083	1860	1448	2141	1598	1881	19.43	24.78	04514;04660;04666;05340	Cell adhesion molecules (CAMs) - Mus musculus (mouse);T cell receptor signaling pathway - Mus musculus (mouse);Fc gamma R-mediated phagocytosis - Mus musculus (mouse);Primary immunodeficiency - Mus musculus (mouse)
ENSMUSG00000022389	21685	Tef	thyrotroph embryonic factor	0.42	0.03	0.18	304	352	191	392	505	268	208	368	180	405	360	223	4.31	5.6
ENSMUSG00000029561	23962	Oasl2	2'-5' oligoadenylate synthetase-like 2	0.42	0.03	0.18	370	389	256	427	501	463	253	407	241	442	357	385	7.28	9.5
ENSMUSG00000011034	20537	Slc5a1	solute carrier family 5 (sodium/glucose cotransporter), member 1	0.42	0	0	1455	1550	1423	2128	1936	1890	996	1620	1342	2200	1379	1570	24.23	30.89	04973;04976	Carbohydrate digestion and absorption - Mus musculus (mouse);Bile secretion - Mus musculus (mouse)
ENSMUSG00000021585	12380	Cast	calpastatin	0.42	0	0.01	2246	1938	1667	2715	2893	2267	1537	2026	1572	2807	2061	1883	45.28	57.84
ENSMUSG00000079505				0.42	0.1	0.39	22	21	30	37	24	42	15	22	28	38	17	35	0.52	0.71
ENSMUSG00000026175	22349	Vil1	villin 1	0.41	0	0	6387	6025	5331	7970	8841	6951	4371	6299	5028	8242	6299	5774	127.39	161.72
ENSMUSG00000043760	241035	Pkhd1	polycystic kidney and hepatic disease 1	0.41	0.19	0.54	6	9	5	9	13	13	4	9	5	9	9	11	0.03	0.06
ENSMUSG00000003382	27049	Etv3	ets variant 3	0.41	0	0	522	537	465	678	719	651	357	561	439	701	512	541	4.71	6.01
ENSMUSG00000062743	210503	Zfp677	zinc finger protein 677	0.41	0.13	0.43	20	14	17	23	20	31	14	15	16	24	14	26	0.4	0.55
ENSMUSG00000042688	50772	Mapk6	mitogen-activated protein kinase 6	0.41	0	0	872	881	799	1218	1147	1057	597	921	754	1260	817	878	14.02	17.82
ENSMUSG00000079508	68316	Apoo	apolipoprotein O	0.41	0.03	0.19	70	62	64	109	65	90	48	65	60	113	46	75	3.61	4.63
ENSMUSG00000020732	58222	Rab37	RAB37, member RAS oncogene family	0.41	0.11	0.4	12	14	28	29	28	23	8	15	26	30	20	19	0.47	0.65
ENSMUSG00000039395	381269	Mreg	melanoregulin	0.41	0.16	0.49	12	15	10	14	18	24	8	16	9	14	13	20	0.33	0.48
ENSMUSG00000096472	12581	Cdkn2d	cyclin-dependent kinase inhibitor 2D (p19, inhibits CDK4)	0.41	0.1	0.38	25	31	28	36	42	41	17	32	26	37	30	34	1.47	1.99	4110	Cell cycle - Mus musculus (mouse)
ENSMUSG00000037580	14528	Gch1	GTP cyclohydrolase 1	0.41	0.01	0.1	91	93	105	123	143	128	62	97	99	127	102	106	2.34	3.02	00790;01100	Folate biosynthesis - Mus musculus (mouse);Metabolic pathways - Mus musculus (mouse)
ENSMUSG00000023939	68463	Mrpl14	mitochondrial ribosomal protein L14	0.41	0.04	0.22	88	71	57	132	90	69	60	74	54	137	64	57	7.48	9.57
ENSMUSG00000046229	19018	Scand1	SCAN domain-containing 1	0.41	0.04	0.22	61	54	40	69	81	63	42	56	38	71	58	52	4.58	5.96
ENSMUSG00000005640	23920	Insrr	insulin receptor-related receptor	0.41	0.2	0.54	6	7	4	13	7	8	4	7	4	13	5	7	0.07	0.12	04810;05215	Regulation of actin cytoskeleton - Mus musculus (mouse);Prostate cancer - Mus musculus (mouse)
ENSMUSG00000049401	72075	Ogfr	opioid growth factor receptor	0.41	0	0	323	347	315	484	418	418	221	363	297	500	298	347	9.04	11.48
ENSMUSG00000028071	27371	Sh2d2a	SH2 domain containing 2A	0.41	0.1	0.38	19	28	28	33	36	39	13	29	26	34	26	32	0.35	0.48	4370	VEGF signaling pathway - Mus musculus (mouse)
ENSMUSG00000036964	56631	Trim17	tripartite motif-containing 17	0.41	0.19	0.53	10	6	14	12	15	19	7	6	13	12	11	16	0.18	0.27
ENSMUSG00000069208	235956	Zfp825	zinc finger protein 825	0.41	0.16	0.49	13	21	15	25	32	17	9	22	14	26	23	14	1.34	1.91
ENSMUSG00000031824	234797	6430548M08Rik	RIKEN cDNA 6430548M08 gene	0.41	0	0.01	595	638	648	864	834	828	407	667	611	893	594	688	7.6	9.68
ENSMUSG00000022523	14167	Fgf12	fibroblast growth factor 12	0.41	0.2	0.54	12	4	5	11	13	10	8	4	5	11	9	8	0.15	0.23	04010;04810;05200;05218	MAPK signaling pathway - Mus musculus (mouse);Regulation of actin cytoskeleton - Mus musculus (mouse);Pathways in cancer - Mus musculus (mouse);Melanoma - Mus musculus (mouse)
ENSMUSG00000027420	12075	Bfsp1	beaded filament structural protein 1, in lens-CP94	0.41	0.07	0.32	37	29	37	44	46	52	25	30	35	45	33	43	0.97	1.28
ENSMUSG00000062931	237411	Zfp938	zinc finger protein 938	0.41	0.09	0.35	28	27	31	41	49	31	19	28	29	42	35	26	0.9	1.21
ENSMUSG00000020038	12952	Cry1	cryptochrome 1 (photolyase-like)	0.41	0.13	0.43	167	155	147	230	201	242	114	162	139	238	143	201	3.49	4.77	4710	Circadian rhythm - Mus musculus (mouse)
ENSMUSG00000025532	12909	Crcp	calcitonin gene-related peptide-receptor component protein	0.41	0.01	0.1	136	96	128	193	146	140	93	100	121	200	104	116	5.41	6.83
ENSMUSG00000064325	15245	Hhip	Hedgehog-interacting protein	0.41	0	0.02	216	268	196	346	298	272	148	280	185	358	212	226	3.34	4.25	04340;05200;05217	Hedgehog signaling pathway - Mus musculus (mouse);Pathways in cancer - Mus musculus (mouse);Basal cell carcinoma - Mus musculus (mouse)
ENSMUSG00000034853	329910	Acot11	acyl-CoA thioesterase 11	0.41	0	0.02	240	245	269	336	387	293	164	256	254	347	276	243	2.98	3.79
ENSMUSG00000025068	14873	Gsto1	glutathione S-transferase omega 1	0.41	0	0	660	647	596	799	928	816	452	676	562	826	661	678	36.14	45.82	00480;00980;00982	Glutathione metabolism - Mus musculus (mouse);Metabolism of xenobiotics by cytochrome P450 - Mus musculus (mouse);Drug metabolism - cytochrome P450 - Mus musculus (mouse)
ENSMUSG00000033220	19354	Rac2	RAS-related C3 botulinum substrate 2	0.41	0.01	0.1	118	123	93	132	154	170	81	129	88	136	110	141	2.48	3.21	04010;04062;04310;04360;04370;04510;04520;04650;04662;04664;04666;04670;04810;05200;05210;05212;05416	MAPK signaling pathway - Mus musculus (mouse);Chemokine signaling pathway - Mus musculus (mouse);Wnt signaling pathway - Mus musculus (mouse);Axon guidance - Mus musculus (mouse);VEGF signaling pathway - Mus musculus (mouse);Focal adhesion - Mus musculus (mouse);Adherens junction - Mus musculus (mouse);Natural killer cell mediated cytotoxicity - Mus musculus (mouse);B cell receptor signaling path…
ENSMUSG00000021930	66674	Spryd7	SPRY domain containing 7	0.41	0.01	0.06	200	129	159	191	258	206	137	135	150	198	184	171	2.73	3.49
ENSMUSG00000041346	216853	Wrap53	WD repeat containing, antisense to Trp53	0.41	0.11	0.41	18	25	33	39	31	39	12	26	31	40	22	32	0.9	1.22
ENSMUSG00000078784	69126	1810022K09Rik	RIKEN cDNA 1810022K09 gene	0.41	0.07	0.3	108	79	66	143	124	79	74	83	62	148	88	66	10.72	13.89
ENSMUSG00000098063				0.41	0.2	0.54	9	13	6	8	24	16	6	14	6	8	17	13	0.51	0.8
ENSMUSG00000021520	67530	Uqcrb	ubiquinol-cytochrome c reductase binding protein	0.41	0	0.04	758	707	643	1066	977	789	519	739	606	1102	696	655	83.68	106.49	00190;01100;04260;05010;05012;05016	Oxidative phosphorylation - Mus musculus (mouse);Metabolic pathways - Mus musculus (mouse);Cardiac muscle contraction - Mus musculus (mouse);Alzheimer's disease - Mus musculus (mouse);Parkinson's disease - Mus musculus (mouse);Huntington's disease - Mus musculus (mouse)
ENSMUSG00000077549				0.41	0.2	0.55	4	6	12	20	7	8	3	6	11	21	5	7	5.81	8.93
ENSMUSG00000091383	667728	Hist1h2al	histone cluster 1, H2al	0.41	0.05	0.26	60	104	119	164	116	111	41	109	112	170	83	92	16.94	22.04
ENSMUSG00000023030	18174	Slc11a2	solute carrier family 11 (proton-coupled divalent metal ion transporters), member 2	0.41	0.03	0.18	85	142	148	165	166	185	58	148	140	171	118	154	1.92	2.5	4142	Lysosome - Mus musculus (mouse)
ENSMUSG00000026946	64685	Nmi	N-myc (and STAT) interactor	0.41	0	0.04	408	360	294	480	497	444	279	376	277	496	354	369	18.41	23.43
ENSMUSG00000002475	106861	Abhd3	abhydrolase domain containing 3	0.41	0.14	0.46	15	15	16	28	32	8	10	16	15	29	23	7	0.53	0.74
ENSMUSG00000057789	12018	Bak1	BCL2-antagonist/killer 1	0.41	0	0	640	590	635	934	769	770	438	617	599	966	548	640	17.55	22.08	4141	Protein processing in endoplasmic reticulum - Mus musculus (mouse)
ENSMUSG00000076576				0.41	0.15	0.48	85	77	74	109	118	122	58	81	70	113	84	101	15.29	21.45
ENSMUSG00000063049	69260	Ing2	inhibitor of growth family, member 2	0.41	0.04	0.21	56	72	60	100	87	71	38	75	57	103	62	59	1.5	1.95
ENSMUSG00000028367	22166	Txn1	thioredoxin 1	0.41	0	0.02	1796	1816	1612	2450	2435	2120	1229	1899	1520	2533	1735	1761	111.59	141.84
ENSMUSG00000033623	69587	Pcgf3	polycomb group ring finger 3	0.41	0	0.01	674	740	638	924	961	860	461	774	602	955	685	714	5.98	7.58
ENSMUSG00000021112	56217	Mpp5	membrane protein, palmitoylated 5 (MAGUK p55 subfamily member 5)	0.41	0.02	0.13	980	835	715	1116	1370	937	671	873	674	1154	976	778	10.28	13.18	4530	Tight junction - Mus musculus (mouse)
ENSMUSG00000032091	214523	Tmprss4	transmembrane protease, serine 4	0.41	0	0	653	686	701	1008	890	822	447	717	661	1042	634	683	20.08	25.35
ENSMUSG00000065258				0.4	0.09	0.35	99	91	125	217	101	119	68	95	118	224	72	99	95.93	125.61
ENSMUSG00000031552	13524	Adam18	a disintegrin and metallopeptidase domain 18	0.4	0.21	0.56	1	8	1	7	6	8	1	8	1	7	4	7	0.1	0.19
ENSMUSG00000033308	99586	Dpyd	dihydropyrimidine dehydrogenase	0.4	0	0.03	209	177	165	220	258	260	143	185	156	227	184	216	2.75	3.51	00240;00410;00770;00983;01100	Pyrimidine metabolism - Mus musculus (mouse);beta-Alanine metabolism - Mus musculus (mouse);Pantothenate and CoA biosynthesis - Mus musculus (mouse);Drug metabolism - other enzymes - Mus musculus (mouse);Metabolic pathways - Mus musculus (mouse)
ENSMUSG00000024737	65221	Slc15a3	solute carrier family 15, member 3	0.4	0.05	0.27	44	61	66	76	80	79	30	64	62	79	57	66	0.79	1.03
ENSMUSG00000006395	68180	Hyi	hydroxypyruvate isomerase (putative)	0.4	0.06	0.28	48	49	35	56	67	59	33	51	33	58	48	49	2.28	3	00630;01100	Glyoxylate and dicarboxylate metabolism - Mus musculus (mouse);Metabolic pathways - Mus musculus (mouse)
ENSMUSG00000041939	17855	Mvk	mevalonate kinase	0.4	0.01	0.09	111	117	108	168	153	130	76	122	102	174	109	108	3.17	4.03	00900;01100;04146	Terpenoid backbone biosynthesis - Mus musculus (mouse);Metabolic pathways - Mus musculus (mouse);Peroxisome - Mus musculus (mouse)
ENSMUSG00000098973	102465959	Mir6236	microRNA 6236	0.4	0.15	0.47	31	55	58	108	58	42	21	58	55	112	41	35	26.57	35.81
ENSMUSG00000009075	192650	Cabp7	calcium binding protein 7	0.4	0.21	0.56	0	2	2	10	3	1	0	2	2	10	2	1	0.04	0.11
ENSMUSG00000019278	13479	Dpep1	dipeptidase 1 (renal)	0.4	0	0.02	232	187	190	290	309	211	159	195	179	300	220	175	6.09	7.67
ENSMUSG00000067341	381091	H2-Eb2	histocompatibility 2, class II antigen E beta2	0.4	0.19	0.53	7	11	4	13	11	12	5	11	4	13	8	10	0.22	0.35
ENSMUSG00000005951	74637	Shpk	sedoheptulokinase	0.4	0.06	0.28	32	32	33	48	42	43	22	33	31	50	30	36	0.76	1
ENSMUSG00000031349	18194	Nsdhl	NAD(P) dependent steroid dehydrogenase-like	0.4	0	0	565	588	529	843	720	674	387	615	499	872	513	560	17.43	21.97	00100;01100	Steroid biosynthesis - Mus musculus (mouse);Metabolic pathways - Mus musculus (mouse)
ENSMUSG00000090019	16205	Gimap1	GTPase, IMAP family member 1	0.4	0.01	0.1	124	121	115	169	159	156	85	127	108	175	113	130	5.42	6.91
ENSMUSG00000002797	110175	Ggct	gamma-glutamyl cyclotransferase	0.4	0.09	0.36	26	36	51	51	66	43	18	38	48	53	47	36	0.65	0.86	480	Glutathione metabolism - Mus musculus (mouse)
ENSMUSG00000042726	231712	Trafd1	TRAF type zinc finger domain containing 1	0.4	0	0	333	373	299	454	417	467	228	390	282	469	297	388	7.32	9.26
ENSMUSG00000024038	78330	Ndufv3	NADH dehydrogenase (ubiquinone) flavoprotein 3	0.4	0	0	1033	913	1004	1479	1335	1098	707	955	947	1529	951	912	42.07	52.79	00190;01100;05010;05012;05016	Oxidative phosphorylation - Mus musculus (mouse);Metabolic pathways - Mus musculus (mouse);Alzheimer's disease - Mus musculus (mouse);Parkinson's disease - Mus musculus (mouse);Huntington's disease - Mus musculus (mouse)
ENSMUSG00000004707	17085	Ly9	lymphocyte antigen 9	0.4	0.03	0.18	66	68	75	92	93	100	45	71	71	95	66	83	1.89	2.44
ENSMUSG00000036499	216238	Eea1	early endosome antigen 1	0.4	0.06	0.28	1748	1484	1172	2149	2181	1700	1196	1551	1105	2222	1554	1412	12.57	16.35	04144;04145	Endocytosis - Mus musculus (mouse);Phagosome - Mus musculus (mouse)
ENSMUSG00000024397	11629	Aif1	allograft inflammatory factor 1	0.4	0.01	0.09	161	175	148	197	223	231	110	183	140	204	159	192	12.43	15.9
ENSMUSG00000024030	11307	Abcg1	ATP-binding cassette, sub-family G (WHITE), member 1	0.4	0.07	0.32	70	115	96	113	122	155	48	120	91	117	87	129	1.76	2.32	2010	ABC transporters - Mus musculus (mouse)
ENSMUSG00000024018	68597	Ccdc167	coiled-coil domain containing 167	0.4	0.05	0.27	32	42	61	69	55	64	22	44	58	71	39	53	0.99	1.29
ENSMUSG00000031444	14058	F10	coagulation factor X	0.4	0.1	0.39	53	40	49	68	49	73	36	42	46	70	35	61	1.27	1.63	4610	Complement and coagulation cascades - Mus musculus (mouse)
ENSMUSG00000029530	12769	Ccr9	chemokine (C-C motif) receptor 9	0.4	0.15	0.47	13	18	19	26	22	25	9	19	18	27	16	21	0.27	0.37	04060;04062;04672	Cytokine-cytokine receptor interaction - Mus musculus (mouse);Chemokine signaling pathway - Mus musculus (mouse);Intestinal immune network for IgA production - Mus musculus (mouse)
ENSMUSG00000071451	69666	Psmg4	proteasome (prosome, macropain) assembly chaperone 4	0.4	0.01	0.11	114	168	142	199	220	158	78	176	134	206	157	131	17.27	22.13
ENSMUSG00000031292	382253	Cdkl5	cyclin-dependent kinase-like 5	0.4	0.11	0.39	22	26	34	34	49	34	15	27	32	35	35	28	0.56	0.76
ENSMUSG00000031327	12212	Chic1	cysteine-rich hydrophobic domain 1	0.4	0.02	0.13	167	142	139	199	198	202	114	148	131	206	141	168	1.36	1.73
ENSMUSG00000017688	30942	Hnf4g	hepatocyte nuclear factor 4, gamma	0.4	0.01	0.1	340	409	408	487	547	524	233	428	385	504	390	435	6.28	8	4950	Maturity onset diabetes of the young - Mus musculus (mouse)
ENSMUSG00000040600	99662	Eps8l3	EPS8-like 3	0.4	0	0	1008	1042	897	1318	1489	1105	690	1089	846	1363	1061	918	29.16	36.63
ENSMUSG00000065057				0.4	0.14	0.46	42	37	48	93	38	46	29	39	45	96	27	38	18.97	24.85
ENSMUSG00000074272	26365	Ceacam1	carcinoembryonic antigen-related cell adhesion molecule 1	0.4	0	0	29417	29750	26830	36069	43281	34599	20133	31103	25306	37298	30836	28741	516.86	648.84
ENSMUSG00000038459	70178	Abhd17c	abhydrolase domain containing 17C	0.4	0	0	450	465	434	597	639	556	308	486	409	617	455	462	13.54	17.04
ENSMUSG00000055629	330671	B4galnt4	beta-1,4-N-acetyl-galactosaminyl transferase 4	0.4	0.11	0.41	31	42	34	48	45	57	21	44	32	50	32	47	0.77	1.03
ENSMUSG00000059994	229499	Fcrl1	Fc receptor-like 1	0.4	0.09	0.37	25	29	39	45	46	40	17	30	37	47	33	33	1.03	1.37
ENSMUSG00000021485	17121	Mxd3	Max dimerization protein 3	0.4	0.14	0.46	19	19	18	32	18	29	13	20	17	33	13	24	0.72	0.97
ENSMUSG00000019876	18768	Pkib	protein kinase inhibitor beta, cAMP dependent, testis specific	0.4	0.01	0.1	202	166	191	245	296	207	138	174	180	253	211	172	2.36	2.99
ENSMUSG00000077563				0.4	0.03	0.21	298	234	300	539	253	329	204	245	283	557	180	273	142.69	182.14
ENSMUSG00000058806	12817	Col13a1	collagen, type XIII, alpha 1	0.4	0.17	0.5	13	14	6	20	20	11	9	15	6	21	14	9	0.24	0.34
ENSMUSG00000000811	232223	Txnrd3	thioredoxin reductase 3	0.4	0.05	0.25	63	55	51	71	76	82	43	57	48	73	54	68	1.33	1.72	00240;00450	Pyrimidine metabolism - Mus musculus (mouse);Selenocompound metabolism - Mus musculus (mouse)
ENSMUSG00000065687				0.4	0.04	0.24	184	193	240	426	182	226	126	202	226	440	130	188	127.5	162.87
ENSMUSG00000074796	269356	Slc4a11	solute carrier family 4, sodium bicarbonate transporter-like, member 11	0.4	0.21	0.56	7	11	5	15	11	12	5	12	5	15	8	10	0.17	0.25
ENSMUSG00000050908	383103	Tvp23a	trans-golgi network vesicle protein 23A	0.4	0.16	0.49	13	22	16	14	31	33	9	23	15	14	22	27	0.35	0.5
ENSMUSG00000041231	79560	Ublcp1	ubiquitin-like domain containing CTD phosphatase 1	0.4	0.01	0.07	123	103	128	169	166	136	84	108	121	175	118	113	3.81	4.8
ENSMUSG00000022758	18440	P2rx6	purinergic receptor P2X, ligand-gated ion channel, 6	0.4	0.22	0.56	3	6	4	3	11	11	2	6	4	3	8	9	0.09	0.16	04020;04080	Calcium signaling pathway - Mus musculus (mouse);Neuroactive ligand-receptor interaction - Mus musculus (mouse)
ENSMUSG00000029154	231293	Cwh43	cell wall biogenesis 43 C-terminal homolog	0.4	0	0.05	357	343	314	460	428	461	244	359	296	476	305	383	8.35	10.57
ENSMUSG00000033669	223669	Zfp7	zinc finger protein 7	0.4	0.01	0.11	159	146	138	212	206	175	109	153	130	219	147	145	3.59	4.55
ENSMUSG00000030595	18036	Nfkbib	nuclear factor of kappa light polypeptide gene enhancer in B cells inhibitor, beta	0.4	0.03	0.2	64	81	64	98	93	94	44	85	60	101	66	78	2.28	2.94	04062;04621;04622;04623;04660;04662;04722;04920;05140;05145	Chemokine signaling pathway - Mus musculus (mouse);NOD-like receptor signaling pathway - Mus musculus (mouse);RIG-I-like receptor signaling pathway - Mus musculus (mouse);Cytosolic DNA-sensing pathway - Mus musculus (mouse);T cell receptor signaling pathway - Mus musculus (mouse);B cell receptor signaling pathway - Mus musculus (mouse);Neurotrophin signaling pathway - Mus musculus (mouse);Adipocy…
ENSMUSG00000039063	67856	Echdc3	enoyl Coenzyme A hydratase domain containing 3	0.4	0.11	0.41	32	20	13	32	28	29	22	21	12	33	20	24	0.78	1.02
ENSMUSG00000008035	68041	Mid1ip1	Mid1 interacting protein 1 (gastrulation specific G12-like (zebrafish))	0.4	0	0.05	414	358	318	569	472	404	283	374	300	588	336	336	12.07	15.19
ENSMUSG00000038903	381175	Ccdc68	coiled-coil domain containing 68	0.4	0.03	0.18	307	231	223	363	365	293	210	241	210	375	260	243	10.51	13.4
ENSMUSG00000024479	105853	Mal2	mal, T cell differentiation protein 2	0.39	0	0	2161	1970	1856	2472	2978	2480	1479	2060	1751	2556	2122	2060	48.41	60.83
ENSMUSG00000018567	56486	Gabarap	gamma-aminobutyric acid receptor associated protein	0.39	0	0.02	1230	1098	998	1878	1361	1165	842	1148	941	1942	970	968	55.2	69.27	4140	Regulation of autophagy - Mus musculus (mouse)
ENSMUSG00000069844	52892	Sco1	SCO1 cytochrome c oxidase assembly protein	0.39	0	0	498	483	499	678	672	608	341	505	471	701	479	505	12.62	15.81
ENSMUSG00000031844	15486	Hsd17b2	hydroxysteroid (17-beta) dehydrogenase 2	0.39	0	0.01	814	722	732	954	1210	844	557	755	690	987	862	701	39.75	49.91	00140;01100	Steroid hormone biosynthesis - Mus musculus (mouse);Metabolic pathways - Mus musculus (mouse)
ENSMUSG00000034574	208846	Daam1	dishevelled associated activator of morphogenesis 1	0.39	0	0	1024	1085	914	1299	1388	1309	701	1134	862	1343	989	1087	11.31	14.18	4310	Wnt signaling pathway - Mus musculus (mouse)
ENSMUSG00000059743	110196	Fdps	farnesyl diphosphate synthetase	0.39	0	0.01	656	688	639	972	820	829	449	719	603	1005	584	689	35.91	45	00900;01100	Terpenoid backbone biosynthesis - Mus musculus (mouse);Metabolic pathways - Mus musculus (mouse)
ENSMUSG00000025245	93730	Lztfl1	leucine zipper transcription factor-like 1	0.39	0.03	0.17	136	100	94	144	164	132	93	105	89	149	117	110	1.13	1.43
ENSMUSG00000032908	433323	Sgpp2	sphingosine-1-phosphate phosphotase 2	0.39	0	0	647	681	737	900	928	904	443	712	695	931	661	751	11.62	14.57	600	Sphingolipid metabolism - Mus musculus (mouse)
ENSMUSG00000087700				0.39	0.16	0.48	18	30	33	28	44	43	12	31	31	29	31	36	1.25	1.69
ENSMUSG00000055652	207952	Klhl25	kelch-like 25	0.39	0.08	0.33	35	41	40	50	70	42	24	43	38	52	50	35	0.77	1.02
ENSMUSG00000025138	209011	Sirt7	sirtuin 7	0.39	0	0.05	174	153	199	262	222	212	119	160	188	271	158	176	3.61	4.52
ENSMUSG00000036526	108723	Card11	caspase recruitment domain family, member 11	0.39	0.01	0.08	111	125	126	152	145	189	76	131	119	157	103	157	1.98	2.53	04660;04662	T cell receptor signaling pathway - Mus musculus (mouse);B cell receptor signaling pathway - Mus musculus (mouse)
ENSMUSG00000062939	20849	Stat4	signal transducer and activator of transcription 4	0.39	0.04	0.24	47	53	49	68	65	69	32	55	46	70	46	57	1.12	1.44	4630	Jak-STAT signaling pathway - Mus musculus (mouse)
ENSMUSG00000002329	67881	Mdp1	magnesium-dependent phosphatase 1	0.39	0	0.04	251	267	270	426	340	278	172	279	255	441	242	231	10.23	12.8
ENSMUSG00000044147	11845	Arf6	ADP-ribosylation factor 6	0.39	0	0.02	1543	1748	1466	1952	2517	1844	1056	1828	1383	2019	1793	1532	28.66	35.97	04144;04666	Endocytosis - Mus musculus (mouse);Fc gamma R-mediated phagocytosis - Mus musculus (mouse)
ENSMUSG00000032579	69536	Hemk1	HemK methyltransferase family member 1	0.39	0.06	0.28	50	44	46	63	65	61	34	46	43	65	46	51	1.66	2.13	00340;00350	Histidine metabolism - Mus musculus (mouse);Tyrosine metabolism - Mus musculus (mouse)
ENSMUSG00000023456	21991	Tpi1	triosephosphate isomerase 1	0.39	0	0	2032	1896	1967	2831	2472	2438	1391	1982	1855	2927	1761	2025	82.39	102.61	00010;00051;00562;01100	Glycolysis / Gluconeogenesis - Mus musculus (mouse);Fructose and mannose metabolism - Mus musculus (mouse);Inositol phosphate metabolism - Mus musculus (mouse);Metabolic pathways - Mus musculus (mouse)
ENSMUSG00000038291	102141	Snx25	sorting nexin 25	0.39	0	0.02	267	219	240	334	334	288	183	229	226	345	238	239	4.73	5.9
ENSMUSG00000035171	66206	1110059E24Rik	RIKEN cDNA 1110059E24 gene	0.39	0	0	405	407	393	580	535	474	277	426	371	600	381	394	16.78	20.95
ENSMUSG00000037754	228852	Ppp1r16b	protein phosphatase 1, regulatory (inhibitor) subunit 16B	0.39	0.01	0.06	139	129	140	193	195	153	95	135	132	200	139	127	1.37	1.72
ENSMUSG00000061959	13897	Ces1e	carboxylesterase 1E	0.39	0.05	0.27	42	43	47	67	76	39	29	45	44	69	54	32	1.43	1.85	00983;01100	Drug metabolism - other enzymes - Mus musculus (mouse);Metabolic pathways - Mus musculus (mouse)
ENSMUSG00000020873	110172	Slc35b1	solute carrier family 35, member B1	0.39	0	0	701	714	775	994	911	975	480	746	731	1028	649	810	32.34	40.35
ENSMUSG00000036825	99167	Ssx2ip	synovial sarcoma, X breakpoint 2 interacting protein	0.39	0	0.01	866	835	774	1128	1194	950	593	873	730	1166	851	789	16.15	20.22	4520	Adherens junction - Mus musculus (mouse)
ENSMUSG00000021326	19720	Trim27	tripartite motif-containing 27	0.39	0	0	481	515	525	726	590	685	329	538	495	751	420	569	8.72	10.89
ENSMUSG00000020601	217410	Trib2	tribbles pseudokinase 2	0.39	0.02	0.14	75	74	70	94	104	95	51	77	66	97	74	79	1.17	1.49
ENSMUSG00000035429	545902	Ptprh	protein tyrosine phosphatase, receptor type, H	0.39	0	0	634	632	578	820	862	748	434	661	545	848	614	621	10.3	12.86
ENSMUSG00000016552	239554	Foxred2	FAD-dependent oxidoreductase domain containing 2	0.39	0.17	0.51	16	10	11	21	11	19	11	10	10	22	8	16	0.17	0.23
ENSMUSG00000001156	17119	Mxd1	MAX dimerization protein 1	0.39	0	0.04	4113	4137	3352	4757	5895	4703	2815	4325	3162	4919	4200	3907	55.83	70.08
ENSMUSG00000029095	231148	Ablim2	actin-binding LIM protein 2	0.39	0.16	0.49	10	16	11	19	24	13	7	17	10	20	17	11	0.23	0.34	4360	Axon guidance - Mus musculus (mouse)
ENSMUSG00000097589	668253	Dleu2	deleted in lymphocytic leukemia, 2	0.39	0.03	0.19	165	162	145	154	274	208	113	169	137	159	195	173	2.99	3.82
ENSMUSG00000028416	12017	Bag1	BCL2-associated athanogene 1	0.39	0	0	2256	1968	1875	2957	2738	2313	1544	2057	1768	3058	1951	1921	102.35	127.47	4141	Protein processing in endoplasmic reticulum - Mus musculus (mouse)
ENSMUSG00000035852	78906	Misp	mitotic spindle positioning	0.39	0	0	4414	4194	4068	5848	5777	5044	3021	4385	3837	6047	4116	4190	117.26	146.17
ENSMUSG00000034781	14672	Gna11	guanine nucleotide binding protein, alpha 11	0.39	0	0	1524	1348	1365	2117	1847	1593	1043	1409	1287	2189	1316	1323	27.84	34.61	04020;04270;04540;04730;04912;05142;05146	Calcium signaling pathway - Mus musculus (mouse);Vascular smooth muscle contraction - Mus musculus (mouse);Gap junction - Mus musculus (mouse);Long-term depression - Mus musculus (mouse);GnRH signaling pathway - Mus musculus (mouse);Chagas disease (American trypanosomiasis) - Mus musculus (mouse);Amoebiasis - Mus musculus (mouse)
ENSMUSG00000062329	231162	Cytl1	cytokine-like 1	0.39	0.23	0.58	1	5	4	8	7	6	1	5	4	8	5	5	0.24	0.45
ENSMUSG00000068335	13448	Dok1	docking protein 1	0.39	0.08	0.34	45	39	38	46	73	49	31	41	36	48	52	41	1.4	1.82
ENSMUSG00000026676	74186	Ccdc3	coiled-coil domain containing 3	0.39	0.09	0.36	25	26	25	35	44	29	17	27	24	36	31	24	0.64	0.85
ENSMUSG00000086605				0.39	0.21	0.56	15	11	6	11	18	19	10	11	6	11	13	16	0.37	0.54
ENSMUSG00000021640	17940	Naip1	NLR family, apoptosis inhibitory protein 1	0.39	0	0.02	1803	1564	1550	2152	2461	1871	1234	1635	1462	2225	1753	1554	20.6	25.74	4621	NOD-like receptor signaling pathway - Mus musculus (mouse)
ENSMUSG00000084883	668158	Ccdc85c	coiled-coil domain containing 85C	0.39	0.08	0.35	34	43	33	53	49	48	23	45	31	55	35	40	1.59	2.07
ENSMUSG00000021670	15357	Hmgcr	3-hydroxy-3-methylglutaryl-Coenzyme A reductase	0.39	0	0.01	1129	1145	1049	1339	1523	1516	773	1197	989	1385	1085	1259	16.86	21.11	00900;01100;04976	Terpenoid backbone biosynthesis - Mus musculus (mouse);Metabolic pathways - Mus musculus (mouse);Bile secretion - Mus musculus (mouse)
ENSMUSG00000031490	13685	Eif4ebp1	eukaryotic translation initiation factor 4E binding protein 1	0.39	0.01	0.09	149	143	186	226	166	237	102	149	175	234	118	197	10.95	13.72	03013;04012;04150;04910;05221	RNA transport - Mus musculus (mouse);ErbB signaling pathway - Mus musculus (mouse);mTOR signaling pathway - Mus musculus (mouse);Insulin signaling pathway - Mus musculus (mouse);Acute myeloid leukemia - Mus musculus (mouse)
ENSMUSG00000021764	17993	Ndufs4	NADH dehydrogenase (ubiquinone) Fe-S protein 4	0.38	0	0.06	751	715	657	1154	877	772	514	748	620	1193	625	641	31.07	38.84	00190;01100;05010;05012;05016	Oxidative phosphorylation - Mus musculus (mouse);Metabolic pathways - Mus musculus (mouse);Alzheimer's disease - Mus musculus (mouse);Parkinson's disease - Mus musculus (mouse);Huntington's disease - Mus musculus (mouse)
ENSMUSG00000022679	93734	Mpv17l	Mpv17 transgene, kidney disease mutant-like	0.38	0.07	0.32	61	36	50	53	63	81	42	38	47	55	45	67	1.07	1.37	4146	Peroxisome - Mus musculus (mouse)
ENSMUSG00000031913	116733	Vps4a	vacuolar protein sorting 4a (yeast)	0.38	0	0	551	519	485	708	730	602	377	543	457	732	520	500	16.02	19.92	4144	Endocytosis - Mus musculus (mouse)
ENSMUSG00000029617	231874	Ccz1	CCZ1 vacuolar protein trafficking and biogenesis associated	0.38	0	0	536	490	477	680	679	609	367	512	450	703	484	506	19.14	23.78
ENSMUSG00000085829				0.38	0.19	0.53	9	14	15	17	21	19	6	15	14	18	15	16	0.95	1.36
ENSMUSG00000029269	56362	Sult1b1	sulfotransferase family 1B, member 1	0.38	0	0.01	1701	1512	1386	1893	2403	1750	1164	1581	1307	1957	1712	1454	39.47	49.19
ENSMUSG00000036636	26373	Clcn7	chloride channel, voltage-sensitive 7	0.38	0.01	0.11	181	159	178	226	208	250	124	166	168	234	148	208	2.86	3.59
ENSMUSG00000022261	15529	Sdc2	syndecan 2	0.38	0	0	387	379	346	472	547	443	265	396	326	488	390	368	7.51	9.36	04512;04514;05144	ECM-receptor interaction - Mus musculus (mouse);Cell adhesion molecules (CAMs) - Mus musculus (mouse);Malaria - Mus musculus (mouse)
ENSMUSG00000064558				0.38	0.17	0.5	19	19	18	32	21	25	13	20	17	33	15	21	9.7	12.84
ENSMUSG00000025498	54123	Irf7	interferon regulatory factor 7	0.38	0	0.01	497	415	433	622	598	543	340	434	408	643	426	451	13.48	16.78	04620;04622;04623;05160	Toll-like receptor signaling pathway - Mus musculus (mouse);RIG-I-like receptor signaling pathway - Mus musculus (mouse);Cytosolic DNA-sensing pathway - Mus musculus (mouse);Hepatitis C - Mus musculus (mouse)
ENSMUSG00000040621	237221	Gemin8	gem (nuclear organelle) associated protein 8	0.38	0.21	0.56	15	9	12	17	15	18	10	9	11	18	11	15	0.4	0.56	3013	RNA transport - Mus musculus (mouse)
ENSMUSG00000034959	271221	5031414D18Rik	RIKEN cDNA 5031414D18 gene	0.38	0.13	0.43	23	31	20	23	42	41	16	32	19	24	30	34	0.63	0.86
ENSMUSG00000022546	76282	Gpt	glutamic pyruvic transaminase, soluble	0.38	0.05	0.27	98	73	48	111	129	53	67	76	45	115	92	44	2.78	3.54	00250;01100	Alanine, aspartate and glutamate metabolism - Mus musculus (mouse);Metabolic pathways - Mus musculus (mouse)
ENSMUSG00000083429				0.38	0.24	0.59	7	5	7	16	3	11	5	5	7	17	2	9	2.35	3.47
ENSMUSG00000000486	54204	37135	septin 1	0.38	0.07	0.32	58	69	46	93	65	76	40	72	43	96	46	63	2.61	3.35	5100	Bacterial invasion of epithelial cells - Mus musculus (mouse)
ENSMUSG00000045799				0.38	0.06	0.28	53	55	71	86	80	73	36	57	67	89	57	61	4.39	5.58
ENSMUSG00000015112	50799	Slc25a13	solute carrier family 25 (mitochondrial carrier, adenine nucleotide translocator), member 13	0.38	0	0.01	412	383	366	439	625	466	282	400	345	454	445	387	8.49	10.61
ENSMUSG00000038365	66822	Fbxo25	F-box protein 25	0.38	0	0.02	316	293	219	358	379	348	216	306	207	370	270	289	9.23	11.51
ENSMUSG00000055546	276891	Timd4	T cell immunoglobulin and mucin domain containing 4	0.38	0.1	0.38	51	37	23	54	53	43	35	39	22	56	38	36	1.15	1.48
ENSMUSG00000001175	12313	Calm1	calmodulin 1	0.38	0	0	12085	11448	10363	15146	15656	13500	8271	11969	9774	15662	11154	11214	185.17	229.57	04020;04070;04114;04270;04720;04722;04740;04744;04910;04912;04916;04970;04971;05010;05214	Calcium signaling pathway - Mus musculus (mouse);Phosphatidylinositol signaling system - Mus musculus (mouse);Oocyte meiosis - Mus musculus (mouse);Vascular smooth muscle contraction - Mus musculus (mouse);Long-term potentiation - Mus musculus (mouse);Neurotrophin signaling pathway - Mus musculus (mouse);Olfactory transduction - Mus musculus (mouse);Phototransduction - Mus musculus (mouse);Insuli…
ENSMUSG00000038526	23831	Car14	carbonic anhydrase 14	0.38	0.24	0.59	7	2	2	7	1	12	5	2	2	7	1	10	0.15	0.26	910	Nitrogen metabolism - Mus musculus (mouse)
ENSMUSG00000033082	243653	Clec1a	C-type lectin domain family 1, member a	0.38	0.16	0.49	32	25	19	26	46	35	22	26	18	27	33	29	0.52	0.7
ENSMUSG00000024818	107375	Slc25a45	solute carrier family 25, member 45	0.38	0.11	0.41	26	28	32	44	35	39	18	29	30	45	25	32	0.74	0.96
ENSMUSG00000093843				0.38	0.08	0.34	2767	2979	3393	6150	2569	3626	1894	3115	3200	6359	1830	3012	1077.47	1377.28
ENSMUSG00000020864	71452	Ankrd40	ankyrin repeat domain 40	0.38	0	0	523	478	425	668	682	513	358	500	401	691	486	426	9.17	11.35
ENSMUSG00000049164	72672	Zfp518a	zinc finger protein 518A	0.38	0.05	0.26	288	247	234	366	369	293	197	258	221	378	263	243	2.52	3.19
ENSMUSG00000035133	11855	Arhgap5	Rho GTPase activating protein 5	0.38	0.11	0.4	1664	1504	1225	2092	2235	1666	1139	1572	1155	2163	1592	1384	18.93	24.49	04510;04670	Focal adhesion - Mus musculus (mouse);Leukocyte transendothelial migration - Mus musculus (mouse)
ENSMUSG00000046480	399548	Scn4b	sodium channel, type IV, beta	0.38	0.24	0.59	4	7	2	10	4	10	3	7	2	10	3	8	0.06	0.1
ENSMUSG00000042043	21371	Tbca	tubulin cofactor A	0.38	0	0.01	535	472	467	689	626	608	366	493	440	712	446	505	65.69	81.43
ENSMUSG00000087739				0.38	0.24	0.59	6	8	10	18	6	12	4	8	9	19	4	10	3.74	5.54
ENSMUSG00000030652	12850	Coq7	demethyl-Q 7	0.38	0.02	0.16	161	136	148	226	192	167	110	142	140	234	137	139	3.25	4.06	00130;01100	Ubiquinone and other terpenoid-quinone biosynthesis - Mus musculus (mouse);Metabolic pathways - Mus musculus (mouse)
ENSMUSG00000032860	18442	P2ry2	purinergic receptor P2Y, G-protein coupled 2	0.38	0.06	0.29	114	136	84	132	175	142	78	142	79	136	125	118	2.49	3.19	4080	Neuroactive ligand-receptor interaction - Mus musculus (mouse)
ENSMUSG00000055172	50909	C1ra	complement component 1, r subcomponent A	0.38	0.01	0.08	183	188	156	220	243	232	125	197	147	227	173	193	4.3	5.38	04145;04610;05150;05322	Phagosome - Mus musculus (mouse);Complement and coagulation cascades - Mus musculus (mouse);Staphylococcus aureus infection - Mus musculus (mouse);Systemic lupus erythematosus - Mus musculus (mouse)
ENSMUSG00000030650	74424	Tmc5	transmembrane channel-like gene family 5	0.38	0	0	2374	2334	2511	3082	3545	2813	1625	2440	2368	3187	2526	2337	41.55	51.4
ENSMUSG00000028617	77809	Lrrc42	leucine rich repeat containing 42	0.38	0	0.01	582	583	550	800	830	614	398	610	519	827	591	510	21.95	27.15
ENSMUSG00000062070	18655	Pgk1	phosphoglycerate kinase 1	0.38	0	0	967	1080	1008	1251	1245	1498	662	1129	951	1294	887	1244	37.65	46.79	00010;01100	Glycolysis / Gluconeogenesis - Mus musculus (mouse);Metabolic pathways - Mus musculus (mouse)
ENSMUSG00000004460	67838	Dnajb11	DnaJ heat shock protein family (Hsp40) member B11	0.38	0	0.01	1311	1372	1271	1849	1731	1595	897	1434	1199	1912	1233	1325	35.06	43.48	4141	Protein processing in endoplasmic reticulum - Mus musculus (mouse)
ENSMUSG00000020272	20868	Stk10	serine/threonine kinase 10	0.38	0	0	679	640	549	775	888	779	465	669	518	801	633	647	8.34	10.35
ENSMUSG00000039531	72580	Zufsp	zinc finger with UFM1-specific peptidase domain	0.38	0.01	0.1	118	115	121	156	147	163	81	120	114	161	105	135	3.37	4.2
ENSMUSG00000048707	97031	Tprn	taperin	0.38	0	0.03	304	307	312	436	420	353	208	321	294	451	299	293	7.44	9.22
ENSMUSG00000037868	13654	Egr2	early growth response 2	0.38	0.19	0.53	19	22	18	27	29	26	13	23	17	28	21	22	0.45	0.6
ENSMUSG00000076757				0.38	0.24	0.59	6	7	5	10	10	10	4	7	5	10	7	8	0.62	0.96
ENSMUSG00000051650	53625	B3gnt2	UDP-GlcNAc:betaGal beta-1,3-N-acetylglucosaminyltransferase 2	0.38	0.19	0.52	16	18	14	25	20	23	11	19	13	26	14	19	0.35	0.47	00533;00601;01100	Glycosaminoglycan biosynthesis - keratan sulfate - Mus musculus (mouse);Glycosphingolipid biosynthesis - lacto and neolacto series - Mus musculus (mouse);Metabolic pathways - Mus musculus (mouse)
ENSMUSG00000018401	170749	Mtmr4	myotubularin related protein 4	0.38	0	0.01	554	661	545	817	792	696	379	691	514	845	564	578	6.88	8.53
ENSMUSG00000041161	73162	Otud3	OTU domain containing 3	0.38	0.08	0.35	45	36	37	60	48	49	31	38	35	62	34	41	1.6	2.01
ENSMUSG00000096971				0.38	0.21	0.56	15	10	10	13	21	16	10	10	9	13	15	13	0.19	0.26
ENSMUSG00000040760	72993	Appl1	adaptor protein, phosphotyrosine interaction, PH domain and leucine zipper containing 1	0.38	0	0.05	1468	1285	1184	1653	1965	1546	1005	1343	1117	1709	1400	1284	11.55	14.37	05200;05210	Pathways in cancer - Mus musculus (mouse);Colorectal cancer - Mus musculus (mouse)
ENSMUSG00000035258	320712	Abi3bp	ABI gene family, member 3 (NESH) binding protein	0.38	0.01	0.08	137	155	139	177	188	206	94	162	131	183	134	171	2.07	2.6
ENSMUSG00000028990	69151	Lzic	leucine zipper and CTNNBIP1 domain containing	0.37	0.01	0.08	165	117	124	189	177	160	113	122	117	195	126	133	5	6.16
ENSMUSG00000042351	17444	Grap2	GRB2-related adaptor protein 2	0.37	0.17	0.51	16	17	12	19	24	22	11	18	11	20	17	18	0.32	0.44	4660	T cell receptor signaling pathway - Mus musculus (mouse)
ENSMUSG00000020656	195733	Grhl1	grainyhead-like 1 (Drosophila)	0.37	0.12	0.42	42	28	27	48	45	35	29	29	25	50	32	29	0.62	0.79
ENSMUSG00000023277	23999	Twf2	twinfilin actin binding protein 2	0.37	0.03	0.19	115	105	116	160	135	148	79	110	109	165	96	123	4.74	5.92
ENSMUSG00000046731	216858	Kctd11	potassium channel tetramerisation domain containing 11	0.37	0.11	0.39	37	36	25	46	39	46	25	38	24	48	28	38	0.81	1.03
ENSMUSG00000073728	100038693	Tmem51os1	Tmem51 opposite strand 1	0.37	0.18	0.52	18	30	14	21	27	40	12	31	13	22	19	33	0.4	0.55
ENSMUSG00000051998	240754	Lax1	lymphocyte transmembrane adaptor 1	0.37	0.02	0.15	101	121	92	146	125	144	69	127	87	151	89	120	2.98	3.74
ENSMUSG00000031209	15203	Heph	hephaestin	0.37	0	0.03	1544	1345	1177	1687	2030	1595	1057	1406	1110	1744	1446	1325	19.21	23.82
ENSMUSG00000029346	70118	Srrd	SRR1 domain containing	0.37	0.24	0.59	6	6	6	7	11	12	4	6	6	7	8	10	0.36	0.58
ENSMUSG00000038209	16429	Itln1	intelectin 1 (galactofuranose binding)	0.37	0.02	0.15	152	187	174	234	236	212	104	196	164	242	168	176	10.13	12.72
ENSMUSG00000038354	213121	Ankrd35	ankyrin repeat domain 35	0.37	0.22	0.57	20	16	7	24	25	13	14	17	7	25	18	11	0.28	0.38
ENSMUSG00000061845	100041688	Gm10104	predicted gene 10104	0.37	0.19	0.52	1	9	8	29	10	11	1	9	8	30	7	9	1.06	2.65
ENSMUSG00000035960	11792	Apex1	apurinic/apyrimidinic endonuclease 1	0.37	0.02	0.15	184	137	155	253	182	182	126	143	146	262	130	151	8.6	10.61	3410	Base excision repair - Mus musculus (mouse)
ENSMUSG00000031725	234564	Ces1f	carboxylesterase 1F	0.37	0.08	0.35	381	229	225	428	467	228	261	239	212	443	333	189	9.67	12.33
ENSMUSG00000038936	109232	Sccpdh	saccharopine dehydrogenase (putative)	0.37	0.01	0.11	149	133	131	197	152	189	102	139	124	204	108	157	2.61	3.23
ENSMUSG00000020609	238055	Apob	apolipoprotein B	0.37	0.05	0.27	1736	1948	1369	2184	2368	2172	1188	2037	1291	2258	1687	1804	8.14	10.28	04975;04977	Fat digestion and absorption - Mus musculus (mouse);Vitamin digestion and absorption - Mus musculus (mouse)
ENSMUSG00000094377				0.37	0.13	0.43	88	77	70	181	56	76	60	81	66	187	40	63	37.38	47.16
ENSMUSG00000030647	68197	Ndufc2	NADH dehydrogenase (ubiquinone) 1, subcomplex unknown, 2	0.37	0.02	0.13	275	221	184	352	302	234	188	231	174	364	215	194	22.28	27.59	00190;01100;05010;05012;05016	Oxidative phosphorylation - Mus musculus (mouse);Metabolic pathways - Mus musculus (mouse);Alzheimer's disease - Mus musculus (mouse);Parkinson's disease - Mus musculus (mouse);Huntington's disease - Mus musculus (mouse)
ENSMUSG00000037408	94220	Cnnm4	cyclin M4	0.37	0	0	1832	1898	1775	2300	2727	2131	1254	1984	1674	2378	1943	1770	27.2	33.47
ENSMUSG00000010054	80385	Tusc2	tumor suppressor candidate 2	0.37	0.01	0.09	155	124	148	216	166	173	106	130	140	223	118	144	5.78	7.12
ENSMUSG00000093809				0.37	0.25	0.6	16	10	8	18	10	23	11	10	8	19	7	19	0.96	1.38
ENSMUSG00000067149	16069	Jchain	immunoglobulin joining chain	0.37	0	0	2655	2829	2599	3242	3585	3690	1817	2958	2451	3352	2554	3065	130.39	161.13
ENSMUSG00000090223	18546	Pcp4	Purkinje cell protein 4	0.37	0.24	0.59	7	4	3	12	8	4	5	4	3	12	6	3	0.5	0.78
ENSMUSG00000081603				0.37	0.18	0.52	56	32	22	69	41	37	38	33	21	71	29	31	5.92	7.58
ENSMUSG00000033658	234733	Ddx19b	DEAD (Asp-Glu-Ala-Asp) box polypeptide 19b	0.37	0.01	0.09	150	135	156	195	201	181	103	141	147	202	143	150	1.5	1.86
ENSMUSG00000064637				0.37	0.06	0.28	77	92	96	164	93	94	53	96	91	170	66	78	46.77	58.29
ENSMUSG00000028786	66260	Tmem54	transmembrane protein 54	0.37	0	0	885	867	812	1179	1137	1012	606	906	766	1219	810	841	54.01	66.45
ENSMUSG00000068115	78177	Ninl	ninein-like	0.37	0.13	0.44	32	28	31	28	44	53	22	29	29	29	31	44	0.4	0.52
ENSMUSG00000020437	246177	Myo1g	myosin IG	0.37	0.02	0.12	96	119	108	125	159	147	66	124	102	129	113	122	1.53	1.93
ENSMUSG00000046345	69576	Smco1	single-pass membrane protein with coiled-coil domains 1	0.37	0.25	0.6	7	3	7	8	6	14	5	3	7	8	4	12	0.28	0.43
ENSMUSG00000029649	66537	Pomp	proteasome maturation protein	0.37	0.01	0.08	465	484	406	656	599	514	318	506	383	678	427	427	41.43	51.26	3050	Proteasome - Mus musculus (mouse)
ENSMUSG00000009013	56455	Dynll1	dynein light chain LC8-type 1	0.37	0	0.05	1008	992	946	1608	1166	1061	690	1037	892	1663	831	881	32.59	40.17	4962	Vasopressin-regulated water reabsorption - Mus musculus (mouse)
ENSMUSG00000032308	71742	Ulk3	unc-51-like kinase 3	0.37	0.14	0.45	15	33	39	40	42	40	10	34	37	41	30	33	0.69	0.92	04140;04150	Regulation of autophagy - Mus musculus (mouse);mTOR signaling pathway - Mus musculus (mouse)
ENSMUSG00000070283	66706	Ndufaf3	NADH dehydrogenase (ubiquinone) 1 alpha subcomplex, assembly factor 3	0.37	0.08	0.35	48	34	46	51	58	61	33	36	43	53	41	51	2.7	3.41
ENSMUSG00000037661	71862	Gpr160	G protein-coupled receptor 160	0.37	0	0.05	269	235	207	304	323	296	184	246	195	314	230	246	6.31	7.79
ENSMUSG00000002250	19015	Ppard	peroxisome proliferator activator receptor delta	0.37	0	0.02	370	485	480	548	636	565	253	507	453	567	453	469	9.35	11.58	03320;04310;05200;05221	PPAR signaling pathway - Mus musculus (mouse);Wnt signaling pathway - Mus musculus (mouse);Pathways in cancer - Mus musculus (mouse);Acute myeloid leukemia - Mus musculus (mouse)
ENSMUSG00000034247	353047	Plekhm1	pleckstrin homology domain containing, family M (with RUN domain) member 1	0.37	0	0.02	387	457	455	545	564	586	265	478	429	564	402	487	4.9	6.06
ENSMUSG00000022092	19057	Ppp3cc	protein phosphatase 3, catalytic subunit, gamma isoform	0.37	0.04	0.22	69	70	73	93	94	93	47	73	69	96	67	77	2.44	3.06	04010;04020;04114;04210;04310;04360;04370;04380;04650;04660;04662;04720;05010;05014	MAPK signaling pathway - Mus musculus (mouse);Calcium signaling pathway - Mus musculus (mouse);Oocyte meiosis - Mus musculus (mouse);Apoptosis - Mus musculus (mouse);Wnt signaling pathway - Mus musculus (mouse);Axon guidance - Mus musculus (mouse);VEGF signaling pathway - Mus musculus (mouse);Osteoclast differentiation - Mus musculus (mouse);Natural killer cell mediated cytotoxicity - Mus musculu…
ENSMUSG00000042846	216028	Lrrtm3	leucine rich repeat transmembrane neuronal 3	0.37	0.22	0.56	12	24	11	24	21	22	8	25	10	25	15	18	0.27	0.37
ENSMUSG00000097960	434353	A330074K22Rik	RIKEN cDNA A330074K22 gene	0.37	0.26	0.61	1	1	1	3	6	2	1	1	1	3	4	2	0.03	0.09
ENSMUSG00000090733	57294	Rps27	ribosomal protein S27	0.37	0	0	633	617	622	954	748	715	433	645	587	987	533	594	164.92	201.79	3010	Ribosome - Mus musculus (mouse)
ENSMUSG00000096635				0.37	0.03	0.2	70	76	69	100	107	78	48	79	65	103	76	65	38.59	48.34
ENSMUSG00000022223	654795	Sdr39u1	short chain dehydrogenase/reductase family 39U, member 1	0.37	0.02	0.16	89	91	71	114	109	105	61	95	67	118	78	87	4.59	5.71
ENSMUSG00000058624	14544	Gda	guanine deaminase	0.37	0.02	0.15	2060	2346	1958	2547	3103	2695	1410	2453	1847	2634	2211	2239	26.35	32.75	00230;01100	Purine metabolism - Mus musculus (mouse);Metabolic pathways - Mus musculus (mouse)
ENSMUSG00000023505	14793	Cdca3	cell division cycle associated 3	0.37	0	0.04	206	249	244	337	293	282	141	260	230	348	209	234	7.96	9.82
ENSMUSG00000064356	17706	ATP8	ATP synthase F0 subunit 8	0.37	0.12	0.43	20205	18968	13461	24261	29464	17439	13828	19831	12696	25087	20992	14486	5776.72	7391.8	00190;01100;05010;05012;05016	Oxidative phosphorylation - Mus musculus (mouse);Metabolic pathways - Mus musculus (mouse);Alzheimer's disease - Mus musculus (mouse);Parkinson's disease - Mus musculus (mouse);Huntington's disease - Mus musculus (mouse)
ENSMUSG00000055675	74901	Kbtbd11	kelch repeat and BTB (POZ) domain containing 11	0.37	0.01	0.07	193	199	158	257	258	202	132	208	149	266	184	168	1.77	2.19
ENSMUSG00000057924				0.37	0.25	0.6	7	12	7	16	13	12	5	13	7	17	9	10	0.94	1.34
ENSMUSG00000020251	74782	Glt8d2	glycosyltransferase 8 domain containing 2	0.37	0.23	0.58	4	8	8	6	13	16	3	8	8	6	9	13	0.16	0.25
ENSMUSG00000040048	68342	Ndufb10	NADH dehydrogenase (ubiquinone) 1 beta subcomplex, 10	0.37	0	0.01	1264	1174	1147	1816	1454	1371	865	1227	1082	1878	1036	1139	96.48	118.44	00190;01100;05010;05012;05016	Oxidative phosphorylation - Mus musculus (mouse);Metabolic pathways - Mus musculus (mouse);Alzheimer's disease - Mus musculus (mouse);Parkinson's disease - Mus musculus (mouse);Huntington's disease - Mus musculus (mouse)
ENSMUSG00000024697	14675	Gna14	guanine nucleotide binding protein, alpha 14	0.37	0.04	0.24	272	270	374	312	410	484	186	282	353	323	292	402	6.1	7.63	04020;05142;05146	Calcium signaling pathway - Mus musculus (mouse);Chagas disease (American trypanosomiasis) - Mus musculus (mouse);Amoebiasis - Mus musculus (mouse)
ENSMUSG00000019789	15214	Hey2	hairy/enhancer-of-split related with YRPW motif 2	0.37	0.25	0.6	7	8	7	11	11	13	5	8	7	11	8	11	0.2	0.29
ENSMUSG00000050640	231503	Tmem150c	transmembrane protein 150C	0.37	0.21	0.56	16	16	6	18	21	17	11	17	6	19	15	14	0.28	0.39
ENSMUSG00000037216	623661	Lipt1	lipoyltransferase 1	0.37	0.18	0.52	20	16	19	24	27	26	14	17	18	25	19	22	0.47	0.62	00785;01100	Lipoic acid metabolism - Mus musculus (mouse);Metabolic pathways - Mus musculus (mouse)
ENSMUSG00000052397	22350	Ezr	ezrin	0.37	0	0	3669	3327	2997	4520	4527	3891	2511	3478	2827	4674	3225	3232	70.82	87.01	04670;04810;04971	Leukocyte transendothelial migration - Mus musculus (mouse);Regulation of actin cytoskeleton - Mus musculus (mouse);Gastric acid secretion - Mus musculus (mouse)
ENSMUSG00000061751	545156	Kalrn	kalirin, RhoGEF kinase	0.37	0	0.01	380	362	287	473	452	404	260	378	271	489	322	336	2.58	3.17
ENSMUSG00000020904	71860	Cfap52	cilia and flagella associated protein 52	0.36	0.26	0.61	4	10	7	12	14	8	3	10	7	12	10	7	0.22	0.33
ENSMUSG00000086513				0.36	0	0.05	868	765	782	1092	1008	1040	594	800	738	1129	718	864	7.43	9.18
ENSMUSG00000039745	53415	Htatip2	HIV-1 Tat interactive protein 2	0.36	0.03	0.2	67	87	74	118	91	91	46	91	70	122	65	76	3.51	4.37
ENSMUSG00000091625	66373	Lsm5	LSM5 homolog, U6 small nuclear RNA and mRNA degradation associated	0.36	0.1	0.38	32	42	53	63	65	45	22	44	50	65	46	37	3.8	4.82	03018;03040	RNA degradation - Mus musculus (mouse);Spliceosome - Mus musculus (mouse)
ENSMUSG00000031383	75590	Dusp9	dual specificity phosphatase 9	0.36	0.22	0.57	13	17	23	24	29	24	9	18	22	25	21	20	0.45	0.61	4010	MAPK signaling pathway - Mus musculus (mouse)
ENSMUSG00000024778	14102	Fas	Fas (TNF receptor superfamily member 6)	0.36	0.02	0.16	132	160	119	195	201	142	90	167	112	202	143	118	6.2	7.69	04010;04060;04115;04210;04650;04940;05010;05142;05143;05200;05320;05330;05332	MAPK signaling pathway - Mus musculus (mouse);Cytokine-cytokine receptor interaction - Mus musculus (mouse);p53 signaling pathway - Mus musculus (mouse);Apoptosis - Mus musculus (mouse);Natural killer cell mediated cytotoxicity - Mus musculus (mouse);Type I diabetes mellitus - Mus musculus (mouse);Alzheimer's disease - Mus musculus (mouse);Chagas disease (American trypanosomiasis) - Mus musculus …
ENSMUSG00000000308	12716	Ckmt1	creatine kinase, mitochondrial 1, ubiquitous	0.36	0	0	3244	3021	2949	4449	3666	3773	2220	3158	2781	4601	2612	3134	127.65	156.39	00330;01100	Arginine and proline metabolism - Mus musculus (mouse);Metabolic pathways - Mus musculus (mouse)
ENSMUSG00000064357	17705	ATP6	ATP synthase F0 subunit 6	0.36	0.12	0.43	47043	41272	28016	58378	60251	38119	32196	43149	26424	60367	42926	31665	3820.04	4878.75	00190;01100;05010;05012;05016	Oxidative phosphorylation - Mus musculus (mouse);Metabolic pathways - Mus musculus (mouse);Alzheimer's disease - Mus musculus (mouse);Parkinson's disease - Mus musculus (mouse);Huntington's disease - Mus musculus (mouse)
ENSMUSG00000026064	19243	Ptp4a1	protein tyrosine phosphatase 4a1	0.36	0	0.05	1965	2074	1806	2179	2966	2452	1345	2168	1703	2253	2113	2037	31.68	39.04
ENSMUSG00000028037	99899	Ifi44	interferon-induced protein 44	0.36	0.03	0.18	199	247	184	244	262	320	136	258	174	252	187	266	3.48	4.35
ENSMUSG00000029923	19331	Rab19	RAB19, member RAS oncogene family	0.36	0.06	0.29	80	85	49	98	104	81	55	89	46	101	74	67	3.05	3.81
ENSMUSG00000047867	231931	Gimap6	GTPase, IMAP family member 6	0.36	0.01	0.1	253	199	172	276	299	232	173	208	162	285	213	193	4.39	5.4
ENSMUSG00000023206	16169	Il15ra	interleukin 15 receptor, alpha chain	0.36	0.08	0.34	48	80	83	96	91	96	33	84	78	99	65	80	2.06	2.61	04060;04630;04672	Cytokine-cytokine receptor interaction - Mus musculus (mouse);Jak-STAT signaling pathway - Mus musculus (mouse);Intestinal immune network for IgA production - Mus musculus (mouse)
ENSMUSG00000035104	232146	Eva1a	eva-1 homolog A (C. elegans)	0.36	0.17	0.5	34	22	29	32	45	37	23	23	27	33	32	31	1.06	1.37
ENSMUSG00000048992	69814	Prss32	protease, serine 32	0.36	0	0.01	2757	2618	2501	3898	3499	2786	1887	2737	2359	4031	2493	2314	104.68	128.09
ENSMUSG00000056529	19204	Ptafr	platelet-activating factor receptor	0.36	0.02	0.14	130	178	122	179	177	208	89	186	115	185	126	173	2.66	3.31	04020;04080;05150	Calcium signaling pathway - Mus musculus (mouse);Neuroactive ligand-receptor interaction - Mus musculus (mouse);Staphylococcus aureus infection - Mus musculus (mouse)
ENSMUSG00000047810	78317	Ccdc88b	coiled-coil domain containing 88B	0.36	0.02	0.13	105	142	126	171	154	164	72	148	119	177	110	136	1.69	2.1
ENSMUSG00000020178	11540	Adora2a	adenosine A2a receptor	0.36	0.25	0.6	10	7	13	12	14	18	7	7	12	12	10	15	0.26	0.37	04020;04080;04270	Calcium signaling pathway - Mus musculus (mouse);Neuroactive ligand-receptor interaction - Mus musculus (mouse);Vascular smooth muscle contraction - Mus musculus (mouse)
ENSMUSG00000066158	434310	AY512931	cDNA sequence AY512931	0.36	0.26	0.61	7	8	7	15	8	11	5	8	7	15	6	9	0.21	0.3
ENSMUSG00000082121				0.36	0.25	0.6	4	8	14	12	13	16	3	8	13	12	9	13	0.71	1.04
ENSMUSG00000044734	66222	Serpinb1a	serine (or cysteine) peptidase inhibitor, clade B, member 1a	0.36	0	0	2997	2946	2971	4000	3919	3592	2051	3080	2802	4136	2792	2984	104.47	127.87	5146	Amoebiasis - Mus musculus (mouse)
ENSMUSG00000056290	60361	Ms4a4b	membrane-spanning 4-domains, subfamily A, member 4B	0.36	0.13	0.44	31	35	29	36	48	46	21	37	27	37	34	38	0.56	0.73
ENSMUSG00000091549				0.36	0.15	0.47	20	34	48	61	34	45	14	36	45	63	24	37	2	2.55
ENSMUSG00000027227	20322	Sord	sorbitol dehydrogenase	0.36	0	0	549	535	504	785	665	589	376	559	475	812	474	489	15.16	18.44	00051;01100	Fructose and mannose metabolism - Mus musculus (mouse);Metabolic pathways - Mus musculus (mouse)
ENSMUSG00000076749				0.36	0.25	0.6	10	9	8	12	15	13	7	9	8	12	11	11	1.18	1.66
ENSMUSG00000016256	64138	Ctsz	cathepsin Z	0.36	0	0	881	872	853	1172	1218	969	603	912	805	1212	868	805	40.64	49.56	4142	Lysosome - Mus musculus (mouse)
ENSMUSG00000004096	66070	Cwc15	CWC15 spliceosome-associated protein	0.36	0	0.01	1102	1063	905	1383	1366	1207	754	1111	854	1430	973	1003	61.98	75.79	3040	Spliceosome - Mus musculus (mouse)
ENSMUSG00000052477	620078	C130026I21Rik	RIKEN cDNA C130026I21 gene	0.36	0.22	0.57	13	11	12	15	15	19	9	11	11	16	11	16	0.41	0.55
ENSMUSG00000088835				0.36	0.27	0.62	6	6	10	15	13	5	4	6	9	16	9	4	1.76	2.56
ENSMUSG00000027536	66371	Chmp4c	charged multivesicular body protein 4C	0.36	0.01	0.09	232	231	203	260	341	267	159	242	191	269	243	222	8.06	9.95	4144	Endocytosis - Mus musculus (mouse)
ENSMUSG00000024099	72900	Ndufv2	NADH dehydrogenase (ubiquinone) flavoprotein 2	0.36	0	0	1863	1592	1538	2398	2133	1882	1275	1664	1451	2480	1520	1563	72.69	88.6	00190;01100;05010;05012;05016	Oxidative phosphorylation - Mus musculus (mouse);Metabolic pathways - Mus musculus (mouse);Alzheimer's disease - Mus musculus (mouse);Parkinson's disease - Mus musculus (mouse);Huntington's disease - Mus musculus (mouse)
ENSMUSG00000033845	27395	Mrpl15	mitochondrial ribosomal protein L15	0.36	0	0.02	340	350	383	542	418	421	233	366	361	560	298	350	5.74	7
ENSMUSG00000054808	60595	Actn4	actinin alpha 4	0.36	0	0	4432	4820	4788	6667	5658	5743	3033	5039	4516	6894	4031	4771	81.45	99.31	04510;04520;04530;04670;04810;05146;05322;05412	Focal adhesion - Mus musculus (mouse);Adherens junction - Mus musculus (mouse);Tight junction - Mus musculus (mouse);Leukocyte transendothelial migration - Mus musculus (mouse);Regulation of actin cytoskeleton - Mus musculus (mouse);Amoebiasis - Mus musculus (mouse);Systemic lupus erythematosus - Mus musculus (mouse);Arrhythmogenic right ventricular cardiomyopathy (ARVC) - Mus musculus (mouse)
ENSMUSG00000046909	68550	Tefm	transcription elongation factor, mitochondrial	0.36	0.1	0.39	37	46	40	65	45	53	25	48	38	67	32	44	2.11	2.65
ENSMUSG00000071528	66477	Usmg5	upregulated during skeletal muscle growth 5	0.36	0.01	0.11	317	300	285	330	459	386	217	314	269	341	327	321	59.41	73.41
ENSMUSG00000022769	64136	Sdf2l1	stromal cell-derived factor 2-like 1	0.36	0	0.05	314	371	329	473	411	427	215	388	310	489	293	355	20.58	25.24
ENSMUSG00000003863	76787	Ppfia3	protein tyrosine phosphatase, receptor type, f polypeptide (PTPRF), interacting protein (liprin), alpha 3	0.36	0.05	0.27	73	60	58	99	86	64	50	63	55	102	61	53	0.88	1.08
ENSMUSG00000035561	72535	Aldh1b1	aldehyde dehydrogenase 1 family, member B1	0.36	0	0	1118	1067	884	1476	1318	1151	765	1116	834	1526	939	956	29.95	36.51	00010;00040;00053;00071;00280;00310;00330;00340;00380;00410;00561;00620;00640;01100	Glycolysis / Gluconeogenesis - Mus musculus (mouse);Pentose and glucuronate interconversions - Mus musculus (mouse);Ascorbate and aldarate metabolism - Mus musculus (mouse);Fatty acid degradation - Mus musculus (mouse);Valine, leucine and isoleucine degradation - Mus musculus (mouse);Lysine degradation - Mus musculus (mouse);Arginine and proline metabolism - Mus musculus (mouse);Histidine metabol…
ENSMUSG00000040699	67803	Limd2	LIM domain containing 2	0.36	0.03	0.19	120	116	103	159	146	135	82	121	97	164	104	112	2.57	3.17
ENSMUSG00000033581	319765	Igf2bp2	insulin-like growth factor 2 mRNA binding protein 2	0.36	0	0.02	451	497	425	574	639	565	309	520	401	594	455	469	6.23	7.65
ENSMUSG00000024592	77422	C330018D20Rik	RIKEN cDNA C330018D20 gene	0.36	0.06	0.28	61	63	72	70	91	100	42	66	68	72	65	83	1.84	2.32
ENSMUSG00000037894	51788	H2afz	H2A histone family, member Z	0.36	0	0.02	259	264	279	387	330	314	177	276	263	400	235	261	16.86	20.53	5322	Systemic lupus erythematosus - Mus musculus (mouse)
ENSMUSG00000057719	269016	Sh3rf2	SH3 domain containing ring finger 2	0.36	0.02	0.17	387	314	314	447	560	314	265	328	296	462	399	261	4.47	5.49
ENSMUSG00000042541	20422	Shfm1	split hand/foot malformation (ectrodactyly) type 1	0.36	0.01	0.1	790	729	677	1118	943	782	541	762	639	1156	672	650	33.48	41.05	03050;03440	Proteasome - Mus musculus (mouse);Homologous recombination - Mus musculus (mouse)
ENSMUSG00000034320	13521	Slc26a2	solute carrier family 26 (sulfate transporter), member 2	0.36	0.01	0.09	3843	3494	3234	4135	5701	3867	2630	3653	3050	4276	4062	3212	30.34	37.24
ENSMUSG00000065818	27211	Snord35a	small nucleolar RNA, C/D box 35A	0.36	0.27	0.62	6	10	17	30	14	6	4	10	16	31	10	5	8.17	11.71
ENSMUSG00000026827	14571	Gpd2	glycerol phosphate dehydrogenase 2, mitochondrial	0.36	0	0	1268	1249	1297	1654	1740	1512	868	1306	1223	1710	1240	1256	14.88	18.13	564	Glycerophospholipid metabolism - Mus musculus (mouse)
ENSMUSG00000033124	245860	Atg9a	autophagy related 9A	0.36	0	0.04	180	172	165	220	236	212	123	180	156	228	168	176	3.09	3.78
ENSMUSG00000029446	100678	Psph	phosphoserine phosphatase	0.36	0.02	0.15	123	122	112	157	135	171	84	128	106	162	96	142	2.79	3.44	00260;01100	Glycine, serine and threonine metabolism - Mus musculus (mouse);Metabolic pathways - Mus musculus (mouse)
ENSMUSG00000024798	15566	Htr7	5-hydroxytryptamine (serotonin) receptor 7	0.36	0.22	0.57	20	21	30	24	32	42	14	22	28	25	23	35	0.51	0.67	04020;04080	Calcium signaling pathway - Mus musculus (mouse);Neuroactive ligand-receptor interaction - Mus musculus (mouse)
ENSMUSG00000030208	13730	Emp1	epithelial membrane protein 1	0.36	0	0.02	5080	5071	4221	5891	6946	5698	3477	5302	3981	6092	4949	4733	113.86	139.27
ENSMUSG00000036402	14701	Gng12	guanine nucleotide binding protein (G protein), gamma 12	0.36	0	0.01	1268	1242	1134	1550	1715	1428	868	1298	1070	1603	1222	1186	19.26	23.51	04010;04062;04810	MAPK signaling pathway - Mus musculus (mouse);Chemokine signaling pathway - Mus musculus (mouse);Regulation of actin cytoskeleton - Mus musculus (mouse)
ENSMUSG00000040471	71522	Ggt6	gamma-glutamyltransferase 6	0.35	0.02	0.14	118	110	108	174	128	130	81	115	102	180	91	108	4.15	5.06	00430;00460;00480;00590;01100	Taurine and hypotaurine metabolism - Mus musculus (mouse);Cyanoamino acid metabolism - Mus musculus (mouse);Glutathione metabolism - Mus musculus (mouse);Arachidonic acid metabolism - Mus musculus (mouse);Metabolic pathways - Mus musculus (mouse)
ENSMUSG00000062248	66197	Cks2	CDC28 protein kinase regulatory subunit 2	0.35	0.07	0.31	56	60	59	77	81	72	38	63	56	80	58	60	5.69	7.11
ENSMUSG00000051079	246709	Rgs13	regulator of G-protein signaling 13	0.35	0.26	0.61	12	9	4	15	13	10	8	9	4	15	9	8	0.35	0.51
ENSMUSG00000084347				0.35	0.27	0.62	10	3	15	12	13	17	7	3	14	12	9	14	0.43	0.61
ENSMUSG00000090186				0.35	0.22	0.56	20	28	19	26	35	34	14	29	18	27	25	28	0.54	0.72
ENSMUSG00000028447	53598	Dctn3	dynactin 3	0.35	0	0.02	314	306	272	434	366	342	215	320	257	449	261	284	20.59	24.99
ENSMUSG00000031584	14782	Gsr	glutathione reductase	0.35	0	0	1157	1080	1147	1501	1419	1412	792	1129	1082	1552	1011	1173	28.44	34.55	480	Glutathione metabolism - Mus musculus (mouse)
ENSMUSG00000025270	11656	Alas2	aminolevulinic acid synthase 2, erythroid	0.35	0.27	0.61	13	12	6	17	15	16	9	13	6	18	11	13	0.35	0.51	00260;00860;01100	Glycine, serine and threonine metabolism - Mus musculus (mouse);Porphyrin and chlorophyll metabolism - Mus musculus (mouse);Metabolic pathways - Mus musculus (mouse)
ENSMUSG00000071640				0.35	0.24	0.59	15	21	7	29	17	14	10	22	7	30	12	12	0.96	1.27
ENSMUSG00000030187	16633	Klra2	killer cell lectin-like receptor, subfamily A, member 2	0.35	0.1	0.39	89	77	57	79	94	117	61	80	54	82	67	97	2.77	3.45
ENSMUSG00000085655				0.35	0.28	0.62	4	6	8	8	7	16	3	6	8	8	5	13	0.76	1.18
ENSMUSG00000082585				0.35	0.07	0.31	54	66	51	82	77	65	37	69	48	85	55	54	3.15	3.91
ENSMUSG00000025362	27370	Rps26	ribosomal protein S26	0.35	0	0.04	2259	2066	1674	3035	2588	2095	1546	2160	1579	3138	1844	1740	300.7	366.81	3010	Ribosome - Mus musculus (mouse)
ENSMUSG00000033352	26398	Map2k4	mitogen-activated protein kinase kinase 4	0.35	0	0.01	639	611	649	764	894	782	437	639	612	790	637	650	11.55	14.07	04010;04012;04620;04664;04912;05142	MAPK signaling pathway - Mus musculus (mouse);ErbB signaling pathway - Mus musculus (mouse);Toll-like receptor signaling pathway - Mus musculus (mouse);Fc epsilon RI signaling pathway - Mus musculus (mouse);GnRH signaling pathway - Mus musculus (mouse);Chagas disease (American trypanosomiasis) - Mus musculus (mouse)
ENSMUSG00000053012	57896	Krcc1	lysine-rich coiled-coil 1	0.35	0.02	0.14	538	553	458	640	823	545	368	578	432	662	586	453	19.88	24.38
ENSMUSG00000064358	17710	COX3	cytochrome c oxidase subunit III	0.35	0.15	0.47	33118	23338	18202	34616	40448	25088	22666	24400	17168	35795	28817	20840	2125.67	2708.09	00190;01100;04260;05010;05012;05016	Oxidative phosphorylation - Mus musculus (mouse);Metabolic pathways - Mus musculus (mouse);Cardiac muscle contraction - Mus musculus (mouse);Alzheimer's disease - Mus musculus (mouse);Parkinson's disease - Mus musculus (mouse);Huntington's disease - Mus musculus (mouse)
ENSMUSG00000072571	619301	Tmem253	transmembrane protein 253	0.35	0.04	0.23	76	75	82	102	91	108	52	78	77	105	65	90	4.26	5.24
ENSMUSG00000016946	69259	Kctd5	potassium channel tetramerisation domain containing 5	0.35	0	0.01	440	461	476	513	633	631	301	482	449	530	451	524	12.68	15.52
ENSMUSG00000051735	320435	Rinl	Ras and Rab interactor-like	0.35	0.14	0.45	28	57	32	51	52	57	19	60	30	53	37	47	0.92	1.19
ENSMUSG00000078234	242721	Klhdc7a	kelch domain containing 7A	0.35	0.27	0.62	6	6	3	10	11	4	4	6	3	10	8	3	0.06	0.09
ENSMUSG00000025887	12364	Casp12	caspase 12	0.35	0.03	0.19	148	125	110	129	178	190	101	131	104	133	127	158	3.24	4.01	04141;04210;05010;05014;05020	Protein processing in endoplasmic reticulum - Mus musculus (mouse);Apoptosis - Mus musculus (mouse);Alzheimer's disease - Mus musculus (mouse);Amyotrophic lateral sclerosis (ALS) - Mus musculus (mouse);Prion diseases - Mus musculus (mouse)
ENSMUSG00000007034	70129	Slc44a4	solute carrier family 44, member 4	0.35	0	0	1771	1791	1721	2095	2570	2110	1212	1872	1623	2166	1831	1753	38.85	47.2
ENSMUSG00000041453	19933	Rpl21	ribosomal protein L21	0.35	0	0.04	2113	1873	1785	2950	2385	2083	1446	1958	1684	3050	1699	1730	69.74	84.96	3010	Ribosome - Mus musculus (mouse)
ENSMUSG00000007030	27762	Vwa7	von Willebrand factor A domain containing 7	0.35	0.28	0.63	10	5	3	9	7	12	7	5	3	9	5	10	0.09	0.14
ENSMUSG00000030055	69834	Rab43	RAB43, member RAS oncogene family	0.35	0	0.01	422	464	407	597	575	490	289	485	384	617	410	407	6.31	7.68
ENSMUSG00000025037	17161	Maoa	monoamine oxidase A	0.35	0	0.05	6485	5199	5039	7599	8549	5381	4438	5435	4753	7858	6091	4470	89.9	109.54	00260;00330;00340;00350;00360;00380;00982;01100	Glycine, serine and threonine metabolism - Mus musculus (mouse);Arginine and proline metabolism - Mus musculus (mouse);Histidine metabolism - Mus musculus (mouse);Tyrosine metabolism - Mus musculus (mouse);Phenylalanine metabolism - Mus musculus (mouse);Tryptophan metabolism - Mus musculus (mouse);Drug metabolism - cytochrome P450 - Mus musculus (mouse);Metabolic pathways - Mus musculus (mouse)
ENSMUSG00000018920	66102	Cxcl16	chemokine (C-X-C motif) ligand 16	0.35	0.01	0.11	184	188	193	247	226	256	126	197	182	255	161	213	4.71	5.77	04060;04062	Cytokine-cytokine receptor interaction - Mus musculus (mouse);Chemokine signaling pathway - Mus musculus (mouse)
ENSMUSG00000038781	106766	Stap2	signal transducing adaptor family member 2	0.35	0	0.01	415	416	397	514	512	549	284	435	374	531	365	456	18.49	22.54
ENSMUSG00000002109	107986	Ddb2	damage specific DNA binding protein 2	0.35	0.18	0.52	23	25	21	25	41	30	16	26	20	26	29	25	0.68	0.89	03420;04115;04120	Nucleotide excision repair - Mus musculus (mouse);p53 signaling pathway - Mus musculus (mouse);Ubiquitin mediated proteolysis - Mus musculus (mouse)
ENSMUSG00000051969	239081	Tlr11	toll-like receptor 11	0.35	0.19	0.53	23	32	18	32	41	29	16	33	17	33	29	24	0.51	0.67	5145	Toxoplasmosis - Mus musculus (mouse)
ENSMUSG00000022686	108105	B3gnt5	UDP-GlcNAc:betaGal beta-1,3-N-acetylglucosaminyltransferase 5	0.35	0.03	0.18	148	139	142	176	191	187	101	145	134	182	136	155	1.97	2.42	00601;01100	Glycosphingolipid biosynthesis - lacto and neolacto series - Mus musculus (mouse);Metabolic pathways - Mus musculus (mouse)
ENSMUSG00000039195	73737	1110008P14Rik	RIKEN cDNA 1110008P14 gene	0.35	0.09	0.37	39	42	46	51	52	65	27	44	43	53	37	54	1.09	1.37
ENSMUSG00000094091				0.35	0.14	0.45	50	29	25	44	59	33	34	30	24	46	42	27	7.08	8.8
ENSMUSG00000048521	80901	Cxcr6	chemokine (C-X-C motif) receptor 6	0.35	0.16	0.49	28	24	27	29	44	34	19	25	25	30	31	28	0.93	1.19	04060;04062	Cytokine-cytokine receptor interaction - Mus musculus (mouse);Chemokine signaling pathway - Mus musculus (mouse)
ENSMUSG00000028518	108079	Prkaa2	protein kinase, AMP-activated, alpha 2 catalytic subunit	0.35	0.01	0.09	685	707	645	843	999	786	469	739	608	872	712	653	5.74	7.02	04140;04150;04910;04920;05410	Regulation of autophagy - Mus musculus (mouse);mTOR signaling pathway - Mus musculus (mouse);Insulin signaling pathway - Mus musculus (mouse);Adipocytokine signaling pathway - Mus musculus (mouse);Hypertrophic cardiomyopathy (HCM) - Mus musculus (mouse)
ENSMUSG00000032515	215418	Csrnp1	cysteine-serine-rich nuclear protein 1	0.35	0.09	0.35	60	54	55	62	79	81	41	56	52	64	56	67	1.32	1.65
ENSMUSG00000024747	26358	Aldh1a7	aldehyde dehydrogenase family 1, subfamily A7	0.35	0.1	0.39	41	35	41	59	66	31	28	37	39	61	47	26	1.28	1.6	00830;01100	Retinol metabolism - Mus musculus (mouse);Metabolic pathways - Mus musculus (mouse)
ENSMUSG00000084610				0.35	0.19	0.53	44	44	72	128	42	45	30	46	68	132	30	37	22.85	28.76
ENSMUSG00000026197	68818	Zfand2b	zinc finger, AN1 type domain 2B	0.35	0.02	0.16	113	100	110	164	128	122	77	105	104	170	91	101	5.52	6.69
ENSMUSG00000036353	70839	P2ry12	purinergic receptor P2Y, G-protein coupled 12	0.35	0.23	0.58	26	11	15	21	21	29	18	12	14	22	15	24	0.5	0.65
ENSMUSG00000038010	76138	Ccdc138	coiled-coil domain containing 138	0.35	0.23	0.58	18	11	16	26	25	11	12	12	15	27	18	9	0.41	0.54
ENSMUSG00000009772	74137	Nuak2	NUAK family, SNF1-like kinase, 2	0.35	0.02	0.14	167	187	165	257	247	169	114	196	156	266	176	140	3.76	4.59
ENSMUSG00000096844				0.35	0.28	0.63	19	45	57	77	76	47	13	47	54	80	54	39	7.93	12.22
ENSMUSG00000056144	94094	Trim34a	tripartite motif-containing 34A	0.35	0.11	0.4	38	36	49	55	49	58	26	38	46	57	35	48	1.07	1.34
ENSMUSG00000023017	11419	Asic1	acid-sensing (proton-gated) ion channel 1	0.35	0.22	0.57	15	13	21	25	17	25	10	14	20	26	12	21	0.29	0.38
ENSMUSG00000096976				0.35	0.27	0.62	15	8	7	7	21	16	10	8	7	7	15	13	0.43	0.6
ENSMUSG00000029700	55961	Slc13a1	solute carrier family 13 (sodium/sulfate symporters), member 1	0.35	0.21	0.56	142	144	191	202	175	280	97	151	180	209	125	233	3.42	4.49
ENSMUSG00000041135	192656	Ripk2	receptor (TNFRSF)-interacting serine-threonine kinase 2	0.35	0.01	0.1	145	165	171	197	219	206	99	172	161	204	156	171	3.85	4.73	04621;04722	NOD-like receptor signaling pathway - Mus musculus (mouse);Neurotrophin signaling pathway - Mus musculus (mouse)
ENSMUSG00000036752	227613	Tubb4b	tubulin, beta 4B class IVB	0.35	0	0	1888	1815	1724	2510	2284	2143	1292	1898	1626	2595	1627	1780	76.25	92.43	04145;04540	Phagosome - Mus musculus (mouse);Gap junction - Mus musculus (mouse)
ENSMUSG00000034308	74032	Sdr42e1	short chain dehydrogenase/reductase family 42E, member 1	0.35	0.02	0.16	121	109	99	161	147	114	83	114	93	166	105	95	2.57	3.13
ENSMUSG00000014313	12864	Cox6c	cytochrome c oxidase subunit VIc	0.35	0.01	0.11	1528	1286	1230	2078	1660	1469	1046	1345	1160	2149	1183	1220	29.84	36.45	00190;01100;04260;05010;05012;05016	Oxidative phosphorylation - Mus musculus (mouse);Metabolic pathways - Mus musculus (mouse);Cardiac muscle contraction - Mus musculus (mouse);Alzheimer's disease - Mus musculus (mouse);Parkinson's disease - Mus musculus (mouse);Huntington's disease - Mus musculus (mouse)
ENSMUSG00000092680	100216533	Snord55	small nucleolar RNA, C/D box 55	0.35	0.13	0.44	54	29	60	75	46	65	37	30	57	78	33	54	40.7	50.51
ENSMUSG00000076934				0.35	0.14	0.46	184	230	175	256	253	277	126	240	165	265	180	230	37.7	47.8
ENSMUSG00000076677				0.35	0.28	0.63	53	34	94	56	84	143	36	36	89	58	60	119	11.51	17.17
ENSMUSG00000087022	329160	9130024F11Rik	RIKEN cDNA 9130024F11 gene	0.35	0.2	0.54	34	16	29	27	41	39	23	17	27	28	29	32	1.44	1.86
ENSMUSG00000042901	108909	Aida	axin interactor, dorsalization associated	0.35	0.01	0.09	178	152	162	177	227	230	122	159	153	183	162	191	3.36	4.11
ENSMUSG00000030431	664968	Tmem238	transmembrane protein 238	0.35	0.04	0.22	75	91	106	117	126	112	51	95	100	121	90	93	4.58	5.66
ENSMUSG00000001891	216558	Ugp2	UDP-glucose pyrophosphorylase 2	0.35	0	0.03	1091	1006	934	1183	1493	1215	747	1052	881	1223	1064	1009	25.35	30.86	00040;00052;00500;00520;01100	Pentose and glucuronate interconversions - Mus musculus (mouse);Galactose metabolism - Mus musculus (mouse);Starch and sucrose metabolism - Mus musculus (mouse);Amino sugar and nucleotide sugar metabolism - Mus musculus (mouse);Metabolic pathways - Mus musculus (mouse)
ENSMUSG00000020986	20334	Sec23a	SEC23 homolog A, COPII coat complex component	0.35	0	0	798	826	744	1022	1065	943	546	864	702	1057	759	783	12.95	15.7	4141	Protein processing in endoplasmic reticulum - Mus musculus (mouse)
ENSMUSG00000036114	69961	Rpp25l	ribonuclease P/MRP 25 subunit-like	0.35	0.13	0.44	48	34	40	56	63	42	33	36	38	58	45	35	3.22	4	03008;03013	Ribosome biogenesis in eukaryotes - Mus musculus (mouse);RNA transport - Mus musculus (mouse)
ENSMUSG00000001281	16421	Itgb7	integrin beta 7	0.35	0.03	0.18	86	108	87	124	104	137	59	113	82	128	74	114	2.37	2.92	04510;04512;04514;04672;04810;05410;05412;05414	Focal adhesion - Mus musculus (mouse);ECM-receptor interaction - Mus musculus (mouse);Cell adhesion molecules (CAMs) - Mus musculus (mouse);Intestinal immune network for IgA production - Mus musculus (mouse);Regulation of actin cytoskeleton - Mus musculus (mouse);Hypertrophic cardiomyopathy (HCM) - Mus musculus (mouse);Arrhythmogenic right ventricular cardiomyopathy (ARVC) - Mus musculus (mouse);…
ENSMUSG00000001983	70207	Taco1	translational activator of mitochondrially encoded cytochrome c oxidase I	0.35	0.04	0.24	85	91	88	137	101	101	58	95	83	142	72	84	4.29	5.23
ENSMUSG00000005583	17260	Mef2c	myocyte enhancer factor 2C	0.35	0	0.05	275	275	225	313	376	307	188	288	212	324	268	255	2.7	3.3	4010	MAPK signaling pathway - Mus musculus (mouse)
ENSMUSG00000022650	57263	Retnlb	resistin like beta	0.35	0	0	1748	1605	1836	2161	2055	2406	1196	1678	1732	2235	1464	1999	167.8	203.62
ENSMUSG00000028048	14466	Gba	glucosidase, beta, acid	0.35	0	0	424	427	389	570	508	500	290	446	367	589	362	415	14.36	17.34	00511;00600;01100;04142	Other glycan degradation - Mus musculus (mouse);Sphingolipid metabolism - Mus musculus (mouse);Metabolic pathways - Mus musculus (mouse);Lysosome - Mus musculus (mouse)
ENSMUSG00000064168	319182	Hist1h2bh	histone cluster 1, H2bh	0.35	0.08	0.34	190	233	206	397	226	195	130	244	194	411	161	162	32.46	39.84	5322	Systemic lupus erythematosus - Mus musculus (mouse)
ENSMUSG00000040247	108995	Tbc1d10c	TBC1 domain family, member 10c	0.35	0.16	0.49	26	37	20	34	38	42	18	39	19	35	27	35	1.07	1.38
ENSMUSG00000018846	211347	Pank3	pantothenate kinase 3	0.35	0.05	0.27	3577	3461	2945	4251	5141	3574	2448	3618	2778	4396	3663	2969	30.36	37.33	00770;01100	Pantothenate and CoA biosynthesis - Mus musculus (mouse);Metabolic pathways - Mus musculus (mouse)
ENSMUSG00000067344				0.35	0.1	0.39	58	71	50	104	67	61	40	74	47	108	48	51	8.06	9.93
ENSMUSG00000030707	12721	Coro1a	coronin, actin binding protein 1A	0.35	0.01	0.1	283	309	282	375	345	404	194	323	266	388	246	336	11.25	13.76	4145	Phagosome - Mus musculus (mouse)
ENSMUSG00000090293				0.35	0.27	0.62	12	22	16	17	20	34	8	23	15	18	14	28	0.5	0.68
ENSMUSG00000060509	23832	Xcr1	chemokine (C motif) receptor 1	0.35	0.11	0.39	51	51	33	61	53	61	35	53	31	63	38	51	0.68	0.84	04060;04062	Cytokine-cytokine receptor interaction - Mus musculus (mouse);Chemokine signaling pathway - Mus musculus (mouse)
ENSMUSG00000034427	217328	Myo15b	myosin XVB	0.35	0	0.01	3162	3144	2763	3839	4417	3330	2164	3287	2606	3970	3147	2766	28.08	33.97
ENSMUSG00000060600	13808	Eno3	enolase 3, beta muscle	0.35	0.18	0.52	161	65	72	143	182	79	110	68	68	148	130	66	4.23	5.47	00010;01100;03018	Glycolysis / Gluconeogenesis - Mus musculus (mouse);Metabolic pathways - Mus musculus (mouse);RNA degradation - Mus musculus (mouse)
ENSMUSG00000031879	68523	Fam96b	family with sequence similarity 96, member B	0.35	0.01	0.11	171	180	161	263	215	177	117	188	152	272	153	147	12.54	15.17
ENSMUSG00000028295	66291	Smim8	small integral membrane protein 8	0.35	0.05	0.25	88	78	54	100	107	77	60	82	51	103	76	64	5.27	6.43
ENSMUSG00000022671	72083	Mzt2	mitotic spindle organizing protein 2	0.34	0.14	0.45	25	41	33	53	42	37	17	43	31	55	30	31	2.15	2.72
ENSMUSG00000020271	103583	Fbxw11	F-box and WD-40 domain protein 11	0.34	0	0	447	446	473	549	598	598	306	466	446	568	426	497	7.64	9.27	04114;04120;04310;04340;04710	Oocyte meiosis - Mus musculus (mouse);Ubiquitin mediated proteolysis - Mus musculus (mouse);Wnt signaling pathway - Mus musculus (mouse);Hedgehog signaling pathway - Mus musculus (mouse);Circadian rhythm - Mus musculus (mouse)
ENSMUSG00000022657	84544	Cd96	CD96 antigen	0.34	0.15	0.47	28	30	31	40	49	30	19	31	29	41	35	25	0.91	1.15
ENSMUSG00000000915	29816	Hip1r	huntingtin interacting protein 1 related	0.34	0	0.01	310	337	369	434	387	477	212	352	348	449	276	396	5.21	6.32
ENSMUSG00000070498	208151	Tmem132b	transmembrane protein 132B	0.34	0.29	0.64	3	2	3	3	7	6	2	2	3	3	5	5	0.02	0.04
ENSMUSG00000056014	243308	A430033K04Rik	RIKEN cDNA A430033K04 gene	0.34	0.06	0.28	95	80	80	122	132	76	65	84	75	126	94	63	1.82	2.22
ENSMUSG00000047547	74325	Cltb	clathrin, light polypeptide (Lcb)	0.34	0	0	799	805	769	1088	1027	903	547	842	725	1125	732	750	16.8	20.23	04142;04144;05016;05100	Lysosome - Mus musculus (mouse);Endocytosis - Mus musculus (mouse);Huntington's disease - Mus musculus (mouse);Bacterial invasion of epithelial cells - Mus musculus (mouse)
ENSMUSG00000037710	52637	Cisd1	CDGSH iron sulfur domain 1	0.34	0.01	0.07	267	207	177	279	316	232	183	216	167	289	225	193	13.43	16.22
ENSMUSG00000060149	213811	BC002059	cDNA sequence BC002059	0.34	0.25	0.6	25	16	18	44	22	13	17	17	17	46	16	11	1.54	1.97
ENSMUSG00000056888	73690	Glipr1	GLI pathogenesis-related 1 (glioma)	0.34	0.09	0.37	51	44	43	68	45	65	35	46	41	70	32	54	2.63	3.21
ENSMUSG00000020973	109065	Dnaaf2	dynein, axonemal assembly factor 2	0.34	0.02	0.16	110	114	112	127	147	160	75	119	106	131	105	133	2.23	2.74
ENSMUSG00000027883	76123	Gpsm2	G-protein signalling modulator 2 (AGS3-like, C. elegans)	0.34	0	0.05	488	489	531	701	662	565	334	511	501	725	472	469	9.69	11.72
ENSMUSG00000034334	73942	Fam151b	family with sequence similarity 151, member B	0.34	0.22	0.56	9	20	17	21	25	19	6	21	16	22	18	16	0.75	1.01
ENSMUSG00000028894	16330	Inpp5b	inositol polyphosphate-5-phosphatase B	0.34	0.01	0.12	187	254	188	258	271	284	128	266	177	267	193	236	3.69	4.53	00562;01100;04070	Inositol phosphate metabolism - Mus musculus (mouse);Metabolic pathways - Mus musculus (mouse);Phosphatidylinositol signaling system - Mus musculus (mouse)
ENSMUSG00000093838				0.34	0.13	0.44	32	43	43	59	49	49	22	45	41	61	35	41	7.64	9.59
ENSMUSG00000090231	14962	Cfb	complement factor B	0.34	0.15	0.47	51	36	39	48	53	64	35	38	37	50	38	53	1.03	1.29	04610;05150	Complement and coagulation cascades - Mus musculus (mouse);Staphylococcus aureus infection - Mus musculus (mouse)
ENSMUSG00000003198	224893	Zfp959	zinc finger protein 959	0.34	0.21	0.56	18	19	18	20	25	30	12	20	17	21	18	25	0.76	1
ENSMUSG00000028426	19359	Rad23b	RAD23 homolog B, nucleotide excision repair protein	0.34	0	0	931	928	834	1205	1138	1074	637	970	787	1246	811	892	15.87	19.1	03420;04141	Nucleotide excision repair - Mus musculus (mouse);Protein processing in endoplasmic reticulum - Mus musculus (mouse)
ENSMUSG00000019699	23797	Akt3	thymoma viral proto-oncogene 3	0.34	0	0.03	319	307	301	361	369	453	218	321	284	373	263	376	4.24	5.16	04010;04012;04062;04150;04210;04370;04380;04510;04530;04620;04630;04660;04662;04664;04666;04722;04910;04914;04920;04973;05142;05145;05160;05200;05210;05211;05212;05213;05214;05215;05218;05220;05221;05222;05223	MAPK signaling pathway - Mus musculus (mouse);ErbB signaling pathway - Mus musculus (mouse);Chemokine signaling pathway - Mus musculus (mouse);mTOR signaling pathway - Mus musculus (mouse);Apoptosis - Mus musculus (mouse);VEGF signaling pathway - Mus musculus (mouse);Osteoclast differentiation - Mus musculus (mouse);Focal adhesion - Mus musculus (mouse);Tight junction - Mus musculus (mouse);Toll-…
ENSMUSG00000015247	66536	Nipsnap3b	nipsnap homolog 3B (C. elegans)	0.34	0	0.05	197	196	195	255	268	229	135	205	184	264	191	190	8.52	10.31
ENSMUSG00000061887	72475	Ssbp3	single-stranded DNA binding protein 3	0.34	0	0.01	396	371	325	477	456	451	271	388	307	493	325	375	7.67	9.24
ENSMUSG00000069516	17105	Lyz2	lysozyme 2	0.34	0	0.02	2427	2819	2597	3199	3137	3667	1661	2947	2449	3308	2235	3046	139.35	168.86	4970	Salivary secretion - Mus musculus (mouse)
ENSMUSG00000072115	11727	Ang	angiogenin, ribonuclease, RNase A family, 5	0.34	0.21	0.56	20	10	23	28	28	16	14	10	22	29	20	13	1.09	1.39
ENSMUSG00000029465	56378	Arpc3	actin related protein 2/3 complex, subunit 3	0.34	0	0.02	1340	1278	1137	1841	1624	1315	917	1336	1072	1904	1157	1092	93.69	112.98	04666;04810;05100	Fc gamma R-mediated phagocytosis - Mus musculus (mouse);Regulation of actin cytoskeleton - Mus musculus (mouse);Bacterial invasion of epithelial cells - Mus musculus (mouse)
ENSMUSG00000032120	71764	C2cd2l	C2 calcium-dependent domain containing 2-like	0.34	0.02	0.13	165	209	177	258	213	237	113	219	167	267	152	197	2.86	3.49
ENSMUSG00000024145	18701	Pigf	phosphatidylinositol glycan anchor biosynthesis, class F	0.34	0.13	0.44	29	40	30	41	51	42	20	42	28	42	36	35	2.26	2.87	00563;01100	Glycosylphosphatidylinositol(GPI)-anchor biosynthesis - Mus musculus (mouse);Metabolic pathways - Mus musculus (mouse)
ENSMUSG00000096672				0.34	0.29	0.64	79	89	43	182	97	34	54	93	41	188	69	28	13.48	18.73
ENSMUSG00000078954	73167	Arhgap8	Rho GTPase activating protein 8	0.34	0.12	0.43	45	46	27	48	62	45	31	48	25	50	44	37	1.08	1.34
ENSMUSG00000031937	69137	Vstm5	V-set and transmembrane domain containing 5	0.34	0.26	0.61	10	3	6	12	7	10	7	3	6	12	5	8	0.22	0.31
ENSMUSG00000027076	30059	Timm10	translocase of inner mitochondrial membrane 10	0.34	0.11	0.41	51	54	48	60	73	67	35	56	45	62	52	56	4.96	6.19
ENSMUSG00000050379	56526	38961	septin 6	0.34	0.01	0.06	228	205	197	278	267	256	156	214	186	287	190	213	3.02	3.65
ENSMUSG00000017639	268451	Rab11fip4	RAB11 family interacting protein 4 (class II)	0.34	0.02	0.12	150	160	121	201	215	137	103	167	114	208	153	114	1.35	1.64	4144	Endocytosis - Mus musculus (mouse)
ENSMUSG00000020527	66196	Myo19	myosin XIX	0.34	0.01	0.09	215	170	197	258	261	220	147	178	186	267	186	183	2.44	2.94
ENSMUSG00000053318	74748	Slamf8	SLAM family member 8	0.34	0.18	0.52	50	36	24	45	46	52	34	38	23	47	33	43	1.21	1.5
ENSMUSG00000074093	75744	Svip	small VCP/p97-interacting protein	0.34	0.09	0.35	75	65	61	90	98	72	51	68	58	93	70	60	1.47	1.81	4141	Protein processing in endoplasmic reticulum - Mus musculus (mouse)
ENSMUSG00000032526	26901	Deb1	differentially expressed in B16F10 1	0.34	0.16	0.49	39	27	33	51	39	37	27	28	31	53	28	31	4.29	5.26
ENSMUSG00000046062	108954	Ppp1r15b	protein phosphatase 1, regulatory (inhibitor) subunit 15b	0.34	0	0	1651	1651	1570	2074	2213	1895	1130	1726	1481	2145	1577	1574	19.56	23.52
ENSMUSG00000025871	97820	4833439L19Rik	RIKEN cDNA 4833439L19 gene	0.34	0	0	902	919	788	1149	1176	987	617	961	743	1188	838	820	21.47	25.84
ENSMUSG00000027164	22034	Traf6	TNF receptor-associated factor 6	0.34	0	0.03	317	277	316	347	393	419	217	290	298	359	280	348	3.31	4.01	04010;04120;04144;04380;04620;04621;04622;04722;05140;05142;05145;05160;05200;05222	MAPK signaling pathway - Mus musculus (mouse);Ubiquitin mediated proteolysis - Mus musculus (mouse);Endocytosis - Mus musculus (mouse);Osteoclast differentiation - Mus musculus (mouse);Toll-like receptor signaling pathway - Mus musculus (mouse);NOD-like receptor signaling pathway - Mus musculus (mouse);RIG-I-like receptor signaling pathway - Mus musculus (mouse);Neurotrophin signaling pathway - M…
ENSMUSG00000076646				0.34	0.29	0.64	9	11	4	8	13	16	6	11	4	8	9	13	1.54	2.26
ENSMUSG00000078435	216177	AU041133	expressed sequence AU041133	0.34	0.24	0.59	16	15	14	18	24	20	11	16	13	19	17	17	0.68	0.89
ENSMUSG00000045216	50785	Hs6st1	heparan sulfate 6-O-sulfotransferase 1	0.34	0	0.01	431	504	476	539	627	639	295	527	449	557	447	531	8.54	10.36	534	Glycosaminoglycan biosynthesis - heparan sulfate / heparin - Mus musculus (mouse)
ENSMUSG00000027374	77721	Mrps5	mitochondrial ribosomal protein S5	0.34	0	0.01	428	420	393	526	592	461	293	439	371	544	422	383	6.22	7.49
ENSMUSG00000024845				0.34	0.01	0.08	158	155	142	191	209	181	108	162	134	198	149	150	2.76	3.34
ENSMUSG00000031112	70415	Stk26	serine/threonine kinase 26	0.34	0.17	0.51	18	33	34	31	39	46	12	34	32	32	28	38	0.52	0.68
ENSMUSG00000062691	68554	Cebpzos	CCAAT/enhancer binding protein (C/EBP), zeta, opposite strand	0.34	0.09	0.36	51	51	50	82	51	61	35	53	47	85	36	51	2.27	2.76
ENSMUSG00000093661	66892	Eif4e3	eukaryotic translation initiation factor 4E member 3	0.34	0.02	0.15	140	188	128	188	187	214	96	197	121	194	133	178	4.08	5
ENSMUSG00000026672	71648	Optn	optineurin	0.34	0	0.04	424	358	369	547	514	396	290	374	348	566	366	329	9.87	11.84
ENSMUSG00000021287	74335	Xrcc3	X-ray repair complementing defective repair in Chinese hamster cells 3	0.34	0.18	0.52	38	32	25	48	35	41	26	33	24	50	25	34	0.88	1.1	3440	Homologous recombination - Mus musculus (mouse)
ENSMUSG00000061411	329540	Nol4l	nucleolar protein 4-like	0.34	0	0.01	456	497	490	599	622	619	312	520	462	619	443	514	5.07	6.13
ENSMUSG00000023078	55985	Cxcl13	chemokine (C-X-C motif) ligand 13	0.34	0.04	0.21	168	157	106	203	184	163	115	164	100	210	131	135	8.23	9.98	04060;04062	Cytokine-cytokine receptor interaction - Mus musculus (mouse);Chemokine signaling pathway - Mus musculus (mouse)
ENSMUSG00000042474	69169	Fcmr	Fc fragment of IgM receptor	0.34	0.1	0.38	37	53	47	65	62	54	25	55	44	67	44	45	1.91	2.41
ENSMUSG00000027487	66971	Cdk5rap1	CDK5 regulatory subunit associated protein 1	0.34	0.05	0.26	80	77	69	112	100	78	55	81	65	116	71	65	2.36	2.85
ENSMUSG00000009248	17173	Ascl2	achaete-scute family bHLH transcription factor 2	0.34	0.24	0.59	16	19	8	17	35	11	11	20	8	18	25	9	0.61	0.83
ENSMUSG00000051065	239796	Mb21d2	Mab-21 domain containing 2	0.34	0.04	0.21	107	101	87	122	133	123	73	106	82	126	95	102	2.15	2.61
ENSMUSG00000063229	16828	Ldha	lactate dehydrogenase A	0.34	0	0	5152	5391	5267	6416	6625	6979	3526	5636	4968	6635	4720	5797	201.24	241.96	00010;00270;00620;00640;01100	Glycolysis / Gluconeogenesis - Mus musculus (mouse);Cysteine and methionine metabolism - Mus musculus (mouse);Pyruvate metabolism - Mus musculus (mouse);Propanoate metabolism - Mus musculus (mouse);Metabolic pathways - Mus musculus (mouse)
ENSMUSG00000005447	18476	Pafah1b3	platelet-activating factor acetylhydrolase, isoform 1b, subunit 3	0.34	0.01	0.09	304	272	259	414	341	302	208	284	244	428	243	251	16.92	20.33	00565;01100	Ether lipid metabolism - Mus musculus (mouse);Metabolic pathways - Mus musculus (mouse)
ENSMUSG00000027737	26570	Slc7a11	solute carrier family 7 (cationic amino acid transporter, y+ system), member 11	0.34	0.01	0.12	278	260	272	322	321	389	190	272	257	333	229	323	1.97	2.39
ENSMUSG00000025190	14718	Got1	glutamic-oxaloacetic transaminase 1, soluble	0.34	0	0.04	329	298	258	393	371	356	225	312	243	406	264	296	9.64	11.59	00250;00270;00330;00350;00360;00400;01100	Alanine, aspartate and glutamate metabolism - Mus musculus (mouse);Cysteine and methionine metabolism - Mus musculus (mouse);Arginine and proline metabolism - Mus musculus (mouse);Tyrosine metabolism - Mus musculus (mouse);Phenylalanine metabolism - Mus musculus (mouse);Phenylalanine, tyrosine and tryptophan biosynthesis - Mus musculus (mouse);Metabolic pathways - Mus musculus (mouse)
ENSMUSG00000026858	108958	Fam73b	family with sequence similarity 73, member B	0.34	0.01	0.1	136	137	120	172	160	167	93	143	113	178	114	139	2.46	2.97
ENSMUSG00000026452	20980	Syt2	synaptotagmin II	0.34	0.27	0.62	12	9	4	9	13	14	8	9	4	9	9	12	0.08	0.11
ENSMUSG00000037157	230828	Il22ra1	interleukin 22 receptor, alpha 1	0.34	0.03	0.18	186	168	134	207	227	189	127	176	126	214	162	157	4.25	5.16	04060;04630	Cytokine-cytokine receptor interaction - Mus musculus (mouse);Jak-STAT signaling pathway - Mus musculus (mouse)
ENSMUSG00000020621	105014	Rdh14	retinol dehydrogenase 14 (all-trans and 9-cis)	0.34	0.05	0.26	111	97	102	148	142	106	76	101	96	153	101	88	4.72	5.71
ENSMUSG00000020793	14428	Galr2	galanin receptor 2	0.34	0.27	0.62	4	6	3	10	6	7	3	6	3	10	4	6	0.15	0.25	4080	Neuroactive ligand-receptor interaction - Mus musculus (mouse)
ENSMUSG00000006494	228026	Pdk1	pyruvate dehydrogenase kinase, isoenzyme 1	0.34	0	0.02	377	395	360	453	487	502	258	413	340	468	347	417	4.91	5.93	04660;04664;04722;05145;05160	T cell receptor signaling pathway - Mus musculus (mouse);Fc epsilon RI signaling pathway - Mus musculus (mouse);Neurotrophin signaling pathway - Mus musculus (mouse);Toxoplasmosis - Mus musculus (mouse);Hepatitis C - Mus musculus (mouse)
ENSMUSG00000051504	233274	Siglech	sialic acid binding Ig-like lectin H	0.34	0.2	0.54	34	16	28	24	42	37	23	17	26	25	30	31	0.75	0.96
ENSMUSG00000038039	70297	Gcc2	GRIP and coiled-coil domain containing 2	0.34	0.09	0.36	1359	1098	975	1583	1531	1330	930	1148	920	1637	1091	1105	11.74	14.45
ENSMUSG00000022856	66664	Tmem41a	transmembrane protein 41a	0.34	0.05	0.27	83	93	64	87	132	94	57	97	60	90	94	78	3.96	4.89
ENSMUSG00000064925	104433	Snora62	small nucleolar RNA, H/ACA box 62	0.34	0.07	0.31	295	314	325	609	296	295	202	328	307	630	211	245	141.06	171.1
ENSMUSG00000038218				0.34	0.28	0.63	7	6	6	13	10	7	5	6	6	13	7	6	1.36	1.96
ENSMUSG00000054293	213438	A630033H20Rik	RIKEN cDNA A630033H20 gene	0.34	0.29	0.64	4	8	10	8	15	11	3	8	9	8	11	9	0.16	0.24
ENSMUSG00000071711	246221	Mpst	mercaptopyruvate sulfurtransferase	0.34	0.01	0.06	1014	813	758	1181	1246	857	694	850	715	1221	888	712	40.97	49.32	00270;01100;04122	Cysteine and methionine metabolism - Mus musculus (mouse);Metabolic pathways - Mus musculus (mouse);Sulfur relay system - Mus musculus (mouse)
ENSMUSG00000026087	107734	Mrpl30	mitochondrial ribosomal protein L30	0.34	0	0.03	348	330	277	401	437	373	238	345	261	415	311	310	22.09	26.6
ENSMUSG00000022013	66148	Dnajc15	DnaJ heat shock protein family (Hsp40) member C15	0.34	0.01	0.08	269	217	246	325	319	283	184	227	232	336	227	235	25.34	30.43
ENSMUSG00000042745	15901	Id1	inhibitor of DNA binding 1	0.34	0.02	0.15	146	160	160	220	194	182	100	167	151	227	138	151	9.04	10.92	4350	TGF-beta signaling pathway - Mus musculus (mouse)
ENSMUSG00000017747	80860	Ghdc	GH3 domain containing	0.34	0.05	0.25	91	64	86	103	98	105	62	67	81	106	70	87	2.19	2.65
ENSMUSG00000093178	266793	Snord87	small nucleolar RNA, C/D box 87	0.34	0.06	0.3	120	129	152	237	124	152	82	135	143	245	88	126	103.7	125.41
ENSMUSG00000052160	104759	Pld4	phospholipase D family, member 4	0.34	0.09	0.36	77	93	70	101	104	107	53	97	66	104	74	89	2.73	3.36
ENSMUSG00000015846	20181	Rxra	retinoid X receptor alpha	0.34	0	0.01	785	802	686	1013	1027	840	537	839	647	1048	732	698	10.4	12.49	03320;04920;04976;05160;05200;05216;05222;05223	PPAR signaling pathway - Mus musculus (mouse);Adipocytokine signaling pathway - Mus musculus (mouse);Bile secretion - Mus musculus (mouse);Hepatitis C - Mus musculus (mouse);Pathways in cancer - Mus musculus (mouse);Thyroid cancer - Mus musculus (mouse);Small cell lung cancer - Mus musculus (mouse);Non-small cell lung cancer - Mus musculus (mouse)
ENSMUSG00000020922	268490	Lsm12	LSM12 homolog	0.34	0	0.03	469	442	349	554	581	461	321	462	329	573	414	383	12.51	15.04
ENSMUSG00000034842	109979	Art3	ADP-ribosyltransferase 3	0.34	0.1	0.39	67	40	35	52	59	71	46	42	33	54	42	59	1.75	2.15
ENSMUSG00000084621				0.34	0.11	0.4	91	90	77	152	63	114	62	94	73	157	45	95	43.19	52.56
ENSMUSG00000022450	67130	Ndufa6	NADH dehydrogenase (ubiquinone) 1 alpha subcomplex, 6 (B14)	0.33	0.01	0.08	624	462	443	736	623	575	427	483	418	761	444	478	61.1	73.52	00190;01100;05010;05012;05016	Oxidative phosphorylation - Mus musculus (mouse);Metabolic pathways - Mus musculus (mouse);Alzheimer's disease - Mus musculus (mouse);Parkinson's disease - Mus musculus (mouse);Huntington's disease - Mus musculus (mouse)
ENSMUSG00000034422	547253	Parp14	poly (ADP-ribose) polymerase family, member 14	0.33	0.01	0.07	1710	1763	1506	1922	2145	2270	1170	1843	1420	1987	1528	1886	15.07	18.24
ENSMUSG00000044573	11431	Acp1	acid phosphatase 1, soluble	0.33	0.03	0.18	374	321	293	482	460	318	256	336	276	498	328	264	7.13	8.6	00740;04520	Riboflavin metabolism - Mus musculus (mouse);Adherens junction - Mus musculus (mouse)
ENSMUSG00000070284	331026	Gmppb	GDP-mannose pyrophosphorylase B	0.33	0.02	0.15	283	288	260	369	324	365	194	301	245	382	231	303	7.03	8.51	00051;00520;01100	Fructose and mannose metabolism - Mus musculus (mouse);Amino sugar and nucleotide sugar metabolism - Mus musculus (mouse);Metabolic pathways - Mus musculus (mouse)
ENSMUSG00000022534	54483	Mefv	Mediterranean fever	0.33	0.15	0.47	89	117	91	124	111	153	61	122	86	128	79	127	2.06	2.55	4621	NOD-like receptor signaling pathway - Mus musculus (mouse)
ENSMUSG00000030751	26440	Psma1	proteasome (prosome, macropain) subunit, alpha type 1	0.33	0	0.01	485	471	435	591	582	585	332	492	410	611	415	486	25.99	31.22	3050	Proteasome - Mus musculus (mouse)
ENSMUSG00000065701	19872	Rny1	RNA, Y1 small cytoplasmic, Ro-associated	0.33	0.27	0.62	16	28	21	31	25	36	11	29	20	32	18	30	13.1	17.65
ENSMUSG00000073702	114641	Rpl31	ribosomal protein L31	0.33	0.01	0.08	1064	899	771	1301	1196	974	728	940	727	1345	852	809	48.93	58.96	3010	Ribosome - Mus musculus (mouse)
ENSMUSG00000022208	319984	Jph4	junctophilin 4	0.33	0.29	0.64	9	3	10	12	11	8	6	3	9	12	8	7	0.11	0.15
ENSMUSG00000031583	22427	Wrn	Werner syndrome homolog (human)	0.33	0	0.04	377	346	334	429	494	419	258	362	315	444	352	348	3.72	4.48
ENSMUSG00000010755	27267	Cars	cysteinyl-tRNA synthetase	0.33	0.01	0.06	335	365	397	474	431	490	229	382	374	490	307	407	7.66	9.24	970	Aminoacyl-tRNA biosynthesis - Mus musculus (mouse)
ENSMUSG00000031897	19171	Psmb10	proteasome (prosome, macropain) subunit, beta type 10	0.33	0	0.05	507	481	416	572	609	598	347	503	392	592	434	497	24.79	29.89	3050	Proteasome - Mus musculus (mouse)
ENSMUSG00000097488				0.33	0.27	0.62	20	12	7	20	21	13	14	13	7	21	15	11	0.34	0.43
ENSMUSG00000037922	242248	Bank1	B cell scaffold protein with ankyrin repeats 1	0.33	0.02	0.17	165	144	133	199	197	166	113	151	125	206	140	138	3.05	3.68
ENSMUSG00000096433	240038	Gm4944	predicted gene 4944	0.33	0.07	0.32	77	93	69	110	114	85	53	97	65	114	81	71	1.1	1.35
ENSMUSG00000068101	66570	Cenpm	centromere protein M	0.33	0.16	0.48	35	49	37	62	49	48	24	51	35	64	35	40	2.27	2.82
ENSMUSG00000068290	77006	Ddrgk1	DDRGK domain containing 1	0.33	0.01	0.06	438	417	314	531	524	426	300	436	296	549	373	354	21.16	25.43
ENSMUSG00000021575	11624	Ahrr	aryl-hydrocarbon receptor repressor	0.33	0.15	0.47	42	24	31	43	45	39	29	25	29	44	32	32	0.43	0.53
ENSMUSG00000031843	68533	Mphosph6	M phase phosphoprotein 6	0.33	0.1	0.38	75	65	73	103	88	81	51	68	69	107	63	67	4.53	5.5	3018	RNA degradation - Mus musculus (mouse)
ENSMUSG00000029669	269831	Tspan12	tetraspanin 12	0.33	0.01	0.08	292	268	277	291	427	352	200	280	261	301	304	292	7.55	9.15
ENSMUSG00000005802	22785	Slc30a4	solute carrier family 30 (zinc transporter), member 4	0.33	0.01	0.12	796	757	708	881	1168	834	545	791	668	911	832	693	9.3	11.22
ENSMUSG00000015092	59022	Edf1	endothelial differentiation-related factor 1	0.33	0	0.01	611	564	452	754	622	671	418	590	426	780	443	557	40.05	47.96
ENSMUSG00000028673	71665	Fuca1	fucosidase, alpha-L- 1, tissue	0.33	0	0	1780	1654	1667	2256	2225	1954	1218	1729	1572	2333	1585	1623	45.35	54.24	00511;04142	Other glycan degradation - Mus musculus (mouse);Lysosome - Mus musculus (mouse)
ENSMUSG00000020081	21337	Tacr2	tachykinin receptor 2	0.33	0.09	0.37	48	42	45	57	58	60	33	44	42	59	41	50	1.34	1.65	04020;04080	Calcium signaling pathway - Mus musculus (mouse);Neuroactive ligand-receptor interaction - Mus musculus (mouse)
ENSMUSG00000026568	70456	Mpc2	mitochondrial pyruvate carrier 2	0.33	0	0.03	419	361	338	485	483	442	287	377	319	502	344	367	8.27	9.91
ENSMUSG00000016308	22209	Ube2a	ubiquitin-conjugating enzyme E2A	0.33	0.08	0.35	79	72	60	72	104	98	54	75	57	74	74	81	2.85	3.5	4120	Ubiquitin mediated proteolysis - Mus musculus (mouse)
ENSMUSG00000026594	78255	Ralgps2	Ral GEF with PH domain and SH3 binding motif 2	0.33	0	0	641	578	586	799	797	680	439	604	553	826	568	565	5.8	6.93
ENSMUSG00000006390	54325	Elovl1	elongation of very long chain fatty acids (FEN1/Elo2, SUR4/Elo3, yeast)-like 1	0.33	0.01	0.07	226	251	232	308	313	282	155	262	219	319	223	234	8.81	10.62
ENSMUSG00000032109	270151	Nlrx1	NLR family member X1	0.33	0.05	0.25	137	174	128	177	211	178	94	182	121	183	150	148	2.68	3.27	4622	RIG-I-like receptor signaling pathway - Mus musculus (mouse)
ENSMUSG00000073402	667977	Gm8909	predicted gene 8909	0.33	0.07	0.31	51	64	65	69	88	79	35	67	61	71	63	66	2.84	3.53
ENSMUSG00000043333	230726	Rhbdl2	rhomboid, veinlet-like 2 (Drosophila)	0.33	0.04	0.24	107	106	125	153	143	136	73	111	118	158	102	113	4.52	5.47
ENSMUSG00000071662	67710	Polr2g	polymerase (RNA) II (DNA directed) polypeptide G	0.33	0.09	0.36	57	74	78	106	77	87	39	77	74	110	55	72	5.43	6.64	00230;00240;01100;03020;05016	Purine metabolism - Mus musculus (mouse);Pyrimidine metabolism - Mus musculus (mouse);Metabolic pathways - Mus musculus (mouse);RNA polymerase - Mus musculus (mouse);Huntington's disease - Mus musculus (mouse)
ENSMUSG00000047260	66048	Emc6	ER membrane protein complex subunit 6	0.33	0.02	0.13	168	163	157	203	236	183	115	170	148	210	168	152	8.22	9.93
ENSMUSG00000035278	78670	Plekhj1	pleckstrin homology domain containing, family J member 1	0.33	0.07	0.32	58	68	60	92	73	75	40	71	57	95	52	62	3.34	4.05
ENSMUSG00000043858				0.33	0	0.04	295	370	329	426	467	374	202	387	310	441	333	311	8.23	9.92
ENSMUSG00000073775	100087	Kti12	KTI12 homolog, chromatin associated	0.33	0.1	0.39	41	61	55	66	67	73	28	64	52	68	48	61	2.28	2.83
ENSMUSG00000043311	114585	D17H6S53E	DNA segment, Chr 17, human D6S53E	0.33	0	0.04	213	219	224	296	279	255	146	229	211	306	199	212	6.89	8.25
ENSMUSG00000023909	76498	Paqr4	progestin and adipoQ receptor family member IV	0.33	0	0.03	567	505	494	741	674	561	388	528	466	766	480	466	14.01	16.75
ENSMUSG00000030091	54563	Nup210	nucleoporin 210	0.33	0	0.05	297	287	264	343	375	356	203	300	249	355	267	296	2.7	3.25	3013	RNA transport - Mus musculus (mouse)
ENSMUSG00000031828	234796	Klhl36	kelch-like 36	0.33	0.2	0.54	22	19	24	32	31	24	15	20	23	33	22	20	0.69	0.86
ENSMUSG00000037818	269423	Abhd18	abhydrolase domain containing 18	0.33	0.08	0.34	73	68	66	80	105	82	50	71	62	83	75	68	1.04	1.28
ENSMUSG00000028965	21942	Tnfrsf9	tumor necrosis factor receptor superfamily, member 9	0.33	0.21	0.56	35	40	43	48	59	51	24	42	41	50	42	42	1.26	1.59	4060	Cytokine-cytokine receptor interaction - Mus musculus (mouse)
ENSMUSG00000000339	66368	Rtca	RNA 3'-terminal phosphate cyclase	0.33	0.02	0.15	142	138	116	176	166	159	97	144	109	182	118	132	5.56	6.69
ENSMUSG00000055415	319767	Atp10b	ATPase, class V, type 10B	0.33	0	0	2613	2725	2664	3067	3644	3397	1788	2849	2513	3171	2596	2822	26.35	31.57
ENSMUSG00000038646	67148	Fam103a1	family with sequence similarity 103, member A1	0.33	0.03	0.19	129	143	134	187	180	152	88	150	126	193	128	126	6.28	7.59
ENSMUSG00000025213	107250	Kazald1	Kazal-type serine peptidase inhibitor domain 1	0.33	0.31	0.66	1	1	6	10	4	2	1	1	6	10	3	2	0.12	0.21
ENSMUSG00000037999	212285	Arap2	ArfGAP with RhoGAP domain, ankyrin repeat and PH domain 2	0.33	0	0.05	1227	1284	1232	1492	1719	1531	840	1342	1162	1543	1225	1272	11.39	13.68	4144	Endocytosis - Mus musculus (mouse)
ENSMUSG00000027679	67713	Dnajc19	DnaJ heat shock protein family (Hsp40) member C19	0.33	0.05	0.25	137	119	140	207	143	150	94	124	132	214	102	125	3.56	4.27
ENSMUSG00000027835	56426	Pdcd10	programmed cell death 10	0.33	0.02	0.13	297	298	227	356	383	305	203	312	214	368	273	253	9.56	11.52
ENSMUSG00000035948	380660	Acss3	acyl-CoA synthetase short-chain family member 3	0.33	0.23	0.58	16	26	24	31	31	29	11	27	23	32	22	24	0.6	0.77	00640;01100	Propanoate metabolism - Mus musculus (mouse);Metabolic pathways - Mus musculus (mouse)
ENSMUSG00000024792	81909	Zfpl1	zinc finger like protein 1	0.33	0.06	0.29	61	81	74	105	93	82	42	85	70	109	66	68	3.8	4.63
ENSMUSG00000020225	68212	Tmbim4	transmembrane BAX inhibitor motif containing 4	0.33	0.02	0.14	295	272	231	352	387	273	202	284	218	364	276	227	19.79	23.78
ENSMUSG00000008193	272382	Spib	Spi-B transcription factor (Spi-1/PU.1 related)	0.33	0.09	0.36	42	56	45	66	56	65	29	59	42	68	40	54	1.14	1.41
ENSMUSG00000024953	54683	Prdx5	peroxiredoxin 5	0.33	0	0	1043	1047	983	1357	1335	1181	714	1095	927	1403	951	981	37.8	45.14	4146	Peroxisome - Mus musculus (mouse)
ENSMUSG00000027763	56758	Mbnl1	muscleblind-like 1 (Drosophila)	0.33	0	0.01	2148	1938	1754	2403	2630	2334	1470	2026	1654	2485	1874	1939	23.46	28.12
ENSMUSG00000081453				0.33	0.29	0.64	9	16	16	32	15	11	6	17	15	33	11	9	0.67	0.89
ENSMUSG00000054716	244216	Zfp771	zinc finger protein 771	0.33	0.23	0.58	16	18	14	22	22	20	11	19	13	23	16	17	0.88	1.13
ENSMUSG00000029273	53315	Sult1d1	sulfotransferase family 1D, member 1	0.33	0.16	0.49	2426	1478	1247	1973	3112	1679	1660	1545	1176	2040	2217	1395	47.44	59.2
ENSMUSG00000064351	17708	COX1	cytochrome c oxidase subunit I	0.33	0.09	0.37	191878	155045	131266	218202	236804	161331	131320	162097	123808	225635	168712	134015	6926.1	8464.87	00190;01100;04260;05010;05012;05016	Oxidative phosphorylation - Mus musculus (mouse);Metabolic pathways - Mus musculus (mouse);Cardiac muscle contraction - Mus musculus (mouse);Alzheimer's disease - Mus musculus (mouse);Parkinson's disease - Mus musculus (mouse);Huntington's disease - Mus musculus (mouse)
ENSMUSG00000084980	74045	Slc36a1os	solute carrier family 36 (proton/amino acid symporter), member 1, opposite strand	0.33	0.23	0.59	18	20	21	21	20	39	12	21	20	22	14	32	0.74	0.96
ENSMUSG00000029413	67111	Naaa	N-acylethanolamine acid amidase	0.33	0	0.05	276	299	291	360	365	373	189	313	274	372	260	310	8.07	9.7
ENSMUSG00000076618				0.33	0.31	0.65	1	17	7	14	20	8	1	18	7	14	14	7	11	16.28
ENSMUSG00000023345	70235	Poc1a	POC1 centriolar protein A	0.33	0.09	0.36	47	73	72	85	87	78	32	76	68	88	62	65	2.53	3.12
ENSMUSG00000037944	12775	Ccr7	chemokine (C-C motif) receptor 7	0.33	0.21	0.55	19	26	20	31	21	35	13	27	19	32	15	29	0.74	0.94	04060;04062	Cytokine-cytokine receptor interaction - Mus musculus (mouse);Chemokine signaling pathway - Mus musculus (mouse)
ENSMUSG00000078974	20335	Sec61g	SEC61, gamma subunit	0.33	0	0.03	272	275	297	380	323	360	186	288	280	393	230	299	10.2	12.18	03060;04141;04145	Protein export - Mus musculus (mouse);Protein processing in endoplasmic reticulum - Mus musculus (mouse);Phagosome - Mus musculus (mouse)
ENSMUSG00000040659	27984	Efhd2	EF hand domain containing 2	0.33	0	0.02	1043	1106	957	1427	1193	1295	714	1156	903	1476	850	1076	29.3	35.08
ENSMUSG00000026641	22278	Usf1	upstream transcription factor 1	0.33	0.01	0.07	207	202	187	261	262	229	142	211	176	270	187	190	6.17	7.39
ENSMUSG00000030651	11872	Art2b	ADP-ribosyltransferase 2b	0.33	0.22	0.56	19	33	18	36	24	35	13	35	17	37	17	29	1.82	2.32
ENSMUSG00000000791	16161	Il12rb1	interleukin 12 receptor, beta 1	0.33	0.31	0.66	10	8	7	13	14	10	7	8	7	13	10	8	0.2	0.27	04060;04630	Cytokine-cytokine receptor interaction - Mus musculus (mouse);Jak-STAT signaling pathway - Mus musculus (mouse)
ENSMUSG00000074519	626848	Etohi1	ethanol induced 1	0.33	0.17	0.51	42	33	42	55	51	46	29	34	40	57	36	38	1.86	2.28
ENSMUSG00000026707	74455	Nsun6	NOL1/NOP2/Sun domain family member 6	0.33	0.12	0.43	53	58	55	54	70	93	36	61	52	56	50	77	1.29	1.6
ENSMUSG00000038022	330323	Fam188b	family with sequence similarity 188, member B	0.33	0.28	0.63	9	12	13	11	18	20	6	13	12	11	13	17	0.18	0.25
ENSMUSG00000041372	330406	B4galnt3	beta-1,4-N-acetyl-galactosaminyl transferase 3	0.33	0.09	0.37	53	62	56	81	53	84	36	65	53	84	38	70	1.05	1.27
ENSMUSG00000037905	76809	Bri3bp	Bri3 binding protein	0.33	0.01	0.06	219	234	205	295	275	261	150	245	193	305	196	217	2.12	2.54
ENSMUSG00000033931	52202	Rbm34	RNA binding motif protein 34	0.33	0.01	0.11	186	147	173	222	215	197	127	154	163	230	153	164	3.31	3.94
ENSMUSG00000074912	100043609	Gm14207	predicted gene 14207	0.33	0.24	0.59	18	9	18	22	20	17	12	9	17	23	14	14	1	1.26
ENSMUSG00000027091	69082	Zc3h15	zinc finger CCCH-type containing 15	0.33	0.11	0.4	690	676	551	947	860	663	472	707	520	979	613	551	20.37	24.85
ENSMUSG00000096243				0.33	0.27	0.62	96	79	89	225	53	79	66	83	84	233	38	66	42.15	53.94
ENSMUSG00000030560	13032	Ctsc	cathepsin C	0.33	0	0.01	1309	1597	1405	1599	1854	1992	896	1670	1325	1653	1321	1655	30.23	36.25	4142	Lysosome - Mus musculus (mouse)
ENSMUSG00000044708	16513	Kcnj10	potassium inwardly-rectifying channel, subfamily J, member 10	0.33	0.12	0.41	56	54	46	59	66	75	38	56	43	61	47	62	0.64	0.79	4971	Gastric acid secretion - Mus musculus (mouse)
ENSMUSG00000004266	15170	Ptpn6	protein tyrosine phosphatase, non-receptor type 6	0.33	0	0.03	339	418	345	477	486	433	232	437	325	493	346	360	10.73	12.88	04520;04630;04650;04660;04662;05140	Adherens junction - Mus musculus (mouse);Jak-STAT signaling pathway - Mus musculus (mouse);Natural killer cell mediated cytotoxicity - Mus musculus (mouse);T cell receptor signaling pathway - Mus musculus (mouse);B cell receptor signaling pathway - Mus musculus (mouse);Leishmaniasis - Mus musculus (mouse)
ENSMUSG00000014226	12301	Cacybp	calcyclin binding protein	0.33	0.04	0.22	414	434	391	597	501	476	283	454	369	617	357	395	13.16	15.84	4310	Wnt signaling pathway - Mus musculus (mouse)
ENSMUSG00000055150	330463	Zfp78	zinc finger protein 78	0.33	0.3	0.65	9	8	7	7	15	13	6	8	7	7	11	11	0.35	0.49
ENSMUSG00000022337	66736	Emc2	ER membrane protein complex subunit 2	0.33	0.02	0.17	335	300	292	440	407	324	229	314	275	455	290	269	16.7	19.98
ENSMUSG00000024885	67689	Aldh3b1	aldehyde dehydrogenase 3 family, member B1	0.33	0.11	0.39	48	50	58	62	52	88	33	52	55	64	37	73	1.88	2.31	00010;00340;00350;00360;00980;00982;01100	Glycolysis / Gluconeogenesis - Mus musculus (mouse);Histidine metabolism - Mus musculus (mouse);Tyrosine metabolism - Mus musculus (mouse);Phenylalanine metabolism - Mus musculus (mouse);Metabolism of xenobiotics by cytochrome P450 - Mus musculus (mouse);Drug metabolism - cytochrome P450 - Mus musculus (mouse);Metabolic pathways - Mus musculus (mouse)
ENSMUSG00000051682	224840	Treml4	triggering receptor expressed on myeloid cells-like 4	0.33	0.25	0.6	13	22	34	34	31	29	9	23	32	35	22	24	0.9	1.14
ENSMUSG00000021771	22334	Vdac2	voltage-dependent anion channel 2	0.32	0	0	3716	3316	3012	4238	4508	3872	2543	3467	2841	4382	3212	3216	110.44	131.71	04020;05012;05016	Calcium signaling pathway - Mus musculus (mouse);Parkinson's disease - Mus musculus (mouse);Huntington's disease - Mus musculus (mouse)
ENSMUSG00000047040	217138	Prr15l	proline rich 15-like	0.32	0	0.02	1182	1066	931	1515	1383	1099	809	1115	878	1567	985	913	20.1	23.96
ENSMUSG00000066839	26940	Ecsit	ECSIT signalling integrator	0.32	0.03	0.19	137	115	95	154	133	148	94	120	90	159	95	123	4.64	5.54	4010	MAPK signaling pathway - Mus musculus (mouse)
ENSMUSG00000071748				0.32	0.12	0.42	54	49	46	53	70	69	37	51	43	55	50	57	0.79	0.97
ENSMUSG00000023020	66379	Cox14	cytochrome c oxidase assembly protein 14	0.32	0.05	0.27	110	114	101	160	132	119	75	119	95	165	94	99	10.07	12.08
ENSMUSG00000068205	72899	Macrod2	MACRO domain containing 2	0.32	0.12	0.42	44	56	46	71	63	55	30	59	43	73	45	46	0.67	0.82
ENSMUSG00000051124	317758	Gimap9	GTPase, IMAP family member 9	0.32	0.04	0.23	114	82	88	141	116	96	78	86	83	146	83	80	4.6	5.43
ENSMUSG00000057337	53374	Chst3	carbohydrate (chondroitin 6/keratan) sulfotransferase 3	0.32	0.13	0.44	45	48	45	54	48	77	31	50	42	56	34	64	0.51	0.63	532	Glycosaminoglycan biosynthesis - chondroitin sulfate / dermatan sulfate - Mus musculus (mouse)
ENSMUSG00000078821				0.32	0.19	0.52	32	24	38	44	38	41	22	25	36	45	27	34	0.6	0.74
ENSMUSG00000007656	59046	Arpp19	cAMP-regulated phosphoprotein 19	0.32	0	0.02	574	536	506	726	682	620	393	560	477	751	486	515	8.96	10.67
ENSMUSG00000047281	55948	Sfn	stratifin	0.32	0.01	0.09	999	1090	1064	1396	1333	1256	684	1140	1004	1444	950	1043	43.98	52.63	04110;04115;04960	Cell cycle - Mus musculus (mouse);p53 signaling pathway - Mus musculus (mouse);Aldosterone-regulated sodium reabsorption - Mus musculus (mouse)
ENSMUSG00000042747	66059	Krtcap2	keratinocyte associated protein 2	0.32	0.01	0.11	153	198	137	207	218	197	105	207	129	214	155	164	11.1	13.41
ENSMUSG00000021998	18826	Lcp1	lymphocyte cytosolic protein 1	0.32	0	0.01	1319	1611	1377	1741	1809	1876	903	1684	1299	1800	1289	1558	25.23	30.14
ENSMUSG00000030587	72275	2200002D01Rik	RIKEN cDNA 2200002D01 gene	0.32	0.01	0.1	4093	3478	2987	5083	4673	3575	2801	3636	2817	5256	3329	2970	165.11	197.7
ENSMUSG00000097750				0.32	0.26	0.61	12	16	17	16	18	28	8	17	16	17	13	23	0.28	0.37
ENSMUSG00000025791	72157	Pgm2	phosphoglucomutase 2	0.32	0	0.01	522	485	442	613	672	533	357	507	417	634	479	443	12.88	15.33	00010;00030;00052;00230;00500;00520;01100	Glycolysis / Gluconeogenesis - Mus musculus (mouse);Pentose phosphate pathway - Mus musculus (mouse);Galactose metabolism - Mus musculus (mouse);Purine metabolism - Mus musculus (mouse);Starch and sucrose metabolism - Mus musculus (mouse);Amino sugar and nucleotide sugar metabolism - Mus musculus (mouse);Metabolic pathways - Mus musculus (mouse)
ENSMUSG00000022452	69029	Smdt1	single-pass membrane protein with aspartate rich tail 1	0.32	0	0.06	253	251	248	366	285	290	173	262	234	378	203	241	23.95	28.42
ENSMUSG00000010663	76267	Fads1	fatty acid desaturase 1	0.32	0.01	0.09	488	509	483	695	629	543	334	532	456	719	448	451	9.63	11.49	1040	Biosynthesis of unsaturated fatty acids - Mus musculus (mouse)
ENSMUSG00000023932	71702	Cdc5l	cell division cycle 5-like (S. pombe)	0.32	0	0.01	1113	1113	1001	1462	1385	1205	762	1164	944	1512	987	1001	24.24	28.85	3040	Spliceosome - Mus musculus (mouse)
ENSMUSG00000068547	99663	Clca4a	chloride channel accessory 4A	0.32	0.14	0.45	2893	3167	2618	3886	4433	2906	1980	3311	2469	4018	3158	2414	64.88	79.26	04740;04972	Olfactory transduction - Mus musculus (mouse);Pancreatic secretion - Mus musculus (mouse)
ENSMUSG00000027430	66044	Dtd1	D-tyrosyl-tRNA deacylase 1	0.32	0.05	0.25	82	79	78	95	95	114	56	83	74	98	68	95	3.99	4.82
ENSMUSG00000097194	320377	9330175E14Rik	RIKEN cDNA 9330175E14 gene	0.32	0.27	0.62	20	24	16	32	24	24	14	25	15	33	17	20	0.31	0.39
ENSMUSG00000040220	104346	Gas8	growth arrest specific 8	0.32	0.1	0.38	53	80	70	92	90	82	36	84	66	95	64	68	2.73	3.34
ENSMUSG00000020413	15574	Hus1	HUS1 checkpoint clamp component	0.32	0.07	0.31	61	78	89	84	111	102	42	82	84	87	79	85	1.11	1.37
ENSMUSG00000052419				0.32	0.03	0.17	190	184	165	267	234	177	130	192	156	276	167	147	3.81	4.53
ENSMUSG00000021613	12950	Hapln1	hyaluronan and proteoglycan link protein 1	0.32	0.32	0.67	7	4	3	8	4	10	5	4	3	8	3	8	0.06	0.09
ENSMUSG00000036941	114615	Elac1	elaC ribonuclease Z 1	0.32	0.04	0.22	94	106	110	135	131	129	64	111	104	140	93	107	1.4	1.69	3013	RNA transport - Mus musculus (mouse)
ENSMUSG00000028536	66451	2610528J11Rik	RIKEN cDNA 2610528J11 gene	0.32	0.07	0.32	108	89	98	136	135	102	74	93	92	141	96	85	6.9	8.28
ENSMUSG00000043257	230801	Pigv	phosphatidylinositol glycan anchor biosynthesis, class V	0.32	0.06	0.29	66	71	67	94	87	78	45	74	63	97	62	65	1.15	1.39	00563;01100	Glycosylphosphatidylinositol(GPI)-anchor biosynthesis - Mus musculus (mouse);Metabolic pathways - Mus musculus (mouse)
ENSMUSG00000033701	72482	Acbd6	acyl-Coenzyme A binding domain containing 6	0.32	0.04	0.23	83	92	77	115	107	99	57	96	73	119	76	82	3.81	4.59
ENSMUSG00000022867	30940	Usp25	ubiquitin specific peptidase 25	0.32	0	0.04	1037	986	842	1208	1339	1057	710	1031	794	1249	954	878	14.56	17.37
ENSMUSG00000029722	231801	Agfg2	ArfGAP with FG repeats 2	0.32	0.08	0.34	42	71	76	73	80	96	29	74	72	75	57	80	1.49	1.85
ENSMUSG00000030413	21946	Pglyrp1	peptidoglycan recognition protein 1	0.32	0	0.01	666	704	717	883	823	915	456	736	676	913	586	760	68.92	82.15
ENSMUSG00000000159	72058	Igsf5	immunoglobulin superfamily, member 5	0.32	0	0.03	523	457	493	679	594	569	358	478	465	702	423	473	17.87	21.19	4530	Tight junction - Mus musculus (mouse)
ENSMUSG00000017550	237877	Atad5	ATPase family, AAA domain containing 5	0.32	0.03	0.2	216	196	211	268	264	255	148	205	199	277	188	212	1.93	2.31
ENSMUSG00000003949	217082	Hlf	hepatic leukemia factor	0.32	0.13	0.44	57	53	37	54	84	52	39	55	35	56	60	43	0.58	0.71
ENSMUSG00000007987	67286	Ift22	intraflagellar transport 22	0.32	0.21	0.56	25	21	18	28	22	33	17	22	17	29	16	27	1.57	1.95
ENSMUSG00000094627				0.32	0.25	0.6	16	23	21	27	28	26	11	24	20	28	20	22	1.24	1.59
ENSMUSG00000039345	239706	Mettl22	methyltransferase like 22	0.32	0.27	0.61	22	11	15	22	11	30	15	12	14	23	8	25	0.59	0.75
ENSMUSG00000090330	77124	9130221H12Rik	RIKEN cDNA 9130221H12 gene	0.32	0.23	0.58	22	16	18	27	22	24	15	17	17	28	16	20	0.86	1.07
ENSMUSG00000024486	15200	Hbegf	heparin-binding EGF-like growth factor	0.32	0.05	0.26	99	121	131	160	133	154	68	126	124	165	95	128	3.34	4.02	04012;04912	ErbB signaling pathway - Mus musculus (mouse);GnRH signaling pathway - Mus musculus (mouse)
ENSMUSG00000034226	228543	Rhov	ras homolog family member V	0.32	0.28	0.63	19	15	8	28	15	13	13	16	8	29	11	11	0.56	0.71
ENSMUSG00000066150	20529	Slc31a1	solute carrier family 31, member 1	0.32	0	0.05	468	504	491	621	637	584	320	527	463	642	454	485	7.92	9.44
ENSMUSG00000029190	320661	D5Ertd579e	DNA segment, Chr 5, ERATO Doi 579, expressed	0.32	0	0.04	696	671	643	804	851	872	476	702	606	831	606	724	6.74	8.06
ENSMUSG00000091050				0.32	0.32	0.67	7	7	7	9	13	11	5	7	7	9	9	9	0.22	0.32
ENSMUSG00000036438	12314	Calm2	calmodulin 2	0.32	0	0.03	3147	3008	2610	3986	3673	3344	2154	3145	2462	4122	2617	2778	163.17	194.39	04020;04070;04114;04270;04720;04722;04740;04744;04910;04912;04916;04970;04971;05010;05214	Calcium signaling pathway - Mus musculus (mouse);Phosphatidylinositol signaling system - Mus musculus (mouse);Oocyte meiosis - Mus musculus (mouse);Vascular smooth muscle contraction - Mus musculus (mouse);Long-term potentiation - Mus musculus (mouse);Neurotrophin signaling pathway - Mus musculus (mouse);Olfactory transduction - Mus musculus (mouse);Phototransduction - Mus musculus (mouse);Insuli…
ENSMUSG00000088712				0.32	0.31	0.66	9	11	10	14	18	10	6	11	9	14	13	8	5.03	6.8
ENSMUSG00000053025	64176	Sv2b	synaptic vesicle glycoprotein 2 b	0.32	0.25	0.6	28	16	20	19	36	30	19	17	19	20	26	25	0.26	0.33	4512	ECM-receptor interaction - Mus musculus (mouse)
ENSMUSG00000087389				0.32	0.3	0.65	12	11	18	18	25	13	8	11	17	19	18	11	0.53	0.71
ENSMUSG00000040229	23890	Gpr34	G protein-coupled receptor 34	0.32	0.17	0.5	29	43	37	45	44	55	20	45	35	47	31	46	1.18	1.48
ENSMUSG00000039145	227541	Camk1d	calcium/calmodulin-dependent protein kinase ID	0.32	0	0	788	814	764	966	1033	969	539	851	721	999	736	805	7.64	9.09
ENSMUSG00000024369	27632	Nelfe	negative elongation factor complex member E, Rdbp	0.32	0.02	0.13	262	250	241	379	275	287	179	261	227	392	196	238	10.5	12.47
ENSMUSG00000034007	244891	Scaper	S phase cyclin A-associated protein in the ER	0.32	0.05	0.27	300	286	209	317	393	299	205	299	197	328	280	248	3.45	4.16
ENSMUSG00000026869	66998	Psmd5	proteasome (prosome, macropain) 26S subunit, non-ATPase, 5	0.32	0.01	0.09	247	279	247	368	296	307	169	292	233	381	211	255	5.1	6.08
ENSMUSG00000021967	67840	Mrpl57	mitochondrial ribosomal protein L57	0.32	0.04	0.24	94	95	83	122	118	102	64	99	78	126	84	85	2.62	3.14
ENSMUSG00000019428	14232	Fkbp8	FK506 binding protein 8	0.32	0	0.02	637	599	559	858	695	685	436	626	527	887	495	569	22.38	26.49
ENSMUSG00000055850	66510	Rnf181	ring finger protein 181	0.32	0.01	0.08	202	214	210	304	229	250	138	224	198	314	163	208	9.81	11.64
ENSMUSG00000037493	56506	Cib2	calcium and integrin binding family member 2	0.32	0.31	0.66	6	8	7	11	11	10	4	8	7	11	8	8	0.33	0.47
ENSMUSG00000022765	67474	Snap29	synaptosomal-associated protein 29	0.32	0	0.03	478	461	467	583	657	524	327	482	440	603	468	435	9.21	10.94	4130	SNARE interactions in vesicular transport - Mus musculus (mouse)
ENSMUSG00000062353	100034726	Gm15772	ribosomal protein L26 pseudogene	0.32	0.01	0.11	961	988	1023	1666	1053	1014	658	1033	965	1723	750	842	128.79	152.91
ENSMUSG00000021709	59079	Erbb2ip	Erbb2 interacting protein	0.32	0.1	0.38	4693	4448	3498	5244	6440	4445	3212	4650	3299	5423	4588	3692	42.97	51.96	4621	NOD-like receptor signaling pathway - Mus musculus (mouse)
ENSMUSG00000036315	66136	Znrd1	zinc ribbon domain containing, 1	0.32	0.06	0.29	88	88	95	130	91	120	60	92	90	134	65	100	8.24	9.85	00230;00240;01100;03020	Purine metabolism - Mus musculus (mouse);Pyrimidine metabolism - Mus musculus (mouse);Metabolic pathways - Mus musculus (mouse);RNA polymerase - Mus musculus (mouse)
ENSMUSG00000057594	70317	Arl16	ADP-ribosylation factor-like 16	0.32	0.13	0.44	42	39	42	58	49	51	29	41	40	60	35	42	1.26	1.52
ENSMUSG00000010607	66268	Pigyl	phosphatidylinositol glycan anchor biosynthesis, class Y-like	0.32	0.09	0.37	69	74	76	101	95	83	47	77	72	104	68	69	7.08	8.54	00563;01100	Glycosylphosphatidylinositol(GPI)-anchor biosynthesis - Mus musculus (mouse);Metabolic pathways - Mus musculus (mouse)
ENSMUSG00000022788	224014	Fgd4	FYVE, RhoGEF and PH domain containing 4	0.32	0.01	0.09	1435	1567	1387	1765	1980	1772	982	1638	1308	1825	1411	1472	11.82	14.09
ENSMUSG00000030839	27414	Sergef	secretion regulating guanine nucleotide exchange factor	0.32	0.22	0.57	26	22	30	36	22	43	18	23	28	37	16	36	1.21	1.5
ENSMUSG00000052271	17341	Bhlha15	basic helix-loop-helix family, member a15	0.32	0.21	0.56	28	35	32	44	34	47	19	37	30	45	24	39	0.61	0.76	4950	Maturity onset diabetes of the young - Mus musculus (mouse)
ENSMUSG00000034587	71523	8430429K09Rik	RIKEN cDNA 8430429K09 gene	0.32	0.16	0.49	48	34	33	42	53	53	33	36	31	43	38	44	1.54	1.88
ENSMUSG00000038534	71240	Osbpl7	oxysterol binding protein-like 7	0.32	0.01	0.09	215	219	218	279	277	265	147	229	206	288	197	220	3.89	4.63
ENSMUSG00000030173	16636	Klra5	killer cell lectin-like receptor, subfamily A, member 5	0.32	0.33	0.67	10	7	4	11	13	7	7	7	4	11	9	6	0.41	0.56
ENSMUSG00000034159	71874	2310007B03Rik	RIKEN cDNA 2310007B03 gene	0.32	0.31	0.66	13	14	5	16	18	11	9	15	5	17	13	9	0.32	0.42
ENSMUSG00000020963	22095	Tshr	thyroid stimulating hormone receptor	0.32	0.33	0.67	3	1	3	4	3	7	2	1	3	4	2	6	0.04	0.07	04080;05320	Neuroactive ligand-receptor interaction - Mus musculus (mouse);Autoimmune thyroid disease - Mus musculus (mouse)
ENSMUSG00000060002	212862	Chpt1	choline phosphotransferase 1	0.32	0.03	0.2	359	295	281	409	411	355	246	308	265	423	293	295	4.31	5.14	00564;00565;01100	Glycerophospholipid metabolism - Mus musculus (mouse);Ether lipid metabolism - Mus musculus (mouse);Metabolic pathways - Mus musculus (mouse)
ENSMUSG00000025130	18453	P4hb	prolyl 4-hydroxylase, beta polypeptide	0.32	0	0	7938	8098	8333	11027	9740	9643	5433	8466	7860	11403	6939	8010	191.5	226.48	4141	Protein processing in endoplasmic reticulum - Mus musculus (mouse)
ENSMUSG00000029175	74919	Slc35f6	solute carrier family 35, member F6	0.32	0.03	0.17	162	136	186	210	218	181	111	142	175	217	155	150	3.52	4.19
ENSMUSG00000016409	67050	Nkap	NFKB activating protein	0.32	0.03	0.2	169	186	142	207	216	205	116	194	134	214	154	170	2.64	3.16
ENSMUSG00000028609	17149	Magoh	mago homolog, exon junction complex core component	0.32	0.01	0.11	283	311	239	395	326	323	194	325	225	408	232	268	27.02	32.1	03013;03015;03040	RNA transport - Mus musculus (mouse);mRNA surveillance pathway - Mus musculus (mouse);Spliceosome - Mus musculus (mouse)
ENSMUSG00000024791	67849	Cdca5	cell division cycle associated 5	0.32	0.15	0.47	42	40	50	61	58	51	29	42	47	63	41	42	1.47	1.78
ENSMUSG00000047246	319179	Hist1h2be	histone cluster 1, H2be	0.32	0.03	0.18	529	582	477	823	560	613	362	608	450	851	399	509	14.66	17.48	5322	Systemic lupus erythematosus - Mus musculus (mouse)
ENSMUSG00000043340				0.32	0.3	0.65	9	14	16	22	13	19	6	15	15	23	9	16	0.56	0.74
ENSMUSG00000026896	71586	Ifih1	interferon induced with helicase C domain 1	0.32	0.03	0.17	1032	955	826	1145	1380	1016	706	998	779	1184	983	844	11.53	13.75	4622	RIG-I-like receptor signaling pathway - Mus musculus (mouse)
ENSMUSG00000037622	230796	Wdtc1	WD and tetratricopeptide repeats 1	0.32	0.01	0.08	203	197	180	262	241	222	139	206	170	271	172	184	3.11	3.68
ENSMUSG00000059436	17187	Max	Max protein	0.32	0.01	0.08	538	495	401	605	644	545	368	518	378	626	459	453	16.03	19.05	04010;05200;05222	MAPK signaling pathway - Mus musculus (mouse);Pathways in cancer - Mus musculus (mouse);Small cell lung cancer - Mus musculus (mouse)
ENSMUSG00000072774	626391	Zfp951	zinc finger protein 951	0.32	0.32	0.66	15	7	8	13	10	18	10	7	8	13	7	15	0.49	0.64
ENSMUSG00000030838	72088	Ush1c	Usher syndrome 1C	0.32	0	0	1080	1060	893	1326	1293	1163	739	1108	842	1371	921	966	22.14	26.21
ENSMUSG00000022226	17225	Mcpt2	mast cell protease 2	0.32	0.33	0.68	20	34	40	45	56	52	14	36	38	47	40	43	2.22	3.37
ENSMUSG00000038151	12142	Prdm1	PR domain containing 1, with ZNF domain	0.31	0.03	0.2	181	228	149	206	268	235	124	238	141	213	191	195	2.37	2.86
ENSMUSG00000088252	100217422	Snord13	small nucleolar RNA, C/D box 13	0.31	0.29	0.64	25	17	31	44	18	34	17	18	29	45	13	28	15.75	19.64
ENSMUSG00000031887	71609	Tradd	TNFRSF1A-associated via death domain	0.31	0	0.06	234	211	244	282	319	262	160	221	230	292	227	218	9.17	10.88	04210;04622;04920;05160	Apoptosis - Mus musculus (mouse);RIG-I-like receptor signaling pathway - Mus musculus (mouse);Adipocytokine signaling pathway - Mus musculus (mouse);Hepatitis C - Mus musculus (mouse)
ENSMUSG00000026979	215632	Psd4	pleckstrin and Sec7 domain containing 4	0.31	0	0.02	348	392	418	489	493	472	238	410	394	506	351	392	4.75	5.64	4144	Endocytosis - Mus musculus (mouse)
ENSMUSG00000031948	85305	Kars	lysyl-tRNA synthetase	0.31	0	0	1214	1194	1099	1641	1392	1334	831	1248	1037	1697	992	1108	35.99	42.5	970	Aminoacyl-tRNA biosynthesis - Mus musculus (mouse)
ENSMUSG00000015869	67763	Prpsap1	phosphoribosyl pyrophosphate synthetase-associated protein 1	0.31	0	0.01	668	678	608	836	893	713	457	709	573	864	636	592	23.83	28.19
ENSMUSG00000051235	209334	Gen1	GEN1, Holliday junction 5' flap endonuclease	0.31	0.13	0.45	44	49	50	62	62	59	30	51	47	64	44	49	0.98	1.19
ENSMUSG00000030888	101867	Rrp8	ribosomal RNA processing 8, methyltransferase, homolog (yeast)	0.31	0.04	0.22	121	128	137	185	143	156	83	134	129	191	102	130	3.37	4.01
ENSMUSG00000020921	76547	Tmem101	transmembrane protein 101	0.31	0.1	0.39	63	53	56	77	73	66	43	55	53	80	52	55	2.45	2.93
ENSMUSG00000028776	94242	Tinagl1	tubulointerstitial nephritis antigen-like 1	0.31	0	0.02	583	574	578	848	688	624	399	600	545	877	490	518	18.69	22.03
ENSMUSG00000055835	22640	Zfp1	zinc finger protein 1	0.31	0.17	0.5	37	38	52	69	51	43	25	40	49	71	36	36	1.53	1.85
ENSMUSG00000026029	12370	Casp8	caspase 8	0.31	0	0.02	1536	1495	1606	2076	1937	1776	1051	1563	1515	2147	1380	1475	40.32	47.68	04115;04210;04620;04621;04622;05010;05016;05142;05145;05200;05416	p53 signaling pathway - Mus musculus (mouse);Apoptosis - Mus musculus (mouse);Toll-like receptor signaling pathway - Mus musculus (mouse);NOD-like receptor signaling pathway - Mus musculus (mouse);RIG-I-like receptor signaling pathway - Mus musculus (mouse);Alzheimer's disease - Mus musculus (mouse);Huntington's disease - Mus musculus (mouse);Chagas disease (American trypanosomiasis) - Mus muscul…
ENSMUSG00000045875	11549	Adra1a	adrenergic receptor, alpha 1a	0.31	0.33	0.68	6	4	8	5	14	10	4	4	8	5	10	8	0.1	0.14	04020;04080;04270;04970	Calcium signaling pathway - Mus musculus (mouse);Neuroactive ligand-receptor interaction - Mus musculus (mouse);Vascular smooth muscle contraction - Mus musculus (mouse);Salivary secretion - Mus musculus (mouse)
ENSMUSG00000028393	17025	Alad	aminolevulinate, delta-, dehydratase	0.31	0.01	0.06	301	327	261	416	354	339	206	342	246	430	252	282	11.28	13.35	00860;01100	Porphyrin and chlorophyll metabolism - Mus musculus (mouse);Metabolic pathways - Mus musculus (mouse)
ENSMUSG00000025792	27376	Slc25a10	solute carrier family 25 (mitochondrial carrier, dicarboxylate transporter), member 10	0.31	0.01	0.11	500	455	375	557	671	439	342	476	354	576	478	365	14.74	17.49	4964	Proximal tubule bicarbonate reclamation - Mus musculus (mouse)
ENSMUSG00000050608	433771	Minos1	mitochondrial inner membrane organizing system 1	0.31	0.02	0.15	307	273	282	411	335	329	210	285	266	425	239	273	7.59	8.98
ENSMUSG00000053768	66075	Chchd3	coiled-coil-helix-coiled-coil-helix domain containing 3	0.31	0	0.03	1226	1083	1151	1597	1460	1259	839	1132	1086	1651	1040	1046	50.11	59.22
ENSMUSG00000004285	66144	Atp6v1f	ATPase, H+ transporting, lysosomal V1 subunit F	0.31	0.01	0.07	400	387	416	613	452	433	274	405	392	634	322	360	33.56	39.56	00190;01100;04145;04966;05323	Oxidative phosphorylation - Mus musculus (mouse);Metabolic pathways - Mus musculus (mouse);Phagosome - Mus musculus (mouse);Collecting duct acid secretion - Mus musculus (mouse);Rheumatoid arthritis - Mus musculus (mouse)
ENSMUSG00000068011	70291	Mkrn2os	makorin, ring finger protein 2, opposite strand	0.31	0.01	0.09	305	312	292	413	334	386	209	326	275	427	238	321	8.28	9.81
ENSMUSG00000065751				0.31	0.18	0.51	79	59	76	132	56	82	54	62	72	137	40	68	32.1	38.45
ENSMUSG00000043252	100201	Tmem64	transmembrane protein 64	0.31	0.03	0.18	130	128	137	161	194	143	89	134	129	167	138	119	1.9	2.27
ENSMUSG00000026311	65247	Asb1	ankyrin repeat and SOCS box-containing 1	0.31	0.13	0.44	41	48	55	64	52	69	28	50	52	66	37	57	0.54	0.66
ENSMUSG00000068245	219132	Phf11d	PHD finger protein 11D	0.31	0.07	0.32	107	89	86	127	115	110	73	93	81	131	82	91	2.12	2.52
ENSMUSG00000015961	11566	Adss	adenylosuccinate synthetase, non muscle	0.31	0	0.01	1052	946	915	1234	1263	1129	720	989	863	1276	900	938	23.58	27.86	00230;00250;01100	Purine metabolism - Mus musculus (mouse);Alanine, aspartate and glutamate metabolism - Mus musculus (mouse);Metabolic pathways - Mus musculus (mouse)
ENSMUSG00000062054	67732	Iah1	isoamyl acetate-hydrolyzing esterase 1 homolog	0.31	0.09	0.36	64	63	65	94	76	72	44	66	61	97	54	60	4.67	5.57
ENSMUSG00000034868	67938	Myl12b	myosin, light chain 12B, regulatory	0.31	0	0.01	2180	1855	1661	2591	2418	2080	1492	1939	1567	2679	1723	1728	101.85	120.35	04510;04530;04670;04810	Focal adhesion - Mus musculus (mouse);Tight junction - Mus musculus (mouse);Leukocyte transendothelial migration - Mus musculus (mouse);Regulation of actin cytoskeleton - Mus musculus (mouse)
ENSMUSG00000021451	20354	Sema4d	sema domain, immunoglobulin domain (Ig), transmembrane domain (TM) and short cytoplasmic domain, (semaphorin) 4D	0.31	0.01	0.11	275	275	283	313	337	394	188	287	267	324	240	327	4.17	4.98	4360	Axon guidance - Mus musculus (mouse)
ENSMUSG00000047649	70333	Cd3eap	CD3E antigen, epsilon polypeptide associated protein	0.31	0.08	0.34	73	68	66	90	87	83	50	71	62	93	62	69	3.3	3.95
ENSMUSG00000097340				0.31	0.19	0.53	34	37	33	52	36	45	23	39	31	54	26	37	0.53	0.64
ENSMUSG00000031557	83436	Plekha2	pleckstrin homology domain-containing, family A (phosphoinositide binding specific) member 2	0.31	0	0.02	437	525	511	614	630	602	299	549	482	635	449	500	6.64	7.88
ENSMUSG00000036781	67941	Rps27l	ribosomal protein S27-like	0.31	0	0.05	358	331	337	484	394	394	245	346	318	501	281	327	40.07	47.14	3010	Ribosome - Mus musculus (mouse)
ENSMUSG00000049134	18175	Nrap	nebulin-related anchoring protein	0.31	0.09	0.36	85	77	71	102	95	95	58	81	67	105	68	79	0.95	1.13
ENSMUSG00000041203	68544	2310036O22Rik	RIKEN cDNA 2310036O22 gene	0.31	0.01	0.06	298	274	318	422	358	326	204	286	300	436	255	271	22.45	26.41
ENSMUSG00000001524	14885	Gtf2h4	general transcription factor II H, polypeptide 4	0.31	0.11	0.41	56	44	47	54	67	64	38	46	44	56	48	53	1.95	2.35	03022;03420	Basal transcription factors - Mus musculus (mouse);Nucleotide excision repair - Mus musculus (mouse)
ENSMUSG00000054662	71345	Ano9	anoctamin 9	0.31	0.01	0.09	307	220	233	336	302	301	210	230	220	347	215	250	5.65	6.64
ENSMUSG00000034919	230576	Ttc22	tetratricopeptide repeat domain 22	0.31	0.02	0.12	175	199	184	228	248	226	120	208	174	236	177	188	4.92	5.86
ENSMUSG00000024539	19255	Ptpn2	protein tyrosine phosphatase, non-receptor type 2	0.31	0.02	0.13	399	367	333	458	477	437	273	384	314	474	340	363	9.24	10.96
ENSMUSG00000078348	66125	Sf3b5	splicing factor 3b, subunit 5	0.31	0.04	0.22	126	124	137	191	150	141	86	130	129	198	107	117	11.87	14.01	3040	Spliceosome - Mus musculus (mouse)
ENSMUSG00000038235	16456	F11r	F11 receptor	0.31	0	0.01	1030	956	943	1208	1307	1129	705	999	889	1249	931	938	26.1	30.8	04514;04530;04670	Cell adhesion molecules (CAMs) - Mus musculus (mouse);Tight junction - Mus musculus (mouse);Leukocyte transendothelial migration - Mus musculus (mouse)
ENSMUSG00000026385	13167	Dbi	diazepam binding inhibitor	0.31	0	0.04	1302	1173	1109	1535	1572	1357	891	1226	1046	1587	1120	1127	121.79	143.92	3320	PPAR signaling pathway - Mus musculus (mouse)
ENSMUSG00000017861	17865	Mybl2	myeloblastosis oncogene-like 2	0.31	0.07	0.32	86	118	87	128	101	138	59	123	82	132	72	115	1.79	2.15
ENSMUSG00000075587				0.31	0.34	0.68	10	8	8	4	20	16	7	8	8	4	14	13	1.06	1.51
ENSMUSG00000077323				0.31	0.1	0.39	1426	1498	1515	2623	1426	1572	976	1566	1429	2712	1016	1306	744.92	892.63
ENSMUSG00000032899	243659	Styk1	serine/threonine/tyrosine kinase 1	0.31	0.06	0.28	243	179	164	241	271	222	166	187	155	249	193	184	3.88	4.62
ENSMUSG00000003623	74114	Crot	carnitine O-octanoyltransferase	0.31	0	0.05	685	666	573	712	971	721	469	696	540	736	692	599	14.4	17.06	4146	Peroxisome - Mus musculus (mouse)
ENSMUSG00000030452	93790	Nipa2	non imprinted in Prader-Willi/Angelman syndrome 2 homolog (human)	0.31	0.02	0.14	456	469	446	480	700	542	312	490	421	496	499	450	7.85	9.33
ENSMUSG00000022024	67955	Sugt1	SGT1, suppressor of G2 allele of SKP1 (S. cerevisiae)	0.31	0	0.02	500	505	480	673	611	562	342	528	453	696	435	467	17.1	20.14	4621	NOD-like receptor signaling pathway - Mus musculus (mouse)
ENSMUSG00000028252	51813	Ccnc	cyclin C	0.31	0.03	0.21	225	191	201	276	265	230	154	200	190	285	189	191	3.98	4.71
ENSMUSG00000009030	67466	Pdcl	phosducin-like	0.31	0.01	0.09	368	328	293	387	462	385	252	343	276	400	329	320	7.25	8.59
ENSMUSG00000038374	60365	Rbm8a	RNA binding motif protein 8a	0.31	0.01	0.1	326	418	335	510	427	413	223	437	316	527	304	343	9.32	11.03	03013;03015;03040	RNA transport - Mus musculus (mouse);mRNA surveillance pathway - Mus musculus (mouse);Spliceosome - Mus musculus (mouse)
ENSMUSG00000036362	74191	P2ry13	purinergic receptor P2Y, G-protein coupled 13	0.31	0.17	0.5	42	44	39	45	60	57	29	46	37	47	43	47	1.12	1.37	4080	Neuroactive ligand-receptor interaction - Mus musculus (mouse)
ENSMUSG00000057069	67475	Ero1lb	ERO1-like beta (S. cerevisiae)	0.31	0.06	0.28	150	125	127	160	164	181	103	131	120	165	117	150	2.13	2.54	4141	Protein processing in endoplasmic reticulum - Mus musculus (mouse)
ENSMUSG00000020623	26399	Map2k6	mitogen-activated protein kinase kinase 6	0.31	0.05	0.25	92	96	88	115	118	114	63	100	83	119	84	95	2.97	3.55	04010;04380;04620;04664;04912;05014;05145	MAPK signaling pathway - Mus musculus (mouse);Osteoclast differentiation - Mus musculus (mouse);Toll-like receptor signaling pathway - Mus musculus (mouse);Fc epsilon RI signaling pathway - Mus musculus (mouse);GnRH signaling pathway - Mus musculus (mouse);Amyotrophic lateral sclerosis (ALS) - Mus musculus (mouse);Toxoplasmosis - Mus musculus (mouse)
ENSMUSG00000024672	109225	Ms4a7	membrane-spanning 4-domains, subfamily A, member 7	0.31	0.07	0.31	91	103	84	123	122	106	62	108	79	127	87	88	1.73	2.07
ENSMUSG00000097245				0.31	0.33	0.68	18	7	6	15	13	13	12	7	6	16	9	11	0.29	0.37
ENSMUSG00000034157	217732	Cipc	CLOCK interacting protein, circadian	0.31	0.04	0.24	462	368	272	495	539	345	316	385	257	512	384	287	6.01	7.14
ENSMUSG00000089929	12045	Bcl2a1b	B cell leukemia/lymphoma 2 related protein A1b	0.31	0.33	0.68	9	11	6	10	14	13	6	11	6	10	10	11	0.7	0.97
ENSMUSG00000096210	14958	H1f0	H1 histone family, member 0	0.31	0.02	0.14	890	802	762	1103	1164	798	609	838	719	1141	829	663	24.07	28.44
ENSMUSG00000020766	14635	Galk1	galactokinase 1	0.31	0.09	0.36	67	63	52	85	77	66	46	66	49	88	55	55	2.91	3.46	00052;00520;01100	Galactose metabolism - Mus musculus (mouse);Amino sugar and nucleotide sugar metabolism - Mus musculus (mouse);Metabolic pathways - Mus musculus (mouse)
ENSMUSG00000027424	74528	Mgme1	mitochondrial genome maintainance exonuclease 1	0.31	0.08	0.35	101	78	90	136	97	101	69	82	85	141	69	84	2.13	2.51
ENSMUSG00000029777	353172	Gars	glycyl-tRNA synthetase	0.31	0	0	1482	1358	1408	1806	1642	1809	1014	1420	1328	1868	1170	1503	39.91	46.96	970	Aminoacyl-tRNA biosynthesis - Mus musculus (mouse)
ENSMUSG00000024789	16452	Jak2	Janus kinase 2	0.31	0.01	0.07	1068	1055	879	1211	1340	1191	731	1103	829	1252	955	989	13.39	15.84	04062;04630;04920;05140;05145	Chemokine signaling pathway - Mus musculus (mouse);Jak-STAT signaling pathway - Mus musculus (mouse);Adipocytokine signaling pathway - Mus musculus (mouse);Leishmaniasis - Mus musculus (mouse);Toxoplasmosis - Mus musculus (mouse)
ENSMUSG00000023045	223920	Soat2	sterol O-acyltransferase 2	0.31	0.25	0.6	23	20	32	31	29	39	16	21	30	32	21	32	0.77	0.96	100	Steroid biosynthesis - Mus musculus (mouse)
ENSMUSG00000029275	14581	Gfi1	growth factor independent 1	0.31	0.32	0.67	23	20	11	22	36	16	16	21	10	23	26	13	0.42	0.55
ENSMUSG00000024515	17128	Smad4	SMAD family member 4	0.31	0	0	1556	1506	1560	1778	2170	1797	1065	1574	1471	1839	1546	1493	30.68	36.14	04110;04310;04350;04520;05200;05210;05212;05220	Cell cycle - Mus musculus (mouse);Wnt signaling pathway - Mus musculus (mouse);TGF-beta signaling pathway - Mus musculus (mouse);Adherens junction - Mus musculus (mouse);Pathways in cancer - Mus musculus (mouse);Colorectal cancer - Mus musculus (mouse);Pancreatic cancer - Mus musculus (mouse);Chronic myeloid leukemia - Mus musculus (mouse)
ENSMUSG00000027160	68201	Ccdc34	coiled-coil domain containing 34	0.31	0.01	0.07	207	214	207	271	250	261	142	224	195	280	178	217	4.02	4.75
ENSMUSG00000022205	20024	Sub1	SUB1 homolog (S. cerevisiae)	0.31	0	0.01	760	780	651	965	874	879	520	816	614	998	623	730	14.59	17.18
ENSMUSG00000074179	100042314	Gm10639	predicted gene 10639	0.31	0.34	0.68	10	10	5	11	11	14	7	10	5	11	8	12	0.56	0.78
ENSMUSG00000027748	22066	Trpc4	transient receptor potential cation channel, subfamily C, member 4	0.31	0.29	0.64	15	13	13	17	18	19	10	14	12	18	13	16	0.26	0.34
ENSMUSG00000056032				0.31	0.18	0.51	143	138	103	247	102	136	98	144	97	255	73	113	1.81	2.17
ENSMUSG00000057342	56632	Sphk2	sphingosine kinase 2	0.31	0.04	0.22	123	108	108	142	161	120	84	113	102	147	115	100	2.14	2.54	00600;01100;04020;04370;04666	Sphingolipid metabolism - Mus musculus (mouse);Metabolic pathways - Mus musculus (mouse);Calcium signaling pathway - Mus musculus (mouse);VEGF signaling pathway - Mus musculus (mouse);Fc gamma R-mediated phagocytosis - Mus musculus (mouse)
ENSMUSG00000050350	110168	Gpr18	G protein-coupled receptor 18	0.31	0.15	0.48	41	45	34	51	45	57	28	47	32	53	32	47	2.05	2.5
ENSMUSG00000020078	30930	Vps26a	vacuolar protein sorting 26 homolog A (yeast)	0.31	0.01	0.1	596	546	491	591	807	640	408	571	463	611	575	532	11.8	13.98
ENSMUSG00000058258	319554	Idi1	isopentenyl-diphosphate delta isomerase	0.31	0.04	0.21	510	613	492	706	595	720	349	641	464	730	424	598	11.99	14.26	00900;01100	Terpenoid backbone biosynthesis - Mus musculus (mouse);Metabolic pathways - Mus musculus (mouse)
ENSMUSG00000093894				0.31	0.34	0.69	9	22	48	33	35	52	6	23	45	34	25	43	5.1	7.32
ENSMUSG00000075031	319178	Hist1h2bb	histone cluster 1, H2bb	0.31	0.06	0.28	1021	1023	1060	1821	1011	1061	699	1070	1000	1883	720	881	148.82	176.51	5322	Systemic lupus erythematosus - Mus musculus (mouse)
ENSMUSG00000031886	234673	Ces2e	carboxylesterase 2E	0.31	0.01	0.12	2076	1458	1326	1893	2320	1843	1421	1524	1251	1957	1653	1531	40.25	47.73	983	Drug metabolism - other enzymes - Mus musculus (mouse)
ENSMUSG00000024253	213575	Dync2li1	dynein cytoplasmic 2 light intermediate chain 1	0.31	0.3	0.65	9	13	10	15	10	19	6	14	9	16	7	16	0.54	0.72	4962	Vasopressin-regulated water reabsorption - Mus musculus (mouse)
ENSMUSG00000065041				0.31	0.02	0.16	462	469	475	719	451	579	316	490	448	743	321	481	202.5	239.17
ENSMUSG00000025766	73852	D3Ertd751e	DNA segment, Chr 3, ERATO Doi 751, expressed	0.31	0.16	0.49	64	44	33	57	65	55	44	46	31	59	46	46	0.76	0.91
ENSMUSG00000007036	193742	Abhd16a	abhydrolase domain containing 16A	0.31	0	0.04	340	341	339	469	411	385	233	357	320	485	293	320	11.8	13.85
ENSMUSG00000068747	20661	Sort1	sortilin 1	0.31	0	0	1913	2012	2025	2482	2566	2334	1309	2104	1910	2567	1828	1939	19.69	23.14	04142;04722	Lysosome - Mus musculus (mouse);Neurotrophin signaling pathway - Mus musculus (mouse)
ENSMUSG00000074141	14204	Il4i1	interleukin 4 induced 1	0.31	0.23	0.58	32	34	19	48	27	35	22	36	18	50	19	29	0.83	1.02	00250;00270;00280;00350;00360;00380;00400;01100;03013	Alanine, aspartate and glutamate metabolism - Mus musculus (mouse);Cysteine and methionine metabolism - Mus musculus (mouse);Valine, leucine and isoleucine degradation - Mus musculus (mouse);Tyrosine metabolism - Mus musculus (mouse);Phenylalanine metabolism - Mus musculus (mouse);Tryptophan metabolism - Mus musculus (mouse);Phenylalanine, tyrosine and tryptophan biosynthesis - Mus musculus (mous…
ENSMUSG00000085174				0.31	0.26	0.61	22	16	24	26	25	30	15	17	23	27	18	25	0.72	0.89
ENSMUSG00000061650	192191	Med9	mediator complex subunit 9	0.31	0.05	0.27	111	98	90	128	124	120	76	102	85	132	88	100	3.49	4.12
ENSMUSG00000025934	14859	Gsta3	glutathione S-transferase, alpha 3	0.31	0.21	0.56	48	47	32	64	76	25	33	49	30	66	54	21	2.46	3	00480;00980;00982	Glutathione metabolism - Mus musculus (mouse);Metabolism of xenobiotics by cytochrome P450 - Mus musculus (mouse);Drug metabolism - cytochrome P450 - Mus musculus (mouse)
ENSMUSG00000034164	140703	Emid1	EMI domain containing 1	0.31	0.15	0.48	44	41	35	52	48	52	30	43	33	54	34	43	1.38	1.66
ENSMUSG00000063531	20349	Sema3e	sema domain, immunoglobulin domain (Ig), short basic domain, secreted, (semaphorin) 3E	0.31	0.26	0.61	20	27	19	27	39	23	14	28	18	28	28	19	0.22	0.28	4360	Axon guidance - Mus musculus (mouse)
ENSMUSG00000024922	18426	Ovol1	ovo like zinc finger 1	0.31	0.09	0.35	113	78	87	125	122	99	77	82	82	129	87	82	2.15	2.53
ENSMUSG00000041559	14264	Fmod	fibromodulin	0.31	0.31	0.66	9	5	5	18	6	2	6	5	5	19	4	2	0.13	0.18
ENSMUSG00000028890	17764	Mtf1	metal response element binding transcription factor 1	0.3	0.01	0.1	232	235	222	302	305	252	159	246	209	312	217	209	2.03	2.39
ENSMUSG00000065799				0.3	0.34	0.69	9	9	8	20	6	10	6	9	8	21	4	8	4.33	5.65
ENSMUSG00000014418	246694	Hps5	Hermansky-Pudlak syndrome 5	0.3	0	0.03	466	484	483	602	640	541	319	506	456	623	456	449	6.51	7.66
ENSMUSG00000020952	76983	Scfd1	Sec1 family domain containing 1	0.3	0.02	0.13	589	524	479	698	702	579	403	548	452	722	500	481	17.07	20.13
ENSMUSG00000034528	243168	Hsd17b13	hydroxysteroid (17-beta) dehydrogenase 13	0.3	0.14	0.47	76	75	42	84	105	57	52	78	40	87	75	47	2.53	3.05
ENSMUSG00000039754	72041	Alkbh4	alkB homolog 4, lysine demethylase	0.3	0.22	0.57	26	21	29	34	31	33	18	22	27	35	22	27	0.96	1.17
ENSMUSG00000040183	140577	Ankrd6	ankyrin repeat domain 6	0.3	0.26	0.61	22	16	16	16	20	35	15	17	15	17	14	29	0.26	0.33
ENSMUSG00000014301	66449	Pam16	presequence translocase-asssociated motor 16 homolog (S. cerevisiae)	0.3	0.24	0.59	23	30	30	44	36	28	16	31	28	45	26	23	3.13	3.84
ENSMUSG00000033470	70086	Cysltr2	cysteinyl leukotriene receptor 2	0.3	0.35	0.69	4	6	5	9	8	7	3	6	5	9	6	6	0.19	0.29	04020;04080	Calcium signaling pathway - Mus musculus (mouse);Neuroactive ligand-receptor interaction - Mus musculus (mouse)
ENSMUSG00000024646	109672	Cyb5a	cytochrome b5 type A (microsomal)	0.3	0	0.02	504	511	473	705	592	541	345	534	446	729	422	449	24.51	28.69
ENSMUSG00000005615	13026	Pcyt1a	phosphate cytidylyltransferase 1, choline, alpha isoform	0.3	0	0.01	766	807	742	979	1077	819	524	844	700	1012	767	680	10.51	12.34	00564;01100	Glycerophospholipid metabolism - Mus musculus (mouse);Metabolic pathways - Mus musculus (mouse)
ENSMUSG00000028709	100465	Mob3c	MOB kinase activator 3C	0.3	0.07	0.32	73	81	93	100	100	113	50	85	88	103	71	94	1.93	2.31
ENSMUSG00000032840	76792	2410131K14Rik	RIKEN cDNA 2410131K14 gene	0.3	0.18	0.51	45	48	63	59	74	67	31	50	59	61	53	56	0.62	0.76
ENSMUSG00000034681	19826	Rnps1	ribonucleic acid binding protein S1	0.3	0.01	0.08	263	203	227	294	295	264	180	212	214	304	210	219	8.09	9.45	03013;03015	RNA transport - Mus musculus (mouse);mRNA surveillance pathway - Mus musculus (mouse)
ENSMUSG00000029149	69815	Krtcap3	keratinocyte associated protein 3	0.3	0.06	0.29	98	95	90	123	112	117	67	99	85	127	80	97	5.83	6.9
ENSMUSG00000049382	16691	Krt8	keratin 8	0.3	0	0	24970	23178	22778	33876	27934	25938	17089	24232	21484	35030	19902	21546	882.02	1034.55
ENSMUSG00000038776	13849	Ephx1	epoxide hydrolase 1, microsomal	0.3	0.11	0.4	80	70	67	117	73	79	55	73	63	121	52	66	2.79	3.3	00980;04976	Metabolism of xenobiotics by cytochrome P450 - Mus musculus (mouse);Bile secretion - Mus musculus (mouse)
ENSMUSG00000069814	432582	Ccdc92b	coiled-coil domain containing 92B	0.3	0.35	0.69	4	4	4	7	8	5	3	4	4	7	6	4	0.07	0.11
ENSMUSG00000030681	78388	Mvp	major vault protein	0.3	0	0	2792	2714	2655	3624	3453	3013	1911	2837	2504	3747	2460	2503	64.6	75.67
ENSMUSG00000031924	66427	Cyb5b	cytochrome b5 type B	0.3	0	0.05	2123	2098	1820	2424	2903	2168	1453	2193	1717	2507	2068	1801	31.57	37.1
ENSMUSG00000028459	12517	Cd72	CD72 antigen	0.3	0.08	0.34	95	112	78	125	124	111	65	117	74	129	88	92	2.48	2.96	4662	B cell receptor signaling pathway - Mus musculus (mouse)
ENSMUSG00000078439	72273	Smim24	small integral membrane protein 24	0.3	0.01	0.07	726	680	546	846	880	692	497	711	515	875	627	575	46.1	54.17
ENSMUSG00000043673	238076	Kcns3	potassium voltage-gated channel, delayed-rectifier, subfamily S, member 3	0.3	0.32	0.67	7	11	10	12	17	11	5	11	9	12	12	9	0.21	0.28
ENSMUSG00000017652	21939	Cd40	CD40 antigen	0.3	0.1	0.39	56	69	57	72	79	81	38	72	54	74	56	67	1.37	1.65	04060;04514;04620;04672;05144;05145;05310;05320;05322;05330;05340;05416	Cytokine-cytokine receptor interaction - Mus musculus (mouse);Cell adhesion molecules (CAMs) - Mus musculus (mouse);Toll-like receptor signaling pathway - Mus musculus (mouse);Intestinal immune network for IgA production - Mus musculus (mouse);Malaria - Mus musculus (mouse);Toxoplasmosis - Mus musculus (mouse);Asthma - Mus musculus (mouse);Autoimmune thyroid disease - Mus musculus (mouse);Systemi…
ENSMUSG00000026398	26424	Nr5a2	nuclear receptor subfamily 5, group A, member 2	0.3	0.04	0.21	197	197	199	225	255	261	135	206	188	233	182	217	3.61	4.28	4950	Maturity onset diabetes of the young - Mus musculus (mouse)
ENSMUSG00000025993	53945	Slc40a1	solute carrier family 40 (iron-regulated transporter), member 1	0.3	0.02	0.15	370	414	384	455	437	562	253	433	362	470	311	467	7.77	9.2
ENSMUSG00000058446	387524	Znrf2	zinc and ring finger 2	0.3	0.01	0.07	605	599	523	654	801	689	414	626	493	676	571	572	6.58	7.76
ENSMUSG00000031591	11886	Asah1	N-acylsphingosine amidohydrolase 1	0.3	0.01	0.06	674	652	562	697	905	742	461	682	530	721	645	616	15.27	17.99	00600;01100;04142	Sphingolipid metabolism - Mus musculus (mouse);Metabolic pathways - Mus musculus (mouse);Lysosome - Mus musculus (mouse)
ENSMUSG00000018102	68024	Hist1h2bc	histone cluster 1, H2bc	0.3	0.04	0.22	335	316	278	448	380	325	229	330	262	463	271	270	28.28	33.31	5322	Systemic lupus erythematosus - Mus musculus (mouse)
ENSMUSG00000038721	15415	Hoxb7	homeobox B7	0.3	0.13	0.44	51	61	45	86	56	54	35	64	42	89	40	45	2.73	3.23
ENSMUSG00000032496	17002	Ltf	lactotransferrin	0.3	0.33	0.67	12	25	21	39	25	33	8	26	20	40	18	27	0.48	0.75
ENSMUSG00000025544	68059	Tm9sf2	transmembrane 9 superfamily member 2	0.3	0	0	5373	5382	5045	6390	7174	5958	3677	5627	4758	6608	5111	4949	114.21	133.7
ENSMUSG00000073608	619597	Gm6086	predicted gene 6086	0.3	0.27	0.62	653	302	305	528	859	294	447	316	288	546	612	244	6.91	8.72
ENSMUSG00000046804	53906	Phgr1	proline/histidine/glycine-rich 1	0.3	0.01	0.08	1217	1145	1194	1711	1545	1151	833	1197	1126	1769	1101	956	147.37	172.61
ENSMUSG00000050552	66096	Lamtor4	late endosomal/lysosomal adaptor, MAPK and MTOR activator 4	0.3	0.07	0.31	181	162	188	286	194	178	124	169	177	296	138	148	12.16	14.27
ENSMUSG00000028389	22696	Zfp37	zinc finger protein 37	0.3	0.18	0.51	50	45	35	46	63	55	34	47	33	48	45	46	0.83	1.01
ENSMUSG00000025813	26557	Homer2	homer scaffolding protein 2	0.3	0.13	0.43	140	103	106	152	142	143	96	108	100	157	101	119	0.71	0.85
ENSMUSG00000076609				0.3	0.01	0.06	6897	7429	7606	8630	8951	9609	4720	7767	7174	8924	6377	7982	1527.48	1797.25
ENSMUSG00000041147	12190	Brca2	breast cancer 2, early onset	0.3	0.03	0.2	178	142	153	194	209	181	122	148	144	201	149	150	0.99	1.16	03440;05200;05212	Homologous recombination - Mus musculus (mouse);Pathways in cancer - Mus musculus (mouse);Pancreatic cancer - Mus musculus (mouse)
ENSMUSG00000028683	108067	Eif2b3	eukaryotic translation initiation factor 2B, subunit 3	0.3	0.07	0.31	113	112	101	159	97	146	77	117	95	164	69	121	1.94	2.29	3013	RNA transport - Mus musculus (mouse)
ENSMUSG00000022305	239393	Lrp12	low density lipoprotein-related protein 12	0.3	0.02	0.17	174	177	136	202	219	184	119	185	128	209	156	153	2.57	3.03
ENSMUSG00000040462	216440	Os9	amplified in osteosarcoma	0.3	0	0.01	1723	1675	1468	2229	2042	1737	1179	1751	1385	2305	1455	1443	26.96	31.56	4141	Protein processing in endoplasmic reticulum - Mus musculus (mouse)
ENSMUSG00000033938	66916	Ndufb7	NADH dehydrogenase (ubiquinone) 1 beta subcomplex, 7	0.3	0	0.01	745	726	750	1057	803	873	510	759	707	1093	572	725	11.25	13.14	00190;01100;05010;05012;05016	Oxidative phosphorylation - Mus musculus (mouse);Metabolic pathways - Mus musculus (mouse);Alzheimer's disease - Mus musculus (mouse);Parkinson's disease - Mus musculus (mouse);Huntington's disease - Mus musculus (mouse)
ENSMUSG00000063200	70078	Nol7	nucleolar protein 7	0.3	0.02	0.15	389	363	354	484	469	417	266	379	334	501	334	346	13.7	16.1
ENSMUSG00000004035	68312	Gstm7	glutathione S-transferase, mu 7	0.3	0.24	0.59	31	17	20	38	15	31	21	18	19	39	11	26	1.1	1.31	00480;00980;00982	Glutathione metabolism - Mus musculus (mouse);Metabolism of xenobiotics by cytochrome P450 - Mus musculus (mouse);Drug metabolism - cytochrome P450 - Mus musculus (mouse)
ENSMUSG00000036707	12283	Cab39	calcium binding protein 39	0.3	0.01	0.1	1736	1694	1527	2178	2138	1829	1188	1771	1440	2252	1523	1519	29.24	34.35	4150	mTOR signaling pathway - Mus musculus (mouse)
ENSMUSG00000031400	14381	G6pdx	glucose-6-phosphate dehydrogenase X-linked	0.3	0	0.01	694	665	624	883	838	722	475	695	589	913	597	600	16.79	19.6	00030;00480;01100	Pentose phosphate pathway - Mus musculus (mouse);Glutathione metabolism - Mus musculus (mouse);Metabolic pathways - Mus musculus (mouse)
ENSMUSG00000029580	11461	Actb	actin, beta	0.3	0	0	24737	26471	24724	34140	31105	28425	16930	27675	23319	35303	22161	23612	888.89	1038.51	04145;04510;04520;04530;04670;04810;04971;05100;05410;05412;05414;05416	Phagosome - Mus musculus (mouse);Focal adhesion - Mus musculus (mouse);Adherens junction - Mus musculus (mouse);Tight junction - Mus musculus (mouse);Leukocyte transendothelial migration - Mus musculus (mouse);Regulation of actin cytoskeleton - Mus musculus (mouse);Gastric acid secretion - Mus musculus (mouse);Bacterial invasion of epithelial cells - Mus musculus (mouse);Hypertrophic cardiomyopat…
ENSMUSG00000062981	67270	Mrpl42	mitochondrial ribosomal protein L42	0.3	0.01	0.11	414	367	347	514	452	426	283	384	327	531	322	354	37.97	44.49
ENSMUSG00000023274	12504	Cd4	CD4 antigen	0.3	0.06	0.29	114	104	80	131	116	122	78	109	75	135	83	101	2.15	2.53	04514;04612;04640;04660;05340	Cell adhesion molecules (CAMs) - Mus musculus (mouse);Antigen processing and presentation - Mus musculus (mouse);Hematopoietic cell lineage - Mus musculus (mouse);T cell receptor signaling pathway - Mus musculus (mouse);Primary immunodeficiency - Mus musculus (mouse)
ENSMUSG00000027787	97112	Nmd3	NMD3 ribosome export adaptor	0.3	0.01	0.09	292	252	258	362	307	315	200	263	243	374	219	262	9.97	11.63	03008;03013	Ribosome biogenesis in eukaryotes - Mus musculus (mouse);RNA transport - Mus musculus (mouse)
ENSMUSG00000032551	66202	1110059G10Rik	RIKEN cDNA 1110059G10 gene	0.3	0.1	0.39	53	75	76	82	90	88	36	78	72	85	64	73	1.37	1.65
ENSMUSG00000035642	66273	Aamdc	adipogenesis associated Mth938 domain containing	0.3	0.11	0.4	111	79	91	117	138	98	76	83	86	121	98	81	6.65	7.88
ENSMUSG00000041782	16763	Lad1	ladinin	0.3	0	0.01	1696	1578	1693	2124	2254	1754	1161	1650	1597	2196	1606	1457	37.3	43.56
ENSMUSG00000042831	233065	Alkbh6	alkB homolog 6	0.3	0.15	0.47	72	55	51	96	60	64	49	58	48	99	43	53	3.37	3.96
ENSMUSG00000029153	433904	Ociad2	OCIA domain containing 2	0.3	0	0.01	1075	1009	978	1240	1377	1164	736	1055	922	1282	981	967	31.89	37.34
ENSMUSG00000000340	13171	Dbt	dihydrolipoamide branched chain transacylase E2	0.3	0.04	0.23	156	150	145	219	180	160	107	157	137	226	128	133	3.08	3.6	00280;01100	Valine, leucine and isoleucine degradation - Mus musculus (mouse);Metabolic pathways - Mus musculus (mouse)
ENSMUSG00000033355	67775	Rtp4	receptor transporter protein 4	0.3	0.11	0.41	167	131	104	181	161	156	114	137	98	187	115	130	5.71	6.75
ENSMUSG00000053600	224691	Zfp472	zinc finger protein 472	0.3	0.1	0.39	60	58	71	75	73	89	41	61	67	78	52	74	1.79	2.14
ENSMUSG00000026107	109019	Nabp1	nucleic acid binding protein 1	0.3	0.04	0.22	169	229	213	249	282	236	116	239	201	257	201	196	4.87	5.77
ENSMUSG00000038599	170725	Capn8	calpain 8	0.3	0.34	0.69	13	5	7	15	6	13	9	5	7	15	4	11	0.23	0.29
ENSMUSG00000000295	69692	Hddc2	HD domain containing 2	0.3	0.08	0.33	104	89	101	118	131	117	71	93	95	122	93	97	2.37	2.8
ENSMUSG00000032018	235293	Sc5d	sterol-C5-desaturase	0.3	0.01	0.09	511	517	426	630	584	584	350	541	402	651	416	485	14.52	17.03	00100;01100	Steroid biosynthesis - Mus musculus (mouse);Metabolic pathways - Mus musculus (mouse)
ENSMUSG00000017132	19157	Cyth1	cytohesin 1	0.3	0	0.06	283	315	363	424	394	373	194	329	342	438	281	310	6.81	7.98
ENSMUSG00000001687	24109	Ubl3	ubiquitin-like 3	0.3	0	0.03	739	747	643	968	915	742	506	781	606	1001	652	616	17.92	20.92
ENSMUSG00000000934	72960	Top1mt	DNA topoisomerase 1, mitochondrial	0.3	0.13	0.44	57	47	51	66	62	65	39	49	48	68	44	54	1.82	2.16
ENSMUSG00000067942	224585	Zfp160	zinc finger protein 160	0.3	0.1	0.39	86	98	81	114	121	98	59	102	76	118	86	81	1.57	1.86
ENSMUSG00000040771	106821	Oard1	O-acyl-ADP-ribose deacylase 1	0.3	0.04	0.21	117	116	138	146	160	156	80	121	130	151	114	130	6.3	7.45
ENSMUSG00000005089	20511	Slc1a2	solute carrier family 1 (glial high affinity glutamate transporter), member 2	0.3	0.18	0.52	42	31	47	49	58	46	29	32	44	51	41	38	0.23	0.28	5014	Amyotrophic lateral sclerosis (ALS) - Mus musculus (mouse)
ENSMUSG00000081051				0.3	0.36	0.7	7	5	8	7	14	10	5	5	8	7	10	8	0.77	1.07
ENSMUSG00000039016	30057	Timm8b	translocase of inner mitochondrial membrane 8B	0.3	0.01	0.08	291	286	280	348	376	336	199	299	264	360	268	279	36.51	42.84
ENSMUSG00000057181	70591	5730455P16Rik	RIKEN cDNA 5730455P16 gene	0.3	0.07	0.31	132	103	94	153	111	140	90	108	89	158	79	116	1.62	1.89
ENSMUSG00000022900	106347	Ildr1	immunoglobulin-like domain containing receptor 1	0.3	0	0	1372	1187	1210	1522	1645	1471	939	1241	1141	1574	1172	1222	27.79	32.47
ENSMUSG00000031628	12367	Casp3	caspase 3	0.3	0.02	0.16	281	237	256	295	372	293	192	248	241	305	265	243	11.93	14.03	04010;04115;04210;04650;05010;05012;05014;05016;05145;05146;05200;05210;05416	MAPK signaling pathway - Mus musculus (mouse);p53 signaling pathway - Mus musculus (mouse);Apoptosis - Mus musculus (mouse);Natural killer cell mediated cytotoxicity - Mus musculus (mouse);Alzheimer's disease - Mus musculus (mouse);Parkinson's disease - Mus musculus (mouse);Amyotrophic lateral sclerosis (ALS) - Mus musculus (mouse);Huntington's disease - Mus musculus (mouse);Toxoplasmosis - Mus m…
ENSMUSG00000029557	68017	Ftsj2	FtsJ RNA methyltransferase homolog 2 (E. coli)	0.3	0.25	0.6	16	31	28	36	29	33	11	32	26	37	21	27	1.16	1.45
ENSMUSG00000039770	383295	Ypel5	yippee-like 5 (Drosophila)	0.3	0.01	0.09	441	436	397	519	615	444	302	456	374	537	438	369	9.97	11.69
ENSMUSG00000019842	103213	Traf3ip2	TRAF3 interacting protein 2	0.3	0.04	0.21	149	122	138	168	180	158	102	128	130	174	128	131	3.2	3.75
ENSMUSG00000064354	17709	COX2	cytochrome c oxidase subunit II	0.3	0.03	0.19	75220	67184	56473	76321	100908	69617	51480	70240	53264	78921	71892	57830	6514.57	7664.34	00190;01100;04260;05010;05012;05016	Oxidative phosphorylation - Mus musculus (mouse);Metabolic pathways - Mus musculus (mouse);Cardiac muscle contraction - Mus musculus (mouse);Alzheimer's disease - Mus musculus (mouse);Parkinson's disease - Mus musculus (mouse);Huntington's disease - Mus musculus (mouse)
ENSMUSG00000022034	71988	Esco2	establishment of sister chromatid cohesion N-acetyltransferase 2	0.3	0.11	0.4	110	95	106	132	131	124	75	99	100	137	93	103	2.39	2.83
ENSMUSG00000028312	14211	Smc2	structural maintenance of chromosomes 2	0.3	0.01	0.1	808	712	743	949	997	850	553	744	701	981	710	706	9.4	11.01
ENSMUSG00000050565	240832	Tor1aip2	torsin A interacting protein 2	0.3	0	0.02	1277	1216	1155	1469	1691	1340	874	1271	1089	1519	1205	1113	13.38	15.64
ENSMUSG00000024346	67199	Pfdn1	prefoldin 1	0.3	0.01	0.07	506	441	432	609	611	477	346	461	407	630	435	396	28.7	33.47
ENSMUSG00000059146	18213	Ntrk3	neurotrophic tyrosine kinase, receptor, type 3	0.3	0.36	0.7	4	10	4	14	4	10	3	10	4	14	3	8	0.12	0.18	4722	Neurotrophin signaling pathway - Mus musculus (mouse)
ENSMUSG00000096515				0.3	0.36	0.7	18	28	56	89	35	46	12	29	53	92	25	38	6.59	10.32
ENSMUSG00000024873	12794	Cnih2	cornichon family AMPA receptor auxiliary protein 2	0.3	0.36	0.7	7	6	7	7	10	13	5	6	7	7	7	11	0.37	0.52
ENSMUSG00000085213				0.3	0.35	0.7	9	4	13	14	10	12	6	4	12	14	7	10	1.22	1.61
ENSMUSG00000002043	67091	Trappc6a	trafficking protein particle complex 6A	0.3	0.11	0.4	56	49	61	73	65	69	38	51	58	76	46	57	3.9	4.62
ENSMUSG00000025169	66179	Ogfod3	2-oxoglutarate and iron-dependent oxygenase domain containing 3	0.3	0.13	0.44	50	49	45	55	60	65	34	51	42	57	43	54	2.45	2.95
ENSMUSG00000026480	17970	Ncf2	neutrophil cytosolic factor 2	0.3	0.02	0.16	263	341	257	393	335	339	180	357	242	406	239	282	7.46	8.76	04145;04380;04670;05140	Phagosome - Mus musculus (mouse);Osteoclast differentiation - Mus musculus (mouse);Leukocyte transendothelial migration - Mus musculus (mouse);Leishmaniasis - Mus musculus (mouse)
ENSMUSG00000020737	15374	Hn1	hematological and neurological expressed sequence 1	0.3	0	0.01	969	991	955	1339	1117	1127	663	1036	901	1385	796	936	47.64	55.53
ENSMUSG00000016028	12614	Celsr1	cadherin, EGF LAG seven-pass G-type receptor 1	0.3	0.02	0.12	548	561	581	641	748	705	375	587	548	663	533	586	3.44	4.04
ENSMUSG00000031078	13043	Cttn	cortactin	0.3	0	0	1767	1587	1468	2076	2009	1835	1209	1659	1385	2147	1431	1524	32.91	38.36	04530;05100	Tight junction - Mus musculus (mouse);Bacterial invasion of epithelial cells - Mus musculus (mouse)
ENSMUSG00000072704	381820	Smim10l1	small integral membrane protein 10 like 1	0.3	0.09	0.36	539	476	418	576	698	514	369	498	394	596	497	427	12.8	15.14
ENSMUSG00000033773	231571	Rpap2	RNA polymerase II associated protein 2	0.3	0.11	0.4	53	73	57	82	65	83	36	76	54	85	46	69	1.49	1.79
ENSMUSG00000096751				0.3	0.25	0.6	29	26	28	33	42	31	20	27	26	34	30	26	0.68	0.83
ENSMUSG00000078153	621823	Psme2b	protease (prosome, macropain) activator subunit 2B	0.3	0.36	0.7	7	9	7	12	17	6	5	9	7	12	12	5	0.63	0.87
ENSMUSG00000062381				0.29	0	0.04	555	503	495	690	670	550	380	526	467	713	477	457	39.39	45.87
ENSMUSG00000015656	15481	Hspa8	heat shock protein 8	0.29	0.1	0.39	5845	7120	6237	9051	7841	7116	4000	7444	5883	9359	5586	5911	136.8	161.77	03040;04010;04141;04144;04612;05145	Spliceosome - Mus musculus (mouse);MAPK signaling pathway - Mus musculus (mouse);Protein processing in endoplasmic reticulum - Mus musculus (mouse);Endocytosis - Mus musculus (mouse);Antigen processing and presentation - Mus musculus (mouse);Toxoplasmosis - Mus musculus (mouse)
ENSMUSG00000054453	236643	Sytl5	synaptotagmin-like 5	0.29	0.27	0.62	25	27	19	19	39	35	17	28	18	20	28	29	0.69	0.87
ENSMUSG00000092517	11871	Art2a-ps	ADP-ribosyltransferase 2a, pseudogene	0.29	0.12	0.42	96	91	82	96	84	155	66	95	77	99	60	129	4.8	5.74
ENSMUSG00000030613	66365	Ccdc90b	coiled-coil domain containing 90B	0.29	0.06	0.29	140	120	125	176	164	135	96	125	118	182	117	112	5.41	6.33
ENSMUSG00000031485	114863	Prosc	proline synthetase co-transcribed	0.29	0.02	0.17	187	188	186	254	209	228	128	197	175	263	149	189	3.5	4.09
ENSMUSG00000027695	18805	Pld1	phospholipase D1	0.29	0	0.01	2171	2150	2047	2598	2790	2449	1486	2248	1931	2686	1988	2034	29.5	34.41	00564;00565;01100;04144;04666;04912;05212	Glycerophospholipid metabolism - Mus musculus (mouse);Ether lipid metabolism - Mus musculus (mouse);Metabolic pathways - Mus musculus (mouse);Endocytosis - Mus musculus (mouse);Fc gamma R-mediated phagocytosis - Mus musculus (mouse);GnRH signaling pathway - Mus musculus (mouse);Pancreatic cancer - Mus musculus (mouse)
ENSMUSG00000029134	665270	Plb1	phospholipase B1	0.29	0.35	0.69	7	7	5	7	18	5	5	7	5	7	13	4	0.09	0.13	00564;00565;00590;00591;00592;01100;04977	Glycerophospholipid metabolism - Mus musculus (mouse);Ether lipid metabolism - Mus musculus (mouse);Arachidonic acid metabolism - Mus musculus (mouse);Linoleic acid metabolism - Mus musculus (mouse);alpha-Linolenic acid metabolism - Mus musculus (mouse);Metabolic pathways - Mus musculus (mouse);Vitamin digestion and absorption - Mus musculus (mouse)
ENSMUSG00000081888				0.29	0.3	0.65	23	18	15	22	25	25	16	19	14	23	18	21	1.85	2.28
ENSMUSG00000072294	16597	Klf12	Kruppel-like factor 12	0.29	0.34	0.69	9	8	11	13	14	11	6	8	10	13	10	9	0.33	0.43
ENSMUSG00000021270	15519	Hsp90aa1	heat shock protein 90, alpha (cytosolic), class A member 1	0.29	0.19	0.53	1870	2222	1746	2877	2417	2086	1280	2323	1647	2975	1722	1733	39.99	47.83	04141;04612;04621;04914;05200;05215	Protein processing in endoplasmic reticulum - Mus musculus (mouse);Antigen processing and presentation - Mus musculus (mouse);NOD-like receptor signaling pathway - Mus musculus (mouse);Progesterone-mediated oocyte maturation - Mus musculus (mouse);Pathways in cancer - Mus musculus (mouse);Prostate cancer - Mus musculus (mouse)
ENSMUSG00000096528	545238	G430049J08Rik	RIKEN cDNA G430049J08 gene	0.29	0.11	0.41	95	133	168	152	147	197	65	139	158	157	105	164	3.33	3.96
ENSMUSG00000035885	12868	Cox8a	cytochrome c oxidase subunit VIIIa	0.29	0	0.02	856	855	790	1129	1091	856	586	894	745	1167	777	711	103.06	119.89	00190;01100;04260;05010;05012;05016	Oxidative phosphorylation - Mus musculus (mouse);Metabolic pathways - Mus musculus (mouse);Cardiac muscle contraction - Mus musculus (mouse);Alzheimer's disease - Mus musculus (mouse);Parkinson's disease - Mus musculus (mouse);Huntington's disease - Mus musculus (mouse)
ENSMUSG00000040339	329739	Fam102b	family with sequence similarity 102, member B	0.29	0.01	0.11	672	747	605	821	837	843	460	781	571	849	596	700	7.97	9.35
ENSMUSG00000033060	380928	Lmo7	LIM domain only 7	0.29	0	0.04	2971	3030	2758	3684	3565	3532	2033	3168	2601	3810	2540	2934	32.29	37.73	4520	Adherens junction - Mus musculus (mouse)
ENSMUSG00000041658	245670	Rragb	Ras-related GTP binding B	0.29	0.35	0.7	7	8	4	11	10	7	5	8	4	11	7	6	0.19	0.26
ENSMUSG00000027259	75894	Adal	adenosine deaminase-like	0.29	0.05	0.25	118	136	134	161	181	142	81	142	126	167	129	118	2.96	3.5
ENSMUSG00000054203	226695	Ifi205	interferon activated gene 205	0.29	0.07	0.32	140	135	110	147	167	164	96	141	104	152	119	136	5.36	6.32
ENSMUSG00000006398	107995	Cdc20	cell division cycle 20	0.29	0.06	0.28	149	161	159	201	198	183	102	168	150	208	141	152	5.88	6.91	04110;04114;04120	Cell cycle - Mus musculus (mouse);Oocyte meiosis - Mus musculus (mouse);Ubiquitin mediated proteolysis - Mus musculus (mouse)
ENSMUSG00000030471	243983	Zdhhc13	zinc finger, DHHC domain containing 13	0.29	0.02	0.14	779	639	702	800	943	870	533	668	662	827	672	723	19.73	23.11
ENSMUSG00000028256	52184	Odf2l	outer dense fiber of sperm tails 2-like	0.29	0.11	0.41	113	72	77	107	91	122	77	75	73	111	65	101	2.26	2.65
ENSMUSG00000028882	100336	Ppp1r8	protein phosphatase 1, regulatory (inhibitor) subunit 8	0.29	0.05	0.27	132	160	203	242	166	205	90	167	191	250	118	170	5.47	6.41
ENSMUSG00000040829	574428	Zmynd15	zinc finger, MYND-type containing 15	0.29	0.24	0.59	31	27	24	31	28	45	21	28	23	32	20	37	0.5	0.6
ENSMUSG00000052374	11472	Actn2	actinin alpha 2	0.29	0.36	0.7	3	6	7	6	10	10	2	6	7	6	7	8	0.12	0.18	04510;04520;04530;04670;04810;05146;05322;05412	Focal adhesion - Mus musculus (mouse);Adherens junction - Mus musculus (mouse);Tight junction - Mus musculus (mouse);Leukocyte transendothelial migration - Mus musculus (mouse);Regulation of actin cytoskeleton - Mus musculus (mouse);Amoebiasis - Mus musculus (mouse);Systemic lupus erythematosus - Mus musculus (mouse);Arrhythmogenic right ventricular cardiomyopathy (ARVC) - Mus musculus (mouse)
ENSMUSG00000039701	99526	Usp53	ubiquitin specific peptidase 53	0.29	0.16	0.49	741	504	500	742	849	602	507	527	472	767	605	500	9.72	11.6
ENSMUSG00000032596	74153	Uba7	ubiquitin-like modifier activating enzyme 7	0.29	0.02	0.13	269	248	240	306	321	303	184	259	226	316	229	252	4.69	5.48	04120;05012	Ubiquitin mediated proteolysis - Mus musculus (mouse);Parkinson's disease - Mus musculus (mouse)
ENSMUSG00000019173	19345	Rab5c	RAB5C, member RAS oncogene family	0.29	0	0.01	1103	999	973	1343	1267	1153	755	1044	918	1389	903	958	35.08	40.74	04144;04145;04962;05146	Endocytosis - Mus musculus (mouse);Phagosome - Mus musculus (mouse);Vasopressin-regulated water reabsorption - Mus musculus (mouse);Amoebiasis - Mus musculus (mouse)
ENSMUSG00000001420	71913	Tmem79	transmembrane protein 79	0.29	0.09	0.36	113	101	100	133	149	107	77	106	94	138	106	89	2.92	3.44
ENSMUSG00000002661	66400	Alkbh7	alkB homolog 7	0.29	0.16	0.49	57	45	58	82	58	59	39	47	55	85	41	49	3.92	4.61
ENSMUSG00000066613	69504	Zfp932	zinc finger protein 932	0.29	0.29	0.64	32	23	12	32	34	19	22	24	11	33	24	16	0.59	0.72
ENSMUSG00000026227	72792	2810459M11Rik	RIKEN cDNA 2810459M11 gene	0.29	0.09	0.37	89	82	86	100	138	85	61	86	81	103	98	71	1.73	2.06
ENSMUSG00000032575	74840	Manf	mesencephalic astrocyte-derived neurotrophic factor	0.29	0.01	0.07	1186	1232	1147	1537	1425	1425	812	1288	1082	1589	1015	1184	35.65	41.61
ENSMUSG00000035242	18245	Oaz1	ornithine decarboxylase antizyme 1	0.29	0	0.05	393	433	433	590	500	457	269	453	408	610	356	380	11.21	13.03
ENSMUSG00000015536	17434	Mocs2	molybdenum cofactor synthesis 2	0.29	0.02	0.14	262	214	243	302	326	255	179	224	229	312	232	212	3.54	4.12	4122	Sulfur relay system - Mus musculus (mouse)
ENSMUSG00000027108	67059	Ola1	Obg-like ATPase 1	0.29	0.03	0.17	510	460	460	600	651	513	349	481	434	620	464	426	14.76	17.24
ENSMUSG00000015605	20807	Srf	serum response factor	0.29	0.02	0.12	178	216	184	261	215	238	122	226	174	270	153	198	3.18	3.72	4010	MAPK signaling pathway - Mus musculus (mouse)
ENSMUSG00000023341	17858	Mx2	MX dynamin-like GTPase 2	0.29	0.25	0.6	25	29	37	40	42	35	17	30	35	41	30	29	0.85	1.03
ENSMUSG00000034371	225913	Tkfc	triokinase, FMN cyclase	0.29	0.14	0.47	39	53	47	62	60	54	27	55	44	64	43	45	1.39	1.67	00561;01100;04622	Glycerolipid metabolism - Mus musculus (mouse);Metabolic pathways - Mus musculus (mouse);RIG-I-like receptor signaling pathway - Mus musculus (mouse)
ENSMUSG00000052270	14289	Fpr2	formyl peptide receptor 2	0.29	0.18	0.52	69	85	71	99	80	101	47	89	67	102	57	84	4.46	5.28	04080;05150	Neuroactive ligand-receptor interaction - Mus musculus (mouse);Staphylococcus aureus infection - Mus musculus (mouse)
ENSMUSG00000031982	68865	Arv1	ARV1 homolog, fatty acid homeostasis modulator	0.29	0.37	0.71	6	10	11	13	13	12	4	10	10	13	9	10	0.5	0.68
ENSMUSG00000020267	15254	Hint1	histidine triad nucleotide binding protein 1	0.29	0.01	0.07	1971	1737	1880	2715	2206	1941	1349	1816	1773	2807	1572	1612	197.26	229.41
ENSMUSG00000030641	74041	Ddias	DNA damage-induced apoptosis suppressor	0.29	0.24	0.59	47	38	33	58	51	39	32	40	31	60	36	32	0.79	0.93
ENSMUSG00000039934	212167	Gsap	gamma-secretase activating protein	0.29	0.05	0.25	193	208	205	244	202	301	132	217	193	252	144	250	3.63	4.27
ENSMUSG00000042686	57339	Jph1	junctophilin 1	0.29	0.34	0.68	10	16	8	19	10	18	7	17	8	20	7	15	0.16	0.21
ENSMUSG00000058835	11308	Abi1	abl-interactor 1	0.29	0	0.04	1070	982	903	1226	1298	1100	732	1027	852	1268	925	914	19.48	22.67
ENSMUSG00000047293	71223	Gpr15	G protein-coupled receptor 15	0.29	0.37	0.71	6	8	10	13	8	14	4	8	9	13	6	12	0.4	0.59
ENSMUSG00000024387	13001	Csnk2b	casein kinase 2, beta polypeptide	0.29	0	0	801	781	788	1053	983	863	548	817	743	1089	700	717	55.4	64.18	03008;04310;04520;04530	Ribosome biogenesis in eukaryotes - Mus musculus (mouse);Wnt signaling pathway - Mus musculus (mouse);Adherens junction - Mus musculus (mouse);Tight junction - Mus musculus (mouse)
ENSMUSG00000040009	14687	Gnaz	guanine nucleotide binding protein, alpha z subunit	0.29	0.28	0.63	15	18	14	20	17	24	10	19	13	21	12	20	0.3	0.37	4730	Long-term depression - Mus musculus (mouse)
ENSMUSG00000041444	330914	Arhgap32	Rho GTPase activating protein 32	0.29	0.01	0.08	1055	1279	1194	1373	1696	1281	722	1337	1126	1420	1208	1064	5.85	6.82
ENSMUSG00000037664	12577	Cdkn1c	cyclin-dependent kinase inhibitor 1C (P57)	0.29	0.21	0.56	45	51	42	52	74	51	31	53	40	54	53	42	1.61	1.95	4110	Cell cycle - Mus musculus (mouse)
ENSMUSG00000067928	240034	Zfp760	zinc finger protein 760	0.29	0.18	0.52	64	57	47	68	76	67	44	60	44	70	54	56	0.9	1.07
ENSMUSG00000030340	20276	Scnn1a	sodium channel, nonvoltage-gated 1 alpha	0.29	0.05	0.25	146	129	136	198	164	141	100	135	128	205	117	117	2.64	3.06	04742;04960	Taste transduction - Mus musculus (mouse);Aldosterone-regulated sodium reabsorption - Mus musculus (mouse)
ENSMUSG00000020528	212627	Prpsap2	phosphoribosyl pyrophosphate synthetase-associated protein 2	0.29	0.09	0.37	115	85	86	133	118	99	79	89	81	138	84	82	3.49	4.05
ENSMUSG00000013822	66126	Elof1	ELF1 homolog, elongation factor 1	0.29	0.02	0.16	174	197	196	258	230	211	119	206	185	267	164	175	12.12	14.13
ENSMUSG00000028789	242669	Azin2	antizyme inhibitor 2	0.29	0.34	0.69	15	12	7	13	15	18	10	13	7	13	11	15	0.37	0.48	00330;01100	Arginine and proline metabolism - Mus musculus (mouse);Metabolic pathways - Mus musculus (mouse)
ENSMUSG00000081692				0.29	0.37	0.71	9	6	8	9	14	10	6	6	8	9	10	8	2.44	3.26
ENSMUSG00000030921	20128	Trim30a	tripartite motif-containing 30A	0.29	0	0.04	374	371	351	419	451	477	256	388	331	433	321	396	6.53	7.62
ENSMUSG00000004462	70573	Tbccd1	TBCC domain containing 1	0.29	0.03	0.2	139	137	153	161	182	187	95	143	144	167	130	155	3.56	4.19
ENSMUSG00000026304	19329	Rab17	RAB17, member RAS oncogene family	0.29	0.05	0.26	130	99	125	147	150	137	89	104	118	152	107	114	4.35	5.05
ENSMUSG00000023243	16529	Kcnk5	potassium channel, subfamily K, member 5	0.29	0.05	0.26	240	209	162	250	310	194	164	218	153	258	221	161	4.06	4.75	4974	Protein digestion and absorption - Mus musculus (mouse)
ENSMUSG00000003437	54624	Paf1	Paf1, RNA polymerase II complex component	0.29	0.01	0.06	381	357	362	453	479	418	261	373	341	468	341	347	12.33	14.34
ENSMUSG00000028699	66805	Tspan1	tetraspanin 1	0.29	0	0.05	9996	9136	8771	11124	13501	9625	6841	9552	8273	11503	9619	7995	315.41	366.49
ENSMUSG00000055302	67568	Mrfap1	Morf4 family associated protein 1	0.29	0	0	1378	1377	1315	1721	1719	1540	943	1440	1240	1780	1225	1279	55.47	64.34
ENSMUSG00000025794	67115	Rpl14	ribosomal protein L14	0.29	0	0.03	2135	2007	1868	2913	2347	2098	1461	2098	1762	3012	1672	1743	144.23	167.36	3010	Ribosome - Mus musculus (mouse)
ENSMUSG00000020811	216881	Wscd1	WSC domain containing 1	0.29	0.37	0.71	0	3	2	5	7	0	0	3	2	5	5	0	0.04	0.08
ENSMUSG00000063410	223255	Stk24	serine/threonine kinase 24	0.29	0	0	770	776	727	905	931	947	527	811	686	936	663	787	19.08	22.19
ENSMUSG00000025868	67044	Higd2a	HIG1 domain family, member 2A	0.29	0.01	0.11	289	245	235	298	345	300	198	256	222	308	246	249	26.62	30.99
ENSMUSG00000004771	53869	Rab11a	RAB11A, member RAS oncogene family	0.29	0.02	0.15	731	653	676	819	921	793	500	683	638	847	656	659	19.8	23.09	04144;04962;04972	Endocytosis - Mus musculus (mouse);Vasopressin-regulated water reabsorption - Mus musculus (mouse);Pancreatic secretion - Mus musculus (mouse)
ENSMUSG00000092072				0.29	0.23	0.58	67	45	47	78	72	48	46	47	44	81	51	40	8.99	10.63
ENSMUSG00000057858	76539	Fam204a	family with sequence similarity 204, member A	0.29	0.15	0.47	96	99	76	100	132	108	66	103	72	103	94	90	2.99	3.56
ENSMUSG00000028411	66408	Aptx	aprataxin	0.29	0.12	0.42	76	78	59	100	94	71	52	82	56	103	67	59	0.89	1.04
ENSMUSG00000048186	209645	Bend7	BEN domain containing 7	0.29	0.16	0.5	56	54	69	57	77	90	38	56	65	59	55	75	1.4	1.68
ENSMUSG00000029326	67870	Enoph1	enolase-phosphatase 1	0.29	0.05	0.27	130	122	115	183	146	119	89	128	108	189	104	99	4.51	5.21	270	Cysteine and methionine metabolism - Mus musculus (mouse)
ENSMUSG00000013646	79566	Sh3bp5l	SH3 binding domain protein 5 like	0.29	0.03	0.19	165	159	191	224	197	211	113	166	180	232	140	175	1.88	2.18
ENSMUSG00000008140	69683	Emc10	ER membrane protein complex subunit 10	0.29	0.04	0.21	134	165	180	195	229	173	92	172	170	202	163	144	5.77	6.78
ENSMUSG00000047361	381260	Gm973	predicted gene 973	0.29	0.37	0.71	3	8	5	7	14	5	2	8	5	7	10	4	0.1	0.15
ENSMUSG00000060090	19889	Rp2	retinitis pigmentosa 2 homolog	0.29	0.02	0.17	395	493	379	512	592	459	270	515	357	529	422	381	6.33	7.39
ENSMUSG00000079407	73549	1700110I01Rik	RIKEN cDNA 1700110I01 gene	0.29	0.3	0.65	34	27	18	22	39	40	23	28	17	23	28	33	1.03	1.27
ENSMUSG00000028998	66169	Tomm7	translocase of outer mitochondrial membrane 7 homolog (yeast)	0.29	0.01	0.06	909	977	873	1265	1047	1065	622	1021	823	1308	746	885	55.08	63.97
ENSMUSG00000024958	107173	Gpr137	G protein-coupled receptor 137	0.29	0.1	0.38	60	71	66	82	79	84	41	74	62	85	56	70	2.4	2.83
ENSMUSG00000062300	19294	Pvrl2	poliovirus receptor-related 2	0.29	0.01	0.1	506	490	457	601	661	521	346	512	431	621	471	433	11.92	13.86	04514;04520	Cell adhesion molecules (CAMs) - Mus musculus (mouse);Adherens junction - Mus musculus (mouse)
ENSMUSG00000019370	12315	Calm3	calmodulin 3	0.29	0	0	4078	4153	3883	5258	4900	4641	2791	4342	3662	5437	3491	3855	118.83	137.65	04020;04070;04114;04270;04720;04722;04740;04744;04910;04912;04916;04970;04971;05010;05214	Calcium signaling pathway - Mus musculus (mouse);Phosphatidylinositol signaling system - Mus musculus (mouse);Oocyte meiosis - Mus musculus (mouse);Vascular smooth muscle contraction - Mus musculus (mouse);Long-term potentiation - Mus musculus (mouse);Neurotrophin signaling pathway - Mus musculus (mouse);Olfactory transduction - Mus musculus (mouse);Phototransduction - Mus musculus (mouse);Insuli…
ENSMUSG00000054659	242377	Pm20d2	peptidase M20 domain containing 2	0.29	0.38	0.72	7	4	3	8	6	8	5	4	3	8	4	7	0.22	0.32
ENSMUSG00000076680				0.29	0.36	0.71	85	124	228	138	164	307	58	130	215	143	117	255	27.77	36.8
ENSMUSG00000005262	22230	Ufd1l	ubiquitin fusion degradation 1 like	0.29	0.01	0.07	368	321	323	405	437	396	252	336	305	419	311	329	10.94	12.69	4141	Protein processing in endoplasmic reticulum - Mus musculus (mouse)
ENSMUSG00000013878	77733	Rnf170	ring finger protein 170	0.29	0.09	0.37	143	136	133	191	182	134	98	142	125	198	130	111	2.35	2.74
ENSMUSG00000043631	407800	Ecm2	extracellular matrix protein 2, female organ and adipocyte specific	0.29	0.14	0.46	47	51	57	67	53	73	32	53	54	69	38	61	0.97	1.15
ENSMUSG00000011752	18648	Pgam1	phosphoglycerate mutase 1	0.29	0.02	0.14	165	192	187	245	218	207	113	201	176	253	155	172	6.69	7.78	00010;01100	Glycolysis / Gluconeogenesis - Mus musculus (mouse);Metabolic pathways - Mus musculus (mouse)
ENSMUSG00000004319	12725	Clcn3	chloride channel, voltage-sensitive 3	0.29	0.01	0.11	913	935	918	1042	1161	1194	625	978	866	1078	827	992	7.59	8.85
ENSMUSG00000029623	231887	Pdap1	PDGFA associated protein 1	0.29	0.01	0.06	780	797	707	1100	845	845	534	833	667	1137	602	702	21.8	25.25
ENSMUSG00000034748	50721	Sirt6	sirtuin 6	0.29	0.31	0.66	16	16	24	26	20	28	11	17	23	27	14	23	0.68	0.83
ENSMUSG00000053113	12702	Socs3	suppressor of cytokine signaling 3	0.29	0.24	0.59	494	473	516	633	604	631	338	495	487	655	430	524	13.07	15.61	04120;04380;04630;04910;04920;04930;05160	Ubiquitin mediated proteolysis - Mus musculus (mouse);Osteoclast differentiation - Mus musculus (mouse);Jak-STAT signaling pathway - Mus musculus (mouse);Insulin signaling pathway - Mus musculus (mouse);Adipocytokine signaling pathway - Mus musculus (mouse);Type II diabetes mellitus - Mus musculus (mouse);Hepatitis C - Mus musculus (mouse)
ENSMUSG00000008333	20639	Snrpb2	U2 small nuclear ribonucleoprotein B	0.29	0.04	0.23	254	224	222	314	289	253	174	234	209	325	206	210	7.62	8.84	3040	Spliceosome - Mus musculus (mouse)
ENSMUSG00000033900	213582	Map9	microtubule-associated protein 9	0.28	0.19	0.54	54	37	43	52	55	60	37	39	41	54	39	50	0.49	0.57
ENSMUSG00000046727	66060	Cystm1	cysteine-rich transmembrane module containing 1	0.28	0.01	0.07	751	658	694	780	1036	763	514	688	655	807	738	634	26.3	30.55
ENSMUSG00000055334	66069	Snupn	snurportin 1	0.28	0.21	0.55	35	43	36	61	45	37	24	45	34	63	32	31	1.85	2.19	3013	RNA transport - Mus musculus (mouse)
ENSMUSG00000024965	108101	Fermt3	fermitin family member 3	0.28	0.04	0.21	180	190	187	251	229	203	123	199	176	260	163	169	4.84	5.62
ENSMUSG00000005779	19172	Psmb4	proteasome (prosome, macropain) subunit, beta type 4	0.28	0	0.02	665	682	705	912	851	745	455	713	665	943	606	619	39	45.1	3050	Proteasome - Mus musculus (mouse)
ENSMUSG00000063611				0.28	0.34	0.69	12	15	14	15	14	25	8	16	13	16	10	21	2.41	3.09
ENSMUSG00000027569	73247	Mrgbp	MRG/MORF4L binding protein	0.28	0.1	0.38	63	72	86	97	88	89	43	75	81	100	63	74	1.58	1.86
ENSMUSG00000027566	26444	Psma7	proteasome (prosome, macropain) subunit, alpha type 7	0.28	0	0.01	1182	1049	1051	1489	1256	1247	809	1097	991	1540	895	1036	48.61	56.14	3050	Proteasome - Mus musculus (mouse)
ENSMUSG00000025092	73442	Hspa12a	heat shock protein 12A	0.28	0.06	0.28	105	147	142	159	156	177	72	154	134	164	111	147	1.55	1.83
ENSMUSG00000069835	69215	Sat2	spermidine/spermine N1-acetyl transferase 2	0.28	0.34	0.69	7	13	13	19	15	11	5	14	12	20	11	9	0.74	0.95	00330;01100	Arginine and proline metabolism - Mus musculus (mouse);Metabolic pathways - Mus musculus (mouse)
ENSMUSG00000052776	246730	Oas1a	2'-5' oligoadenylate synthetase 1A	0.28	0.06	0.28	187	165	142	199	244	165	128	173	134	206	174	137	5.88	6.85	5160	Hepatitis C - Mus musculus (mouse)
ENSMUSG00000033105	16987	Lss	lanosterol synthase	0.28	0.03	0.19	342	302	269	428	298	385	234	316	254	443	212	320	2.93	3.39	00100;01100	Steroid biosynthesis - Mus musculus (mouse);Metabolic pathways - Mus musculus (mouse)
ENSMUSG00000082118				0.28	0.37	0.71	12	5	13	20	11	7	8	5	12	21	8	6	3.32	4.16
ENSMUSG00000069301	319167	Hist1h2ag	histone cluster 1, H2ag	0.28	0.24	0.59	32	37	34	58	36	35	22	39	32	60	26	29	4.94	5.84	5322	Systemic lupus erythematosus - Mus musculus (mouse)
ENSMUSG00000036615	170767	Rfxap	regulatory factor X-associated protein	0.28	0.12	0.42	63	70	63	86	88	69	43	73	59	89	63	57	2.03	2.39	04612;05340	Antigen processing and presentation - Mus musculus (mouse);Primary immunodeficiency - Mus musculus (mouse)
ENSMUSG00000033487	319448	Fndc3a	fibronectin type III domain containing 3A	0.28	0	0.02	1794	1807	1707	2115	2286	2085	1228	1889	1610	2187	1629	1732	19.41	22.49
ENSMUSG00000025782	209361	Taf3	TATA-box binding protein associated factor 3	0.28	0.04	0.24	152	180	128	206	198	163	104	188	121	213	141	135	2.11	2.46
ENSMUSG00000066677	100033459	Pydc3	pyrin domain containing 3	0.28	0.33	0.68	18	29	19	30	38	19	12	30	18	31	27	16	0.49	0.62
ENSMUSG00000038690	57423	Atp5j2	ATP synthase, H+ transporting, mitochondrial F0 complex, subunit F2	0.28	0	0.06	611	561	531	763	707	606	418	587	501	789	504	503	40.02	46.23	00190;01100	Oxidative phosphorylation - Mus musculus (mouse);Metabolic pathways - Mus musculus (mouse)
ENSMUSG00000059920	67609	4930453N24Rik	RIKEN cDNA 4930453N24 gene	0.28	0.02	0.15	295	277	241	355	326	312	202	290	227	367	232	259	3.3	3.83
ENSMUSG00000003546	74764	Klc4	kinesin light chain 4	0.28	0	0.01	975	860	888	1194	1075	1039	667	899	838	1235	766	863	26.32	30.35
ENSMUSG00000078578	66105	Ube2d3	ubiquitin-conjugating enzyme E2D 3	0.28	0	0	1802	1723	1664	2156	2260	1912	1233	1801	1569	2229	1610	1588	44.47	51.4	04120;04141	Ubiquitin mediated proteolysis - Mus musculus (mouse);Protein processing in endoplasmic reticulum - Mus musculus (mouse)
ENSMUSG00000095429				0.28	0.37	0.71	4	7	15	13	15	10	3	7	14	13	11	8	1.67	2.26
ENSMUSG00000039253	238024	Fn3krp	fructosamine 3 kinase related protein	0.28	0.1	0.38	57	108	102	104	115	119	39	113	96	108	82	99	2.39	2.87
ENSMUSG00000005667	17768	Mthfd2	methylenetetrahydrofolate dehydrogenase (NAD+ dependent), methenyltetrahydrofolate cyclohydrolase	0.28	0.14	0.46	95	104	127	153	105	146	65	109	120	158	75	121	3.53	4.14	00670;01100	One carbon pool by folate - Mus musculus (mouse);Metabolic pathways - Mus musculus (mouse)
ENSMUSG00000055994	257632	Nod2	nucleotide-binding oligomerization domain containing 2	0.28	0.21	0.55	72	84	69	68	111	106	49	88	65	70	79	88	1.07	1.29	4621	NOD-like receptor signaling pathway - Mus musculus (mouse)
ENSMUSG00000020330	15366	Hmmr	hyaluronan mediated motility receptor (RHAMM)	0.28	0.04	0.22	326	269	271	389	340	327	223	281	256	402	242	272	4.99	5.78	4512	ECM-receptor interaction - Mus musculus (mouse)
ENSMUSG00000037814				0.28	0.02	0.13	472	481	402	548	573	538	323	503	379	567	408	447	17.83	20.74
ENSMUSG00000004105	26360	Angptl2	angiopoietin-like 2	0.28	0.08	0.33	134	124	116	164	171	125	92	130	109	170	122	104	2.36	2.75
ENSMUSG00000030683	233878	Sez6l2	seizure related 6 homolog like 2	0.28	0.35	0.7	12	8	7	13	8	14	8	8	7	13	6	12	0.16	0.2
ENSMUSG00000030107	24110	Usp18	ubiquitin specific peptidase 18	0.28	0.18	0.52	89	52	53	85	69	82	61	54	50	88	49	68	2.44	2.84
ENSMUSG00000020946	56494	Gosr2	golgi SNAP receptor complex member 2	0.28	0	0.04	376	444	418	541	477	496	257	464	394	559	340	412	8.52	9.88	4130	SNARE interactions in vesicular transport - Mus musculus (mouse)
ENSMUSG00000022552	106025	Sharpin	SHANK-associated RH domain interacting protein	0.28	0.04	0.22	177	174	149	200	187	225	121	182	141	207	133	187	5.89	6.87
ENSMUSG00000040482	112403	Dxo	decapping exoribonuclease	0.28	0.19	0.53	53	37	45	69	51	45	36	39	42	71	36	37	1.98	2.29
ENSMUSG00000035349	338320	Mia2	melanoma inhibitory activity 2	0.28	0.17	0.51	83	122	105	131	146	114	57	128	99	135	104	95	4.3	5.1
ENSMUSG00000046836	71678	Brox	BRO1 domain and CAAX motif containing	0.28	0.01	0.09	520	426	419	514	615	536	356	445	395	532	438	445	8.85	10.26
ENSMUSG00000038500	75210	Prr3	proline-rich polypeptide 3	0.28	0.29	0.64	25	30	16	30	21	39	17	31	15	31	15	32	0.58	0.71
ENSMUSG00000027746	67890	Ufm1	ubiquitin-fold modifier 1	0.28	0.02	0.13	421	358	376	552	428	423	288	374	355	571	305	351	8.48	9.78
ENSMUSG00000031631	66756	Cfap97	cilia and flagella associated protein 97	0.28	0.04	0.23	188	222	182	258	220	249	129	232	172	267	157	207	2.88	3.36
ENSMUSG00000039678	70296	Tbc1d13	TBC1 domain family, member 13	0.28	0.01	0.08	365	299	337	426	408	383	250	313	318	440	291	318	6.25	7.21
ENSMUSG00000036390	13197	Gadd45a	growth arrest and DNA-damage-inducible 45 alpha	0.28	0.18	0.52	72	66	60	88	98	61	49	69	57	91	70	51	3.63	4.29	04010;04110;04115	MAPK signaling pathway - Mus musculus (mouse);Cell cycle - Mus musculus (mouse);p53 signaling pathway - Mus musculus (mouse)
ENSMUSG00000026864	14828	Hspa5	heat shock protein 5	0.28	0.04	0.21	7617	8407	7201	10188	9413	8879	5213	8789	6792	10535	6706	7376	199.7	232.13	03060;04141;04612;05020	Protein export - Mus musculus (mouse);Protein processing in endoplasmic reticulum - Mus musculus (mouse);Antigen processing and presentation - Mus musculus (mouse);Prion diseases - Mus musculus (mouse)
ENSMUSG00000054161	73813	Fam83e	family with sequence similarity 83, member E	0.28	0.01	0.09	541	531	577	715	726	574	370	555	544	739	517	477	12.74	14.72
ENSMUSG00000002307	13163	Daxx	Fas death domain-associated protein	0.28	0.02	0.16	244	227	215	311	284	240	167	237	203	322	202	199	5.76	6.64	04010;05014	MAPK signaling pathway - Mus musculus (mouse);Amyotrophic lateral sclerosis (ALS) - Mus musculus (mouse)
ENSMUSG00000041124	78100	Msantd4	Myb/SANT-like DNA-binding domain containing 4 with coiled-coils	0.28	0	0.02	403	377	389	470	467	485	276	394	367	486	333	403	9.62	11.11
ENSMUSG00000075266	66311	Cenpw	centromere protein W	0.28	0.36	0.7	15	13	20	17	20	26	10	14	19	18	14	22	0.72	0.9
ENSMUSG00000029627	67235	Zkscan14	zinc finger with KRAB and SCAN domains 14	0.28	0.1	0.39	72	76	86	74	100	118	49	79	81	77	71	98	2.67	3.18
ENSMUSG00000044279	224912	Crb3	crumbs family member 3	0.28	0.06	0.29	272	230	200	279	351	231	186	240	189	288	250	192	13.03	15.14	4530	Tight junction - Mus musculus (mouse)
ENSMUSG00000042505	71238	Sdhaf3	succinate dehydrogenase complex assembly factor 3	0.28	0.25	0.6	47	24	30	51	31	40	32	25	28	53	22	33	0.52	0.6
ENSMUSG00000027808	28146	Serp1	stress-associated endoplasmic reticulum protein 1	0.28	0.01	0.06	1767	1776	1604	2095	2265	1919	1209	1857	1513	2166	1614	1594	47.36	54.76
ENSMUSG00000080810				0.28	0.38	0.71	7	12	11	6	20	18	5	13	10	6	14	15	1.46	1.99
ENSMUSG00000057880	268860	Abat	4-aminobutyrate aminotransferase	0.28	0.04	0.22	473	385	329	504	566	380	324	402	310	521	403	316	5.73	6.64	00250;00280;00410;00640;00650;01100	Alanine, aspartate and glutamate metabolism - Mus musculus (mouse);Valine, leucine and isoleucine degradation - Mus musculus (mouse);beta-Alanine metabolism - Mus musculus (mouse);Propanoate metabolism - Mus musculus (mouse);Butanoate metabolism - Mus musculus (mouse);Metabolic pathways - Mus musculus (mouse)
ENSMUSG00000035944	239570	Ttc38	tetratricopeptide repeat domain 38	0.28	0.06	0.29	152	108	147	161	194	143	104	113	139	167	138	119	2.44	2.83
ENSMUSG00000055022	12805	Cntn1	contactin 1	0.28	0.19	0.53	51	31	31	49	48	40	35	32	29	51	34	33	0.44	0.51	4514	Cell adhesion molecules (CAMs) - Mus musculus (mouse)
ENSMUSG00000026011	12477	Ctla4	cytotoxic T-lymphocyte-associated protein 4	0.28	0.37	0.71	7	14	13	24	15	7	5	15	12	25	11	6	0.4	0.51	04514;04660;05320;05323	Cell adhesion molecules (CAMs) - Mus musculus (mouse);T cell receptor signaling pathway - Mus musculus (mouse);Autoimmune thyroid disease - Mus musculus (mouse);Rheumatoid arthritis - Mus musculus (mouse)
ENSMUSG00000020022	66414	Ndufa12	NADH dehydrogenase (ubiquinone) 1 alpha subcomplex, 12	0.28	0	0.05	571	520	517	720	698	537	391	544	488	745	497	446	32.53	37.41	00190;05010;05012;05016	Oxidative phosphorylation - Mus musculus (mouse);Alzheimer's disease - Mus musculus (mouse);Parkinson's disease - Mus musculus (mouse);Huntington's disease - Mus musculus (mouse)
ENSMUSG00000028032	23971	Papss1	3'-phosphoadenosine 5'-phosphosulfate synthase 1	0.28	0	0.03	412	382	385	467	536	433	282	399	363	483	382	360	10.18	11.76	00230;00450;00920;01100	Purine metabolism - Mus musculus (mouse);Selenocompound metabolism - Mus musculus (mouse);Sulfur metabolism - Mus musculus (mouse);Metabolic pathways - Mus musculus (mouse)
ENSMUSG00000074607	269389	Tox2	TOX high mobility group box family member 2	0.28	0.38	0.72	1	9	13	13	8	12	1	9	12	13	6	10	0.18	0.24
ENSMUSG00000032392	214424	Parp16	poly (ADP-ribose) polymerase family, member 16	0.28	0.3	0.65	18	24	43	44	32	33	12	25	41	46	23	27	0.78	0.94
ENSMUSG00000006850	71983	Tmco6	transmembrane and coiled-coil domains 6	0.28	0.19	0.52	41	41	50	67	49	47	28	43	47	69	35	39	1.63	1.91
ENSMUSG00000040888	11692	Gfer	growth factor, erv1 (S. cerevisiae)-like (augmenter of liver regeneration)	0.28	0.05	0.25	190	156	168	233	184	205	130	163	158	241	131	170	6.49	7.47
ENSMUSG00000030680	67278	Pagr1a	PAXIP1 associated glutamate rich protein 1A	0.28	0.14	0.46	72	74	64	108	73	73	49	77	60	112	52	61	1.06	1.23
ENSMUSG00000024066	22436	Xdh	xanthine dehydrogenase	0.28	0	0.05	1468	1448	1305	1628	1555	1955	1005	1514	1231	1683	1108	1624	20.66	23.96	00230;00232;00983;01100;04146	Purine metabolism - Mus musculus (mouse);Caffeine metabolism - Mus musculus (mouse);Drug metabolism - other enzymes - Mus musculus (mouse);Metabolic pathways - Mus musculus (mouse);Peroxisome - Mus musculus (mouse)
ENSMUSG00000030798	12493	Cd37	CD37 antigen	0.28	0.17	0.51	64	64	51	77	67	77	44	67	48	80	48	64	1.58	1.86	4640	Hematopoietic cell lineage - Mus musculus (mouse)
ENSMUSG00000022773	106369	Ypel1	yippee-like 1 (Drosophila)	0.28	0.36	0.7	13	23	7	15	24	20	9	24	7	16	17	17	0.29	0.38
ENSMUSG00000076501				0.28	0.18	0.51	72	53	91	110	83	72	49	55	86	114	59	60	13.39	15.58
ENSMUSG00000019970	20393	Sgk1	serum/glucocorticoid regulated kinase 1	0.28	0.22	0.57	662	429	346	626	688	492	453	449	326	647	490	409	10.35	12.39	4960	Aldosterone-regulated sodium reabsorption - Mus musculus (mouse)
ENSMUSG00000028603	20280	Scp2	sterol carrier protein 2, liver	0.28	0.06	0.29	1068	958	793	1173	1266	1016	731	1002	748	1213	902	844	23.93	27.83	00120;01100;03320;04146	Primary bile acid biosynthesis - Mus musculus (mouse);Metabolic pathways - Mus musculus (mouse);PPAR signaling pathway - Mus musculus (mouse);Peroxisome - Mus musculus (mouse)
ENSMUSG00000019189	74315	Rnf145	ring finger protein 145	0.28	0.06	0.28	224	313	285	316	286	409	153	327	269	327	204	340	4.39	5.15
ENSMUSG00000020534	20425	Shmt1	serine hydroxymethyltransferase 1 (soluble)	0.28	0.01	0.08	535	457	443	650	587	502	366	478	418	672	418	417	11.26	12.94	00260;00460;00670;01100	Glycine, serine and threonine metabolism - Mus musculus (mouse);Cyanoamino acid metabolism - Mus musculus (mouse);One carbon pool by folate - Mus musculus (mouse);Metabolic pathways - Mus musculus (mouse)
ENSMUSG00000079555	231123	Haus3	HAUS augmin-like complex, subunit 3	0.28	0.13	0.45	98	77	72	104	102	95	67	81	68	108	73	79	2.84	3.3
ENSMUSG00000096715				0.28	0.39	0.73	18	60	36	65	62	40	12	63	34	67	44	33	7.18	9.82
ENSMUSG00000000168	235339	Dlat	dihydrolipoamide S-acetyltransferase (E2 component of pyruvate dehydrogenase complex)	0.28	0	0.04	567	489	529	659	677	587	388	511	499	681	482	488	8.82	10.14	00010;00020;00620;01100	Glycolysis / Gluconeogenesis - Mus musculus (mouse);Citrate cycle (TCA cycle) - Mus musculus (mouse);Pyruvate metabolism - Mus musculus (mouse);Metabolic pathways - Mus musculus (mouse)
ENSMUSG00000001833	235072	39326	septin 7	0.28	0.08	0.33	1328	1263	990	1535	1630	1228	909	1320	934	1587	1161	1020	31.68	36.84
ENSMUSG00000055137	192136	Sugct	succinyl-CoA glutarate-CoA transferase	0.28	0.37	0.71	16	7	10	15	13	13	11	7	9	16	9	11	0.55	0.67
ENSMUSG00000038683	68083	Pak1ip1	PAK1 interacting protein 1	0.28	0.01	0.07	387	363	338	437	483	403	265	379	319	452	344	335	7.78	8.98
ENSMUSG00000028211	60599	Trp53inp1	transformation related protein 53 inducible nuclear protein 1	0.28	0.03	0.2	701	563	582	719	838	697	480	589	549	743	597	579	7.62	8.83
ENSMUSG00000078572	208501	1810043H04Rik	RIKEN cDNA 1810043H04 gene	0.28	0.12	0.43	86	76	66	86	93	100	59	79	62	89	66	83	6.54	7.63
ENSMUSG00000041945	211798	Mfsd9	major facilitator superfamily domain containing 9	0.28	0.06	0.29	143	149	110	178	187	129	98	156	104	184	133	107	2.73	3.16
ENSMUSG00000064572				0.28	0.31	0.66	25	34	39	36	27	64	17	36	37	37	19	53	20.98	25.7
ENSMUSG00000087305	320312	A430035B10Rik	RIKEN cDNA A430035B10 gene	0.28	0.25	0.6	39	36	30	33	46	54	27	38	28	34	33	45	1.18	1.42
ENSMUSG00000027534	74718	Snx16	sorting nexin 16	0.28	0.22	0.56	48	76	49	74	79	65	33	79	46	77	56	54	1.46	1.75
ENSMUSG00000098132	78748	Rassf10	Ras association (RalGDS/AF-6) domain family (N-terminal) member 10	0.28	0.36	0.7	6	9	7	10	11	11	4	9	7	10	8	9	0.14	0.19
ENSMUSG00000030539	20352	Sema4b	sema domain, immunoglobulin domain (Ig), transmembrane domain (TM) and short cytoplasmic domain, (semaphorin) 4B	0.28	0.01	0.09	272	278	267	311	365	324	186	291	252	322	260	269	4.81	5.58	4360	Axon guidance - Mus musculus (mouse)
ENSMUSG00000025912	17864	Mybl1	myeloblastosis oncogene-like 1	0.28	0.21	0.55	37	43	42	61	44	47	25	45	40	63	31	39	0.55	0.65
ENSMUSG00000048163	20345	Selplg	selectin, platelet (p-selectin) ligand	0.28	0.08	0.34	117	123	98	143	145	126	80	129	92	148	103	105	2.91	3.38	04514;05150	Cell adhesion molecules (CAMs) - Mus musculus (mouse);Staphylococcus aureus infection - Mus musculus (mouse)
ENSMUSG00000032528	22354	Vipr1	vasoactive intestinal peptide receptor 1	0.28	0.03	0.17	1023	956	864	1101	1451	920	700	1000	815	1138	1034	764	13.01	15.02	4080	Neuroactive ligand-receptor interaction - Mus musculus (mouse)
ENSMUSG00000031060	236732	Rbm10	RNA binding motif protein 10	0.28	0.01	0.09	302	319	296	394	411	314	207	334	279	407	293	261	5.58	6.43
ENSMUSG00000049091	20768	Sephs2	selenophosphate synthetase 2	0.28	0.02	0.16	519	448	426	665	574	450	355	468	402	688	409	374	22.97	26.41	00450;01100	Selenocompound metabolism - Mus musculus (mouse);Metabolic pathways - Mus musculus (mouse)
ENSMUSG00000038023	21871	Atp6v0a2	ATPase, H+ transporting, lysosomal V0 subunit A2	0.28	0	0.01	947	955	955	1284	1081	1095	648	998	901	1328	770	910	21.27	24.43	00190;01100;04142;04145;04966;05323	Oxidative phosphorylation - Mus musculus (mouse);Metabolic pathways - Mus musculus (mouse);Lysosome - Mus musculus (mouse);Phagosome - Mus musculus (mouse);Collecting duct acid secretion - Mus musculus (mouse);Rheumatoid arthritis - Mus musculus (mouse)
ENSMUSG00000079435	19982	Rpl36a	ribosomal protein L36A	0.28	0.03	0.2	2693	2269	2001	3041	2964	2485	1843	2372	1887	3145	2112	2064	192.05	222.39	3010	Ribosome - Mus musculus (mouse)
ENSMUSG00000038745	101613	Nlrp6	NLR family, pyrin domain containing 6	0.28	0	0.02	1359	1412	1266	1608	1769	1531	930	1476	1194	1663	1260	1272	20.44	23.55
ENSMUSG00000097032	319587	4930539J05Rik	RIKEN cDNA 4930539J05 gene	0.28	0.23	0.58	38	45	25	40	51	47	26	47	24	41	36	39	1.73	2.08
ENSMUSG00000019969	19164	Psen1	presenilin 1	0.28	0	0	1197	1147	1103	1515	1367	1287	819	1199	1040	1567	974	1069	25.59	29.37	04310;04330;04722;05010	Wnt signaling pathway - Mus musculus (mouse);Notch signaling pathway - Mus musculus (mouse);Neurotrophin signaling pathway - Mus musculus (mouse);Alzheimer's disease - Mus musculus (mouse)
ENSMUSG00000017801	21428	Mlx	MAX-like protein X	0.28	0	0.02	633	600	608	782	754	693	433	627	573	809	537	576	21.03	24.16
ENSMUSG00000033819	73062	Ppp1r16a	protein phosphatase 1, regulatory (inhibitor) subunit 16A	0.28	0.12	0.43	113	70	72	99	132	79	77	73	68	102	94	66	2.11	2.44
ENSMUSG00000097467				0.28	0.39	0.73	6	9	17	15	8	19	4	9	16	16	6	16	0.33	0.43
ENSMUSG00000039989	12418	Cbx4	chromobox 4	0.28	0.12	0.42	66	63	59	70	80	83	45	66	56	72	57	69	0.82	0.96
ENSMUSG00000020777	11430	Acox1	acyl-Coenzyme A oxidase 1, palmitoyl	0.28	0.01	0.1	2389	2034	1787	2511	2897	2144	1635	2127	1685	2597	2064	1781	34.89	40.25	00071;00592;01040;01100;03320;04146	Fatty acid degradation - Mus musculus (mouse);alpha-Linolenic acid metabolism - Mus musculus (mouse);Biosynthesis of unsaturated fatty acids - Mus musculus (mouse);Metabolic pathways - Mus musculus (mouse);PPAR signaling pathway - Mus musculus (mouse);Peroxisome - Mus musculus (mouse)
ENSMUSG00000023175	12215	Bsg	basigin	0.28	0	0.01	5419	4972	5310	7168	6365	5509	3709	5198	5008	7412	4535	4576	231.09	265.39
ENSMUSG00000035601	69934	Trmt10b	tRNA methyltransferase 10B	0.28	0.09	0.35	80	85	77	105	100	93	55	89	73	109	71	77	2.64	3.07
ENSMUSG00000042203	381085	Tbc1d22b	TBC1 domain family, member 22B	0.28	0.1	0.38	80	102	109	142	115	102	55	107	103	147	82	85	1.83	2.13
ENSMUSG00000028020	14658	Glrb	glycine receptor, beta subunit	0.28	0.4	0.73	3	1	4	6	4	4	2	1	4	6	3	3	0.06	0.1	4080	Neuroactive ligand-receptor interaction - Mus musculus (mouse)
ENSMUSG00000079557	224703	March2	membrane-associated ring finger (C3HC4) 2	0.27	0.04	0.23	145	137	116	166	166	150	99	143	109	172	118	125	2.62	3.02
ENSMUSG00000004446	12122	Bid	BH3 interacting domain death agonist	0.27	0.19	0.53	51	61	63	68	56	94	35	64	59	70	40	78	1.63	1.94	04115;04210;04650;05010;05014;05200;05416	p53 signaling pathway - Mus musculus (mouse);Apoptosis - Mus musculus (mouse);Natural killer cell mediated cytotoxicity - Mus musculus (mouse);Alzheimer's disease - Mus musculus (mouse);Amyotrophic lateral sclerosis (ALS) - Mus musculus (mouse);Pathways in cancer - Mus musculus (mouse);Viral myocarditis - Mus musculus (mouse)
ENSMUSG00000002012	93843	Pnck	pregnancy upregulated non-ubiquitously expressed CaM kinase	0.27	0.4	0.73	1	9	2	5	8	7	1	9	2	5	6	6	0.18	0.28
ENSMUSG00000029723	78829	Tsc22d4	TSC22 domain family, member 4	0.27	0.02	0.14	262	293	267	360	357	287	179	306	252	372	254	238	4.64	5.35
ENSMUSG00000000266	23947	Mid2	midline 2	0.27	0.03	0.18	384	385	336	414	486	449	263	402	317	428	346	373	3.95	4.58
ENSMUSG00000094362	100505096	Gm21002	predicted gene, 21002	0.27	0.3	0.65	3	13	11	38	4	16	2	14	10	39	3	13	1.84	3.69
ENSMUSG00000025888	12362	Casp1	caspase 1	0.27	0.02	0.14	1528	1258	1174	1585	1669	1560	1046	1315	1107	1639	1189	1296	59.26	68.52	04621;04623;05014	NOD-like receptor signaling pathway - Mus musculus (mouse);Cytosolic DNA-sensing pathway - Mus musculus (mouse);Amyotrophic lateral sclerosis (ALS) - Mus musculus (mouse)
ENSMUSG00000058385	319181	Hist1h2bg	histone cluster 1, H2bg	0.27	0.1	0.39	253	271	284	438	296	254	173	283	268	453	211	211	29.4	33.96	5322	Systemic lupus erythematosus - Mus musculus (mouse)
ENSMUSG00000024963	57431	Dnajc4	DnaJ heat shock protein family (Hsp40) member C4	0.27	0.2	0.54	53	47	48	67	67	48	36	49	45	69	48	40	3.08	3.6
ENSMUSG00000057378	20192	Ryr3	ryanodine receptor 3	0.27	0.12	0.42	73	52	71	85	76	77	50	54	67	88	54	64	0.29	0.33	04020;04970;05010	Calcium signaling pathway - Mus musculus (mouse);Salivary secretion - Mus musculus (mouse);Alzheimer's disease - Mus musculus (mouse)
ENSMUSG00000041733	52064	Coq5	coenzyme Q5 methyltransferase	0.27	0	0.03	647	599	644	829	733	725	443	626	607	857	522	602	20.84	23.91	00130;01100	Ubiquinone and other terpenoid-quinone biosynthesis - Mus musculus (mouse);Metabolic pathways - Mus musculus (mouse)
ENSMUSG00000073489	15951	Ifi204	interferon activated gene 204	0.27	0.05	0.27	224	235	168	241	269	254	153	246	158	249	192	211	6.23	7.23
ENSMUSG00000039826	227682	Trub2	TruB pseudouridine (psi) synthase family member 2	0.27	0.12	0.43	75	71	60	96	79	76	51	74	57	99	56	63	1.17	1.36
ENSMUSG00000032114	14385	Slc37a4	solute carrier family 37 (glucose-6-phosphate transporter), member 4	0.27	0.13	0.43	85	84	81	89	101	118	58	88	76	92	72	98	2.69	3.16	4973	Carbohydrate digestion and absorption - Mus musculus (mouse)
ENSMUSG00000057897	12323	Camk2b	calcium/calmodulin-dependent protein kinase II, beta	0.27	0.32	0.67	16	17	16	25	24	14	11	18	15	26	17	12	0.27	0.33	04012;04020;04114;04310;04720;04722;04740;04912;04916;04971;05214	ErbB signaling pathway - Mus musculus (mouse);Calcium signaling pathway - Mus musculus (mouse);Oocyte meiosis - Mus musculus (mouse);Wnt signaling pathway - Mus musculus (mouse);Long-term potentiation - Mus musculus (mouse);Neurotrophin signaling pathway - Mus musculus (mouse);Olfactory transduction - Mus musculus (mouse);GnRH signaling pathway - Mus musculus (mouse);Melanogenesis - Mus musculus …
ENSMUSG00000049760	224904	2410015M20Rik	RIKEN cDNA 2410015M20 gene	0.27	0.06	0.29	150	143	170	219	173	171	103	149	160	226	123	142	13.78	15.86
ENSMUSG00000068762	14867	Gstm6	glutathione S-transferase, mu 6	0.27	0.29	0.64	22	21	27	28	46	17	15	22	25	29	33	14	1.33	1.63	00480;00980;00982	Glutathione metabolism - Mus musculus (mouse);Metabolism of xenobiotics by cytochrome P450 - Mus musculus (mouse);Drug metabolism - cytochrome P450 - Mus musculus (mouse)
ENSMUSG00000000056	67608	Narf	nuclear prelamin A recognition factor	0.27	0.02	0.15	451	437	426	515	606	480	309	457	402	533	432	399	6.72	7.75
ENSMUSG00000080768				0.27	0.4	0.73	1	11	8	9	15	8	1	12	8	9	11	7	1.1	1.56
ENSMUSG00000021996	13885	Esd	esterase D/formylglutathione hydrolase	0.27	0	0.01	1368	1202	1193	1594	1554	1404	936	1257	1125	1648	1107	1166	42.46	48.74
ENSMUSG00000024955	26379	Esrra	estrogen related receptor, alpha	0.27	0.03	0.18	323	267	329	402	403	309	221	279	310	416	287	257	9.2	10.56
ENSMUSG00000078532	67149	Nkain1	Na+/K+ transporting ATPase interacting 1	0.27	0.24	0.59	25	33	33	38	44	35	17	35	31	39	31	29	1.71	2.06
ENSMUSG00000003161	109552	Sri	sorcin	0.27	0	0.04	2994	2803	2606	3342	3818	3036	2049	2931	2458	3456	2720	2522	75.3	86.6
ENSMUSG00000015355	12506	Cd48	CD48 antigen	0.27	0.19	0.53	37	48	52	50	62	60	25	50	49	52	44	50	2.61	3.12	4650	Natural killer cell mediated cytotoxicity - Mus musculus (mouse)
ENSMUSG00000064350				0.27	0.4	0.73	4	10	14	13	15	12	3	10	13	13	11	10	9.4	12.71
ENSMUSG00000079055	110893	Slc8a3	solute carrier family 8 (sodium/calcium exchanger), member 3	0.27	0.36	0.7	10	12	8	15	15	12	7	13	8	15	11	10	0.14	0.18	04020;04974	Calcium signaling pathway - Mus musculus (mouse);Protein digestion and absorption - Mus musculus (mouse)
ENSMUSG00000022763	72168	Aifm3	apoptosis-inducing factor, mitochondrion-associated 3	0.27	0.39	0.72	12	6	11	10	14	14	8	6	10	10	10	12	0.18	0.23
ENSMUSG00000031536	18970	Polb	polymerase (DNA directed), beta	0.27	0.1	0.39	83	85	87	106	112	95	57	89	82	110	80	79	4.68	5.44	3410	Base excision repair - Mus musculus (mouse)
ENSMUSG00000054733	110265	Msra	methionine sulfoxide reductase A	0.27	0.03	0.17	172	164	169	226	187	196	118	171	159	234	133	163	6.09	6.97
ENSMUSG00000073145				0.27	0.4	0.73	12	9	7	9	13	17	8	9	7	9	9	14	0.99	1.3
ENSMUSG00000057716	434008	Tmem178b	transmembrane protein 178B	0.27	0.32	0.67	18	16	19	25	14	28	12	17	18	26	10	23	0.19	0.23
ENSMUSG00000079523	19240	Tmsb10	thymosin, beta 10	0.27	0	0	1222	1255	1261	1601	1411	1505	836	1312	1189	1656	1005	1250	121.75	139.63
ENSMUSG00000026447	240752	Pik3c2b	phosphoinositide-3-kinase, class 2, beta polypeptide	0.27	0.02	0.15	308	366	322	367	434	419	211	383	304	380	309	348	2.83	3.28	00562;01100;04070	Inositol phosphate metabolism - Mus musculus (mouse);Metabolic pathways - Mus musculus (mouse);Phosphatidylinositol signaling system - Mus musculus (mouse)
ENSMUSG00000069227	26913	Gprin1	G protein-regulated inducer of neurite outgrowth 1	0.27	0.39	0.73	6	9	13	17	13	7	4	9	12	18	9	6	0.14	0.19
ENSMUSG00000044548	59036	Dact1	dishevelled-binding antagonist of beta-catenin 1	0.27	0.27	0.62	29	41	29	34	52	42	20	43	27	35	37	35	0.61	0.75
ENSMUSG00000023089	68202	Ndufa5	NADH dehydrogenase (ubiquinone) 1 alpha subcomplex, 5	0.27	0.07	0.31	824	627	608	838	883	786	564	655	573	867	629	653	52.65	61.02	00190;01100;05010;05012;05016	Oxidative phosphorylation - Mus musculus (mouse);Metabolic pathways - Mus musculus (mouse);Alzheimer's disease - Mus musculus (mouse);Parkinson's disease - Mus musculus (mouse);Huntington's disease - Mus musculus (mouse)
ENSMUSG00000079659	652925	Tmem243	transmembrane protein 243, mitochondrial	0.27	0.06	0.29	113	111	108	125	140	141	77	116	102	129	100	117	7.54	8.77
ENSMUSG00000035011	16969	Zbtb7a	zinc finger and BTB domain containing 7a	0.27	0.01	0.07	1137	1161	961	1306	1482	1168	778	1214	906	1350	1056	970	12.31	14.16
ENSMUSG00000092392				0.27	0.23	0.58	42	40	54	68	41	59	29	42	51	70	29	49	1.63	1.89
ENSMUSG00000015932	56431	Dstn	destrin	0.27	0	0	13415	12793	12624	14813	16308	15848	9181	13375	11907	15318	11619	13165	456.3	524.15
ENSMUSG00000096795	73610	Zfp433	zinc finger protein 433	0.27	0.29	0.64	29	32	29	38	44	33	20	33	27	39	31	27	1.12	1.34
ENSMUSG00000078157	216622	4931440F15Rik	RIKEN cDNA 4931440F15 gene	0.27	0.34	0.68	13	12	13	17	20	13	9	13	12	18	14	11	0.26	0.33
ENSMUSG00000022351	20775	Sqle	squalene epoxidase	0.27	0.02	0.16	544	614	532	719	654	680	372	642	502	744	466	565	8.5	9.8	00100;01100	Steroid biosynthesis - Mus musculus (mouse);Metabolic pathways - Mus musculus (mouse)
ENSMUSG00000027580	229003	Helz2	helicase with zinc finger 2, transcriptional coactivator	0.27	0	0.01	777	719	737	894	946	862	532	752	695	924	674	716	4.96	5.69
ENSMUSG00000037405	15894	Icam1	intercellular adhesion molecule 1	0.27	0.02	0.15	269	281	244	317	299	347	184	294	230	328	213	288	7.02	8.1	04514;04650;04670;05143;05144;05150;05323;05416	Cell adhesion molecules (CAMs) - Mus musculus (mouse);Natural killer cell mediated cytotoxicity - Mus musculus (mouse);Leukocyte transendothelial migration - Mus musculus (mouse);African trypanosomiasis - Mus musculus (mouse);Malaria - Mus musculus (mouse);Staphylococcus aureus infection - Mus musculus (mouse);Rheumatoid arthritis - Mus musculus (mouse);Viral myocarditis - Mus musculus (mouse)
ENSMUSG00000034361	234577	Cpne2	copine II	0.27	0.01	0.09	273	285	294	362	348	324	187	298	277	374	248	269	8.19	9.41
ENSMUSG00000022051	12177	Bnip3l	BCL2/adenovirus E1B interacting protein 3-like	0.27	0	0.04	419	430	415	489	549	498	287	450	391	506	391	414	8.72	10.05
ENSMUSG00000044199	13611	S1pr4	sphingosine-1-phosphate receptor 4	0.27	0.38	0.72	15	8	8	13	10	18	10	8	8	13	7	15	0.29	0.36	4080	Neuroactive ligand-receptor interaction - Mus musculus (mouse)
ENSMUSG00000005718	83383	Tfap4	transcription factor AP4	0.27	0.07	0.32	107	113	109	161	126	112	73	118	103	166	90	93	3.5	4.01
ENSMUSG00000070544	21969	Top1	topoisomerase (DNA) I	0.27	0.05	0.26	1651	1786	1594	2127	2124	1878	1130	1867	1503	2199	1513	1560	29.31	33.83
ENSMUSG00000063179	214580	Pstk	phosphoseryl-tRNA kinase	0.27	0.16	0.49	75	46	63	78	70	72	51	48	59	81	50	60	2.54	2.91	00450;00970	Selenocompound metabolism - Mus musculus (mouse);Aminoacyl-tRNA biosynthesis - Mus musculus (mouse)
ENSMUSG00000054385	26367	Ceacam2	carcinoembryonic antigen-related cell adhesion molecule 2	0.27	0.24	0.59	56	33	29	43	51	51	38	35	27	44	36	42	0.69	0.8
ENSMUSG00000016150	23963	Tenm1	teneurin transmembrane protein 1	0.27	0.38	0.72	7	12	7	13	14	11	5	13	7	13	10	9	0.05	0.06
ENSMUSG00000023892	22709	Zfp51	zinc finger protein 51	0.27	0.25	0.6	47	47	64	81	58	57	32	49	60	84	41	47	1.36	1.6
ENSMUSG00000035367	74386	Rmi1	RecQ mediated genome instability 1	0.27	0.3	0.65	54	18	27	36	48	37	37	19	25	37	34	31	0.62	0.73
ENSMUSG00000021583	80898	Erap1	endoplasmic reticulum aminopeptidase 1	0.27	0	0.02	1222	1073	961	1250	1354	1327	836	1122	906	1293	965	1102	18.18	20.89
ENSMUSG00000069744	26446	Psmb3	proteasome (prosome, macropain) subunit, beta type 3	0.27	0.03	0.2	243	267	252	380	277	265	166	279	238	393	197	220	11.35	12.99	3050	Proteasome - Mus musculus (mouse)
ENSMUSG00000021072	72736	Tmx1	thioredoxin-related transmembrane protein 1	0.27	0.01	0.1	611	554	534	655	758	646	418	579	504	677	540	537	13.64	15.68
ENSMUSG00000003849	18104	Nqo1	NAD(P)H dehydrogenase, quinone 1	0.27	0.05	0.24	292	251	278	386	378	232	200	262	262	399	269	193	11.86	13.58
ENSMUSG00000026626	226849	Ppp2r5a	protein phosphatase 2, regulatory subunit B', alpha	0.27	0	0.02	972	969	934	1171	1234	1074	665	1013	881	1211	879	892	20.95	24.03	03015;04114;04310	mRNA surveillance pathway - Mus musculus (mouse);Oocyte meiosis - Mus musculus (mouse);Wnt signaling pathway - Mus musculus (mouse)
[truncated: 13,193 more rows]

## Sheet: P-value≤0.05
Dataset S3: Global gene expression changes within BALB/c mice (DESeq2 analysis cecum YPIII vs YP147 (ΔcnfY) at 5 dpi)
Ensembl ID	Entrez ID	Gene symbol	Gene name	log2 fc (YPIII 5dpi vs YPIIIΔcnfy 5dpi)	p-value	adjusted p-value	DESeq2 normalized read counts 5dpi_YPIII_1	DESeq2 normalized read counts 5dpi_YPIII_2	DESeq2 normalized read counts 5dpi_YPIII_3	DESeq2 normalized read counts 5dpi_YPIIIΔcnfy_1	DESeq2 normalized read counts 5dpi_YPIIIΔcnfy_2	DESeq2 normalized read counts 5dpi_YPIIIΔcnfy_3	Raw read counts 5dpi_YPIII_1	Raw read counts 5dpi_YPIII_2	Raw read counts 5dpi_YPIII_3	Raw read counts 5dpi_YPIIIΔcnfy_1	Raw read counts 5dpi_YPIIIΔcnfy_2	Raw read counts 5dpi_YPIIIΔcnfy_3	mean RPKM 5dpi_YPIII	mean RPKM 5dpi_YPIIIΔcnfy	Kegg pathway IDs	Kegg pathway name
ENSMUSG00000031551	15930	Ido1	indoleamine 2,3-dioxygenase 1	2.72101	2.49794e-45	3.79461e-41	68.674	36.3467	50.8914	347.174	350.9	481.53	47	38	48	359	250	400	2.10468	15.264	00380;01100;05143	Tryptophan metabolism - Mus musculus (mouse);Metabolic pathways - Mus musculus (mouse);African trypanosomiasis - Mus musculus (mouse)
ENSMUSG00000074195	99709	Clca4b	chloride channel accessory 4B	2.05604	1.00952e-14	4.03569e-12	1339.87	1564.82	1117.49	8289.62	6248.83	8171.56	917	1636	1054	8572	4452	6788	30.1315	161.965	04740;04972	Olfactory transduction - Mus musculus (mouse);Pancreatic secretion - Mus musculus (mouse)
ENSMUSG00000029417	17329	Cxcl9	chemokine (C-X-C motif) ligand 9	1.993	9.89605e-15	4.03569e-12	425.194	405.553	259.758	1537.62	1918.72	2178.92	291	424	245	1590	1367	1810	8.40008	41.4912	04060;04062;04620	Cytokine-cytokine receptor interaction - Mus musculus (mouse);Chemokine signaling pathway - Mus musculus (mouse);Toll-like receptor signaling pathway - Mus musculus (mouse)
ENSMUSG00000082976	100504014	Gm15056	predicted gene 15056	1.92769	7.58829e-10	9.9558e-08	7.30574	7.65194	6.36143	47.3858	43.5116	43.3377	5	8	6	49	31	36	1.27623	7.62939
ENSMUSG00000020826	18126	Nos2	nitric oxide synthase 2, inducible	1.90862	4.30687e-25	1.09043e-21	312.686	348.163	277.782	1080.2	1150.95	1687.76	214	364	262	1117	820	1402	5.02856	20.06	00330;01100;04020;04146;05140;05142;05145;05146;05200;05222	Arginine and proline metabolism - Mus musculus (mouse);Metabolic pathways - Mus musculus (mouse);Calcium signaling pathway - Mus musculus (mouse);Peroxisome - Mus musculus (mouse);Leishmaniasis - Mus musculus (mouse);Chagas disease (American trypanosomiasis) - Mus musculus (mouse);Toxoplasmosis - Mus musculus (mouse);Amoebiasis - Mus musculus (mouse);Pathways in cancer - Mus musculus (mouse);Smal…
ENSMUSG00000068086	13105	Cyp2d9	cytochrome P450, family 2, subfamily d, polypeptide 9	1.84263	3.94703e-09	4.16041e-07	2.9223	3.82597	3.18071	31.9129	37.8972	24.0765	2	4	3	33	27	20	0.135361	1.20596	982	Drug metabolism - cytochrome P450 - Mus musculus (mouse)
ENSMUSG00000032068	76509	Plet1	placenta expressed transcript 1	1.84051	1.37029e-16	8.32644e-14	781.715	1278.83	1100.53	4044.24	4746.98	4610.65	535	1337	1038	4182	3382	3830	38.6449	154.864
ENSMUSG00000036123	105243	Slc9a3	solute carrier family 9 (sodium/hydrogen exchanger), member 3	1.73959	2.49722e-09	2.86511e-07	153.421	44.9552	41.3493	432.275	588.109	321.421	105	47	39	447	419	267	2.12648	11.4111	04964;04974;04976	Proximal tubule bicarbonate reclamation - Mus musculus (mouse);Protein digestion and absorption - Mus musculus (mouse);Bile secretion - Mus musculus (mouse)
ENSMUSG00000074115	20208	Saa1	serum amyloid A 1	1.66007	3.12859e-12	7.66556e-10	1712.47	1437.61	984.961	5360.4	5984.95	4537.22	1172	1503	929	5543	4264	3769	152.765	557.897
ENSMUSG00000028527	11639	Ak4	adenylate kinase 4	1.61863	2.5967e-24	5.63521e-21	254.24	351.989	290.505	889.693	1094.81	963.06	174	368	274	920	780	800	4.63189	14.4029	00230;01100	Purine metabolism - Mus musculus (mouse);Metabolic pathways - Mus musculus (mouse)
ENSMUSG00000032122	56857	Slc37a2	solute carrier family 37 (glycerol-3-phosphate transporter), member 2	1.57504	1.77092e-09	2.10172e-07	1287.27	696.327	428.336	3380.83	4752.59	2249.95	881	728	404	3496	3386	1869	12.229	50.1296
ENSMUSG00000000805	12351	Car4	carbonic anhydrase 4	1.55572	8.15268e-29	2.98849e-25	333.142	192.255	189.783	770.745	729.872	710.257	228	201	179	797	520	590	12.7012	37.5105	910	Nitrogen metabolism - Mus musculus (mouse)
ENSMUSG00000053862	330962	Slc51b	solute carrier family 51, beta subunit	1.5194	3.04019e-18	2.56575e-15	223.556	186.516	157.975	690.479	557.229	516.441	153	195	149	714	397	429	26.0595	76.9217	4976	Bile secretion - Mus musculus (mouse)
ENSMUSG00000061947	217847	Serpina10	serine (or cysteine) peptidase inhibitor, clade A (alpha-1 antiproteinase, antitrypsin), member 10	1.48867	2.20198e-06	0.000108959	5.84459	5.73896	6.36143	23.2094	29.4756	31.2994	4	6	6	24	21	26	0.250791	1.11535
ENSMUSG00000057465	20209	Saa2	serum amyloid A 2	1.48153	8.03162e-16	4.35744e-13	109.586	99.4753	83.7588	291.084	328.442	257.619	75	104	79	301	234	214	10.7579	30.5739
ENSMUSG00000021214	105349	Akr1c18	aldo-keto reductase family 1, member C18	1.41767	2.61266e-06	0.000125997	77.4409	73.6499	71.036	276.579	291.949	256.415	53	77	67	286	208	213	4.1315	14.5508	140	Steroid hormone biosynthesis - Mus musculus (mouse)
ENSMUSG00000010601	75761	Apol7a	apolipoprotein L 7a	1.41316	3.57156e-14	1.14945e-11	75.9797	64.085	30.7469	181.807	144.571	167.332	52	67	29	188	103	139	1.59495	4.41255
ENSMUSG00000047728	223631	BC025446	cDNA sequence BC025446	1.40772	2.8284e-07	1.8053e-05	21.9172	31.5643	20.1445	81.2329	78.6016	69.8218	15	33	19	84	56	58	1.12478	3.32075
ENSMUSG00000071005	24047	Ccl19	chemokine (C-C motif) ligand 19	1.36751	2.31969e-05	0.000820277	1.46115	6.69545	0	15.4729	22.4576	22.8727	1	7	0	16	16	19	0.237592	1.68073	04060;04062	Cytokine-cytokine receptor interaction - Mus musculus (mouse);Chemokine signaling pathway - Mus musculus (mouse)
ENSMUSG00000075602	110454	Ly6a	lymphocyte antigen 6 complex, locus A	1.35338	1.87563e-22	3.16585e-19	609.299	634.155	539.661	1739.74	1392.37	1609.51	417	663	509	1799	992	1337	48.8804	123.567
ENSMUSG00000050982	245282	Apol10a	apolipoprotein L 10A	1.3524	1.30811e-10	2.28408e-08	128.581	129.127	156.915	419.703	395.815	382.816	88	135	148	434	282	318	3.07744	8.41855
ENSMUSG00000035186	24108	Ubd	ubiquitin D	1.3496	5.47621e-20	6.39916e-17	198.716	148.256	109.205	389.724	401.43	414.116	136	155	103	403	286	344	10.9408	27.6228
ENSMUSG00000079363	17472	Gbp4	guanylate binding protein 4	1.33306	2.99495e-10	4.50458e-08	774.409	714.5	481.348	1564.7	1856.96	2116.32	530	747	454	1618	1323	1758	9.71488	26.097
ENSMUSG00000049281	235281	Scn3b	sodium channel, voltage-gated, type III, beta	1.32833	8.83373e-08	6.39015e-06	74.5186	54.5201	67.8552	174.07	273.702	123.994	51	57	64	180	195	103	0.978015	2.67652
ENSMUSG00000078922	21822	Tgtp1	T cell specific GTPase 1	1.3171	7.3483e-07	4.19654e-05	27.7618	29.6513	26.506	57.0564	96.8484	91.4907	19	31	25	59	69	76	0.667888	1.85639
ENSMUSG00000025557	56643	Slc15a1	solute carrier family 15 (oligopeptide transporter), member 1	1.31489	1.26094e-11	2.73643e-09	159.265	178.864	141.012	390.691	457.574	462.269	109	187	133	404	326	384	3.4456	8.95668	4974	Protein digestion and absorption - Mus musculus (mouse)
ENSMUSG00000099065				1.30275	7.07126e-08	5.23998e-06	32.1453	23.9123	32.8674	100.574	103.866	71.0257	22	25	31	104	74	59	0.45349	1.32737
ENSMUSG00000041481				1.29957	1.63327e-18	1.45947e-15	163.649	213.298	171.759	468.056	467.399	476.715	112	223	162	484	333	396	6.84774	16.7064
ENSMUSG00000026880	13830	Stom	stomatin	1.29873	9.83637e-29	2.98849e-25	401.816	543.288	512.095	1220.43	1061.12	1421.72	275	568	483	1262	756	1181	11.7845	28.4371
ENSMUSG00000028269				1.27764	1.65049e-08	1.46623e-06	1000.89	970.84	619.179	2192.32	2513.85	2446.17	685	1015	584	2267	1791	2032	20.541	54.0406
ENSMUSG00000045725	78004	Prr15	proline rich 15	1.26045	2.01648e-23	3.82904e-20	257.162	241.993	180.24	597.642	637.235	450.231	176	253	170	618	454	374	11.0193	25.9024
ENSMUSG00000024411	11829	Aqp4	aquaporin 4	1.24278	2.0771e-08	1.76275e-06	860.617	985.188	1074.02	2521.12	2895.63	2339.03	589	1030	1013	2607	2063	1943	12.9412	32.4645	04962;04976	Vasopressin-regulated water reabsorption - Mus musculus (mouse);Bile secretion - Mus musculus (mouse)
ENSMUSG00000054588				1.23297	3.31791e-06	0.000155563	61.3682	55.4766	30.7469	115.08	140.36	148.07	42	58	29	119	100	123	0.934531	2.44325
ENSMUSG00000045932	15958	Ifit2	interferon-induced protein with tetratricopeptide repeats 2	1.22435	1.70148e-14	5.87435e-12	333.142	277.383	194.024	648.896	780.402	546.537	228	290	183	671	556	454	4.7102	10.9891
ENSMUSG00000027225	66811	Duoxa2	dual oxidase maturation factor 2	1.21715	4.55579e-08	3.51305e-06	102.28	139.648	110.265	274.644	322.828	322.625	70	146	104	284	230	268	4.9797	12.3338
ENSMUSG00000053279	11668	Aldh1a1	aldehyde dehydrogenase family 1, subfamily A1	1.21522	1.2419e-17	9.43286e-15	816.782	619.807	537.541	1531.82	1960.83	1303.74	559	648	507	1584	1397	1083	21.5046	49.587	00010;00040;00053;00071;00280;00310;00330;00340;00380;00410;00561;00620;00640;01100	Glycolysis / Gluconeogenesis - Mus musculus (mouse);Pentose and glucuronate interconversions - Mus musculus (mouse);Ascorbate and aldarate metabolism - Mus musculus (mouse);Fatty acid degradation - Mus musculus (mouse);Valine, leucine and isoleucine degradation - Mus musculus (mouse);Lysine degradation - Mus musculus (mouse);Arginine and proline metabolism - Mus musculus (mouse);Histidine metabol…
ENSMUSG00000079362				1.21302	1.19496e-08	1.10016e-06	132.965	146.343	72.0962	283.348	298.967	311.791	91	153	68	293	213	259	1.8228	4.42348
ENSMUSG00000027375	17153	Mal	myelin and lymphocyte protein, T cell differentiation protein	1.2064	1.2239e-09	1.51157e-07	4826.17	4054.57	3327.03	10598	13972.8	6428.43	3303	4239	3138	10959	9955	5340	98.3627	235.804
ENSMUSG00000032010	53376	Usp2	ubiquitin specific peptidase 2	1.19826	1.70046e-08	1.50184e-06	96.4358	60.259	56.1926	160.532	251.244	134.828	66	63	53	166	179	112	1.22872	2.99358
ENSMUSG00000054072	60440	Iigp1	interferon inducible GTPase 1	1.1849	4.32098e-06	0.000194778	1395.4	1527.52	821.685	2781.26	3504.79	3692.13	955	1597	775	2876	2497	3067	26.8621	68.3058
ENSMUSG00000061531	625286	Tmem236	transmembrane protein 236	1.17354	9.04636e-11	1.61674e-08	314.147	269.731	212.048	642.127	680.746	611.543	215	282	200	664	485	508	4.89944	11.3304
ENSMUSG00000041293	77596	Adgrf1	adhesion G protein-coupled receptor F1	1.16284	0.000328233	0.0070726	10.228	13.3909	15.9036	48.3529	25.2648	50.5606	7	14	15	50	18	42	0.231564	0.69146
ENSMUSG00000028270	14469	Gbp2	guanylate binding protein 2	1.15969	4.84069e-14	1.4707e-11	872.306	812.062	512.095	1547.29	1834.51	1757.58	597	849	483	1600	1307	1460	19.5268	43.5662
ENSMUSG00000033715	105387	Akr1c14	aldo-keto reductase family 1, member C14	1.15578	3.62982e-08	2.90214e-06	344.831	330.947	241.734	764.943	926.376	591.078	236	346	228	791	660	491	7.04598	16.5953
ENSMUSG00000065629				1.15428	0.0001353	0.0034396	7.30574	8.60844	12.7229	162.466	9.8252	15.6497	5	9	12	168	7	13	3.00937	18.4373
ENSMUSG00000035686	21835	Thrsp	thyroid hormone responsive	1.15128	6.32748e-05	0.00185204	13.1503	7.65194	5.30119	45.4517	32.2828	19.2612	9	8	5	47	23	16	0.454682	1.60684
ENSMUSG00000034438	76074	Gbp8	guanylate-binding protein 8	1.14909	3.35607e-10	4.99824e-08	80.3632	92.7798	74.2167	181.807	168.432	231.134	55	97	70	188	120	192	2.26015	5.06364
ENSMUSG00000079507	15006	H2-Q1	histocompatibility 2, Q region locus 1	1.148	6.28009e-11	1.19251e-08	100.819	80.3454	50.8914	165.367	232.998	151.682	69	84	48	171	166	126	1.81124	4.08215	04144;04145;04514;04612;04940;05320;05330;05332;05416	Endocytosis - Mus musculus (mouse);Phagosome - Mus musculus (mouse);Cell adhesion molecules (CAMs) - Mus musculus (mouse);Antigen processing and presentation - Mus musculus (mouse);Type I diabetes mellitus - Mus musculus (mouse);Autoimmune thyroid disease - Mus musculus (mouse);Allograft rejection - Mus musculus (mouse);Graft-versus-host disease - Mus musculus (mouse);Viral myocarditis - Mus musc…
ENSMUSG00000056148	103142	Rdh9	retinol dehydrogenase 9	1.14762	4.37233e-05	0.00136667	32.1453	14.3474	9.54214	37.7153	65.9692	45.7453	22	15	9	39	47	38	0.460186	1.1774
ENSMUSG00000064400				1.13736	0.00017506	0.00420116	39.451	35.3902	37.1083	684.677	25.2648	16.8535	27	37	35	708	18	14	11.6896	71.0622
ENSMUSG00000078853	16145	Igtp	interferon gamma induced GTPase	1.1352	4.48947e-06	0.000201178	429.578	451.465	280.963	843.275	968.484	1134	294	472	265	872	690	942	12.8727	31.1624	5145	Toxoplasmosis - Mus musculus (mouse)
ENSMUSG00000030017	19695	Reg3g	regenerating islet-derived 3 gamma	1.12429	8.972e-05	0.00245132	3046.49	3731.28	5092.32	8788.62	10177.5	13284.2	2085	3901	4803	9088	7251	11035	128.341	330.807
ENSMUSG00000041202	18782	Pla2g2d	phospholipase A2, group IID	1.12218	1.75199e-08	1.53841e-06	26.3007	31.5643	31.8071	72.5294	67.3728	84.2677	18	33	30	75	48	70	0.931943	2.21243	00564;00565;00590;00591;00592;01100;04010;04270;04370;04664;04730;04912;04972;04975;05145	Glycerophospholipid metabolism - Mus musculus (mouse);Ether lipid metabolism - Mus musculus (mouse);Arachidonic acid metabolism - Mus musculus (mouse);Linoleic acid metabolism - Mus musculus (mouse);alpha-Linolenic acid metabolism - Mus musculus (mouse);Metabolic pathways - Mus musculus (mouse);MAPK signaling pathway - Mus musculus (mouse);Vascular smooth muscle contraction - Mus musculus (mouse)…
ENSMUSG00000024673	12482	Ms4a1	membrane-spanning 4-domains, subfamily A, member 1	1.12141	2.4307e-14	8.02713e-12	93.5135	96.6058	76.3372	225.325	203.522	180.574	64	101	72	233	145	150	2.90623	6.30376	4640	Hematopoietic cell lineage - Mus musculus (mouse)
ENSMUSG00000037649	14998	H2-DMa	histocompatibility 2, class II, locus DMa	1.11752	4.54244e-14	1.40825e-11	96.4358	110.953	85.8793	205.983	211.944	250.396	66	116	81	213	151	208	4.23615	9.18917	04145;04514;04612;04672;04940;05140;05145;05150;05310;05320;05322;05323;05330;05332;05416	Phagosome - Mus musculus (mouse);Cell adhesion molecules (CAMs) - Mus musculus (mouse);Antigen processing and presentation - Mus musculus (mouse);Intestinal immune network for IgA production - Mus musculus (mouse);Type I diabetes mellitus - Mus musculus (mouse);Leishmaniasis - Mus musculus (mouse);Toxoplasmosis - Mus musculus (mouse);Staphylococcus aureus infection - Mus musculus (mouse);Asthma -…
ENSMUSG00000076598				1.11321	0.000559713	0.0108452	27.7618	27.7383	21.2048	116.047	109.481	86.6754	19	29	20	120	78	72	5.75167	22.1873
ENSMUSG00000040264	14468	Gbp2b	guanylate binding protein 2b	1.11217	1.89955e-09	2.23691e-07	556.698	535.636	311.71	898.397	1079.37	1254.39	381	560	294	929	769	1042	10.394	22.8878
ENSMUSG00000058908	18780	Pla2g2a	phospholipase A2, group IIA (platelets, synovial fluid)	1.10936	3.57697e-06	0.000163668	610.76	703.979	648.866	1756.18	1316.58	1781.66	418	736	612	1816	938	1480	56.0517	131.737	00564;00565;00590;00591;00592;01100;04010;04270;04370;04664;04730;04912;04972;04975;05145	Glycerophospholipid metabolism - Mus musculus (mouse);Ether lipid metabolism - Mus musculus (mouse);Arachidonic acid metabolism - Mus musculus (mouse);Linoleic acid metabolism - Mus musculus (mouse);alpha-Linolenic acid metabolism - Mus musculus (mouse);Metabolic pathways - Mus musculus (mouse);MAPK signaling pathway - Mus musculus (mouse);Vascular smooth muscle contraction - Mus musculus (mouse)…
ENSMUSG00000071356	18489	Reg3b	regenerating islet-derived 3 beta	1.10898	0.000114813	0.00302652	12082.2	15596.6	24465	46267.9	42611.9	50601.6	8269	16306	23075	47844	30359	42034	1554.52	3927
ENSMUSG00000027820	17380	Mme	membrane metallo endopeptidase	1.10892	5.66114e-05	0.00168956	13.1503	15.3039	12.7229	32.88	43.5116	45.7453	9	16	12	34	31	38	0.218289	0.615555	04614;04640;04974;05010	Renin-angiotensin system - Mus musculus (mouse);Hematopoietic cell lineage - Mus musculus (mouse);Protein digestion and absorption - Mus musculus (mouse);Alzheimer's disease - Mus musculus (mouse)
ENSMUSG00000030762	11833	Aqp8	aquaporin 8	1.10029	0.000241101	0.00548289	1434.85	521.289	310.65	2433.12	3597.43	1628.78	982	545	293	2516	2563	1353	33.6852	108.925	4976	Bile secretion - Mus musculus (mouse)
ENSMUSG00000023959	224796	Clic5	chloride intracellular channel 5	1.09708	7.5689e-15	3.19387e-12	756.875	668.588	504.673	1349.05	1739.06	1208.64	518	699	476	1395	1239	1004	7.3598	15.5458
ENSMUSG00000030742	16797	Lat	linker for activation of T cells	1.08978	0.000119585	0.00312671	10.228	17.2169	6.36143	34.8141	36.4936	26.4841	7	18	6	36	26	22	0.612611	1.67595	04650;04660;04664;04666	Natural killer cell mediated cytotoxicity - Mus musculus (mouse);T cell receptor signaling pathway - Mus musculus (mouse);Fc epsilon RI signaling pathway - Mus musculus (mouse);Fc gamma R-mediated phagocytosis - Mus musculus (mouse)
ENSMUSG00000096638				1.0876	3.42033e-06	0.000159381	337.525	436.161	377.445	933.211	574.073	1295.32	231	456	356	965	409	1076	74.0399	172.346
ENSMUSG00000024731	69826	Ms4a10	membrane-spanning 4-domains, subfamily A, member 10	1.08562	2.3219e-05	0.000820277	27.7618	28.6948	32.8674	44.4847	106.674	78.2486	19	30	31	46	76	65	1.99646	4.85134
ENSMUSG00000041193	18784	Pla2g5	phospholipase A2, group V	1.08225	7.63278e-11	1.39698e-08	141.731	123.388	116.626	282.381	300.37	254.007	97	129	110	292	214	211	3.73919	7.77872	00564;00565;00590;00591;00592;01100;04010;04270;04370;04664;04730;04912;04972;04975;05145	Glycerophospholipid metabolism - Mus musculus (mouse);Ether lipid metabolism - Mus musculus (mouse);Arachidonic acid metabolism - Mus musculus (mouse);Linoleic acid metabolism - Mus musculus (mouse);alpha-Linolenic acid metabolism - Mus musculus (mouse);Metabolic pathways - Mus musculus (mouse);MAPK signaling pathway - Mus musculus (mouse);Vascular smooth muscle contraction - Mus musculus (mouse)…
ENSMUSG00000028268	55932	Gbp3	guanylate binding protein 3	1.07863	1.99851e-08	1.72496e-06	324.375	308.947	166.457	633.423	562.844	613.951	222	323	157	655	401	510	6.66472	14.402
ENSMUSG00000068606	225594	Gm4841	predicted gene 4841	1.06488	2.97534e-05	0.000996712	48.2179	63.1285	42.4095	81.2329	157.203	132.421	33	66	40	84	112	110	1.21745	2.78697
ENSMUSG00000059824	13170	Dbp	D site albumin promoter binding protein	1.06345	3.80931e-05	0.001226	39.451	35.3902	28.6264	68.6611	130.535	60.1912	27	37	27	71	93	50	1.29551	3.06614
ENSMUSG00000025203	20250	Scd2	stearoyl-Coenzyme A desaturase 2	1.05806	2.71776e-06	0.000130238	1987.16	2377.84	1609.44	5023.87	5064.19	3877.52	1360	2486	1518	5195	3608	3221	24.5957	54.4115	01040;03320	Biosynthesis of unsaturated fatty acids - Mus musculus (mouse);PPAR signaling pathway - Mus musculus (mouse)
ENSMUSG00000095866				1.05613	6.94881e-05	0.00199772	16.0726	23.9123	22.265	65.7599	29.4756	62.5989	11	25	21	68	21	52	4.01238	9.67129
ENSMUSG00000026009	54167	Icos	inducible T cell co-stimulator	1.05529	6.59584e-05	0.00191582	24.8395	17.2169	15.9036	38.6823	70.18	36.1147	17	18	15	40	50	30	0.39967	0.947172	04514;04660;04672;05340	Cell adhesion molecules (CAMs) - Mus musculus (mouse);T cell receptor signaling pathway - Mus musculus (mouse);Intestinal immune network for IgA production - Mus musculus (mouse);Primary immunodeficiency - Mus musculus (mouse)
ENSMUSG00000090942	240328	F830016B08Rik	RIKEN cDNA F830016B08 gene	1.05509	5.64656e-07	3.28647e-05	125.659	145.387	84.8191	219.522	225.98	352.721	86	152	80	227	161	293	2.41951	5.19921
ENSMUSG00000025150	12409	Cbr2	carbonyl reductase 2	1.05411	1.92772e-08	1.67337e-06	49.6791	53.5636	48.771	118.948	122.113	101.121	34	56	46	123	87	84	3.07773	6.55685	00590;01100	Arachidonic acid metabolism - Mus musculus (mouse);Metabolic pathways - Mus musculus (mouse)
ENSMUSG00000048852	620913	Gm12185	predicted gene 12185	1.05124	2.05e-05	0.000745015	45.2956	57.3896	36.0481	88.9693	103.866	130.013	31	60	34	92	74	108	0.591729	1.31338
ENSMUSG00000020407	22271	Upp1	uridine phosphorylase 1	1.04178	0.000157791	0.0038537	207.483	214.254	203.566	533.816	442.134	611.543	142	224	192	552	315	508	11.0027	26.6097	00240;00983;01100	Pyrimidine metabolism - Mus musculus (mouse);Drug metabolism - other enzymes - Mus musculus (mouse);Metabolic pathways - Mus musculus (mouse)
ENSMUSG00000076526				1.02708	0.000930573	0.0161462	7.30574	16.2604	20.1445	37.7153	51.9332	48.153	5	17	19	39	37	40	2.88352	8.54511
ENSMUSG00000024338	16913	Psmb8	proteasome (prosome, macropain) subunit, beta type 8 (large multifunctional peptidase 7)	1.01736	2.29454e-21	3.48564e-18	444.189	447.639	354.12	851.978	812.685	900.461	304	468	334	881	579	748	14.654	28.7195	3050	Proteasome - Mus musculus (mouse)
ENSMUSG00000094559	223706	Cyp2d34	cytochrome P450, family 2, subfamily d, polypeptide 34	1.01455	2.80319e-09	3.13112e-07	103.742	106.171	118.747	224.357	293.352	186.593	71	111	112	232	209	155	4.55903	9.21145
ENSMUSG00000075010	107350	AW112010	expressed sequence AW112010	1.01178	1.09647e-18	1.04103e-15	711.579	631.285	606.456	1306.5	1232.36	1467.46	487	660	572	1351	878	1219	56.7819	111.203
ENSMUSG00000068227	16185	Il2rb	interleukin 2 receptor, beta chain	1.00436	5.61276e-06	0.000244308	18.9949	35.3902	32.8674	64.7929	67.3728	67.4142	13	37	31	67	48	56	0.732812	1.58124	04060;04144;04630	Cytokine-cytokine receptor interaction - Mus musculus (mouse);Endocytosis - Mus musculus (mouse);Jak-STAT signaling pathway - Mus musculus (mouse)
ENSMUSG00000023073	20494	Slc10a2	solute carrier family 10, member 2	1.00237	0.000404812	0.00836666	137.348	133.909	83.7588	257.237	419.677	237.154	94	140	79	266	299	197	4.87725	11.8927	4976	Bile secretion - Mus musculus (mouse)
ENSMUSG00000040405	171283	Havcr1	hepatitis A virus cellular receptor 1	0.995265	0.00206828	0.0292342	1.46115	1.91299	0	9.67058	11.2288	7.22295	1	2	0	10	8	6	0.0369766	0.293812
ENSMUSG00000073555	240327	Gm4951	predicted gene 4951	0.991159	1.60087e-08	1.43052e-06	176.799	157.821	132.53	264.974	324.232	379.205	121	165	125	274	231	315	3.95715	7.83395
ENSMUSG00000087070	100415914	Gm12505	predicted gene 12505	0.991132	3.46839e-07	2.13313e-05	118.353	174.082	127.229	360.713	298.967	229.931	81	182	120	373	213	191	12.4817	24.9481
ENSMUSG00000070777	71601	Ceacam20	carcinoembryonic antigen-related cell adhesion molecule 20	0.989749	9.83812e-16	5.15348e-13	562.542	463.899	384.866	1043.46	821.106	993.156	385	485	363	1079	585	825	10.9027	21.0657
ENSMUSG00000074261	632778	Erich4	glutamate rich 4	0.989495	0.00169613	0.0251374	4.38345	8.60844	6.36143	24.1765	19.6504	19.2612	3	9	6	25	14	16	0.480281	1.47634
ENSMUSG00000039304	22035	Tnfsf10	tumor necrosis factor (ligand) superfamily, member 10	0.988083	4.53244e-09	4.68383e-07	378.438	359.641	268.24	679.842	731.276	682.569	259	376	253	703	521	567	4.51499	8.93587	04060;04210;04650	Cytokine-cytokine receptor interaction - Mus musculus (mouse);Apoptosis - Mus musculus (mouse);Natural killer cell mediated cytotoxicity - Mus musculus (mouse)
ENSMUSG00000068105	72049	Tnfrsf13c	tumor necrosis factor receptor superfamily, member 13c	0.986355	8.60088e-07	4.82125e-05	35.0676	43.9987	37.1083	92.8376	96.8484	68.618	24	46	35	96	69	57	1.31814	2.765	04060;04672;05340	Cytokine-cytokine receptor interaction - Mus musculus (mouse);Intestinal immune network for IgA production - Mus musculus (mouse);Primary immunodeficiency - Mus musculus (mouse)
ENSMUSG00000022582	546644	Ly6g	lymphocyte antigen 6 complex, locus G	0.985418	6.94692e-06	0.000293141	73.0574	52.6071	58.3131	114.113	141.764	128.809	50	55	55	118	101	107	12.2637	24.4042
ENSMUSG00000016498	58205	Pdcd1lg2	programmed cell death 1 ligand 2	0.979644	0.0023131	0.0320898	5.84459	4.78246	6.36143	15.4729	28.072	13.2421	4	5	6	16	20	11	0.232099	0.730163	4514	Cell adhesion molecules (CAMs) - Mus musculus (mouse)
ENSMUSG00000037321	21354	Tap1	transporter 1, ATP-binding cassette, sub-family B (MDR/TAP)	0.979451	1.46108e-14	5.41348e-12	404.738	446.682	339.276	715.623	814.088	882.404	277	467	320	740	580	733	6.83388	13.176	02010;04145;04612;05340	ABC transporters - Mus musculus (mouse);Phagosome - Mus musculus (mouse);Antigen processing and presentation - Mus musculus (mouse);Primary immunodeficiency - Mus musculus (mouse)
ENSMUSG00000015437	14939	Gzmb	granzyme B	0.977361	0.00120028	0.0192954	17.5338	13.3909	18.024	41.5835	43.5116	43.3377	12	14	17	43	31	36	0.775203	1.93171	04650;04940;05320;05330;05332	Natural killer cell mediated cytotoxicity - Mus musculus (mouse);Type I diabetes mellitus - Mus musculus (mouse);Autoimmune thyroid disease - Mus musculus (mouse);Allograft rejection - Mus musculus (mouse);Graft-versus-host disease - Mus musculus (mouse)
ENSMUSG00000026104	20846	Stat1	signal transducer and activator of transcription 1	0.970307	4.28066e-16	2.40843e-13	2308.61	2396.97	1702.74	3793.77	4335.72	4725.01	1580	2506	1606	3923	3089	3925	27.7987	53.1438	04062;04380;04620;04630;05140;05145;05160;05200;05212	Chemokine signaling pathway - Mus musculus (mouse);Osteoclast differentiation - Mus musculus (mouse);Toll-like receptor signaling pathway - Mus musculus (mouse);Jak-STAT signaling pathway - Mus musculus (mouse);Leishmaniasis - Mus musculus (mouse);Toxoplasmosis - Mus musculus (mouse);Hepatitis C - Mus musculus (mouse);Pathways in cancer - Mus musculus (mouse);Pancreatic cancer - Mus musculus (mou…
ENSMUSG00000082292				0.966442	9.88429e-05	0.00265756	463.184	460.073	278.843	746.569	943.219	960.652	317	481	263	772	672	798	9.95654	20.9465
ENSMUSG00000064346				0.962867	0.00134416	0.0210982	16.0726	26.7818	19.0843	20.3082	64.5656	66.2104	11	28	18	21	46	55	20.8378	48.3206
ENSMUSG00000078921	100039796	Tgtp2	T cell specific GTPase 2	0.962664	1.72853e-06	8.84109e-05	103.742	89.9103	63.6143	173.103	161.414	193.816	71	94	60	179	115	161	2.04769	4.01875
ENSMUSG00000054435	107526	Gimap4	GTPase, IMAP family member 4	0.956967	1.75461e-12	4.36955e-10	239.628	199.907	161.156	413.901	428.098	355.128	164	209	152	428	305	295	7.4514	14.1153
ENSMUSG00000059898	13507	Dsc3	desmocollin 3	0.956691	0.00068766	0.0127238	7.30574	7.65194	8.48191	20.3082	21.054	24.0765	5	8	8	21	15	20	0.0994323	0.263615
ENSMUSG00000038037	12703	Socs1	suppressor of cytokine signaling 1	0.951346	0.000794222	0.0142276	16.0726	26.7818	14.8433	33.847	57.5476	43.3377	11	28	14	35	41	36	1.0642	2.35031	04120;04380;04630;04910;04930;05145	Ubiquitin mediated proteolysis - Mus musculus (mouse);Osteoclast differentiation - Mus musculus (mouse);Jak-STAT signaling pathway - Mus musculus (mouse);Insulin signaling pathway - Mus musculus (mouse);Type II diabetes mellitus - Mus musculus (mouse);Toxoplasmosis - Mus musculus (mouse)
ENSMUSG00000038388	56524	Mpp6	membrane protein, palmitoylated 6 (MAGUK p55 subfamily member 6)	0.949878	5.02934e-12	1.1754e-09	3113.71	2943.13	2648.48	5929.03	7229.95	4215.79	2131	3077	2498	6131	5151	3502	87.8945	165.662
ENSMUSG00000068452	214593	Duox2	dual oxidase 2	0.947704	1.82021e-10	3.00552e-08	1033.03	1270.22	1177.92	2206.83	2203.65	2554.52	707	1328	1111	2282	1570	2122	13.6433	25.9137
ENSMUSG00000055069	270160	Rab39	RAB39, member RAS oncogene family	0.944219	0.00132032	0.020806	7.30574	10.5214	9.54214	19.3412	28.072	25.2803	5	11	9	20	20	21	0.207707	0.521816
ENSMUSG00000028544	230612	Slc5a9	solute carrier family 5 (sodium/glucose cotransporter), member 9	0.943905	6.56289e-05	0.00191357	29.223	32.5208	41.3493	50.287	92.6376	79.4524	20	34	39	52	66	66	0.518411	1.05782
ENSMUSG00000046879	15944	Irgm1	immunity-related GTPase family M member 1	0.940241	1.61716e-09	1.93435e-07	954.13	1042.58	715.661	1599.51	2031.01	1790.09	653	1090	675	1654	1447	1487	15.8741	30.1416
ENSMUSG00000043931	231932	Gimap7	GTPase, IMAP family member 7	0.935346	1.87232e-06	9.4493e-05	48.2179	31.5643	31.8071	65.7599	82.8124	80.6563	33	33	30	68	59	67	1.96523	3.85464
ENSMUSG00000027514	58203	Zbp1	Z-DNA binding protein 1	0.934446	9.41307e-09	8.93712e-07	349.215	265.905	248.096	521.244	611.97	577.836	239	278	234	539	436	480	5.80987	10.9725	4623	Cytosolic DNA-sensing pathway - Mus musculus (mouse)
ENSMUSG00000096498				0.929562	0.00281303	0.0369981	5.84459	11.4779	3.18071	48.3529	50.5296	37.3186	4	12	3	50	36	31	1.32704	8.33633
ENSMUSG00000095193	100044193	Gm20939	predicted gene, 20939	0.928746	0.0029064	0.0379632	10.228	8.60844	7.42167	17.407	26.6684	26.4841	7	9	7	18	19	22	0.374048	0.958917
[truncated: 2,818 more rows]
