# Supplementary material for: Loss of CNFY toxin-induced inflammation drives Yersinia pseudotuberculosis into persistency
Source: PLoS Pathog. 2018 Feb 1;14(2):e1006858. doi: 10.1371/journal.ppat.1006858 (PMC5811047; doi:10.1371/journal.ppat.1006858)
Supplement: S4 Dataset — (XLS) [file ppat.1006858.s015.xls]

## Sheet: res_fc_out
Dataset S4: Global gene expression changes within BALB/c mice (DESeq2 analysis caecum uninfected vs. YPIII infected at 42 dpi)
Ensembl ID	Entrez ID	Gene symbol	Gene name	log2 fc (uninfected 42dpi vs. YPIII 42dpi)	p-value	adjusted p-value	DESeq2 normalized read counts 42dpi_uninfected_1	DESeq2 normalized read counts 42dpi_uninfected_2	DESeq2 normalized read counts 42dpi_uninfected_3	DESeq2 normalized read counts 42dpi_YPIII_1	DESeq2 normalized read counts 42dpi_YPIII_2	DESeq2 normalized read counts 42dpi_YPIII_3	Raw read counts 42dpi_uninfected_1	Raw read counts 42dpi_uninfected_2	Raw read counts 42dpi_uninfected_3	Raw read counts 42dpi_YPIII_1	Raw read counts 42dpi_YPIII_2	Raw read counts 42dpi_YPIII_3	mean RPKM 42dpi_uninfected	mean RPKM 42dpi_YPIII	Kegg pathway IDs	Kegg pathway name
ENSMUSG00000031722	15439	Hp	haptoglobin	2.41	0	0	1	6	3	56	109	54	1	6	4	108	196	99	0.15	4.1
ENSMUSG00000022227	17224	Mcpt1	mast cell protease 1	2	0	0	54	75	79	333	300	888	54	79	92	639	539	1618	4.12	37
ENSMUSG00000076614				1.96	0	0	159	100	109	883	741	3250	159	105	126	1693	1332	5920	7.59	124.71
ENSMUSG00000027656	22403	Wisp2	WNT1 inducible signaling pathway protein 2	1.96	0	0	2	2	1	43	19	15	2	2	1	83	35	27	0.06	1.16
ENSMUSG00000027398	16176	Il1b	interleukin 1 beta	1.79	0	0	34	27	47	146	151	212	34	28	55	280	272	387	1.62	9.45	04010;04060;04210;04380;04620;04621;04623;04640;04940;05010;05020;05140;05142;05143;05144;05146;05323;05332	MAPK signaling pathway - Mus musculus (mouse);Cytokine-cytokine receptor interaction - Mus musculus (mouse);Apoptosis - Mus musculus (mouse);Osteoclast differentiation - Mus musculus (mouse);Toll-like receptor signaling pathway - Mus musculus (mouse);NOD-like receptor signaling pathway - Mus musculus (mouse);Cytosolic DNA-sensing pathway - Mus musculus (mouse);Hematopoietic cell lineage - Mus mus…
ENSMUSG00000022226	17225	Mcpt2	mast cell protease 2	1.72	0	0	29	29	28	130	113	479	29	30	33	249	204	873	1.79	18.54
ENSMUSG00000020473	11568	Aebp1	AE binding protein 1	1.7	0	0	359	314	277	1175	1346	769	359	330	321	2252	2421	1400	5	21.73
ENSMUSG00000032925	223272	Itgbl1	integrin, beta-like 1	1.69	0	0	3	3	3	33	41	10	3	3	3	64	74	18	0.04	0.53
ENSMUSG00000032496	17002	Ltf	lactotransferrin	1.67	0	0	2	1	1	38	181	7	2	1	1	72	325	13	0.03	2.04
ENSMUSG00000069919	15122	Hba-a1	hemoglobin alpha, adult chain 1	1.64	0	0	41	30	67	204	228	113	41	32	78	391	410	205	4.06	19.74
ENSMUSG00000000204	20558	Slfn4	schlafen 4	1.62	0	0	40	31	34	96	117	170	40	33	39	184	210	310	0.53	2.42
ENSMUSG00000009350	17523	Mpo	myeloperoxidase	1.62	0	0	1	0	1	14	68	3	1	0	1	26	123	5	0.01	0.76	4145	Phagosome - Mus musculus (mouse)
ENSMUSG00000095130				1.61	0	0	33	18	36	85	77	205	33	19	42	163	139	373	5.05	26.18
ENSMUSG00000079105	109828	C7	complement component 7	1.6	0	0	17	16	16	70	112	41	17	17	19	134	202	74	0.37	2.07	04610;05020;05322	Complement and coagulation cascades - Mus musculus (mouse);Prion diseases - Mus musculus (mouse);Systemic lupus erythematosus - Mus musculus (mouse)
ENSMUSG00000028111	13038	Ctsk	cathepsin K	1.58	0	0	37	29	28	112	138	81	37	30	32	214	249	147	1.27	5.64	04142;04380;04620;05323	Lysosome - Mus musculus (mouse);Osteoclast differentiation - Mus musculus (mouse);Toll-like receptor signaling pathway - Mus musculus (mouse);Rheumatoid arthritis - Mus musculus (mouse)
ENSMUSG00000016024	16803	Lbp	lipopolysaccharide binding protein	1.56	0	0	46	33	41	129	133	128	46	35	48	247	240	233	0.97	3.9	4620	Toll-like receptor signaling pathway - Mus musculus (mouse)
ENSMUSG00000024011	74116	Pi16	peptidase inhibitor 16	1.56	0	0	49	54	32	206	173	89	49	57	37	395	311	162	0.93	4.07
ENSMUSG00000024529	16948	Lox	lysyl oxidase	1.54	0	0	39	36	18	113	115	116	39	38	21	216	207	211	0.42	1.94
ENSMUSG00000028859	12986	Csf3r	colony stimulating factor 3 receptor (granulocyte)	1.53	0	0	27	17	16	57	69	84	27	18	19	109	124	153	0.35	1.51	04060;04630;04640;05200	Cytokine-cytokine receptor interaction - Mus musculus (mouse);Jak-STAT signaling pathway - Mus musculus (mouse);Hematopoietic cell lineage - Mus musculus (mouse);Pathways in cancer - Mus musculus (mouse)
ENSMUSG00000076540				1.52	0	0	59	20	56	100	200	512	59	21	65	191	360	933	7.91	58.15
ENSMUSG00000043613	17392	Mmp3	matrix metallopeptidase 3	1.51	0	0	26	26	24	68	95	161	26	27	28	131	171	294	0.85	4.51	5323	Rheumatoid arthritis - Mus musculus (mouse)
ENSMUSG00000042436	76293	Mfap4	microfibrillar-associated protein 4	1.49	0	0	49	35	34	127	154	98	49	37	39	244	277	179	1.34	5.42
ENSMUSG00000032068	76509	Plet1	placenta expressed transcript 1	1.49	0	0	117	128	196	485	490	545	117	134	227	930	882	992	4.87	20.77
ENSMUSG00000069917	110257	Hba-a2	hemoglobin alpha, adult chain 2	1.49	0	0	52	22	66	169	234	93	52	23	76	323	421	169	5.13	22.58	05143;05144	African trypanosomiasis - Mus musculus (mouse);Malaria - Mus musculus (mouse)
ENSMUSG00000001506	12842	Col1a1	collagen, type I, alpha 1	1.44	0	0	833	811	765	2464	2463	1966	834	852	886	4722	4430	3580	8.21	29.41	04510;04512;04974;05146	Focal adhesion - Mus musculus (mouse);ECM-receptor interaction - Mus musculus (mouse);Protein digestion and absorption - Mus musculus (mouse);Amoebiasis - Mus musculus (mouse)
ENSMUSG00000012017	224024	Scarf2	scavenger receptor class F, member 2	1.44	0	0	17	12	7	48	45	38	17	13	8	92	81	69	0.22	1
ENSMUSG00000027360	15186	Hdc	histidine decarboxylase	1.42	0	0	2	8	10	23	23	49	2	8	12	45	41	89	0.09	0.53	00340;01100	Histidine metabolism - Mus musculus (mouse);Metabolic pathways - Mus musculus (mouse)
ENSMUSG00000030474	83382	Siglece	sialic acid binding Ig-like lectin E	1.41	0	0	1	3	3	14	19	16	1	3	3	27	34	30	0.07	0.67
ENSMUSG00000026822	16819	Lcn2	lipocalin 2	1.39	0	0	6	6	3	16	40	18	6	6	3	30	72	32	0.21	1.33
ENSMUSG00000056427	20564	Slit3	slit homolog 3 (Drosophila)	1.39	0	0	197	161	172	551	579	351	197	169	199	1056	1041	639	2.04	7.18	4360	Axon guidance - Mus musculus (mouse)
ENSMUSG00000089672	14727	Lilr4b	leukocyte immunoglobulin-like receptor, subfamily B, member 4B	1.39	0	0	25	21	11	58	49	75	25	22	13	112	89	137	0.79	3.19
ENSMUSG00000076538				1.38	0	0	63	44	71	127	100	925	63	46	82	243	179	1684	10.38	82.13
ENSMUSG00000019987	11846	Arg1	arginase, liver	1.37	0	0	7	10	3	27	20	38	7	10	3	51	36	69	0.26	1.44	00330;01100;05146	Arginine and proline metabolism - Mus musculus (mouse);Metabolic pathways - Mus musculus (mouse);Amoebiasis - Mus musculus (mouse)
ENSMUSG00000024164	12266	C3	complement component 3	1.37	0	0	3127	2323	2624	6739	9320	5916	3131	2439	3040	12916	16760	10775	31.73	107.74	04145;04610;05140;05142;05150;05322	Phagosome - Mus musculus (mouse);Complement and coagulation cascades - Mus musculus (mouse);Leishmaniasis - Mus musculus (mouse);Chagas disease (American trypanosomiasis) - Mus musculus (mouse);Staphylococcus aureus infection - Mus musculus (mouse);Systemic lupus erythematosus - Mus musculus (mouse)
ENSMUSG00000039252	246316	Lgi2	leucine-rich repeat LGI family, member 2	1.36	0	0	12	13	15	56	50	33	12	14	17	107	90	60	0.42	1.81
ENSMUSG00000095351				1.36	0	0	79	44	65	327	291	134	79	46	75	626	524	244	10.54	53.37
ENSMUSG00000021091	20716	Serpina3n	serine (or cysteine) peptidase inhibitor, clade A, member 3N	1.35	0	0	98	95	82	219	245	276	98	100	95	420	441	503	2.69	9.03
ENSMUSG00000000031				1.34	0	0	3	4	2	19	10	29	3	4	2	37	18	52	0.07	0.64
ENSMUSG00000076596				1.34	0	0	19	12	28	148	19	164	19	13	32	284	35	299	3.38	23.81
ENSMUSG00000032691	216799	Nlrp3	NLR family, pyrin domain containing 3	1.34	0	0	8	14	9	38	36	34	8	15	11	72	65	62	0.16	0.68	4621	NOD-like receptor signaling pathway - Mus musculus (mouse)
ENSMUSG00000066363	238393	Serpina3f	serine (or cysteine) peptidase inhibitor, clade A, member 3F	1.33	0	0	8	15	11	35	33	48	8	16	13	67	59	88	0.31	1.3
ENSMUSG00000079012	20717	Serpina3m	serine (or cysteine) peptidase inhibitor, clade A, member 3M	1.32	0	0	10	6	8	21	28	37	10	6	9	40	51	67	0.29	1.3
ENSMUSG00000071361	17232	Mcpt9	mast cell protease 9	1.31	0	0	2	2	3	11	13	19	2	2	4	21	24	34	0.08	0.54
ENSMUSG00000031380	14205	Figf	c-fos induced growth factor	1.3	0	0	18	16	22	61	73	40	18	17	25	116	131	73	0.55	2.14	04060;04150;04510;05200;05211;05212;05219	Cytokine-cytokine receptor interaction - Mus musculus (mouse);mTOR signaling pathway - Mus musculus (mouse);Focal adhesion - Mus musculus (mouse);Pathways in cancer - Mus musculus (mouse);Renal cell carcinoma - Mus musculus (mouse);Pancreatic cancer - Mus musculus (mouse);Bladder cancer - Mus musculus (mouse)
ENSMUSG00000040133	381413	Gpr176	G protein-coupled receptor 176	1.3	0	0	4	6	4	31	14	19	4	6	5	59	26	35	0.07	0.42
ENSMUSG00000021260	214305	Hhipl1	hedgehog interacting protein-like 1	1.29	0	0	5	6	3	23	17	18	5	6	4	45	30	32	0.11	0.56
ENSMUSG00000031375	12111	Bgn	biglycan	1.27	0	0	907	691	732	2037	2112	1649	908	726	848	3905	3799	3004	17.63	55.01
ENSMUSG00000027408	56264	Cpxm1	carboxypeptidase X 1 (M14 family)	1.27	0	0	28	18	20	49	64	75	28	19	23	93	115	136	0.56	1.98
ENSMUSG00000023885	21826	Thbs2	thrombospondin 2	1.26	0	0	440	357	338	1106	1114	658	440	375	392	2119	2003	1198	3.86	12.32	04145;04350;04510;04512;05144	Phagosome - Mus musculus (mouse);TGF-beta signaling pathway - Mus musculus (mouse);Focal adhesion - Mus musculus (mouse);ECM-receptor interaction - Mus musculus (mouse);Malaria - Mus musculus (mouse)
ENSMUSG00000017002	20568	Slpi	secretory leukocyte peptidase inhibitor	1.26	0	0	6	3	16	37	35	91	6	3	19	70	63	165	0.6	4.63
ENSMUSG00000038725	192190	Pkhd1l1	polycystic kidney and hepatic disease 1-like 1	1.25	0	0	67	58	71	173	252	104	67	61	82	332	453	189	0.31	1.05
ENSMUSG00000047562	17384	Mmp10	matrix metallopeptidase 10	1.25	0	0	4	9	6	25	24	78	4	9	7	48	44	142	0.22	1.85
ENSMUSG00000095682				1.25	0	0	17	27	34	44	45	1266	17	28	39	85	81	2306	4.4	92.84
ENSMUSG00000074151	434341	Nlrc5	NLR family, CARD domain containing 5	1.25	0	0	46	65	66	159	119	181	46	68	76	305	214	330	0.52	1.67
ENSMUSG00000073418	12268	C4b	complement component 4B (Chido blood group)	1.25	0	0	537	385	418	1165	1144	984	538	404	484	2232	2058	1793	5.02	15.49	04610;05150;05322	Complement and coagulation cascades - Mus musculus (mouse);Staphylococcus aureus infection - Mus musculus (mouse);Systemic lupus erythematosus - Mus musculus (mouse)
ENSMUSG00000036412	545260	Arsi	arylsulfatase i	1.24	0	0	13	6	8	42	22	27	13	6	9	80	39	50	0.18	0.78
ENSMUSG00000021702	21828	Thbs4	thrombospondin 4	1.23	0	0	31	35	29	95	67	87	31	37	34	183	120	159	0.6	1.98	04145;04350;04510;04512;05144	Phagosome - Mus musculus (mouse);TGF-beta signaling pathway - Mus musculus (mouse);Focal adhesion - Mus musculus (mouse);ECM-receptor interaction - Mus musculus (mouse);Malaria - Mus musculus (mouse)
ENSMUSG00000076612				1.23	0	0	197	129	234	434	380	1095	197	135	271	832	684	1995	9.37	39.43
ENSMUSG00000032796	16772	Lama1	laminin, alpha 1	1.22	0	0	39	37	47	139	78	110	39	39	55	267	140	201	0.26	0.88	04510;04512;05145;05146;05200;05222	Focal adhesion - Mus musculus (mouse);ECM-receptor interaction - Mus musculus (mouse);Toxoplasmosis - Mus musculus (mouse);Amoebiasis - Mus musculus (mouse);Pathways in cancer - Mus musculus (mouse);Small cell lung cancer - Mus musculus (mouse)
ENSMUSG00000028369	64817	Svep1	sushi, von Willebrand factor type A, EGF and pentraxin domain containing 1	1.22	0	0	759	570	578	1932	1568	1152	760	599	670	3702	2819	2098	3.31	10.17
ENSMUSG00000026442	269116	Nfasc	neurofascin	1.22	0	0	30	16	23	71	52	61	30	17	27	137	94	111	0.14	0.48	4514	Cell adhesion molecules (CAMs) - Mus musculus (mouse)
ENSMUSG00000031239	16431	Itm2a	integral membrane protein 2A	1.22	0	0	10	22	15	39	63	41	10	23	17	75	114	75	0.54	2.07
ENSMUSG00000021950	11752	Anxa8	annexin A8	1.21	0	0	11	8	11	14	46	47	11	8	13	26	83	85	0.32	1.4
ENSMUSG00000016458	22431	Wt1	Wilms tumor 1 homolog	1.21	0	0	0	2	2	10	18	4	0	2	2	19	32	8	0.02	0.26
ENSMUSG00000072941	20657	Sod3	superoxide dismutase 3, extracellular	1.21	0	0	225	174	157	455	491	402	225	183	182	872	883	732	3.13	9.54
ENSMUSG00000027225	66811	Duoxa2	dual oxidase maturation factor 2	1.21	0	0	52	24	52	155	68	124	52	25	60	297	123	225	1.62	5.56
ENSMUSG00000029675	13717	Eln	elastin	1.2	0	0	42	38	47	123	100	102	42	40	54	236	179	186	0.99	3.19	4974	Protein digestion and absorption - Mus musculus (mouse)
ENSMUSG00000047798	246746	Cd300lf	CD300 antigen like family member F	1.18	0	0	14	11	5	35	28	36	14	12	6	67	50	66	0.16	0.64
ENSMUSG00000031596	11988	Slc7a2	solute carrier family 7 (cationic amino acid transporter, y+ system), member 2	1.18	0	0	18	17	22	54	56	43	18	18	25	103	101	79	0.15	0.49
ENSMUSG00000041734	170643	Kirrel	kin of IRRE like (Drosophila)	1.17	0	0	121	106	123	321	261	245	121	111	143	616	470	447	0.97	2.89
ENSMUSG00000022032	71145	Scara5	scavenger receptor class A, member 5	1.17	0	0	87	81	78	221	257	126	87	85	90	424	463	230	1.31	4.04
ENSMUSG00000058914	81799	C1qtnf3	C1q and tumor necrosis factor related protein 3	1.16	0	0	64	50	60	225	237	59	64	52	69	431	426	108	1.5	5.68
ENSMUSG00000067203				1.16	0	0	59	56	69	183	129	136	59	59	80	351	232	247	3.35	10.21
ENSMUSG00000026185	16011	Igfbp5	insulin-like growth factor binding protein 5	1.15	0	0	1637	1480	1494	3829	3223	3414	1639	1554	1731	7339	5796	6218	15.51	44.14
ENSMUSG00000030732	69121	Chrdl2	chordin-like 2	1.15	0	0	3	1	1	14	7	12	3	1	1	27	12	22	0.06	0.55
ENSMUSG00000032690	246728	Oas2	2'-5' oligoadenylate synthetase 2	1.14	0	0	17	10	15	35	36	47	17	11	17	67	64	85	0.21	0.74	5160	Hepatitis C - Mus musculus (mouse)
ENSMUSG00000024481	74574	Lvrn	laeverin	1.14	0	0	12	18	16	39	54	31	12	19	18	74	97	56	0.29	0.97
ENSMUSG00000073555	240327	Gm4951	predicted gene 4951	1.14	0	0	38	29	28	62	78	98	38	30	33	119	140	178	0.72	2.25
ENSMUSG00000041577	116847	Prelp	proline arginine-rich end leucine-rich repeat	1.14	0	0	288	247	242	601	681	484	288	259	280	1151	1225	881	4.33	12.34
ENSMUSG00000064147	442827	Rab44	RAB44, member RAS oncogene family	1.14	0	0	3	8	3	17	11	31	3	8	4	33	19	57	0.07	0.36
ENSMUSG00000042265	58217	Trem1	triggering receptor expressed on myeloid cells 1	1.13	0	0	0	0	1	5	7	14	0	0	1	9	12	25	0.01	0.21
ENSMUSG00000027996	20319	Sfrp2	secreted frizzled-related protein 2	1.12	0	0	16	10	14	30	45	34	16	11	16	58	81	62	0.41	1.37	4310	Wnt signaling pathway - Mus musculus (mouse)
ENSMUSG00000095416				1.12	0	0	13	13	15	43	29	42	13	14	17	83	53	76	2.83	9.88
ENSMUSG00000072812				1.12	0	0	156	165	173	430	457	248	156	173	200	825	822	451	1.84	5.29
ENSMUSG00000052749	244183	Trim30b	tripartite motif-containing 30B	1.12	0	0	6	2	2	15	12	16	6	2	2	29	21	29	0.05	0.31
ENSMUSG00000076580				1.12	0	0	150	112	136	391	142	858	150	118	157	749	256	1563	26.79	116.66
ENSMUSG00000020264	246049	Slc36a2	solute carrier family 36 (proton/amino acid symporter), member 2	1.11	0	0	4	12	7	20	23	27	4	13	8	39	42	50	0.19	0.74
ENSMUSG00000038156	233744	Spon1	spondin 1, (f-spondin) extracellular matrix protein	1.11	0	0	244	169	203	457	527	394	244	177	235	875	948	718	2.01	5.65
ENSMUSG00000076570				1.1	0	0	1	1	3	3	50	53	1	1	4	5	90	97	0.32	7.55
ENSMUSG00000020695	17534	Mrc2	mannose receptor, C type 2	1.1	0	0	99	114	88	263	228	188	99	120	102	505	410	343	1.05	2.98	4145	Phagosome - Mus musculus (mouse)
ENSMUSG00000024087	13078	Cyp1b1	cytochrome P450, family 1, subfamily b, polypeptide 1	1.1	0	0	19	7	8	31	34	27	19	7	9	60	62	50	0.13	0.46	00140;00380;00980	Steroid hormone biosynthesis - Mus musculus (mouse);Tryptophan metabolism - Mus musculus (mouse);Metabolism of xenobiotics by cytochrome P450 - Mus musculus (mouse)
ENSMUSG00000015947	14129	Fcgr1	Fc receptor, IgG, high affinity I	1.1	0	0	31	17	22	53	57	60	31	18	25	101	102	110	0.54	1.65	04145;04380;04640;04666;05140;05150;05322	Phagosome - Mus musculus (mouse);Osteoclast differentiation - Mus musculus (mouse);Hematopoietic cell lineage - Mus musculus (mouse);Fc gamma R-mediated phagocytosis - Mus musculus (mouse);Leishmaniasis - Mus musculus (mouse);Staphylococcus aureus infection - Mus musculus (mouse);Systemic lupus erythematosus - Mus musculus (mouse)
ENSMUSG00000049103	12772	Ccr2	chemokine (C-C motif) receptor 2	1.1	0	0	108	82	80	215	225	176	108	86	93	413	404	320	1.01	2.9	04060;04062	Cytokine-cytokine receptor interaction - Mus musculus (mouse);Chemokine signaling pathway - Mus musculus (mouse)
ENSMUSG00000022371	12818	Col14a1	collagen, type XIV, alpha 1	1.09	0	0	1373	1091	1014	3066	2821	1813	1375	1146	1175	5876	5073	3302	10.85	30.29	4974	Protein digestion and absorption - Mus musculus (mouse)
ENSMUSG00000029371	20311	Cxcl5	chemokine (C-X-C motif) ligand 5	1.09	0	0	2	4	3	16	14	46	2	4	4	31	26	83	0.11	1.15	04060;04062;05323	Cytokine-cytokine receptor interaction - Mus musculus (mouse);Chemokine signaling pathway - Mus musculus (mouse);Rheumatoid arthritis - Mus musculus (mouse)
ENSMUSG00000096638				1.09	0	0	369	226	335	744	721	809	369	237	388	1426	1297	1473	53.68	163.98
ENSMUSG00000094062				1.09	0	0	4	5	3	39	13	4	4	5	4	74	24	7	0.73	4.29
ENSMUSG00000058427	20310	Cxcl2	chemokine (C-X-C motif) ligand 2	1.08	0	0	1	0	0	8	8	10	1	0	0	15	14	19	0.02	0.62	04060;04062;04621	Cytokine-cytokine receptor interaction - Mus musculus (mouse);Chemokine signaling pathway - Mus musculus (mouse);NOD-like receptor signaling pathway - Mus musculus (mouse)
ENSMUSG00000023046	16012	Igfbp6	insulin-like growth factor binding protein 6	1.08	0	0	76	53	56	141	214	90	76	56	65	270	384	164	3.36	10.07
ENSMUSG00000038456	209773	Dennd2a	DENN/MADD domain containing 2A	1.08	0	0	57	55	66	158	106	137	57	58	76	302	190	249	0.81	2.27
ENSMUSG00000096461				1.08	0	0	7	0	3	25	86	25	7	0	3	48	154	46	0.55	9.66
ENSMUSG00000029661	12843	Col1a2	collagen, type I, alpha 2	1.07	0	0	1899	1802	1726	4091	4375	3295	1901	1892	2000	7841	7867	6002	20.5	55.61	04510;04512;04974;05146	Focal adhesion - Mus musculus (mouse);ECM-receptor interaction - Mus musculus (mouse);Protein digestion and absorption - Mus musculus (mouse);Amoebiasis - Mus musculus (mouse)
ENSMUSG00000061068	17227	Mcpt4	mast cell protease 4	1.07	0	0.01	3	3	7	11	12	33	3	3	8	22	21	60	0.26	1.41
ENSMUSG00000030427	18726	Lilra6	leukocyte immunoglobulin-like receptor, subfamily A (with TM domain), member 6	1.07	0	0	21	8	11	35	29	42	21	8	13	67	53	76	0.29	0.96	4380	Osteoclast differentiation - Mus musculus (mouse)
ENSMUSG00000025355	58223	Mmp19	matrix metallopeptidase 19	1.06	0	0	33	47	40	87	91	91	33	49	46	166	164	166	0.71	1.99
ENSMUSG00000026773	170768	Pfkfb3	6-phosphofructo-2-kinase/fructose-2,6-biphosphatase 3	1.06	0	0	88	90	88	161	224	199	88	94	102	308	403	363	1.06	2.89	51	Fructose and mannose metabolism - Mus musculus (mouse)
ENSMUSG00000046245	231805	Pilra	paired immunoglobin-like type 2 receptor alpha	1.06	0	0	19	16	21	55	43	39	19	17	24	106	77	71	0.44	1.35
ENSMUSG00000036437	18166	Npy1r	neuropeptide Y receptor Y1	1.06	0	0	25	23	23	54	59	49	25	24	27	104	107	90	0.48	1.37	4080	Neuroactive ligand-receptor interaction - Mus musculus (mouse)
ENSMUSG00000036545	216725	Adamts2	a disintegrin-like and metallopeptidase (reprolysin type) with thrombospondin type 1 motif, 2	1.06	0	0	140	114	107	274	301	205	140	120	124	526	541	374	1	2.72
ENSMUSG00000076587				1.05	0	0.01	44	36	27	273	59	53	44	38	31	524	107	96	6.18	29.04
ENSMUSG00000060063	11690	Alox5ap	arachidonate 5-lipoxygenase activating protein	1.05	0	0	23	29	22	60	63	49	23	30	25	115	113	89	1.73	5.1
ENSMUSG00000004296	16160	Il12b	interleukin 12b	1.05	0	0	8	3	5	17	16	17	8	3	6	32	29	31	0.17	0.65	04060;04620;04622;04630;04940;05140;05142;05143;05145;05146;05330	Cytokine-cytokine receptor interaction - Mus musculus (mouse);Toll-like receptor signaling pathway - Mus musculus (mouse);RIG-I-like receptor signaling pathway - Mus musculus (mouse);Jak-STAT signaling pathway - Mus musculus (mouse);Type I diabetes mellitus - Mus musculus (mouse);Leishmaniasis - Mus musculus (mouse);Chagas disease (American trypanosomiasis) - Mus musculus (mouse);African trypanos…
ENSMUSG00000001435	12822	Col18a1	collagen, type XVIII, alpha 1	1.05	0	0	498	422	414	1028	890	920	499	443	480	1971	1600	1675	4.25	11.34	4974	Protein digestion and absorption - Mus musculus (mouse)
ENSMUSG00000041695	16518	Kcnj2	potassium inwardly-rectifying channel, subfamily J, member 2	1.05	0	0	9	10	13	30	32	27	9	10	15	58	58	50	0.12	0.42	4971	Gastric acid secretion - Mus musculus (mouse)
ENSMUSG00000032334	16949	Loxl1	lysyl oxidase-like 1	1.04	0	0	73	76	68	179	163	128	73	80	79	344	293	234	1.31	3.58
ENSMUSG00000074417	18724	Pira11	paired-Ig-like receptor A11	1.04	0	0	11	9	8	27	23	27	11	9	9	52	41	49	0.26	0.91	4380	Osteoclast differentiation - Mus musculus (mouse)
ENSMUSG00000016763	64706	Scube1	signal peptide, CUB domain, EGF-like 1	1.04	0	0	175	165	161	406	319	335	175	173	187	779	573	610	1.29	3.44
ENSMUSG00000000901	17385	Mmp11	matrix metallopeptidase 11	1.04	0	0	15	14	17	41	49	27	15	15	20	78	88	49	0.41	1.29
ENSMUSG00000029070	74761	Mxra8	matrix-remodelling associated 8	1.04	0	0	155	143	136	277	367	276	155	150	157	530	660	502	3.97	10.5
ENSMUSG00000031762	17750	Mt2	metallothionein 2	1.03	0	0	132	69	117	160	445	239	132	72	135	306	801	436	11.52	37.82
ENSMUSG00000022225	17228	Cma1	chymase 1, mast cell	1.03	0	0.01	5	2	2	11	10	14	5	2	2	21	18	26	0.16	0.83	4614	Renin-angiotensin system - Mus musculus (mouse)
ENSMUSG00000037003	209039	Tns2	tensin 2	1.03	0	0	191	183	182	439	393	329	191	192	211	842	706	600	2.38	6.24
ENSMUSG00000079227	12774	Ccr5	chemokine (C-C motif) receptor 5	1.03	0	0	63	70	74	171	152	125	63	74	86	327	274	228	1.44	3.89	04060;04062;04144;05145	Cytokine-cytokine receptor interaction - Mus musculus (mouse);Chemokine signaling pathway - Mus musculus (mouse);Endocytosis - Mus musculus (mouse);Toxoplasmosis - Mus musculus (mouse)
ENSMUSG00000031480	56229	Thsd1	thrombospondin, type I, domain 1	1.03	0	0	6	11	9	29	19	23	6	12	10	56	35	41	0.12	0.41
ENSMUSG00000036098	225908	Myrf	myelin regulatory factor	1.02	0	0.01	6	5	9	22	24	13	6	5	11	42	43	24	0.07	0.27
ENSMUSG00000001865	12873	Cpa3	carboxypeptidase A3, mast cell	1.02	0	0	18	10	10	18	28	58	18	11	12	35	51	105	0.54	1.79	04614;04972;04974	Renin-angiotensin system - Mus musculus (mouse);Pancreatic secretion - Mus musculus (mouse);Protein digestion and absorption - Mus musculus (mouse)
ENSMUSG00000053113	12702	Socs3	suppressor of cytokine signaling 3	1.02	0	0	67	32	68	117	100	199	67	34	79	225	179	363	1.33	4.1	04120;04380;04630;04910;04920;04930;05160	Ubiquitin mediated proteolysis - Mus musculus (mouse);Osteoclast differentiation - Mus musculus (mouse);Jak-STAT signaling pathway - Mus musculus (mouse);Insulin signaling pathway - Mus musculus (mouse);Adipocytokine signaling pathway - Mus musculus (mouse);Type II diabetes mellitus - Mus musculus (mouse);Hepatitis C - Mus musculus (mouse)
ENSMUSG00000033327	81877	Tnxb	tenascin XB	1.02	0	0	1278	996	1181	2950	2528	1733	1279	1046	1368	5654	4547	3156	5.72	15.02	04510;04512	Focal adhesion - Mus musculus (mouse);ECM-receptor interaction - Mus musculus (mouse)
ENSMUSG00000025701	11689	Alox5	arachidonate 5-lipoxygenase	1.02	0	0	30	28	33	83	61	58	30	29	38	160	110	106	0.51	1.44	00590;01100;05145	Arachidonic acid metabolism - Mus musculus (mouse);Metabolic pathways - Mus musculus (mouse);Toxoplasmosis - Mus musculus (mouse)
ENSMUSG00000052353	80982	Cemip	cell migration inducing protein, hyaluronan binding	1.02	0	0.01	19	16	9	33	30	86	19	17	11	63	54	156	0.13	0.52
ENSMUSG00000052212	68891	Cd177	CD177 antigen	1.01	0	0	230	275	274	659	413	557	230	289	318	1264	743	1015	5.83	15.28
ENSMUSG00000062593	14728	Lilrb4a	leukocyte immunoglobulin-like receptor, subfamily B, member 4A	1.01	0	0	24	19	25	53	47	65	24	20	29	102	84	119	0.96	2.89
ENSMUSG00000076695				1.01	0	0	20	32	41	27	120	99	20	34	48	51	216	180	6.26	19.83
ENSMUSG00000025877	212032	Hk3	hexokinase 3	1.01	0	0	15	4	15	30	23	37	15	4	17	57	42	67	0.21	0.71	00010;00051;00052;00500;00520;00524;01100;04910;04930;04973	Glycolysis / Gluconeogenesis - Mus musculus (mouse);Fructose and mannose metabolism - Mus musculus (mouse);Galactose metabolism - Mus musculus (mouse);Starch and sucrose metabolism - Mus musculus (mouse);Amino sugar and nucleotide sugar metabolism - Mus musculus (mouse);Butirosin and neomycin biosynthesis - Mus musculus (mouse);Metabolic pathways - Mus musculus (mouse);Insulin signaling pathway -…
ENSMUSG00000076653				1.01	0	0	35	48	38	77	137	61	35	50	44	148	246	111	6.89	19.51
ENSMUSG00000020901	320207	Pik3r5	phosphoinositide-3-kinase, regulatory subunit 5, p101	1.01	0	0	91	87	93	182	194	196	91	91	108	348	349	357	1.25	3.3	04012;04062;04070;04150;04210;04370;04380;04510;04620;04630;04650;04660;04662;04664;04666;04670;04722;04810;04910;04914;04930;04960;04973;05100;05142;05145;05146;05160;05200;05210;05211;05212;05213;05214;05215;05218;05220;05221;05222;05223	ErbB signaling pathway - Mus musculus (mouse);Chemokine signaling pathway - Mus musculus (mouse);Phosphatidylinositol signaling system - Mus musculus (mouse);mTOR signaling pathway - Mus musculus (mouse);Apoptosis - Mus musculus (mouse);VEGF signaling pathway - Mus musculus (mouse);Osteoclast differentiation - Mus musculus (mouse);Focal adhesion - Mus musculus (mouse);Toll-like receptor signaling…
ENSMUSG00000022623	58234	Shank3	SH3/ankyrin domain gene 3	1	0	0	25	21	34	69	67	44	25	22	39	133	121	80	0.22	0.62
ENSMUSG00000025784	21922	Clec3b	C-type lectin domain family 3, member b	1	0	0	116	102	118	305	235	169	116	107	137	585	422	307	6.87	18.23
ENSMUSG00000044456	217835	Rin3	Ras and Rab interactor 3	1	0	0	79	71	84	165	176	158	79	75	97	317	316	287	1.22	3.23
ENSMUSG00000070691	12399	Runx3	runt related transcription factor 3	1	0	0	50	46	62	114	95	126	50	48	72	219	171	230	0.83	2.18
ENSMUSG00000018339	14778	Gpx3	glutathione peroxidase 3	1	0	0	181	137	153	323	400	259	181	144	177	620	720	472	5.96	15.56	00480;00590	Glutathione metabolism - Mus musculus (mouse);Arachidonic acid metabolism - Mus musculus (mouse)
ENSMUSG00000040564	11812	Apoc1	apolipoprotein C-I	1	0	0.01	4	4	3	10	19	9	4	4	3	20	35	16	0.43	1.99
ENSMUSG00000031765	17748	Mt1	metallothionein 1	0.99	0	0	257	193	226	361	655	428	257	203	262	691	1178	780	25.29	66.97
ENSMUSG00000024620	18596	Pdgfrb	platelet derived growth factor receptor, beta polypeptide	0.99	0	0	304	249	258	606	653	408	304	262	299	1161	1175	743	3.02	7.78	04010;04020;04060;04510;04540;04810;05200;05214;05215;05218	MAPK signaling pathway - Mus musculus (mouse);Calcium signaling pathway - Mus musculus (mouse);Cytokine-cytokine receptor interaction - Mus musculus (mouse);Focal adhesion - Mus musculus (mouse);Gap junction - Mus musculus (mouse);Regulation of actin cytoskeleton - Mus musculus (mouse);Pathways in cancer - Mus musculus (mouse);Glioma - Mus musculus (mouse);Prostate cancer - Mus musculus (mouse);M…
ENSMUSG00000064080	14115	Fbln2	fibulin 2	0.99	0	0	396	309	277	829	746	469	396	324	321	1589	1342	855	4.12	10.86
ENSMUSG00000006344	23887	Ggt5	gamma-glutamyltransferase 5	0.99	0	0	52	62	57	120	133	105	52	65	66	230	240	192	0.84	2.19	00430;00460;00480;00590;01100	Taurine and hypotaurine metabolism - Mus musculus (mouse);Cyanoamino acid metabolism - Mus musculus (mouse);Glutathione metabolism - Mus musculus (mouse);Arachidonic acid metabolism - Mus musculus (mouse);Metabolic pathways - Mus musculus (mouse)
ENSMUSG00000048965	244238	Mrgpre	MAS-related GPR, member E	0.99	0	0	19	17	18	39	37	49	19	18	21	75	67	90	0.29	0.84
ENSMUSG00000022091	20410	Sorbs3	sorbin and SH3 domain containing 3	0.99	0	0	49	60	55	121	125	97	49	63	64	232	225	177	1.14	2.98
ENSMUSG00000032484	18054	Ngp	neutrophilic granule protein	0.98	0	0	0	1	0	26	155	3	0	1	0	50	278	6	0.02	3.74
ENSMUSG00000098470	667277	C1rb	complement component 1, r subcomponent B	0.98	0	0	16	15	13	32	38	31	16	16	15	62	69	57	0.37	1.06
ENSMUSG00000042286	192187	Stab1	stabilin 1	0.98	0	0	449	348	376	919	775	673	450	365	436	1762	1393	1225	2.96	7.51
ENSMUSG00000045322	81897	Tlr9	toll-like receptor 9	0.98	0	0.01	13	10	10	25	37	33	13	11	12	48	66	61	0.2	0.69	04620;05142;05143;05144	Toll-like receptor signaling pathway - Mus musculus (mouse);Chagas disease (American trypanosomiasis) - Mus musculus (mouse);African trypanosomiasis - Mus musculus (mouse);Malaria - Mus musculus (mouse)
ENSMUSG00000017897	14049	Eya2	EYA transcriptional coactivator and phosphatase 2	0.98	0	0.01	9	3	10	22	18	20	9	3	12	43	32	37	0.18	0.62
ENSMUSG00000050989	74777	Sepn1	selenoprotein N, 1	0.98	0	0	36	37	44	95	86	69	36	39	51	182	154	126	0.69	1.84
ENSMUSG00000043903				0.97	0	0.01	1	2	3	7	11	8	1	2	3	13	20	15	0.04	0.21
ENSMUSG00000041673	67580	Lrrc18	leucine rich repeat containing 18	0.97	0	0	17	14	22	52	41	31	17	15	26	99	73	57	0.42	1.21
ENSMUSG00000040345	216445	Arhgap9	Rho GTPase activating protein 9	0.97	0	0	32	21	17	52	54	50	32	22	20	100	97	91	0.78	2.18
ENSMUSG00000041449				0.97	0	0	10	7	9	25	17	27	10	7	11	48	31	49	0.37	1.23
ENSMUSG00000024053	246707	Emilin2	elastin microfibril interfacer 2	0.97	0	0	66	75	71	150	141	142	66	79	82	288	254	259	1.1	2.8
ENSMUSG00000078763	20555	Slfn1	schlafen 1	0.97	0	0	45	15	23	55	58	74	45	16	27	105	104	135	0.9	2.52
ENSMUSG00000030092	53870	Cntn6	contactin 6	0.97	0	0.01	8	4	6	19	20	12	8	4	7	37	36	21	0.1	0.35
ENSMUSG00000028874	14191	Fgr	FGR proto-oncogene, Src family tyrosine kinase	0.97	0	0	37	29	33	80	72	61	37	30	38	154	130	111	0.59	1.61	4062	Chemokine signaling pathway - Mus musculus (mouse)
ENSMUSG00000053889				0.97	0	0	19	15	9	28	33	40	19	16	10	53	59	72	0.23	0.66
ENSMUSG00000026365	12628	Cfh	complement component factor h	0.96	0	0	374	309	254	601	812	487	374	324	294	1152	1461	887	4.31	10.97	04610;05150	Complement and coagulation cascades - Mus musculus (mouse);Staphylococcus aureus infection - Mus musculus (mouse)
ENSMUSG00000048699	239673	4732456N10Rik	RIKEN cDNA 4732456N10 gene	0.96	0	0.01	3	0	2	5	16	7	3	0	2	9	28	13	0.04	0.27
ENSMUSG00000028339	12819	Col15a1	collagen, type XV, alpha 1	0.96	0	0	276	238	230	537	537	408	276	250	267	1030	966	744	2.9	7.26	4974	Protein digestion and absorption - Mus musculus (mouse)
ENSMUSG00000029607	66729	Ankrd61	ankyrin repeat domain 61	0.96	0	0.01	1	6	4	13	8	15	1	6	5	25	15	28	0.13	0.52
ENSMUSG00000031740	17390	Mmp2	matrix metallopeptidase 2	0.96	0	0	591	465	465	988	1135	893	592	488	539	1894	2042	1627	10.09	25.06	04670;04912;05200;05219	Leukocyte transendothelial migration - Mus musculus (mouse);GnRH signaling pathway - Mus musculus (mouse);Pathways in cancer - Mus musculus (mouse);Bladder cancer - Mus musculus (mouse)
ENSMUSG00000041193	18784	Pla2g5	phospholipase A2, group V	0.96	0	0	31	18	19	44	49	59	31	19	22	84	89	107	0.6	1.67	00564;00565;00590;00591;00592;01100;04010;04270;04370;04664;04730;04912;04972;04975;05145	Glycerophospholipid metabolism - Mus musculus (mouse);Ether lipid metabolism - Mus musculus (mouse);Arachidonic acid metabolism - Mus musculus (mouse);Linoleic acid metabolism - Mus musculus (mouse);alpha-Linolenic acid metabolism - Mus musculus (mouse);Metabolic pathways - Mus musculus (mouse);MAPK signaling pathway - Mus musculus (mouse);Vascular smooth muscle contraction - Mus musculus (mouse)…
ENSMUSG00000028583	14726	Pdpn	podoplanin	0.96	0	0	140	128	111	272	257	226	140	134	129	522	463	411	4.2	10.52
ENSMUSG00000000552	29813	Zfp385a	zinc finger protein 385A	0.96	0	0	19	19	19	58	44	30	19	20	22	111	80	55	0.5	1.48
ENSMUSG00000094134				0.96	0	0.01	9	3	6	19	3	46	9	3	7	36	6	83	1.03	4.86
ENSMUSG00000042453	19699	Reln	reelin	0.95	0	0	392	263	313	723	694	513	392	276	363	1386	1248	934	1.67	4.18	04510;04512	Focal adhesion - Mus musculus (mouse);ECM-receptor interaction - Mus musculus (mouse)
ENSMUSG00000022665	67896	Ccdc80	coiled-coil domain containing 80	0.95	0	0	444	433	394	772	983	763	445	455	456	1479	1768	1389	6.99	17.27
ENSMUSG00000040254	108151	Sema3d	sema domain, immunoglobulin domain (Ig), short basic domain, secreted, (semaphorin) 3D	0.95	0	0	86	79	73	198	201	97	86	83	85	380	362	177	0.74	1.93	4360	Axon guidance - Mus musculus (mouse)
ENSMUSG00000037624	16526	Kcnk2	potassium channel, subfamily K, member 2	0.95	0	0	49	39	36	87	93	74	49	41	42	167	167	134	0.7	1.79	4971	Gastric acid secretion - Mus musculus (mouse)
ENSMUSG00000012428	117167	Steap4	STEAP family member 4	0.94	0	0	61	68	72	118	136	154	61	71	83	226	244	281	1.29	3.27
ENSMUSG00000068196	12837	Col8a1	collagen, type VIII, alpha 1	0.94	0	0	45	41	28	88	72	76	45	43	32	168	129	139	0.45	1.17
ENSMUSG00000073490	226691	AI607873	expressed sequence AI607873	0.94	0	0	91	51	60	110	156	150	91	54	69	211	280	274	1.17	3
ENSMUSG00000061451	381199	Tmem151a	transmembrane protein 151A	0.94	0	0.02	6	2	3	9	17	9	6	2	3	17	30	16	0.05	0.21
ENSMUSG00000029417	17329	Cxcl9	chemokine (C-X-C motif) ligand 9	0.94	0	0	78	51	71	100	127	250	78	54	82	192	229	455	1.39	4.1	04060;04062;04620	Cytokine-cytokine receptor interaction - Mus musculus (mouse);Chemokine signaling pathway - Mus musculus (mouse);Toll-like receptor signaling pathway - Mus musculus (mouse)
ENSMUSG00000095285				0.94	0	0.01	17	21	18	80	21	35	17	22	21	153	38	64	3.21	9.97
ENSMUSG00000084159				0.94	0	0	22	18	18	42	46	38	22	19	21	80	82	69	1.3	3.49
ENSMUSG00000022860	246048	Chodl	chondrolectin	0.94	0	0	14	20	12	29	42	35	14	21	14	55	75	64	0.37	1.05
ENSMUSG00000026193	14268	Fn1	fibronectin 1	0.94	0	0	3313	2720	2846	7155	5608	4677	3317	2856	3297	13713	10085	8519	21.56	53.36	04510;04512;04810;05100;05146;05200;05222	Focal adhesion - Mus musculus (mouse);ECM-receptor interaction - Mus musculus (mouse);Regulation of actin cytoskeleton - Mus musculus (mouse);Bacterial invasion of epithelial cells - Mus musculus (mouse);Amoebiasis - Mus musculus (mouse);Pathways in cancer - Mus musculus (mouse);Small cell lung cancer - Mus musculus (mouse)
ENSMUSG00000005465	50931	Il27ra	interleukin 27 receptor, alpha	0.93	0	0	13	12	22	38	34	38	13	13	26	73	61	70	0.37	1.05
ENSMUSG00000060586	14969	H2-Eb1	histocompatibility 2, class II antigen E beta	0.93	0	0	1356	1135	1179	2491	2623	2062	1358	1192	1366	4774	4718	3756	62.9	154.01	04145;04514;04612;04640;04672;04940;05140;05145;05150;05310;05320;05322;05323;05330;05332;05416	Phagosome - Mus musculus (mouse);Cell adhesion molecules (CAMs) - Mus musculus (mouse);Antigen processing and presentation - Mus musculus (mouse);Hematopoietic cell lineage - Mus musculus (mouse);Intestinal immune network for IgA production - Mus musculus (mouse);Type I diabetes mellitus - Mus musculus (mouse);Leishmaniasis - Mus musculus (mouse);Toxoplasmosis - Mus musculus (mouse);Staphylococcu…
ENSMUSG00000005800	17394	Mmp8	matrix metallopeptidase 8	0.93	0	0.02	1	1	1	6	21	2	1	1	1	12	37	3	0.02	0.29
ENSMUSG00000052270	14289	Fpr2	formyl peptide receptor 2	0.93	0	0	5	7	8	18	21	15	5	7	9	35	38	27	0.35	1.21	04080;05150	Neuroactive ligand-receptor interaction - Mus musculus (mouse);Staphylococcus aureus infection - Mus musculus (mouse)
ENSMUSG00000020357	14257	Flt4	FMS-like tyrosine kinase 4	0.93	0	0	155	145	143	337	281	251	155	152	166	645	505	457	1.43	3.52	04060;04510	Cytokine-cytokine receptor interaction - Mus musculus (mouse);Focal adhesion - Mus musculus (mouse)
ENSMUSG00000034382	224833	AI661453	expressed sequence AI661453	0.93	0	0	203	198	218	398	369	437	203	208	252	763	663	796	2.57	6.25
ENSMUSG00000076613				0.93	0	0.01	710	514	773	1043	834	2999	711	540	896	2000	1500	5462	40.11	120.67
ENSMUSG00000030144	17474	Clec4d	C-type lectin domain family 4, member d	0.93	0	0.01	1	4	0	6	7	15	1	4	0	11	13	27	0.07	0.52
ENSMUSG00000046207	104709	Pik3r6	phosphoinositide-3-kinase, regulatory subunit 6	0.93	0	0	16	15	17	45	24	41	16	16	20	87	44	74	0.3	0.87
ENSMUSG00000048163	20345	Selplg	selectin, platelet (p-selectin) ligand	0.93	0	0	96	75	87	184	180	146	96	79	101	352	324	266	2	4.96	04514;05150	Cell adhesion molecules (CAMs) - Mus musculus (mouse);Staphylococcus aureus infection - Mus musculus (mouse)
ENSMUSG00000032060	12955	Cryab	crystallin, alpha B	0.93	0	0	36	45	52	92	109	70	36	47	60	176	196	128	2.27	5.78	4141	Protein processing in endoplasmic reticulum - Mus musculus (mouse)
ENSMUSG00000026748	67448	Plxdc2	plexin domain containing 2	0.93	0	0	170	121	102	278	322	191	170	127	118	532	579	347	1.13	2.88
ENSMUSG00000034059	241525	Ypel4	yippee-like 4 (Drosophila)	0.93	0	0.01	12	9	9	18	39	16	12	9	11	34	70	30	0.33	1.01
ENSMUSG00000076694				0.92	0	0.02	3	3	3	20	6	14	3	3	3	39	10	25	0.58	3.49
ENSMUSG00000013921	76686	Clip3	CAP-GLY domain containing linker protein 3	0.92	0	0	60	50	61	123	113	104	60	52	71	235	204	189	1.02	2.54
ENSMUSG00000060131	241633	Atp8b4	ATPase, class I, type 8B, member 4	0.92	0	0	25	30	23	58	64	43	25	32	27	112	115	79	0.28	0.74
ENSMUSG00000095753				0.92	0	0.01	15	22	46	94	58	52	15	23	53	181	105	95	5.82	17.94
ENSMUSG00000054555	11489	Adam12	a disintegrin and metallopeptidase domain 12 (meltrin alpha)	0.92	0	0	21	16	16	33	45	41	21	17	18	64	81	74	0.14	0.39
ENSMUSG00000040488	108075	Ltbp4	latent transforming growth factor beta binding protein 4	0.92	0	0	459	419	442	1025	911	626	460	440	512	1965	1639	1140	4.96	12.09
ENSMUSG00000061048	12560	Cdh3	cadherin 3	0.92	0	0	22	19	19	52	41	34	22	20	22	100	74	62	0.3	0.82	4514	Cell adhesion molecules (CAMs) - Mus musculus (mouse)
ENSMUSG00000039058	229949	Ak5	adenylate kinase 5	0.92	0	0.02	5	1	2	12	12	7	5	1	2	23	22	12	0.05	0.25	00230;01100	Purine metabolism - Mus musculus (mouse);Metabolic pathways - Mus musculus (mouse)
ENSMUSG00000029096	78558	Htra3	HtrA serine peptidase 3	0.92	0	0	113	83	81	183	265	115	113	87	94	351	477	209	2.04	5.2
ENSMUSG00000038463	320078	Olfml2b	olfactomedin-like 2B	0.92	0	0	230	163	178	451	355	309	230	171	206	864	638	562	3.71	9.15
ENSMUSG00000027322	20612	Siglec1	sialic acid binding Ig-like lectin 1, sialoadhesin	0.92	0	0	82	58	85	146	157	147	82	61	99	279	282	267	0.72	1.77	4514	Cell adhesion molecules (CAMs) - Mus musculus (mouse)
ENSMUSG00000000957	17387	Mmp14	matrix metallopeptidase 14 (membrane-inserted)	0.91	0	0	379	323	336	646	788	558	379	339	389	1238	1417	1016	8.06	19.35	4912	GnRH signaling pathway - Mus musculus (mouse)
ENSMUSG00000056481	70445	Cd248	CD248 antigen, endosialin	0.91	0	0	100	108	115	268	219	154	100	113	133	514	394	280	2.55	6.37
ENSMUSG00000055805	57778	Fmnl1	formin-like 1	0.91	0	0	120	126	118	272	214	221	120	132	137	521	385	403	1.93	4.71
ENSMUSG00000025473	11501	Adam8	a disintegrin and metallopeptidase domain 8	0.91	0	0	48	30	45	87	66	96	48	31	52	166	119	175	0.67	1.72
ENSMUSG00000025479	13106	Cyp2e1	cytochrome P450, family 2, subfamily e, polypeptide 1	0.91	0	0	27	65	59	58	150	118	27	68	68	111	269	215	1.68	4.43	00590;00591;00980;00982;01100	Arachidonic acid metabolism - Mus musculus (mouse);Linoleic acid metabolism - Mus musculus (mouse);Metabolism of xenobiotics by cytochrome P450 - Mus musculus (mouse);Drug metabolism - cytochrome P450 - Mus musculus (mouse);Metabolic pathways - Mus musculus (mouse)
ENSMUSG00000022148	23880	Fyb	FYN binding protein	0.91	0	0	211	204	192	410	400	355	211	214	223	786	720	647	4.59	11.05
ENSMUSG00000024940	16998	Ltbp3	latent transforming growth factor beta binding protein 3	0.91	0	0	170	140	134	287	327	242	170	147	155	551	588	440	1.72	4.17
ENSMUSG00000028071	27371	Sh2d2a	SH2 domain containing 2A	0.91	0	0	30	13	28	46	54	50	30	14	33	88	98	91	0.31	0.8	4370	VEGF signaling pathway - Mus musculus (mouse)
ENSMUSG00000042985	100647	Upk3b	uroplakin 3B	0.91	0.01	0.02	5	16	12	19	73	14	5	17	14	37	132	26	0.29	1.13
ENSMUSG00000017754	18830	Pltp	phospholipid transfer protein	0.91	0	0	141	106	125	293	254	178	141	111	145	562	456	324	3.37	8.27	3320	PPAR signaling pathway - Mus musculus (mouse)
ENSMUSG00000041707	69069	1810011H11Rik	RIKEN cDNA 1810011H11 gene	0.91	0	0.02	4	2	7	15	11	13	4	2	8	29	20	23	0.18	0.67
ENSMUSG00000030413	21946	Pglyrp1	peptidoglycan recognition protein 1	0.91	0	0	282	252	297	510	519	555	282	265	344	978	934	1011	24.71	58.7
ENSMUSG00000056071	20202	S100a9	S100 calcium binding protein A9 (calgranulin B)	0.9	0	0.02	5	0	3	44	229	35	5	0	4	85	411	64	0.33	14.7
ENSMUSG00000028341	18124	Nr4a3	nuclear receptor subfamily 4, group A, member 3	0.9	0	0	54	44	49	121	92	82	54	46	57	232	166	149	0.52	1.31
ENSMUSG00000031548	20377	Sfrp1	secreted frizzled-related protein 1	0.9	0	0	226	172	150	363	390	308	226	181	174	696	702	561	2.52	6.14	4310	Wnt signaling pathway - Mus musculus (mouse)
ENSMUSG00000020889	217166	Nr1d1	nuclear receptor subfamily 1, group D, member 1	0.9	0	0.01	133	239	59	333	374	281	133	251	68	638	673	511	3.16	9.17	4710	Circadian rhythm - Mus musculus (mouse)
ENSMUSG00000022146	18414	Osmr	oncostatin M receptor	0.9	0	0	212	166	151	359	331	318	212	174	175	689	595	580	1.94	4.65	04060;04630	Cytokine-cytokine receptor interaction - Mus musculus (mouse);Jak-STAT signaling pathway - Mus musculus (mouse)
ENSMUSG00000026249	20720	Serpine2	serine (or cysteine) peptidase inhibitor, clade E, member 2	0.9	0	0	33	43	32	73	73	70	33	45	37	139	132	128	0.94	2.36
ENSMUSG00000015053	14461	Gata2	GATA binding protein 2	0.9	0	0.02	8	12	9	20	24	26	8	13	10	38	43	48	0.18	0.54
ENSMUSG00000020810	114886	Cygb	cytoglobin	0.89	0	0	165	130	117	267	324	211	165	136	136	512	582	385	3.55	8.69
ENSMUSG00000058571	23888	Gpc6	glypican 6	0.89	0	0	119	104	89	219	239	154	119	109	103	419	430	280	0.93	2.29
ENSMUSG00000095612				0.89	0	0.01	13	14	13	47	17	30	13	15	15	90	30	54	2.3	6.78
ENSMUSG00000022102	13449	Dok2	docking protein 2	0.89	0	0.01	13	11	9	35	19	31	13	12	11	67	34	56	0.38	1.2
ENSMUSG00000039521	20371	Foxp3	forkhead box P3	0.89	0	0.01	12	15	9	25	29	30	12	16	11	47	52	54	0.19	0.55
ENSMUSG00000019929	13179	Dcn	decorin	0.89	0	0	2415	1963	1789	3995	4665	3030	2418	2061	2073	7657	8390	5519	65.85	156.61	4350	TGF-beta signaling pathway - Mus musculus (mouse)
ENSMUSG00000094951				0.89	0	0	56	38	62	95	62	175	56	40	72	182	112	318	8.98	23.65
ENSMUSG00000025492	66141	Ifitm3	interferon induced transmembrane protein 3	0.89	0	0	532	515	501	963	970	960	533	541	581	1845	1745	1748	46.17	107.73
ENSMUSG00000024663	74760	Rab3il1	RAB3A interacting protein (rabin3)-like 1	0.89	0	0	55	43	47	115	90	84	55	45	55	221	161	153	0.97	2.43
ENSMUSG00000024818	107375	Slc25a45	solute carrier family 25, member 45	0.89	0	0	26	16	17	42	44	37	26	17	20	80	79	68	0.46	1.2
ENSMUSG00000043531	58178	Sorcs1	sortilin-related VPS10 domain containing receptor 1	0.89	0	0	17	22	11	33	29	48	17	23	13	63	52	88	0.14	0.38
ENSMUSG00000042106	68176	Fam212a	family with sequence similarity 212, member A	0.89	0	0.02	5	6	7	17	13	17	5	6	8	32	23	31	0.35	1.15
ENSMUSG00000074766	319909	Ism1	isthmin 1, angiogenesis inhibitor	0.88	0	0.01	20	16	11	46	29	28	20	17	13	88	53	51	0.32	0.89
ENSMUSG00000042821	20613	Snai1	snail family zinc finger 1	0.88	0.01	0.03	4	2	4	16	12	6	4	2	5	30	21	11	0.13	0.53	4520	Adherens junction - Mus musculus (mouse)
ENSMUSG00000038146	18131	Notch3	notch 3	0.88	0	0	68	59	58	154	106	101	68	62	67	295	191	184	0.46	1.14	04320;04330	Dorso-ventral axis formation - Mus musculus (mouse);Notch signaling pathway - Mus musculus (mouse)
ENSMUSG00000015451				0.88	0	0	26	20	27	59	49	43	26	21	31	113	89	78	0.27	0.71
ENSMUSG00000036446	17022	Lum	lumican	0.88	0	0	361	311	286	702	672	453	361	327	331	1346	1209	826	9.3	22.35
ENSMUSG00000036560	243914	Lgi4	leucine-rich repeat LGI family, member 4	0.88	0	0	26	20	25	54	54	38	26	21	29	104	98	70	0.36	0.92
ENSMUSG00000031871	12562	Cdh5	cadherin 5	0.88	0	0	150	155	172	306	319	272	150	163	199	586	573	496	2.42	5.68	04514;04670	Cell adhesion molecules (CAMs) - Mus musculus (mouse);Leukocyte transendothelial migration - Mus musculus (mouse)
ENSMUSG00000026399	13136	Cd55	CD55 molecule, decay accelerating factor for complement	0.88	0	0	248	216	231	537	454	329	248	227	268	1030	817	599	4.48	10.71	04610;04640;05416	Complement and coagulation cascades - Mus musculus (mouse);Hematopoietic cell lineage - Mus musculus (mouse);Viral myocarditis - Mus musculus (mouse)
ENSMUSG00000006369	14114	Fbln1	fibulin 1	0.88	0	0	196	160	151	368	364	231	196	168	175	705	655	421	2.79	6.68
ENSMUSG00000050721	102595	Plekho2	pleckstrin homology domain containing, family O member 2	0.88	0	0	116	99	119	237	212	187	116	104	138	455	382	340	2.07	4.93
ENSMUSG00000032735	319713	Ablim3	actin binding LIM protein family, member 3	0.88	0	0	27	27	21	58	59	35	27	28	24	112	106	63	0.33	0.85	4360	Axon guidance - Mus musculus (mouse)
ENSMUSG00000024300	17916	Myo1f	myosin IF	0.88	0	0	154	121	143	282	262	253	154	127	166	540	472	461	2.21	5.28
ENSMUSG00000031503	12827	Col4a2	collagen, type IV, alpha 2	0.88	0	0	1291	1100	1057	2322	2306	1835	1292	1155	1225	4451	4147	3343	10.78	25.36	04510;04512;04974;05146;05200;05222	Focal adhesion - Mus musculus (mouse);ECM-receptor interaction - Mus musculus (mouse);Protein digestion and absorption - Mus musculus (mouse);Amoebiasis - Mus musculus (mouse);Pathways in cancer - Mus musculus (mouse);Small cell lung cancer - Mus musculus (mouse)
ENSMUSG00000000386	17857	Mx1	MX dynamin-like GTPase 1	0.88	0	0	19	20	26	46	39	51	19	21	30	88	71	93	0.39	1.02
ENSMUSG00000031144	20977	Syp	synaptophysin	0.88	0	0	26	17	28	47	54	44	26	18	32	90	97	80	0.5	1.29
ENSMUSG00000022475	56233	Hdac7	histone deacetylase 7	0.88	0	0	44	66	65	129	101	108	44	69	75	247	182	196	0.84	2.03
ENSMUSG00000064246	12654	Chil1	chitinase-like 1	0.87	0	0.01	3	5	3	10	18	10	3	5	3	19	32	18	0.11	0.51	520	Amino sugar and nucleotide sugar metabolism - Mus musculus (mouse)
ENSMUSG00000018593	20692	Sparc	secreted acidic cysteine rich glycoprotein	0.87	0	0	2072	1885	1661	3664	3806	3039	2074	1979	1924	7023	6844	5535	49.23	115.53
ENSMUSG00000002847	85031	Pla1a	phospholipase A1 member A	0.87	0.01	0.03	4	6	3	19	17	8	4	6	4	36	30	14	0.13	0.56
ENSMUSG00000039057	244281	Myo16	myosin XVI	0.87	0	0.02	6	3	9	14	13	20	6	3	11	26	24	37	0.06	0.18
ENSMUSG00000096422				0.87	0	0	122	103	88	145	218	251	122	108	102	277	392	457	18.14	44.24
ENSMUSG00000044017	243277	Adgrd1	adhesion G protein-coupled receptor D1	0.87	0	0	97	83	82	171	184	139	97	87	95	327	331	254	1.02	2.42
ENSMUSG00000018008	72318	Cyth4	cytohesin 4	0.87	0	0	121	124	130	257	247	200	121	130	151	492	445	365	2.72	6.39
ENSMUSG00000086683				0.86	0.01	0.03	3	2	3	8	6	16	3	2	3	15	11	30	0.33	1.67
ENSMUSG00000037902	19261	Sirpa	signal-regulatory protein alpha	0.86	0	0	296	231	228	568	469	376	296	243	264	1088	843	684	3.82	9.01	4380	Osteoclast differentiation - Mus musculus (mouse)
ENSMUSG00000027636	77799	Sla2	Src-like-adaptor 2	0.86	0.01	0.02	4	3	10	15	19	13	4	3	12	29	34	24	0.12	0.4
ENSMUSG00000039377	15284	Hlx	H2.0-like homeobox	0.86	0	0	56	28	54	89	106	75	56	29	63	170	191	137	1.23	2.99
ENSMUSG00000026536	381308	Mnda	myeloid cell nuclear differentiation antigen	0.86	0	0	22	21	24	52	37	52	22	22	28	99	66	95	0.82	2.16
ENSMUSG00000094686	18829	Ccl21a	chemokine (C-C motif) ligand 21A (serine)	0.86	0	0	206	190	171	332	351	378	206	200	198	637	631	689	13.15	30.75	04060;04062	Cytokine-cytokine receptor interaction - Mus musculus (mouse);Chemokine signaling pathway - Mus musculus (mouse)
ENSMUSG00000014329	83675	Bicc1	BicC family RNA binding protein 1	0.86	0	0	189	158	155	350	343	247	189	166	180	670	617	449	1.87	4.38
ENSMUSG00000079014	628900	Serpina3i	serine (or cysteine) peptidase inhibitor, clade A, member 3I	0.86	0	0.01	6	4	7	13	13	20	6	4	8	24	23	37	0.15	0.52
ENSMUSG00000033855	77057	Ston1	stonin 1	0.86	0	0	59	69	83	133	141	124	59	72	96	254	254	225	1.3	3.05	3022	Basal transcription factors - Mus musculus (mouse)
ENSMUSG00000068452	214593	Duox2	dual oxidase 2	0.86	0	0	329	303	404	742	480	735	329	318	468	1422	863	1339	3.66	8.64
ENSMUSG00000060216	216869	Arrb2	arrestin, beta 2	0.86	0	0	68	73	79	154	135	131	68	77	91	295	242	239	2.41	5.75	04010;04062;04144;04740;04744	MAPK signaling pathway - Mus musculus (mouse);Chemokine signaling pathway - Mus musculus (mouse);Endocytosis - Mus musculus (mouse);Olfactory transduction - Mus musculus (mouse);Phototransduction - Mus musculus (mouse)
ENSMUSG00000027947	16194	Il6ra	interleukin 6 receptor, alpha	0.86	0	0	75	56	84	140	136	130	75	59	97	269	244	236	1.3	3.07	04060;04630;04640	Cytokine-cytokine receptor interaction - Mus musculus (mouse);Jak-STAT signaling pathway - Mus musculus (mouse);Hematopoietic cell lineage - Mus musculus (mouse)
ENSMUSG00000039477	231861	Tnrc18	trinucleotide repeat containing 18	0.86	0	0	444	465	477	866	880	802	445	488	553	1660	1583	1460	4.33	9.92
ENSMUSG00000081208				0.86	0.01	0.02	6	7	6	21	12	15	6	7	7	41	21	28	0.31	1.02
ENSMUSG00000021136	64075	Smoc1	SPARC related modular calcium binding 1	0.86	0	0	37	35	30	66	61	71	37	37	35	126	110	130	0.59	1.43
ENSMUSG00000015468	18132	Notch4	notch 4	0.86	0	0	22	25	31	60	47	47	22	26	36	115	85	85	0.24	0.59	04320;04330	Dorso-ventral axis formation - Mus musculus (mouse);Notch signaling pathway - Mus musculus (mouse)
ENSMUSG00000022144	14573	Gdnf	glial cell line derived neurotrophic factor	0.85	0	0	20	27	23	58	47	36	20	28	27	112	84	65	0.4	1.02
ENSMUSG00000060470	54672	Adgrg3	adhesion G protein-coupled receptor G3	0.85	0	0.01	16	18	15	43	32	26	16	19	17	82	58	47	0.4	1.05
ENSMUSG00000037813	228846	D630003M21Rik	RIKEN cDNA D630003M21 gene	0.85	0	0	22	15	22	43	44	34	22	16	26	82	79	62	0.27	0.68
ENSMUSG00000021281	21928	Tnfaip2	tumor necrosis factor, alpha-induced protein 2	0.85	0	0	109	70	96	177	160	181	109	74	111	340	287	329	1.43	3.36
ENSMUSG00000028073	73182	Pear1	platelet endothelial aggregation receptor 1	0.85	0	0	27	42	35	78	60	63	27	44	40	150	108	115	0.38	0.93
ENSMUSG00000032890	242662	Rims3	regulating synaptic membrane exocytosis 3	0.85	0	0.02	6	9	9	23	19	14	6	9	11	44	35	25	0.08	0.22
ENSMUSG00000020241	12834	Col6a2	collagen, type VI, alpha 2	0.85	0	0	1441	1260	1285	2729	2648	1945	1443	1323	1489	5231	4762	3543	16.39	37.78	04510;04512;04974	Focal adhesion - Mus musculus (mouse);ECM-receptor interaction - Mus musculus (mouse);Protein digestion and absorption - Mus musculus (mouse)
ENSMUSG00000053063	232413	Clec12a	C-type lectin domain family 12, member a	0.85	0	0	24	19	18	38	53	33	24	20	21	73	95	60	0.38	0.96
ENSMUSG00000022534	54483	Mefv	Mediterranean fever	0.85	0	0	29	23	18	65	31	52	29	24	21	124	55	94	0.43	1.15	4621	NOD-like receptor signaling pathway - Mus musculus (mouse)
ENSMUSG00000022240	18163	Ctnnd2	catenin (cadherin associated protein), delta 2	0.85	0.01	0.03	7	4	3	16	13	9	7	4	4	30	24	17	0.05	0.16
ENSMUSG00000001131	21857	Timp1	tissue inhibitor of metalloproteinase 1	0.84	0	0.01	12	9	3	21	16	21	12	9	4	40	29	39	0.54	1.67
ENSMUSG00000046275	237858	Tusc5	tumor suppressor candidate 5	0.84	0	0	25	22	31	51	65	40	25	23	36	97	117	72	0.48	1.19
ENSMUSG00000041329	11932	Atp1b2	ATPase, Na+/K+ transporting, beta 2 polypeptide	0.84	0	0	30	20	28	47	53	51	30	21	33	91	95	93	0.42	1.02	04260;04960;04964;04970;04971;04972;04973;04974;04976	Cardiac muscle contraction - Mus musculus (mouse);Aldosterone-regulated sodium reabsorption - Mus musculus (mouse);Proximal tubule bicarbonate reclamation - Mus musculus (mouse);Salivary secretion - Mus musculus (mouse);Gastric acid secretion - Mus musculus (mouse);Pancreatic secretion - Mus musculus (mouse);Carbohydrate digestion and absorption - Mus musculus (mouse);Protein digestion and absorp…
ENSMUSG00000028600	242608	Podn	podocan	0.84	0	0	168	112	126	272	252	225	168	118	146	522	454	410	2.25	5.22
ENSMUSG00000030043	21336	Tacr1	tachykinin receptor 1	0.84	0	0	49	33	37	72	75	82	49	35	43	138	135	149	0.48	1.15	04020;04080	Calcium signaling pathway - Mus musculus (mouse);Neuroactive ligand-receptor interaction - Mus musculus (mouse)
ENSMUSG00000040264	14468	Gbp2b	guanylate binding protein 2b	0.84	0	0	92	77	94	138	134	239	92	81	109	264	241	436	1.76	4.25
ENSMUSG00000034463	219151	Scara3	scavenger receptor class A, member 3	0.84	0	0	92	68	58	152	142	111	92	71	67	291	256	203	1.28	3.02
ENSMUSG00000031517	234267	Gpm6a	glycoprotein m6a	0.84	0	0	32	41	40	66	98	55	32	43	46	127	177	101	0.68	1.66
ENSMUSG00000021186	23876	Fbln5	fibulin 5	0.84	0	0	85	76	74	172	140	123	85	80	86	330	252	224	0.81	1.9
ENSMUSG00000030589	233046	Rasgrp4	RAS guanyl releasing protein 4	0.84	0	0	21	24	20	46	40	44	21	25	23	88	72	80	0.28	0.71	4010	MAPK signaling pathway - Mus musculus (mouse)
ENSMUSG00000074934	23892	Grem1	gremlin 1, DAN family BMP antagonist	0.84	0	0	448	502	384	782	757	903	449	527	445	1498	1361	1645	6.49	14.85
ENSMUSG00000045333	94187	Zfp423	zinc finger protein 423	0.84	0	0	20	30	22	51	49	41	20	31	26	97	88	75	0.3	0.73
ENSMUSG00000095737				0.84	0.01	0.03	9	7	4	7	28	20	9	7	5	14	51	36	1.14	3.92
ENSMUSG00000035004	80719	Igsf6	immunoglobulin superfamily, member 6	0.84	0	0	53	35	50	76	93	95	53	37	58	146	168	173	1.31	3.12
ENSMUSG00000051486	93882	Pcdhb11	protocadherin beta 11	0.84	0	0.01	13	9	12	24	26	22	13	9	14	46	47	40	0.19	0.5
ENSMUSG00000035279	269855	Ssc5d	scavenger receptor cysteine rich family, 5 domains	0.84	0	0	60	60	45	110	112	89	60	63	52	210	202	162	0.77	1.84
ENSMUSG00000085977				0.83	0	0.02	4	8	9	12	18	23	4	8	10	23	32	42	0.34	1.09
ENSMUSG00000032093	12501	Cd3e	CD3 antigen, epsilon polypeptide	0.83	0	0	24	32	41	69	65	53	24	34	47	133	116	97	1.38	3.3	04640;04660;05142;05340	Hematopoietic cell lineage - Mus musculus (mouse);T cell receptor signaling pathway - Mus musculus (mouse);Chagas disease (American trypanosomiasis) - Mus musculus (mouse);Primary immunodeficiency - Mus musculus (mouse)
ENSMUSG00000028197	71355	Col24a1	collagen, type XXIV, alpha 1	0.83	0	0.02	8	10	11	20	19	27	8	11	13	38	35	50	0.08	0.24
ENSMUSG00000054404	327978	Slfn5	schlafen 5	0.83	0	0	298	268	273	503	535	473	298	281	316	964	963	861	4.15	9.35
ENSMUSG00000001240	54409	Ramp2	receptor (calcitonin) activity modifying protein 2	0.83	0	0	37	42	35	66	82	69	37	44	41	127	147	126	1.56	3.7	4270	Vascular smooth muscle contraction - Mus musculus (mouse)
ENSMUSG00000060594	244864	Layn	layilin	0.83	0	0	41	17	35	68	60	53	41	18	40	131	108	96	1.05	2.57
ENSMUSG00000018774	12514	Cd68	CD68 antigen	0.83	0	0	96	93	85	174	168	159	96	98	98	334	302	289	4.49	10.3	4142	Lysosome - Mus musculus (mouse)
ENSMUSG00000041187	101540	Prkd2	protein kinase D2	0.83	0	0	113	115	143	242	215	223	113	121	166	464	386	406	2.08	4.74
ENSMUSG00000012705	57264	Retn	resistin	0.83	0	0.01	30	44	38	81	76	70	30	46	44	156	137	128	1.99	5.06
ENSMUSG00000020614	208659	Fam20a	family with sequence similarity 20, member A	0.83	0	0	34	24	16	59	54	32	34	25	19	113	98	58	0.48	1.2
ENSMUSG00000037306	230815	Man1c1	mannosidase, alpha, class 1C, member 1	0.83	0	0	58	57	70	109	132	105	58	60	81	208	238	192	0.8	1.85	00510;01100;04141	N-Glycan biosynthesis - Mus musculus (mouse);Metabolic pathways - Mus musculus (mouse);Protein processing in endoplasmic reticulum - Mus musculus (mouse)
ENSMUSG00000020411	214112	Nipal4	NIPA-like domain containing 4	0.83	0	0.02	9	10	9	23	19	18	9	10	11	45	35	33	0.16	0.45
ENSMUSG00000058396	11536	Gpr182	G protein-coupled receptor 182	0.82	0	0.01	10	11	16	32	25	26	10	12	19	62	45	47	0.19	0.53
ENSMUSG00000002020	16997	Ltbp2	latent transforming growth factor beta binding protein 2	0.82	0	0	33	34	49	79	57	88	33	36	57	151	102	160	0.35	0.83
ENSMUSG00000051242	93880	Pcdhb9	protocadherin beta 9	0.82	0	0.02	8	13	16	28	36	20	8	14	19	53	64	36	0.25	0.69
ENSMUSG00000024401	21926	Tnf	tumor necrosis factor	0.82	0	0	20	9	18	37	33	28	20	9	21	71	59	51	0.58	1.51	04010;04060;04210;04350;04380;04612;04620;04621;04622;04640;04650;04660;04664;04920;04930;04940;05010;05014;05140;05142;05143;05144;05145;05146;05160;05310;05322;05323;05330;05332;05410;05414	MAPK signaling pathway - Mus musculus (mouse);Cytokine-cytokine receptor interaction - Mus musculus (mouse);Apoptosis - Mus musculus (mouse);TGF-beta signaling pathway - Mus musculus (mouse);Osteoclast differentiation - Mus musculus (mouse);Antigen processing and presentation - Mus musculus (mouse);Toll-like receptor signaling pathway - Mus musculus (mouse);NOD-like receptor signaling pathway - M…
ENSMUSG00000055172	50909	C1ra	complement component 1, r subcomponent A	0.82	0	0	164	128	117	230	283	226	164	134	135	441	509	412	2.98	6.77	04145;04610;05150;05322	Phagosome - Mus musculus (mouse);Complement and coagulation cascades - Mus musculus (mouse);Staphylococcus aureus infection - Mus musculus (mouse);Systemic lupus erythematosus - Mus musculus (mouse)
ENSMUSG00000041378	12741	Cldn5	claudin 5	0.82	0	0.01	26	22	24	46	59	34	26	23	28	89	107	62	1.03	2.5	04514;04530;04670;05160	Cell adhesion molecules (CAMs) - Mus musculus (mouse);Tight junction - Mus musculus (mouse);Leukocyte transendothelial migration - Mus musculus (mouse);Hepatitis C - Mus musculus (mouse)
ENSMUSG00000007783	78070	Cpt1c	carnitine palmitoyltransferase 1c	0.82	0	0.02	8	14	9	22	22	23	8	15	10	43	39	42	0.22	0.61	00071;03320;04920	Fatty acid degradation - Mus musculus (mouse);PPAR signaling pathway - Mus musculus (mouse);Adipocytokine signaling pathway - Mus musculus (mouse)
ENSMUSG00000001930	22371	Vwf	Von Willebrand factor homolog	0.82	0	0	241	230	296	501	458	423	241	242	343	960	824	770	1.76	3.96	04510;04512;04610	Focal adhesion - Mus musculus (mouse);ECM-receptor interaction - Mus musculus (mouse);Complement and coagulation cascades - Mus musculus (mouse)
ENSMUSG00000020826	18126	Nos2	nitric oxide synthase 2, inducible	0.82	0	0	53	54	76	161	90	105	53	57	88	308	161	192	0.89	2.17	00330;01100;04020;04146;05140;05142;05145;05146;05200;05222	Arginine and proline metabolism - Mus musculus (mouse);Metabolic pathways - Mus musculus (mouse);Calcium signaling pathway - Mus musculus (mouse);Peroxisome - Mus musculus (mouse);Leishmaniasis - Mus musculus (mouse);Chagas disease (American trypanosomiasis) - Mus musculus (mouse);Toxoplasmosis - Mus musculus (mouse);Amoebiasis - Mus musculus (mouse);Pathways in cancer - Mus musculus (mouse);Smal…
ENSMUSG00000033209	209683	Ttc28	tetratricopeptide repeat domain 28	0.82	0	0	169	145	147	301	304	225	169	152	170	577	547	410	0.86	1.95
ENSMUSG00000071656	68852	Lrrn4cl	LRRN4 C-terminal like	0.82	0	0	45	49	27	78	96	54	45	51	31	150	172	98	0.93	2.23
ENSMUSG00000059479	232984	B3gnt8	UDP-GlcNAc:betaGal beta-1,3-N-acetylglucosaminyltransferase 8	0.82	0.01	0.03	3	6	9	13	16	15	3	6	10	24	28	28	0.24	0.74
ENSMUSG00000017817	59091	Jph2	junctophilin 2	0.82	0	0	120	142	144	244	285	205	120	149	167	468	512	374	1.95	4.4
ENSMUSG00000031875	68119	Cmtm3	CKLF-like MARVEL transmembrane domain containing 3	0.82	0	0.01	23	24	16	49	43	32	23	25	18	93	78	58	0.78	1.94
ENSMUSG00000078794	629378	Dact3	dishevelled-binding antagonist of beta-catenin 3	0.82	0	0	33	28	38	65	75	47	33	29	44	124	135	85	0.71	1.67
ENSMUSG00000095571				0.82	0	0.02	37	24	50	114	39	77	37	25	58	219	71	141	6.43	16.89
ENSMUSG00000020176	14783	Grb10	growth factor receptor bound protein 10	0.81	0	0	133	132	142	257	276	206	133	139	165	492	496	375	1.63	3.69
ENSMUSG00000019194	20266	Scn1b	sodium channel, voltage-gated, type I, beta	0.81	0	0	39	52	28	67	76	81	39	55	33	128	136	148	1.59	3.72
ENSMUSG00000027907	20195	S100a11	S100 calcium binding protein A11	0.81	0	0	243	212	205	366	423	413	243	223	237	701	760	752	26.04	59.2
ENSMUSG00000025743	20970	Sdc3	syndecan 3	0.81	0	0	197	192	188	353	391	290	197	202	218	677	704	529	2.35	5.26	04512;04514;05144	ECM-receptor interaction - Mus musculus (mouse);Cell adhesion molecules (CAMs) - Mus musculus (mouse);Malaria - Mus musculus (mouse)
ENSMUSG00000095630				0.81	0	0	116	50	87	146	149	197	116	53	101	279	268	358	14.73	35.63
ENSMUSG00000041596	100417675	Nlrp5-ps	NLR family, pyrin domain containing 5, pseudogene	0.81	0.01	0.03	12	7	5	17	25	14	12	7	6	32	45	26	0.15	0.45
ENSMUSG00000076508				0.81	0.01	0.04	24	12	16	46	83	18	24	13	18	89	149	33	3.06	10.89
ENSMUSG00000022150	13132	Dab2	disabled 2, mitogen-responsive phosphoprotein	0.81	0	0	277	254	282	518	493	438	277	267	327	992	887	798	3.53	7.86	4144	Endocytosis - Mus musculus (mouse)
ENSMUSG00000030790	11535	Adm	adrenomedullin	0.81	0	0	27	18	23	54	37	44	27	19	27	103	66	80	1	2.47
ENSMUSG00000042759	171504	Apobr	apolipoprotein B receptor	0.81	0	0	33	23	18	42	46	55	33	24	21	81	83	101	0.4	0.98
ENSMUSG00000026121	20353	Sema4c	sema domain, immunoglobulin domain (Ig), transmembrane domain (TM) and short cytoplasmic domain, (semaphorin) 4C	0.81	0	0	44	50	66	109	92	97	44	53	76	209	166	177	0.84	1.94	4360	Axon guidance - Mus musculus (mouse)
ENSMUSG00000043110	320974	Lrrn4	leucine rich repeat neuronal 4	0.81	0.01	0.04	4	5	4	7	23	7	4	5	5	14	42	12	0.07	0.25
ENSMUSG00000031565	14182	Fgfr1	fibroblast growth factor receptor 1	0.81	0	0	253	229	260	475	460	385	253	241	301	911	827	702	2.98	6.63	04010;04520;04810;05200;05215;05218	MAPK signaling pathway - Mus musculus (mouse);Adherens junction - Mus musculus (mouse);Regulation of actin cytoskeleton - Mus musculus (mouse);Pathways in cancer - Mus musculus (mouse);Prostate cancer - Mus musculus (mouse);Melanoma - Mus musculus (mouse)
ENSMUSG00000025017	83490	Pik3ap1	phosphoinositide-3-kinase adaptor protein 1	0.81	0	0	142	133	138	279	236	229	142	140	160	534	424	417	3.2	7.21	4662	B cell receptor signaling pathway - Mus musculus (mouse)
ENSMUSG00000054072	60440	Iigp1	interferon inducible GTPase 1	0.81	0	0.01	215	202	211	263	314	721	215	212	245	504	564	1314	4.07	10.38
ENSMUSG00000002699	16822	Lcp2	lymphocyte cytosolic protein 2	0.81	0	0	133	102	135	233	229	205	133	107	156	446	411	373	2.05	4.62	04380;04650;04660;04664	Osteoclast differentiation - Mus musculus (mouse);Natural killer cell mediated cytotoxicity - Mus musculus (mouse);T cell receptor signaling pathway - Mus musculus (mouse);Fc epsilon RI signaling pathway - Mus musculus (mouse)
ENSMUSG00000028195	16007	Cyr61	cysteine rich protein 61	0.81	0	0.01	62	57	38	63	192	63	62	60	44	121	345	114	1.55	3.9
ENSMUSG00000046694	100342	Fam46b	family with sequence similarity 46, member B	0.81	0.01	0.02	22	9	19	42	36	27	22	9	22	81	65	50	0.44	1.18
ENSMUSG00000076598				0.81	0.01	0.04	33	21	37	38	37	175	33	22	43	72	67	318	6.18	20.73
ENSMUSG00000026814	13805	Eng	endoglin	0.8	0	0	93	89	103	175	192	146	93	93	119	336	345	266	1.61	3.63
ENSMUSG00000022306	22762	Zfpm2	zinc finger protein, multitype 2	0.8	0	0	37	35	40	87	62	60	37	37	46	166	111	110	0.46	1.07
ENSMUSG00000037411	18787	Serpine1	serine (or cysteine) peptidase inhibitor, clade E, member 1	0.8	0	0	38	20	22	47	56	57	38	21	26	90	100	103	0.53	1.32	04115;04610;05142	p53 signaling pathway - Mus musculus (mouse);Complement and coagulation cascades - Mus musculus (mouse);Chagas disease (American trypanosomiasis) - Mus musculus (mouse)
ENSMUSG00000015476	260297	Prrt1	proline-rich transmembrane protein 1	0.8	0.01	0.04	4	8	9	15	13	21	4	8	10	28	23	39	0.21	0.63
ENSMUSG00000031538	18791	Plat	plasminogen activator, tissue	0.8	0	0	75	65	70	146	160	83	75	68	81	279	287	152	1.67	3.89	4610	Complement and coagulation cascades - Mus musculus (mouse)
ENSMUSG00000043832	73149	Clec4a3	C-type lectin domain family 4, member a3	0.8	0	0	31	27	28	57	62	45	31	28	33	110	112	82	1.34	3.2
ENSMUSG00000054150	212073	Syne3	spectrin repeat containing, nuclear envelope family member 3	0.8	0	0	54	54	51	97	107	85	54	57	59	186	193	155	0.59	1.34
ENSMUSG00000071713	12983	Csf2rb	colony stimulating factor 2 receptor, beta, low-affinity (granulocyte-macrophage)	0.8	0	0	156	107	149	274	193	276	156	112	173	526	347	503	1.75	3.96	04060;04210;04630	Cytokine-cytokine receptor interaction - Mus musculus (mouse);Apoptosis - Mus musculus (mouse);Jak-STAT signaling pathway - Mus musculus (mouse)
ENSMUSG00000032243	319480	Itga11	integrin alpha 11	0.8	0	0	63	75	67	128	157	89	63	79	78	246	283	163	0.84	1.91	04510;04512;04810;05410;05412;05414	Focal adhesion - Mus musculus (mouse);ECM-receptor interaction - Mus musculus (mouse);Regulation of actin cytoskeleton - Mus musculus (mouse);Hypertrophic cardiomyopathy (HCM) - Mus musculus (mouse);Arrhythmogenic right ventricular cardiomyopathy (ARVC) - Mus musculus (mouse);Dilated cardiomyopathy - Mus musculus (mouse)
ENSMUSG00000047793	208777	Sned1	sushi, nidogen and EGF-like domains 1	0.8	0	0	84	82	91	152	152	155	84	86	105	292	273	283	0.57	1.27
ENSMUSG00000030789	16411	Itgax	integrin alpha X	0.8	0	0	123	91	110	188	187	208	123	96	127	361	337	378	1.62	3.64	4810	Regulation of actin cytoskeleton - Mus musculus (mouse)
ENSMUSG00000001911	18032	Nfix	nuclear factor I/X	0.8	0	0	255	269	312	479	535	459	255	283	361	919	963	836	3.1	6.79
ENSMUSG00000023224	12258	Serping1	serine (or cysteine) peptidase inhibitor, clade G, member 1	0.8	0	0	554	436	419	844	977	677	555	458	485	1617	1757	1233	16.06	35.68	4610	Complement and coagulation cascades - Mus musculus (mouse)
ENSMUSG00000035459	192188	Stab2	stabilin 2	0.79	0	0.01	26	23	22	35	49	51	26	24	25	67	88	92	0.17	0.41
ENSMUSG00000036356	234356	Csgalnact1	chondroitin sulfate N-acetylgalactosaminyltransferase 1	0.79	0	0	33	31	23	55	67	44	33	33	27	105	120	81	0.45	1.06	00532;01100	Glycosaminoglycan biosynthesis - chondroitin sulfate / dermatan sulfate - Mus musculus (mouse);Metabolic pathways - Mus musculus (mouse)
ENSMUSG00000026043	12825	Col3a1	collagen, type III, alpha 1	0.79	0	0	5292	4811	4280	9184	9252	7086	5298	5052	4959	17602	16639	12907	52.12	116.1	04510;04512;04974;05146	Focal adhesion - Mus musculus (mouse);ECM-receptor interaction - Mus musculus (mouse);Protein digestion and absorption - Mus musculus (mouse);Amoebiasis - Mus musculus (mouse)
ENSMUSG00000014303	83396	Glis2	GLIS family zinc finger 2	0.79	0	0	40	58	62	117	104	74	40	61	72	224	187	134	0.9	2.07
ENSMUSG00000058715	14127	Fcer1g	Fc receptor, IgE, high affinity I, gamma polypeptide	0.79	0	0	33	30	28	63	46	64	33	32	32	121	82	116	2.73	6.48	04650;04664;05310	Natural killer cell mediated cytotoxicity - Mus musculus (mouse);Fc epsilon RI signaling pathway - Mus musculus (mouse);Asthma - Mus musculus (mouse)
ENSMUSG00000002603	21803	Tgfb1	transforming growth factor, beta 1	0.79	0	0	52	51	71	112	97	108	52	54	82	215	174	196	1.63	3.68	04010;04060;04110;04144;04350;04380;04672;05140;05142;05144;05145;05146;05200;05210;05211;05212;05220;05323;05410;05414	MAPK signaling pathway - Mus musculus (mouse);Cytokine-cytokine receptor interaction - Mus musculus (mouse);Cell cycle - Mus musculus (mouse);Endocytosis - Mus musculus (mouse);TGF-beta signaling pathway - Mus musculus (mouse);Osteoclast differentiation - Mus musculus (mouse);Intestinal immune network for IgA production - Mus musculus (mouse);Leishmaniasis - Mus musculus (mouse);Chagas disease (A…
ENSMUSG00000036854	243912	Hspb6	heat shock protein, alpha-crystallin-related, B6	0.79	0	0	36	35	38	71	75	57	36	37	44	136	134	103	1.12	2.58
ENSMUSG00000059146	18213	Ntrk3	neurotrophic tyrosine kinase, receptor, type 3	0.79	0.01	0.04	6	10	16	27	29	14	6	11	18	52	52	26	0.2	0.54	4722	Neurotrophin signaling pathway - Mus musculus (mouse)
ENSMUSG00000029659	70717	Medag	mesenteric estrogen dependent adipogenesis	0.79	0	0	30	31	39	64	63	59	30	33	45	123	114	108	0.69	1.6
ENSMUSG00000030218	17313	Mgp	matrix Gla protein	0.79	0	0	68	39	46	93	125	66	68	41	53	179	224	121	5.14	12
ENSMUSG00000030787	114332	Lyve1	lymphatic vessel endothelial hyaluronan receptor 1	0.79	0	0	280	244	228	465	453	398	280	256	264	892	814	725	5.81	12.77
ENSMUSG00000031825	78892	Crispld2	cysteine-rich secretory protein LCCL domain containing 2	0.79	0	0	252	215	211	398	465	333	252	226	244	763	837	607	3.27	7.22
ENSMUSG00000034675	56320	Dbn1	drebrin 1	0.79	0	0	118	99	110	207	214	161	118	104	127	396	384	293	2.14	4.78
ENSMUSG00000027931	18160	Npr1	natriuretic peptide receptor 1	0.79	0	0	35	30	40	75	63	54	35	31	46	143	114	99	0.52	1.2	00230;04270	Purine metabolism - Mus musculus (mouse);Vascular smooth muscle contraction - Mus musculus (mouse)
ENSMUSG00000023034	15370	Nr4a1	nuclear receptor subfamily 4, group A, member 1	0.79	0	0.02	35	23	22	39	86	32	35	24	25	74	155	58	0.64	1.58	4010	MAPK signaling pathway - Mus musculus (mouse)
ENSMUSG00000073489	15951	Ifi204	interferon activated gene 204	0.79	0	0	61	62	57	101	104	120	61	65	66	193	187	219	1.61	3.63
ENSMUSG00000040809	12655	Chil3	chitinase-like 3	0.79	0.01	0.05	0	0	0	3	9	3	0	0	0	5	16	5	0	0.23
ENSMUSG00000027386	70370	Fbln7	fibulin 7	0.78	0	0.01	23	30	25	56	62	31	23	31	29	108	111	56	0.49	1.17
ENSMUSG00000027848	99543	Olfml3	olfactomedin-like 3	0.78	0	0	122	103	107	236	180	177	122	108	124	452	324	323	1.68	3.79
ENSMUSG00000052942	226075	Glis3	GLIS family zinc finger 3	0.78	0	0	48	54	48	83	92	96	48	57	56	159	166	175	0.41	0.91
ENSMUSG00000024299	224697	Adamts10	a disintegrin-like and metallopeptidase (reprolysin type) with thrombospondin type 1 motif, 10	0.78	0	0	81	117	130	238	173	176	81	123	151	457	311	321	1.62	3.63
ENSMUSG00000004263	13498	Atn1	atrophin 1	0.78	0	0	141	161	192	293	281	304	141	169	222	562	505	553	2.26	5
ENSMUSG00000009687	18301	Fxyd5	FXYD domain-containing ion transport regulator 5	0.78	0	0	174	167	152	290	288	284	174	175	176	556	518	518	3.31	7.27
ENSMUSG00000064043				0.78	0	0	52	65	48	106	92	98	52	68	56	204	165	178	0.73	1.65
ENSMUSG00000026837	12831	Col5a1	collagen, type V, alpha 1	0.78	0	0	480	454	452	998	758	699	481	477	524	1913	1364	1274	3.33	7.43	04510;04512;04974;05146	Focal adhesion - Mus musculus (mouse);ECM-receptor interaction - Mus musculus (mouse);Protein digestion and absorption - Mus musculus (mouse);Amoebiasis - Mus musculus (mouse)
ENSMUSG00000022651	245195	Retnlg	resistin like gamma	0.78	0.01	0.03	9	2	3	9	16	13	9	2	3	18	28	24	0.44	1.57
ENSMUSG00000031502	12826	Col4a1	collagen, type IV, alpha 1	0.78	0	0	1594	1383	1359	2587	2727	2269	1596	1452	1575	4958	4905	4133	13.23	28.97	04510;04512;04974;05146;05200;05222	Focal adhesion - Mus musculus (mouse);ECM-receptor interaction - Mus musculus (mouse);Protein digestion and absorption - Mus musculus (mouse);Amoebiasis - Mus musculus (mouse);Pathways in cancer - Mus musculus (mouse);Small cell lung cancer - Mus musculus (mouse)
ENSMUSG00000033170	105844	Card10	caspase recruitment domain family, member 10	0.78	0	0	20	30	35	55	53	51	20	31	41	106	96	93	0.37	0.85
ENSMUSG00000000794	140493	Kcnn3	potassium intermediate/small conductance calcium-activated channel, subfamily N, member 3	0.78	0	0	40	45	47	81	96	63	40	47	55	156	173	115	0.93	2.11
ENSMUSG00000095210				0.78	0	0.01	22	11	32	41	43	42	22	12	37	78	77	76	3.81	9.03
ENSMUSG00000050234	14612	Gja4	gap junction protein, alpha 4	0.78	0.01	0.03	6	17	8	25	19	23	6	18	9	47	35	42	0.37	1.01
ENSMUSG00000053158	14159	Fes	feline sarcoma oncogene	0.78	0	0	60	61	57	122	95	106	60	64	66	234	170	193	1.3	2.96	4360	Axon guidance - Mus musculus (mouse)
ENSMUSG00000097194	320377	9330175E14Rik	RIKEN cDNA 9330175E14 gene	0.78	0.01	0.03	9	7	7	17	17	17	9	7	8	32	31	31	0.1	0.29
ENSMUSG00000032038	20443	St3gal4	ST3 beta-galactoside alpha-2,3-sialyltransferase 4	0.78	0	0	29	38	30	62	67	53	29	40	35	119	120	96	0.97	2.26	00601;01100	Glycosphingolipid biosynthesis - lacto and neolacto series - Mus musculus (mouse);Metabolic pathways - Mus musculus (mouse)
ENSMUSG00000027254	17754	Map1a	microtubule-associated protein 1 A	0.78	0	0	280	265	282	588	482	385	280	278	327	1127	866	701	1.41	3.13
ENSMUSG00000004098	53867	Col5a3	collagen, type V, alpha 3	0.78	0	0	112	86	91	184	163	165	112	90	106	352	293	300	0.95	2.12	04510;04512;04974;05146	Focal adhesion - Mus musculus (mouse);ECM-receptor interaction - Mus musculus (mouse);Protein digestion and absorption - Mus musculus (mouse);Amoebiasis - Mus musculus (mouse)
ENSMUSG00000053175	12051	Bcl3	B cell leukemia/lymphoma 3	0.78	0	0	78	86	103	152	139	183	78	90	119	291	250	334	2.92	6.47
ENSMUSG00000035258	320712	Abi3bp	ABI gene family, member 3 (NESH) binding protein	0.78	0	0	256	190	198	359	419	342	256	199	229	689	754	623	2.76	6.03
ENSMUSG00000035697	70719	Hmha1	histocompatibility (minor) HA-1	0.78	0	0	216	173	239	373	363	363	216	182	277	714	653	662	3.21	6.99
ENSMUSG00000028980	100198	H6pd	hexose-6-phosphate dehydrogenase (glucose 1-dehydrogenase)	0.78	0	0	225	209	182	387	399	294	225	220	211	742	717	536	2.62	5.76	00030;01100	Pentose phosphate pathway - Mus musculus (mouse);Metabolic pathways - Mus musculus (mouse)
ENSMUSG00000074743	21824	Thbd	thrombomodulin	0.78	0	0	340	334	332	734	592	439	340	351	385	1407	1065	800	5.47	12.08	4610	Complement and coagulation cascades - Mus musculus (mouse)
ENSMUSG00000033420	69538	Antxr1	anthrax toxin receptor 1	0.78	0	0	508	449	487	834	944	736	509	471	564	1598	1697	1340	5.55	12.05
ENSMUSG00000045658	98496	Pid1	phosphotyrosine interaction domain containing 1	0.77	0	0	149	119	129	239	285	179	149	125	150	459	513	326	3.01	6.67
ENSMUSG00000034037	232237	Fgd5	FYVE, RhoGEF and PH domain containing 5	0.77	0	0	95	93	107	191	199	134	95	98	124	366	357	244	0.98	2.17
ENSMUSG00000026574	56429	Dpt	dermatopontin	0.77	0	0	1049	916	807	1787	1911	1154	1050	962	935	3425	3437	2101	34.13	75.11
ENSMUSG00000048387	23967	Osr1	odd-skipped related 1 (Drosophila)	0.77	0	0	53	53	49	102	115	64	53	56	57	195	206	117	1.56	3.53
ENSMUSG00000081467				0.77	0	0.02	14	8	12	28	23	19	14	8	14	54	42	34	0.43	1.12
ENSMUSG00000011256	11492	Adam19	a disintegrin and metallopeptidase domain 19 (meltrin beta)	0.77	0	0	434	394	382	804	683	613	434	414	442	1541	1229	1117	3.82	8.35
ENSMUSG00000025330	18602	Padi4	peptidyl arginine deiminase, type IV	0.77	0.02	0.05	3	0	2	5	6	10	3	0	2	10	10	18	0.03	0.17
ENSMUSG00000067786	18111	Nnat	neuronatin	0.77	0	0.01	30	34	38	43	86	62	30	36	44	83	155	113	1.43	3.31
ENSMUSG00000018924	11687	Alox15	arachidonate 15-lipoxygenase	0.77	0.01	0.04	15	10	9	26	13	43	15	11	11	49	23	79	0.29	0.86	00590;01100	Arachidonic acid metabolism - Mus musculus (mouse);Metabolic pathways - Mus musculus (mouse)
ENSMUSG00000094797				0.77	0.01	0.03	269	152	136	501	387	244	269	160	158	960	696	444	32.17	83.17
ENSMUSG00000032011	21838	Thy1	thymus cell antigen 1, theta	0.77	0	0	91	80	95	186	148	133	91	84	110	357	266	242	3.1	6.84	4670	Leukocyte transendothelial migration - Mus musculus (mouse)
ENSMUSG00000023966	75564	Rsph9	radial spoke head 9 homolog (Chlamydomonas)	0.77	0.01	0.02	12	16	8	23	24	24	12	17	9	44	43	44	0.75	1.85
ENSMUSG00000037621	71093	Atoh8	atonal bHLH transcription factor 8	0.77	0	0.01	24	24	27	56	46	37	24	25	31	108	82	67	0.64	1.5
ENSMUSG00000027840	22414	Wnt2b	wingless-type MMTV integration site family, member 2B	0.77	0	0	187	169	176	357	299	263	187	177	204	684	538	479	3.01	6.53	04310;04340;04916;05200;05217	Wnt signaling pathway - Mus musculus (mouse);Hedgehog signaling pathway - Mus musculus (mouse);Melanogenesis - Mus musculus (mouse);Pathways in cancer - Mus musculus (mouse);Basal cell carcinoma - Mus musculus (mouse)
ENSMUSG00000028487	242509	Bnc2	basonuclin 2	0.76	0	0	161	148	173	280	311	245	161	155	200	536	560	447	2.36	5.11
ENSMUSG00000033960	240185	9430020K01Rik	RIKEN cDNA 9430020K01 gene	0.76	0	0	193	172	198	354	363	259	193	181	229	678	653	472	1.69	3.67
ENSMUSG00000050919	238803	Zfp366	zinc finger protein 366	0.76	0	0	36	30	31	56	57	61	36	31	36	108	102	111	0.71	1.59
ENSMUSG00000039621	277360	Prex1	phosphatidylinositol-3,4,5-trisphosphate-dependent Rac exchange factor 1	0.76	0	0	231	209	241	418	419	340	231	219	279	801	754	620	2.11	4.56	4062	Chemokine signaling pathway - Mus musculus (mouse)
ENSMUSG00000071714	12984	Csf2rb2	colony stimulating factor 2 receptor, beta 2, low-affinity (granulocyte-macrophage)	0.76	0	0	71	46	48	109	81	105	71	48	56	209	146	192	0.72	1.62	04060;04210;04630	Cytokine-cytokine receptor interaction - Mus musculus (mouse);Apoptosis - Mus musculus (mouse);Jak-STAT signaling pathway - Mus musculus (mouse)
ENSMUSG00000029287	21814	Tgfbr3	transforming growth factor, beta receptor III	0.76	0	0	508	431	436	890	765	713	509	453	505	1705	1375	1298	4.56	9.86
ENSMUSG00000041559	14264	Fmod	fibromodulin	0.76	0	0.01	41	33	45	70	68	78	41	35	52	134	122	142	0.77	1.74
ENSMUSG00000070576	433938	Mn1	meningioma 1	0.76	0	0	42	52	60	105	91	80	42	55	70	202	164	145	0.46	1.02
ENSMUSG00000022220	104110	Adcy4	adenylate cyclase 4	0.76	0	0.01	15	21	27	45	43	31	15	22	31	86	78	56	0.37	0.86	00230;04020;04062;04114;04270;04540;04742;04912;04914;04916;04970;04971;04972;04976;05414	Purine metabolism - Mus musculus (mouse);Calcium signaling pathway - Mus musculus (mouse);Chemokine signaling pathway - Mus musculus (mouse);Oocyte meiosis - Mus musculus (mouse);Vascular smooth muscle contraction - Mus musculus (mouse);Gap junction - Mus musculus (mouse);Taste transduction - Mus musculus (mouse);GnRH signaling pathway - Mus musculus (mouse);Progesterone-mediated oocyte maturatio…
ENSMUSG00000038521	50908	C1s1	complement component 1, s subcomponent 1	0.76	0	0	419	348	343	644	680	581	419	365	397	1234	1222	1059	7.59	16.33	04610;05150;05322	Complement and coagulation cascades - Mus musculus (mouse);Staphylococcus aureus infection - Mus musculus (mouse);Systemic lupus erythematosus - Mus musculus (mouse)
ENSMUSG00000059401	333639	Mamld1	mastermind-like domain containing 1	0.76	0	0.02	21	19	22	41	44	33	21	20	26	78	80	60	0.26	0.62
ENSMUSG00000010175	19130	Prox1	prospero homeobox 1	0.76	0	0	84	94	85	159	185	119	84	99	99	305	332	216	0.68	1.48
ENSMUSG00000070436	12406	Serpinh1	serine (or cysteine) peptidase inhibitor, clade H, member 1	0.76	0	0	541	537	633	1180	946	839	542	564	733	2261	1701	1528	14.51	31.5
ENSMUSG00000017466	21858	Timp2	tissue inhibitor of metalloproteinase 2	0.76	0	0	770	715	665	1255	1431	999	771	751	770	2406	2573	1819	11.7	25.1
ENSMUSG00000036905	12260	C1qb	complement component 1, q subcomponent, beta polypeptide	0.76	0	0	133	79	97	174	220	150	133	83	112	334	395	273	5.71	12.6	04610;05020;05142;05150;05322	Complement and coagulation cascades - Mus musculus (mouse);Prion diseases - Mus musculus (mouse);Chagas disease (American trypanosomiasis) - Mus musculus (mouse);Staphylococcus aureus infection - Mus musculus (mouse);Systemic lupus erythematosus - Mus musculus (mouse)
ENSMUSG00000096606	100503386	Tpbgl	trophoblast glycoprotein-like	0.76	0.02	0.06	6	4	4	7	19	10	6	4	5	13	34	19	0.09	0.3
ENSMUSG00000040711	268396	Sh3pxd2b	SH3 and PX domains 2B	0.76	0	0	156	140	178	277	281	262	156	147	206	531	505	477	1.3	2.79
ENSMUSG00000006958	12667	Chrd	chordin	0.76	0.01	0.04	8	6	9	13	20	16	8	6	11	25	36	30	0.11	0.28	4350	TGF-beta signaling pathway - Mus musculus (mouse)
ENSMUSG00000037990	237353	Sh3rf3	SH3 domain containing ring finger 3	0.76	0.01	0.04	14	10	8	26	19	19	14	11	9	49	35	35	0.11	0.29
ENSMUSG00000081723				0.76	0.02	0.06	3	2	4	9	8	12	3	2	5	17	15	21	0.1	0.39
ENSMUSG00000098112	668218	Bin2	bridging integrator 2	0.75	0	0	105	95	139	205	185	200	105	100	161	392	332	364	3.39	7.31
ENSMUSG00000028763	15530	Hspg2	perlecan (heparan sulfate proteoglycan 2)	0.75	0	0	1035	1094	1112	2179	1960	1418	1036	1149	1288	4176	3525	2582	4.62	9.94	4512	ECM-receptor interaction - Mus musculus (mouse)
ENSMUSG00000032997	74241	Chpf	chondroitin polymerizing factor	0.75	0	0	35	38	55	83	78	69	35	40	64	160	140	126	0.78	1.75	00532;01100	Glycosaminoglycan biosynthesis - chondroitin sulfate / dermatan sulfate - Mus musculus (mouse);Metabolic pathways - Mus musculus (mouse)
ENSMUSG00000033191	21846	Tie1	tyrosine kinase with immunoglobulin-like and EGF-like domains 1	0.75	0	0	63	56	50	102	106	89	63	59	58	195	191	163	0.81	1.78
ENSMUSG00000008734	64297	Gprc5b	G protein-coupled receptor, family C, group 5, member B	0.75	0	0	37	34	48	72	81	61	37	36	56	138	146	112	0.54	1.2
ENSMUSG00000020886	13385	Dlg4	discs, large homolog 4 (Drosophila)	0.75	0	0	38	42	47	75	85	68	38	44	55	144	152	123	0.75	1.66	5016	Huntington's disease - Mus musculus (mouse)
ENSMUSG00000004668	268379	Abca13	ATP-binding cassette, sub-family A (ABC1), member 13	0.75	0.01	0.04	8	5	9	13	24	13	8	5	10	25	43	23	0.03	0.08	2010	ABC transporters - Mus musculus (mouse)
ENSMUSG00000056185	225861	Snx32	sorting nexin 32	0.75	0.01	0.03	21	20	6	30	27	35	21	21	7	57	49	64	0.57	1.41
ENSMUSG00000029468	18439	P2rx7	purinergic receptor P2X, ligand-gated ion channel, 7	0.75	0	0	111	103	107	205	181	168	111	108	124	392	326	306	1.31	2.84	04020;04080	Calcium signaling pathway - Mus musculus (mouse);Neuroactive ligand-receptor interaction - Mus musculus (mouse)
ENSMUSG00000073492				0.75	0.02	0.05	4	8	5	16	13	10	4	8	6	30	24	19	0.13	0.39
ENSMUSG00000061535	109323	C1qtnf7	C1q and tumor necrosis factor related protein 7	0.75	0	0.01	29	32	21	51	61	38	29	34	24	98	109	69	0.43	0.98
ENSMUSG00000094787				0.75	0.01	0.03	23	26	13	44	21	59	23	27	15	85	37	107	3.52	8.92
ENSMUSG00000022456	24050	37865	septin 3	0.75	0	0	32	30	30	72	45	52	32	32	35	138	81	95	0.4	0.91
ENSMUSG00000019899	16773	Lama2	laminin, alpha 2	0.75	0	0	720	538	541	1125	1125	833	721	565	627	2157	2023	1518	3.73	8.04	04510;04512;05145;05146;05200;05222;05410;05412;05414;05416	Focal adhesion - Mus musculus (mouse);ECM-receptor interaction - Mus musculus (mouse);Toxoplasmosis - Mus musculus (mouse);Amoebiasis - Mus musculus (mouse);Pathways in cancer - Mus musculus (mouse);Small cell lung cancer - Mus musculus (mouse);Hypertrophic cardiomyopathy (HCM) - Mus musculus (mouse);Arrhythmogenic right ventricular cardiomyopathy (ARVC) - Mus musculus (mouse);Dilated cardiomyopa…
ENSMUSG00000071647	225898	Eml3	echinoderm microtubule associated protein like 3	0.75	0	0	93	71	110	171	142	165	93	75	127	327	255	301	1.76	3.82
ENSMUSG00000038740	72543	Mvb12b	multivesicular body subunit 12B	0.75	0	0	77	70	85	130	135	139	77	74	98	249	242	253	0.94	2.04	4144	Endocytosis - Mus musculus (mouse)
ENSMUSG00000001248	52857	Gramd1a	GRAM domain containing 1A	0.75	0	0	91	77	93	167	137	149	91	81	108	320	246	271	1.97	4.28
ENSMUSG00000026478	226519	Lamc1	laminin, gamma 1	0.75	0	0	1262	1013	1094	2155	1965	1622	1263	1064	1267	4130	3534	2954	8.92	19.1	04510;04512;05020;05145;05146;05200;05222	Focal adhesion - Mus musculus (mouse);ECM-receptor interaction - Mus musculus (mouse);Prion diseases - Mus musculus (mouse);Toxoplasmosis - Mus musculus (mouse);Amoebiasis - Mus musculus (mouse);Pathways in cancer - Mus musculus (mouse);Small cell lung cancer - Mus musculus (mouse)
ENSMUSG00000038517	73174	Tbkbp1	TBK1 binding protein 1	0.75	0	0.02	11	16	16	27	29	27	11	17	18	51	52	49	0.26	0.62	4622	RIG-I-like receptor signaling pathway - Mus musculus (mouse)
ENSMUSG00000079293	56644	Clec7a	C-type lectin domain family 7, member a	0.75	0	0	99	68	60	124	125	150	99	71	69	238	225	274	1.99	4.42	4145	Phagosome - Mus musculus (mouse)
ENSMUSG00000068227	16185	Il2rb	interleukin 2 receptor, beta chain	0.75	0	0	34	27	31	60	54	51	34	28	36	115	97	92	0.69	1.55	04060;04144;04630	Cytokine-cytokine receptor interaction - Mus musculus (mouse);Endocytosis - Mus musculus (mouse);Jak-STAT signaling pathway - Mus musculus (mouse)
ENSMUSG00000042804	100129	Gpr153	G protein-coupled receptor 153	0.75	0	0	64	70	69	123	128	102	64	73	80	235	231	186	1.07	2.33
ENSMUSG00000029718	18542	Pcolce	procollagen C-endopeptidase enhancer protein	0.75	0	0	180	145	124	286	269	216	180	152	144	548	483	393	3.51	7.59
ENSMUSG00000042423	14123	Fbrs	fibrosin	0.75	0	0	116	150	154	238	244	240	116	158	178	457	439	437	3.22	6.88
ENSMUSG00000032089	16154	Il10ra	interleukin 10 receptor, alpha	0.75	0	0	83	88	89	175	125	152	83	92	103	335	224	277	1.5	3.28	04060;04630;05145	Cytokine-cytokine receptor interaction - Mus musculus (mouse);Jak-STAT signaling pathway - Mus musculus (mouse);Toxoplasmosis - Mus musculus (mouse)
ENSMUSG00000036256	29817	Igfbp7	insulin-like growth factor binding protein 7	0.75	0	0	839	785	709	1220	1531	1224	840	824	822	2338	2754	2230	38.8	82.55
ENSMUSG00000017493	16010	Igfbp4	insulin-like growth factor binding protein 4	0.75	0	0	709	624	607	1178	1116	1011	710	655	703	2258	2007	1842	10.22	21.83
ENSMUSG00000074577	69553	Fam65c	family with sequence similarity 65, member C	0.74	0.02	0.06	7	10	4	15	18	13	7	10	5	28	32	24	0.12	0.32
ENSMUSG00000030761	17921	Myo7a	myosin VIIA	0.74	0	0	39	34	36	80	56	61	39	36	42	154	100	111	0.29	0.67
ENSMUSG00000027068	241452	Dhrs9	dehydrogenase/reductase (SDR family) member 9	0.74	0	0	203	161	185	224	316	416	203	169	214	430	568	758	2.59	5.59	00830;01100	Retinol metabolism - Mus musculus (mouse);Metabolic pathways - Mus musculus (mouse)
ENSMUSG00000060445	320558	Sycp2	synaptonemal complex protein 2	0.74	0.02	0.07	1	1	0	2	9	4	1	1	0	4	17	8	0.01	0.07
ENSMUSG00000026797	20910	Stxbp1	syntaxin binding protein 1	0.74	0	0	92	89	85	166	138	150	92	93	98	319	249	273	1.38	2.96
ENSMUSG00000073599	68545	Ecscr	endothelial cell surface expressed chemotaxis and apoptosis regulator	0.74	0	0	26	35	41	73	66	46	26	37	47	139	118	84	1.86	4.2
ENSMUSG00000010461	14051	Eya4	EYA transcriptional coactivator and phosphatase 4	0.74	0.01	0.04	14	7	7	26	21	12	14	7	8	49	38	22	0.13	0.37
ENSMUSG00000078921	100039796	Tgtp2	T cell specific GTPase 2	0.74	0	0	35	27	22	45	40	70	35	28	26	86	72	128	0.6	1.39
ENSMUSG00000022218	21816	Tgm1	transglutaminase 1, K polypeptide	0.74	0.01	0.03	9	10	11	20	18	24	9	10	13	38	33	44	0.21	0.55
ENSMUSG00000076549				0.74	0.01	0.05	16	12	18	27	15	57	16	13	21	52	27	104	2.68	7.09
ENSMUSG00000028047	21827	Thbs3	thrombospondin 3	0.74	0	0	80	69	75	130	142	112	80	72	87	250	255	204	1.12	2.41	04145;04350;04510;04512;05144	Phagosome - Mus musculus (mouse);TGF-beta signaling pathway - Mus musculus (mouse);Focal adhesion - Mus musculus (mouse);ECM-receptor interaction - Mus musculus (mouse);Malaria - Mus musculus (mouse)
ENSMUSG00000031169	53627	Porcn	porcupine homolog (Drosophila)	0.74	0.01	0.04	10	10	8	18	18	19	10	10	9	34	33	34	0.21	0.53	4310	Wnt signaling pathway - Mus musculus (mouse)
ENSMUSG00000034040	212996	Wbscr17	Williams-Beuren syndrome chromosome region 17 homolog (human)	0.74	0.01	0.04	8	13	16	26	28	21	8	14	19	50	51	38	0.1	0.26	00512;01100	Mucin type O-Glycan biosynthesis - Mus musculus (mouse);Metabolic pathways - Mus musculus (mouse)
ENSMUSG00000027230	26427	Creb3l1	cAMP responsive element binding protein 3-like 1	0.74	0	0	172	249	254	433	356	368	172	262	294	829	641	671	5.27	11.27	04916;04962;05016;05215	Melanogenesis - Mus musculus (mouse);Vasopressin-regulated water reabsorption - Mus musculus (mouse);Huntington's disease - Mus musculus (mouse);Prostate cancer - Mus musculus (mouse)
ENSMUSG00000074361	319430	C5ar2	complement component 5a receptor 2	0.74	0.02	0.07	0	4	5	8	10	9	0	4	6	15	18	17	0.05	0.19
ENSMUSG00000038457	272465	Tmem255b	transmembrane protein 255B	0.74	0.02	0.07	3	7	3	11	12	9	3	7	3	21	21	17	0.2	0.66
ENSMUSG00000016918	240725	Sulf1	sulfatase 1	0.74	0	0	212	190	250	400	385	323	212	199	290	766	692	588	2.86	6.06
ENSMUSG00000023886	64074	Smoc2	SPARC related modular calcium binding 2	0.74	0	0	94	125	117	218	189	170	94	131	136	418	340	309	2.41	5.16
ENSMUSG00000017692	246104	Rhbdl3	rhomboid, veinlet-like 3 (Drosophila)	0.74	0.01	0.02	14	16	22	35	39	26	14	17	26	67	70	47	0.29	0.67
ENSMUSG00000041324	16323	Inhba	inhibin beta-A	0.73	0.01	0.03	14	7	11	23	17	25	14	7	13	45	30	45	0.33	0.84	04060;04350	Cytokine-cytokine receptor interaction - Mus musculus (mouse);TGF-beta signaling pathway - Mus musculus (mouse)
ENSMUSG00000022971	15976	Ifnar2	interferon (alpha and beta) receptor 2	0.73	0	0	119	98	90	179	198	150	119	103	104	344	356	273	2.03	4.37	04060;04380;04620;04630;04650;05160	Cytokine-cytokine receptor interaction - Mus musculus (mouse);Osteoclast differentiation - Mus musculus (mouse);Toll-like receptor signaling pathway - Mus musculus (mouse);Jak-STAT signaling pathway - Mus musculus (mouse);Natural killer cell mediated cytotoxicity - Mus musculus (mouse);Hepatitis C - Mus musculus (mouse)
ENSMUSG00000019055	18822	Plod1	procollagen-lysine, 2-oxoglutarate 5-dioxygenase 1	0.73	0	0	235	217	217	375	396	355	235	228	251	719	713	646	3.3	6.94	310	Lysine degradation - Mus musculus (mouse)
ENSMUSG00000075254	77446	Heg1	heart development protein with EGF-like domains 1	0.73	0	0	853	832	804	1478	1520	1189	854	874	932	2833	2733	2165	6.16	12.98
ENSMUSG00000021070	12062	Bdkrb2	bradykinin receptor, beta 2	0.73	0	0	64	72	64	147	113	93	64	76	74	281	204	169	2.41	5.34	04020;04080;04610;04810;05142	Calcium signaling pathway - Mus musculus (mouse);Neuroactive ligand-receptor interaction - Mus musculus (mouse);Complement and coagulation cascades - Mus musculus (mouse);Regulation of actin cytoskeleton - Mus musculus (mouse);Chagas disease (American trypanosomiasis) - Mus musculus (mouse)
ENSMUSG00000030411	384569	Nova2	neuro-oncological ventral antigen 2	0.73	0.02	0.07	8	5	8	20	18	8	8	5	9	38	33	14	0.05	0.14
ENSMUSG00000022587	17069	Ly6e	lymphocyte antigen 6 complex, locus E	0.73	0	0	355	263	261	447	567	471	355	276	302	857	1020	857	7.75	16.39
ENSMUSG00000034664	16399	Itga2b	integrin alpha 2b	0.73	0.01	0.04	11	6	10	17	21	17	11	6	12	33	37	31	0.16	0.4	04510;04512;04640;04810;05200;05222;05410;05412;05414	Focal adhesion - Mus musculus (mouse);ECM-receptor interaction - Mus musculus (mouse);Hematopoietic cell lineage - Mus musculus (mouse);Regulation of actin cytoskeleton - Mus musculus (mouse);Pathways in cancer - Mus musculus (mouse);Small cell lung cancer - Mus musculus (mouse);Hypertrophic cardiomyopathy (HCM) - Mus musculus (mouse);Arrhythmogenic right ventricular cardiomyopathy (ARVC) - Mus m…
ENSMUSG00000031561	23965	Tenm3	teneurin transmembrane protein 3	0.73	0	0	156	133	143	256	249	228	156	140	166	491	447	415	0.98	2.07
ENSMUSG00000036158	106042	Prickle1	prickle planar cell polarity protein 1	0.73	0	0	76	71	76	132	125	124	76	75	88	253	225	225	1.09	2.32	4310	Wnt signaling pathway - Mus musculus (mouse)
ENSMUSG00000020806	217344	Rhbdf2	rhomboid 5 homolog 2	0.73	0	0	43	47	55	81	75	98	43	49	64	156	134	178	0.76	1.66
ENSMUSG00000036896	12262	C1qc	complement component 1, q subcomponent, C chain	0.73	0	0	107	79	75	145	181	125	107	83	87	278	325	228	4.37	9.45	04610;05020;05142;05150;05322	Complement and coagulation cascades - Mus musculus (mouse);Prion diseases - Mus musculus (mouse);Chagas disease (American trypanosomiasis) - Mus musculus (mouse);Staphylococcus aureus infection - Mus musculus (mouse);Systemic lupus erythematosus - Mus musculus (mouse)
ENSMUSG00000070390	637515	Nlrp1b	NLR family, pyrin domain containing 1B	0.73	0.01	0.03	11	10	5	18	13	25	11	11	6	34	24	46	0.12	0.33	4621	NOD-like receptor signaling pathway - Mus musculus (mouse)
ENSMUSG00000006221	29818	Hspb7	heat shock protein family, member 7 (cardiovascular)	0.73	0	0	54	45	30	87	86	58	54	47	35	166	154	105	0.93	2.1
ENSMUSG00000095863				0.73	0.01	0.03	25	36	51	66	113	37	25	38	59	126	203	68	7.79	18.49
ENSMUSG00000038188	380713	Scarf1	scavenger receptor class F, member 1	0.73	0.01	0.04	10	25	9	22	29	37	10	26	11	42	53	68	0.31	0.77
ENSMUSG00000071984	68655	Fndc1	fibronectin type III domain containing 1	0.73	0	0	355	315	317	610	545	501	355	331	367	1169	981	912	3.41	7.18
ENSMUSG00000044708	16513	Kcnj10	potassium inwardly-rectifying channel, subfamily J, member 10	0.73	0	0	45	37	50	80	83	68	45	39	58	154	150	124	0.5	1.08	4971	Gastric acid secretion - Mus musculus (mouse)
ENSMUSG00000034845	84094	Plvap	plasmalemma vesicle associated protein	0.73	0	0	415	323	285	588	694	456	415	339	330	1127	1248	831	10.2	21.79
ENSMUSG00000020682	118453	Mmp28	matrix metallopeptidase 28 (epilysin)	0.73	0	0	40	43	52	79	88	68	40	45	60	152	159	123	0.8	1.73
ENSMUSG00000090185				0.73	0.02	0.07	4	4	2	9	13	5	4	4	2	17	24	10	0.43	1.59
ENSMUSG00000020486	18952	38231	septin 4	0.73	0	0	161	150	194	325	286	245	161	158	225	622	515	446	4.8	10.16
ENSMUSG00000034659	68539	Tmem109	transmembrane protein 109	0.73	0	0	288	269	248	465	455	424	288	282	287	892	818	772	7.41	15.53
ENSMUSG00000016150	23963	Tenm1	teneurin transmembrane protein 1	0.73	0.01	0.05	11	8	5	19	13	16	11	8	6	36	24	30	0.04	0.1
ENSMUSG00000049191	331474	Rgag4	retrotransposon gag domain containing 4	0.73	0	0.02	20	13	24	41	39	28	20	14	28	78	70	51	0.25	0.59
ENSMUSG00000039315	27278	Clnk	cytokine-dependent hematopoietic cell linker	0.73	0.02	0.06	10	7	12	16	22	24	10	7	14	31	39	44	0.34	0.92
ENSMUSG00000065645				0.73	0	0.01	41	30	35	69	49	66	41	31	41	132	88	121	6.72	14.69
ENSMUSG00000025402	17937	Nab2	Ngfi-A binding protein 2	0.73	0	0.01	24	21	25	49	35	42	24	22	29	94	63	77	0.55	1.24
ENSMUSG00000032332	12816	Col12a1	collagen, type XII, alpha 1	0.73	0	0	917	813	829	1571	1403	1318	918	854	961	3012	2524	2401	4.49	9.45	4974	Protein digestion and absorption - Mus musculus (mouse)
ENSMUSG00000049939	192198	Lrrc4	leucine rich repeat containing 4	0.73	0	0.01	13	16	20	28	31	33	13	17	23	54	56	60	0.28	0.64
ENSMUSG00000094124				0.72	0.01	0.02	27	28	27	48	27	76	27	29	31	92	48	138	4.73	10.91
ENSMUSG00000012889	244550	Podnl1	podocan-like 1	0.72	0.01	0.04	13	8	9	25	21	14	13	8	11	47	37	26	0.2	0.5
ENSMUSG00000032744	56198	Heyl	hairy/enhancer-of-split related with YRPW motif-like	0.72	0.02	0.06	13	15	10	31	34	13	13	16	12	60	61	23	0.17	0.44
ENSMUSG00000000753	20317	Serpinf1	serine (or cysteine) peptidase inhibitor, clade F, member 1	0.72	0	0	69	49	46	91	115	78	69	51	53	174	206	142	1.79	3.9
ENSMUSG00000044811	140497	AF251705	cDNA sequence AF251705	0.72	0.01	0.03	16	10	12	24	24	28	16	11	14	46	44	51	0.61	1.51
ENSMUSG00000022098	12153	Bmp1	bone morphogenetic protein 1	0.72	0	0	99	90	87	157	173	136	99	94	101	301	312	248	1.48	3.14
ENSMUSG00000059540	21400	Tcea2	transcription elongation factor A (SII), 2	0.72	0.01	0.03	20	15	9	27	26	29	20	16	10	52	47	52	0.4	0.95
ENSMUSG00000048126	12835	Col6a3	collagen, type VI, alpha 3	0.72	0	0	1288	1166	1168	2405	2115	1587	1289	1224	1353	4610	3804	2890	7.24	15.34	04510;04512;04974	Focal adhesion - Mus musculus (mouse);ECM-receptor interaction - Mus musculus (mouse);Protein digestion and absorption - Mus musculus (mouse)
ENSMUSG00000041482	667742	Piezo2	piezo-type mechanosensitive ion channel component 2	0.72	0	0	78	66	85	156	134	102	78	69	99	299	241	186	0.43	0.93
ENSMUSG00000071516	319191	Hist1h2ai	histone cluster 1, H2ai	0.72	0	0	176	186	160	338	245	304	176	195	185	647	440	553	10.11	21.59	5322	Systemic lupus erythematosus - Mus musculus (mouse)
ENSMUSG00000001986	53623	Gria3	glutamate receptor, ionotropic, AMPA3 (alpha 3)	0.72	0	0	27	42	43	71	74	53	27	44	50	136	133	97	0.44	0.96	04080;04730	Neuroactive ligand-receptor interaction - Mus musculus (mouse);Long-term depression - Mus musculus (mouse)
ENSMUSG00000037966	18081	Ninj1	ninjurin 1	0.72	0	0	83	52	44	105	108	94	83	55	51	201	195	171	2.72	5.88
ENSMUSG00000025223	16825	Ldb1	LIM domain binding 1	0.72	0	0	144	162	180	271	270	274	144	170	209	520	485	499	4.3	8.97
ENSMUSG00000094930				0.72	0.02	0.06	33	12	41	59	88	29	33	13	48	113	158	52	5.09	12.76
ENSMUSG00000097246				0.72	0	0.02	19	18	16	38	31	29	19	19	19	72	56	53	0.33	0.77
ENSMUSG00000026042	12832	Col5a2	collagen, type V, alpha 2	0.72	0	0	751	699	636	1250	1196	1040	752	734	737	2395	2150	1894	6.35	13.31	04510;04512;04974;05146	Focal adhesion - Mus musculus (mouse);ECM-receptor interaction - Mus musculus (mouse);Protein digestion and absorption - Mus musculus (mouse);Amoebiasis - Mus musculus (mouse)
ENSMUSG00000024066	22436	Xdh	xanthine dehydrogenase	0.72	0	0	491	463	524	812	830	824	492	486	607	1556	1493	1500	6.53	13.57	00230;00232;00983;01100;04146	Purine metabolism - Mus musculus (mouse);Caffeine metabolism - Mus musculus (mouse);Drug metabolism - other enzymes - Mus musculus (mouse);Metabolic pathways - Mus musculus (mouse);Peroxisome - Mus musculus (mouse)
ENSMUSG00000020704	11418	Asic2	acid-sensing (proton-gated) ion channel 2	0.72	0.03	0.08	7	4	1	7	11	12	7	4	1	13	20	21	0.07	0.21	4742	Taste transduction - Mus musculus (mouse)
ENSMUSG00000055413	15016	H2-Q5	histocompatibility 2, Q region locus 5	0.72	0	0.01	29	44	29	63	54	64	29	46	34	120	98	116	1.78	3.95
ENSMUSG00000024420	225207	Zfp521	zinc finger protein 521	0.72	0	0	102	78	76	171	156	111	102	82	88	327	281	202	0.84	1.81
ENSMUSG00000009246	56843	Trpm5	transient receptor potential cation channel, subfamily M, member 5	0.72	0.01	0.04	16	10	19	22	39	25	16	11	22	43	71	45	0.22	0.53	4742	Taste transduction - Mus musculus (mouse)
ENSMUSG00000020227	73914	Irak3	interleukin-1 receptor-associated kinase 3	0.72	0	0	55	45	61	86	102	90	55	47	71	164	184	164	1.05	2.26	04210;04722	Apoptosis - Mus musculus (mouse);Neurotrophin signaling pathway - Mus musculus (mouse)
ENSMUSG00000037992	19401	Rara	retinoic acid receptor, alpha	0.72	0	0	175	149	171	281	247	300	175	156	198	538	444	547	2.95	6.18	05200;05221	Pathways in cancer - Mus musculus (mouse);Acute myeloid leukemia - Mus musculus (mouse)
ENSMUSG00000061878	20698	Sphk1	sphingosine kinase 1	0.72	0.01	0.02	23	17	13	39	34	26	23	18	15	74	62	47	0.26	0.62	00600;01100;04020;04370;04666	Sphingolipid metabolism - Mus musculus (mouse);Metabolic pathways - Mus musculus (mouse);Calcium signaling pathway - Mus musculus (mouse);VEGF signaling pathway - Mus musculus (mouse);Fc gamma R-mediated phagocytosis - Mus musculus (mouse)
ENSMUSG00000073421	14961	H2-Ab1	histocompatibility 2, class II antigen A, beta 1	0.72	0	0	1584	1367	1421	2560	2624	2092	1586	1435	1646	4906	4719	3811	72.91	151.96	04145;04514;04612;04672;04940;05140;05145;05150;05310;05320;05322;05323;05330;05332;05416	Phagosome - Mus musculus (mouse);Cell adhesion molecules (CAMs) - Mus musculus (mouse);Antigen processing and presentation - Mus musculus (mouse);Intestinal immune network for IgA production - Mus musculus (mouse);Type I diabetes mellitus - Mus musculus (mouse);Leishmaniasis - Mus musculus (mouse);Toxoplasmosis - Mus musculus (mouse);Staphylococcus aureus infection - Mus musculus (mouse);Asthma -…
ENSMUSG00000028799	230761	Zfp362	zinc finger protein 362	0.72	0	0	59	79	85	128	126	126	59	83	98	245	226	229	1.61	3.41
ENSMUSG00000028184	99633	Adgrl2	adhesion G protein-coupled receptor L2	0.72	0	0	106	124	111	229	180	172	106	130	129	438	323	313	1.14	2.43
ENSMUSG00000021559	69635	Dapk1	death associated protein kinase 1	0.71	0	0	212	165	167	317	314	278	212	173	194	607	565	507	1.86	3.91	05200;05219	Pathways in cancer - Mus musculus (mouse);Bladder cancer - Mus musculus (mouse)
ENSMUSG00000049807	58996	Arhgap23	Rho GTPase activating protein 23	0.71	0	0	64	71	60	146	103	88	64	75	70	280	185	160	0.68	1.48
ENSMUSG00000028108	13601	Ecm1	extracellular matrix protein 1	0.71	0	0	285	224	205	465	454	283	285	235	238	891	816	516	7.56	16.05
ENSMUSG00000092060	666938	Bend4	BEN domain containing 4	0.71	0.01	0.04	15	7	19	21	30	29	15	7	22	41	54	52	0.1	0.25
ENSMUSG00000017309	52685	Cd300lg	CD300 antigen like family member G	0.71	0	0.01	29	21	22	43	56	31	29	22	26	82	101	56	0.53	1.2
ENSMUSG00000037095	76905	Lrg1	leucine-rich alpha-2-glycoprotein 1	0.71	0.01	0.03	12	8	6	16	21	18	12	8	7	30	38	32	0.38	1.01
ENSMUSG00000022887	17174	Masp1	mannan-binding lectin serine peptidase 1	0.71	0.01	0.05	14	11	8	25	21	20	14	12	9	47	38	37	0.24	0.61	04610;05150	Complement and coagulation cascades - Mus musculus (mouse);Staphylococcus aureus infection - Mus musculus (mouse)
ENSMUSG00000070509	244058	Rgma	repulsive guidance molecule family member A	0.71	0	0	92	72	85	158	147	119	92	76	98	302	265	217	1.4	3
ENSMUSG00000027204	14118	Fbn1	fibrillin 1	0.71	0	0	1546	1436	1222	2871	2161	2036	1548	1508	1416	5503	3887	3708	7.08	15.01
ENSMUSG00000023348	22051	Trip6	thyroid hormone receptor interactor 6	0.71	0	0.01	16	30	27	39	50	43	16	32	31	75	90	79	0.85	1.89	4621	NOD-like receptor signaling pathway - Mus musculus (mouse)
ENSMUSG00000031980	11606	Agt	angiotensinogen (serpin peptidase inhibitor, clade A, member 8)	0.71	0	0	85	86	83	152	165	110	85	90	96	292	297	201	2.71	5.72	4614	Renin-angiotensin system - Mus musculus (mouse)
ENSMUSG00000030546	103968	Plin1	perilipin 1	0.71	0	0.01	27	43	35	45	72	68	27	45	41	86	130	124	1.11	2.42	3320	PPAR signaling pathway - Mus musculus (mouse)
ENSMUSG00000042109	105859	Csdc2	cold shock domain containing C2, RNA binding	0.71	0.01	0.04	12	18	13	26	29	25	12	19	15	49	53	46	0.24	0.57
ENSMUSG00000076569				0.71	0.02	0.06	187	79	103	436	158	126	187	83	119	836	285	230	25.75	65.03
ENSMUSG00000066607	319477	6030419C18Rik	RIKEN cDNA 6030419C18 gene	0.71	0.02	0.06	10	6	8	17	17	13	10	6	9	32	31	23	0.22	0.55
ENSMUSG00000079355	252837	Ackr4	atypical chemokine receptor 4	0.71	0	0	66	68	58	112	134	81	66	71	67	215	241	147	1.83	3.92
ENSMUSG00000040552	12267	C3ar1	complement component 3a receptor 1	0.71	0	0	108	80	57	141	151	124	108	84	66	270	271	225	1.14	2.44	04080;04610;05150	Neuroactive ligand-receptor interaction - Mus musculus (mouse);Complement and coagulation cascades - Mus musculus (mouse);Staphylococcus aureus infection - Mus musculus (mouse)
ENSMUSG00000021069	110095	Pygl	liver glycogen phosphorylase	0.71	0	0	83	67	71	128	130	113	83	70	82	246	234	205	1.49	3.13	00500;04910	Starch and sucrose metabolism - Mus musculus (mouse);Insulin signaling pathway - Mus musculus (mouse)
ENSMUSG00000022324	17181	Matn2	matrilin 2	0.71	0	0	177	152	148	275	319	204	177	160	171	528	573	372	2.69	5.64
ENSMUSG00000076576				0.71	0.01	0.04	98	88	86	152	187	182	98	92	100	292	336	332	15.81	37.8
ENSMUSG00000046546	224093	Fam43a	family with sequence similarity 43, member A	0.71	0	0	40	31	36	59	75	52	40	33	42	114	134	95	0.71	1.53
ENSMUSG00000022548	11815	Apod	apolipoprotein D	0.71	0	0.02	23	28	16	41	32	50	23	29	18	78	57	91	0.64	1.49
ENSMUSG00000097813				0.7	0.03	0.08	4	4	3	10	9	7	4	4	3	19	16	13	0.11	0.35
ENSMUSG00000022484	209448	Hoxc10	homeobox C10	0.7	0.01	0.05	21	14	7	32	30	18	21	15	8	62	54	32	0.44	1.06
ENSMUSG00000052160	104759	Pld4	phospholipase D family, member 4	0.7	0	0	44	38	48	75	85	68	44	40	56	143	153	123	1.34	2.9
ENSMUSG00000053626	21892	Tll1	tolloid-like	0.7	0	0	42	34	37	64	75	57	42	36	43	122	135	103	0.46	1
ENSMUSG00000065327				0.7	0	0	220	179	177	372	283	301	220	188	205	713	509	548	37.45	78.28
ENSMUSG00000034595	76448	Ppp1r18	protein phosphatase 1, regulatory subunit 18	0.7	0	0	213	169	155	307	311	267	213	177	179	589	559	487	3.06	6.35
ENSMUSG00000020205	21664	Phlda1	pleckstrin homology like domain, family A, member 1	0.7	0	0	134	130	148	247	207	235	134	136	172	473	373	428	4.28	8.95
ENSMUSG00000024965	108101	Fermt3	fermitin family member 3	0.7	0	0	160	115	145	249	220	229	160	121	168	477	395	418	3.28	6.83
ENSMUSG00000026482	19731	Rgl1	ral guanine nucleotide dissociation stimulator,-like 1	0.7	0	0	279	266	256	491	483	354	279	279	297	941	868	645	3.18	6.61
ENSMUSG00000054641	70945	Mmrn1	multimerin 1	0.7	0	0	630	452	414	860	1059	602	631	475	480	1648	1904	1096	6.72	14.22
ENSMUSG00000022579	68453	Gpihbp1	GPI-anchored HDL-binding protein 1	0.7	0.02	0.07	10	10	6	20	19	13	10	10	7	39	34	24	0.64	1.67
ENSMUSG00000081480				0.7	0.02	0.08	9	2	4	11	12	12	9	2	5	21	22	22	0.22	0.63
ENSMUSG00000076665				0.7	0.02	0.06	16	17	23	32	72	12	16	18	27	62	130	22	3.18	8.11
ENSMUSG00000091345	665033	Col6a5	collagen, type VI, alpha 5	0.7	0	0	909	713	713	1385	1251	1225	910	749	826	2654	2250	2232	5.85	12.15
ENSMUSG00000031616	13617	Ednra	endothelin receptor type A	0.7	0	0	103	90	92	196	140	142	103	95	107	375	251	258	1.59	3.35	04020;04080;04270	Calcium signaling pathway - Mus musculus (mouse);Neuroactive ligand-receptor interaction - Mus musculus (mouse);Vascular smooth muscle contraction - Mus musculus (mouse)
ENSMUSG00000050737	64292	Ptges	prostaglandin E synthase	0.7	0	0	62	64	64	107	116	97	62	67	74	206	208	177	1.05	2.22	00590;01100	Arachidonic acid metabolism - Mus musculus (mouse);Metabolic pathways - Mus musculus (mouse)
ENSMUSG00000035673	216161	Sbno2	strawberry notch homolog 2 (Drosophila)	0.7	0	0	265	271	285	486	364	507	265	285	330	931	655	924	3.93	8.13
ENSMUSG00000028970	18669	Abcb1b	ATP-binding cassette, sub-family B (MDR/TAP), member 1B	0.7	0	0	49	39	28	74	62	63	49	41	33	141	111	114	0.54	1.15	02010;04976	ABC transporters - Mus musculus (mouse);Bile secretion - Mus musculus (mouse)
ENSMUSG00000032875	207212	Arhgef17	Rho guanine nucleotide exchange factor (GEF) 17	0.7	0	0	155	165	133	259	270	219	155	173	154	496	486	399	0.89	1.84
ENSMUSG00000004473	20256	Clec11a	C-type lectin domain family 11, member a	0.7	0	0	52	39	41	76	77	70	52	41	47	146	139	127	1.36	2.89
ENSMUSG00000037379	100689	Spon2	spondin 2, extracellular matrix protein	0.7	0	0	183	153	165	357	291	198	183	161	191	684	523	361	4.52	9.63
ENSMUSG00000012126	67586	Ubxn11	UBX domain protein 11	0.7	0.02	0.07	9	9	10	27	18	13	9	9	12	51	33	23	0.26	0.67
ENSMUSG00000002985	11816	Apoe	apolipoprotein E	0.7	0	0	3597	2799	2820	4850	6044	4295	3601	2939	3267	9296	10869	7823	134.02	276.31	5010	Alzheimer's disease - Mus musculus (mouse)
ENSMUSG00000063687	93876	Pcdhb5	protocadherin beta 5	0.7	0.03	0.09	6	4	5	13	13	9	6	4	6	24	24	16	0.09	0.25
ENSMUSG00000013419	270210	Zfp651	zinc finger protein 651	0.7	0	0	43	57	60	92	106	74	43	60	69	177	190	135	0.51	1.08
ENSMUSG00000029478	20602	Ncor2	nuclear receptor co-repressor 2	0.7	0	0	268	294	398	639	489	466	268	309	461	1224	880	848	2.2	4.57	4330	Notch signaling pathway - Mus musculus (mouse)
ENSMUSG00000097578				0.7	0.01	0.03	21	17	14	33	28	32	21	18	16	64	50	59	0.37	0.83
ENSMUSG00000059326	12982	Csf2ra	colony stimulating factor 2 receptor, alpha, low-affinity (granulocyte-macrophage)	0.7	0	0	46	30	33	56	66	66	46	32	38	108	119	121	1.19	2.57	04060;04630;04640;05200	Cytokine-cytokine receptor interaction - Mus musculus (mouse);Jak-STAT signaling pathway - Mus musculus (mouse);Hematopoietic cell lineage - Mus musculus (mouse);Pathways in cancer - Mus musculus (mouse)
ENSMUSG00000040249	16971	Lrp1	low density lipoprotein receptor-related protein 1	0.7	0	0	3472	3415	3709	6444	5976	4942	3476	3586	4297	12350	10747	9001	14.41	29.55	05010;05144	Alzheimer's disease - Mus musculus (mouse);Malaria - Mus musculus (mouse)
ENSMUSG00000096957	102132	E230013L22Rik	RIKEN cDNA E230013L22 gene	0.7	0.02	0.06	7	8	9	18	14	16	7	8	10	34	25	30	0.25	0.66
ENSMUSG00000097259				0.7	0	0.02	18	18	23	30	35	43	18	19	27	58	63	78	0.33	0.74
ENSMUSG00000009418	215690	Nav1	neuron navigator 1	0.7	0	0	302	364	441	677	614	534	302	382	511	1298	1105	972	1.76	3.62
ENSMUSG00000079477	19349	Rab7	RAB7, member RAS oncogene family	0.69	0	0	484	527	464	723	816	875	485	553	538	1385	1468	1593	13.81	28.14	04144;04145;05146	Endocytosis - Mus musculus (mouse);Phagosome - Mus musculus (mouse);Amoebiasis - Mus musculus (mouse)
ENSMUSG00000058099	74039	Nfam1	Nfat activating molecule with ITAM motif 1	0.69	0	0.01	62	28	42	78	77	75	62	29	49	149	138	136	0.92	2.01
ENSMUSG00000043017	19222	Ptgir	prostaglandin I receptor (IP)	0.69	0.01	0.05	13	11	16	27	24	25	13	12	18	52	44	45	0.25	0.58	04080;04270	Neuroactive ligand-receptor interaction - Mus musculus (mouse);Vascular smooth muscle contraction - Mus musculus (mouse)
ENSMUSG00000024426	73242	Atat1	alpha tubulin acetyltransferase 1	0.69	0	0.01	52	48	41	81	78	85	52	50	48	156	140	155	1.4	3.03
ENSMUSG00000043719	245026	Col6a6	collagen, type VI, alpha 6	0.69	0.03	0.09	4	7	2	11	12	7	4	7	2	21	21	13	0.03	0.11	04510;04512;04974	Focal adhesion - Mus musculus (mouse);ECM-receptor interaction - Mus musculus (mouse);Protein digestion and absorption - Mus musculus (mouse)
ENSMUSG00000036036	22715	Zfp57	zinc finger protein 57	0.69	0.01	0.04	14	16	15	31	23	27	14	17	17	60	42	49	0.35	0.8
ENSMUSG00000047414	399558	Flrt2	fibronectin leucine rich transmembrane protein 2	0.69	0	0	95	106	59	170	181	91	95	111	68	325	325	166	0.73	1.58
ENSMUSG00000074364	259300	Ehd2	EH-domain containing 2	0.69	0	0	263	286	247	482	477	354	263	300	286	924	857	645	3.15	6.52	4144	Endocytosis - Mus musculus (mouse)
ENSMUSG00000026204	19275	Ptprn	protein tyrosine phosphatase, receptor type, N	0.69	0	0.01	24	22	28	45	40	42	24	23	32	87	72	77	0.42	0.91	4940	Type I diabetes mellitus - Mus musculus (mouse)
ENSMUSG00000045498	93874	Pcdhb3	protocadherin beta 3	0.69	0.03	0.09	4	10	3	15	11	12	4	10	3	29	20	21	0.09	0.25
ENSMUSG00000078616				0.69	0.02	0.07	6	11	1	13	11	18	6	12	1	25	19	33	0.24	0.68
ENSMUSG00000022180	50934	Slc7a8	solute carrier family 7 (cationic amino acid transporter, y+ system), member 8	0.69	0	0.02	39	23	18	52	47	41	39	24	21	100	85	75	0.4	0.88	4974	Protein digestion and absorption - Mus musculus (mouse)
ENSMUSG00000052861	330355	Dnah6	dynein, axonemal, heavy chain 6	0.69	0.03	0.1	4	1	8	11	17	5	4	1	9	21	31	10	0.02	0.07
ENSMUSG00000052384	224109	Nrros	negative regulator of reactive oxygen species	0.69	0	0	52	49	55	102	86	76	52	51	64	195	154	138	0.88	1.87
ENSMUSG00000041117	434130	Ccdc8	coiled-coil domain containing 8	0.69	0	0.01	42	34	36	76	66	52	42	36	42	145	119	94	0.47	1.02
ENSMUSG00000052911	16779	Lamb2	laminin, beta 2	0.69	0	0	369	309	324	600	580	458	369	324	375	1150	1043	834	3.59	7.38	04510;04512;05145;05146;05200;05222	Focal adhesion - Mus musculus (mouse);ECM-receptor interaction - Mus musculus (mouse);Toxoplasmosis - Mus musculus (mouse);Amoebiasis - Mus musculus (mouse);Pathways in cancer - Mus musculus (mouse);Small cell lung cancer - Mus musculus (mouse)
ENSMUSG00000049130	12273	C5ar1	complement component 5a receptor 1	0.69	0.01	0.04	21	12	13	30	32	24	21	13	15	58	58	43	0.37	0.86	04080;04610;05150	Neuroactive ligand-receptor interaction - Mus musculus (mouse);Complement and coagulation cascades - Mus musculus (mouse);Staphylococcus aureus infection - Mus musculus (mouse)
ENSMUSG00000030123	67784	Plxnd1	plexin D1	0.69	0	0	161	182	161	302	279	245	161	191	187	579	502	446	1.48	3.03
ENSMUSG00000048402	14633	Gli2	GLI-Kruppel family member GLI2	0.69	0	0	56	43	57	93	88	80	56	45	66	179	158	145	0.48	0.99	04340;05200;05217	Hedgehog signaling pathway - Mus musculus (mouse);Pathways in cancer - Mus musculus (mouse);Basal cell carcinoma - Mus musculus (mouse)
ENSMUSG00000003154	60611	Foxj2	forkhead box J2	0.69	0	0	170	170	187	274	310	277	170	178	217	526	558	504	2.02	4.11
ENSMUSG00000027523	14683	Gnas	GNAS (guanine nucleotide binding protein, alpha stimulating) complex locus	0.69	0	0	69	61	59	116	82	117	69	64	68	223	148	213	0.96	2.03	04020;04270;04540;04730;04742;04912;04916;04962;04970;04971;04972;04976;05142;05146;05414	Calcium signaling pathway - Mus musculus (mouse);Vascular smooth muscle contraction - Mus musculus (mouse);Gap junction - Mus musculus (mouse);Long-term depression - Mus musculus (mouse);Taste transduction - Mus musculus (mouse);GnRH signaling pathway - Mus musculus (mouse);Melanogenesis - Mus musculus (mouse);Vasopressin-regulated water reabsorption - Mus musculus (mouse);Salivary secretion - Mu…
ENSMUSG00000033066	14457	Gas7	growth arrest specific 7	0.69	0	0	508	436	424	840	784	609	509	458	491	1610	1410	1110	3.91	8.01
ENSMUSG00000031129	331004	Slc9a9	solute carrier family 9 (sodium/hydrogen exchanger), member 9	0.69	0	0	87	73	80	140	153	108	87	77	93	269	275	197	1.4	2.93
ENSMUSG00000029231	18595	Pdgfra	platelet derived growth factor receptor, alpha polypeptide	0.69	0	0	1770	1537	1573	2903	2886	2162	1772	1614	1823	5564	5190	3938	15	30.65	04010;04020;04060;04144;04510;04540;04810;05200;05214;05215;05218	MAPK signaling pathway - Mus musculus (mouse);Calcium signaling pathway - Mus musculus (mouse);Cytokine-cytokine receptor interaction - Mus musculus (mouse);Endocytosis - Mus musculus (mouse);Focal adhesion - Mus musculus (mouse);Gap junction - Mus musculus (mouse);Regulation of actin cytoskeleton - Mus musculus (mouse);Pathways in cancer - Mus musculus (mouse);Glioma - Mus musculus (mouse);Prost…
ENSMUSG00000001281	16421	Itgb7	integrin beta 7	0.69	0	0	88	84	105	162	157	140	88	88	122	310	282	255	2.1	4.34	04510;04512;04514;04672;04810;05410;05412;05414	Focal adhesion - Mus musculus (mouse);ECM-receptor interaction - Mus musculus (mouse);Cell adhesion molecules (CAMs) - Mus musculus (mouse);Intestinal immune network for IgA production - Mus musculus (mouse);Regulation of actin cytoskeleton - Mus musculus (mouse);Hypertrophic cardiomyopathy (HCM) - Mus musculus (mouse);Arrhythmogenic right ventricular cardiomyopathy (ARVC) - Mus musculus (mouse);…
ENSMUSG00000001119	12833	Col6a1	collagen, type VI, alpha 1	0.69	0	0	1613	1378	1269	2626	2483	1852	1615	1447	1470	5034	4466	3374	20.94	43.05	04510;04512;04974	Focal adhesion - Mus musculus (mouse);ECM-receptor interaction - Mus musculus (mouse);Protein digestion and absorption - Mus musculus (mouse)
ENSMUSG00000049511	15551	Htr1b	5-hydroxytryptamine (serotonin) receptor 1B	0.69	0.02	0.07	9	14	5	16	21	19	9	15	6	30	37	35	0.12	0.29	4080	Neuroactive ligand-receptor interaction - Mus musculus (mouse)
ENSMUSG00000036395	244757	Glb1l2	galactosidase, beta 1-like 2	0.68	0.02	0.08	14	14	24	13	48	41	14	15	28	25	86	75	0.29	0.68
ENSMUSG00000046556	79233	Zfp319	zinc finger protein 319	0.68	0	0	37	46	41	72	71	65	37	48	47	138	127	119	0.61	1.28
ENSMUSG00000019461	70310	Plscr3	phospholipid scramblase 3	0.68	0	0	69	73	71	119	119	115	69	77	82	228	214	209	1.55	3.2
ENSMUSG00000049037	269799	Clec4a1	C-type lectin domain family 4, member a1	0.68	0	0.01	26	22	20	42	43	35	26	23	23	80	77	63	0.88	1.93
ENSMUSG00000019846	16775	Lama4	laminin, alpha 4	0.68	0	0	903	778	750	1454	1426	1071	904	817	869	2787	2565	1950	8.11	16.55	04510;04512;05143;05145;05146;05200;05222	Focal adhesion - Mus musculus (mouse);ECM-receptor interaction - Mus musculus (mouse);African trypanosomiasis - Mus musculus (mouse);Toxoplasmosis - Mus musculus (mouse);Amoebiasis - Mus musculus (mouse);Pathways in cancer - Mus musculus (mouse);Small cell lung cancer - Mus musculus (mouse)
ENSMUSG00000023411	73181	Nfatc4	nuclear factor of activated T cells, cytoplasmic, calcineurin dependent 4	0.68	0	0	41	40	52	81	84	60	41	42	60	155	151	110	0.67	1.42	04010;04310;04360;04370;04650;04660;04662	MAPK signaling pathway - Mus musculus (mouse);Wnt signaling pathway - Mus musculus (mouse);Axon guidance - Mus musculus (mouse);VEGF signaling pathway - Mus musculus (mouse);Natural killer cell mediated cytotoxicity - Mus musculus (mouse);T cell receptor signaling pathway - Mus musculus (mouse);B cell receptor signaling pathway - Mus musculus (mouse)
ENSMUSG00000071847	494504	Apcdd1	adenomatosis polyposis coli down-regulated 1	0.68	0	0.01	23	33	29	50	51	47	23	35	34	95	92	86	0.62	1.33
ENSMUSG00000056602	320365	Fry	FRY microtubule binding protein	0.68	0	0	320	309	304	560	530	434	320	325	352	1073	953	790	1.76	3.6
ENSMUSG00000026535	26388	Ifi202b	interferon activated gene 202B	0.68	0	0	47	40	49	61	86	85	47	42	57	117	155	155	1.54	3.25	4623	Cytosolic DNA-sensing pathway - Mus musculus (mouse)
ENSMUSG00000097838				0.68	0.01	0.05	15	13	14	24	31	25	15	14	16	46	55	45	0.22	0.52
ENSMUSG00000002111	20375	Spi1	spleen focus forming virus (SFFV) proviral integration oncogene	0.68	0	0	52	39	45	81	78	71	52	41	52	156	141	130	1.35	2.87	04380;05200;05221	Osteoclast differentiation - Mus musculus (mouse);Pathways in cancer - Mus musculus (mouse);Acute myeloid leukemia - Mus musculus (mouse)
ENSMUSG00000026177	18173	Slc11a1	solute carrier family 11 (proton-coupled divalent metal ion transporters), member 1	0.68	0	0.01	41	32	34	61	69	53	41	34	39	116	124	97	0.79	1.69	4142	Lysosome - Mus musculus (mouse)
ENSMUSG00000030259	71323	Rassf8	Ras association (RalGDS/AF-6) domain family (N-terminal) member 8	0.68	0	0	110	105	108	191	188	150	110	110	125	366	338	273	1.2	2.46
ENSMUSG00000074405	319748	Zfp865	zinc finger protein 865	0.68	0	0	35	40	42	68	67	62	35	42	49	131	121	113	0.61	1.29
ENSMUSG00000003283	15162	Hck	hemopoietic cell kinase	0.68	0	0	89	60	66	140	119	102	89	63	77	269	214	185	2.07	4.38	04062;04666	Chemokine signaling pathway - Mus musculus (mouse);Fc gamma R-mediated phagocytosis - Mus musculus (mouse)
ENSMUSG00000075602	110454	Ly6a	lymphocyte antigen 6 complex, locus A	0.68	0	0	147	87	135	181	190	243	147	91	156	346	341	442	9.09	18.83
ENSMUSG00000062825	11465	Actg1	actin, gamma, cytoplasmic 1	0.68	0	0	1391	1298	1233	1998	2124	2179	1393	1363	1428	3830	3820	3969	40.56	81.4	04145;04510;04520;04530;04670;04810;05100;05410;05412;05414;05416	Phagosome - Mus musculus (mouse);Focal adhesion - Mus musculus (mouse);Adherens junction - Mus musculus (mouse);Tight junction - Mus musculus (mouse);Leukocyte transendothelial migration - Mus musculus (mouse);Regulation of actin cytoskeleton - Mus musculus (mouse);Bacterial invasion of epithelial cells - Mus musculus (mouse);Hypertrophic cardiomyopathy (HCM) - Mus musculus (mouse);Arrhythmogenic…
ENSMUSG00000024737	65221	Slc15a3	solute carrier family 15, member 3	0.68	0	0.01	28	19	20	42	32	43	28	20	23	80	58	79	0.28	0.61
ENSMUSG00000037731	230787	Themis2	thymocyte selection associated family member 2	0.68	0	0	119	82	111	177	170	170	119	86	129	339	305	310	2.05	4.24
ENSMUSG00000030930	77590	Chst15	carbohydrate (N-acetylgalactosamine 4-sulfate 6-O) sulfotransferase 15	0.68	0	0	239	179	174	325	330	304	239	188	202	623	594	554	2.37	4.81	532	Glycosaminoglycan biosynthesis - chondroitin sulfate / dermatan sulfate - Mus musculus (mouse)
ENSMUSG00000035954	238130	Dock4	dedicator of cytokinesis 4	0.68	0	0	109	102	110	185	176	164	109	107	128	355	316	298	0.81	1.65
ENSMUSG00000043099	15248	Hic1	hypermethylated in cancer 1	0.68	0	0.01	33	42	40	73	61	59	33	44	46	140	110	107	0.66	1.4
ENSMUSG00000027074	58207	Slc43a3	solute carrier family 43, member 3	0.68	0	0	149	134	145	243	264	192	149	141	168	466	475	350	3.3	6.75
ENSMUSG00000048096	93689	Lmod1	leiomodin 1 (smooth muscle)	0.68	0	0	727	664	627	1077	1376	830	728	697	726	2065	2474	1512	10.31	20.98
ENSMUSG00000037206	26968	Islr	immunoglobulin superfamily containing leucine-rich repeat	0.68	0	0	88	90	84	151	169	110	88	95	97	290	304	201	2.38	4.89
ENSMUSG00000035513	171171	Ntng2	netrin G2	0.67	0.02	0.07	7	10	12	19	24	13	7	10	14	37	43	24	0.3	0.73
ENSMUSG00000015702	71790	Anxa9	annexin A9	0.67	0.02	0.06	22	19	6	27	31	29	22	20	7	51	55	52	0.5	1.15
ENSMUSG00000038400	65112	Pmepa1	prostate transmembrane protein, androgen induced 1	0.67	0	0	177	155	189	301	259	284	177	163	219	576	466	518	2.33	4.71
ENSMUSG00000081640				0.67	0	0	48	56	56	91	77	98	48	59	65	174	138	178	3.48	7.19
ENSMUSG00000021319	20379	Sfrp4	secreted frizzled-related protein 4	0.67	0.01	0.03	34	23	39	39	77	53	34	24	45	74	138	96	1.11	2.39	4310	Wnt signaling pathway - Mus musculus (mouse)
ENSMUSG00000040152	21825	Thbs1	thrombospondin 1	0.67	0	0	535	467	419	765	796	731	536	490	485	1466	1431	1332	4.9	9.9	04115;04145;04350;04510;04512;05144;05219	p53 signaling pathway - Mus musculus (mouse);Phagosome - Mus musculus (mouse);TGF-beta signaling pathway - Mus musculus (mouse);Focal adhesion - Mus musculus (mouse);ECM-receptor interaction - Mus musculus (mouse);Malaria - Mus musculus (mouse);Bladder cancer - Mus musculus (mouse)
ENSMUSG00000030376	110891	Slc8a2	solute carrier family 8 (sodium/calcium exchanger), member 2	0.67	0	0.01	26	29	27	43	48	48	26	30	31	82	86	87	0.39	0.82	04020;04974	Calcium signaling pathway - Mus musculus (mouse);Protein digestion and absorption - Mus musculus (mouse)
ENSMUSG00000021806	18074	Nid2	nidogen 2	0.67	0	0	60	68	73	114	111	105	60	71	84	219	200	191	0.83	1.71
ENSMUSG00000026928	332579	Card9	caspase recruitment domain family, member 9	0.67	0.01	0.04	13	11	15	29	18	25	13	12	17	56	32	45	0.41	0.94	4621	NOD-like receptor signaling pathway - Mus musculus (mouse)
ENSMUSG00000097857				0.67	0	0.01	33	37	36	81	50	51	33	39	42	155	90	92	0.75	1.62
ENSMUSG00000004730	13733	Adgre1	adhesion G protein-coupled receptor E1	0.67	0	0	207	151	151	307	302	222	207	159	175	588	544	404	3.16	6.49
ENSMUSG00000046491	69183	C1qtnf2	C1q and tumor necrosis factor related protein 2	0.67	0.01	0.05	22	15	17	29	46	23	22	16	20	56	82	41	0.91	2.02
ENSMUSG00000032322	19200	Pstpip1	proline-serine-threonine phosphatase-interacting protein 1	0.67	0	0.01	43	33	52	89	64	65	43	35	60	171	115	118	0.92	1.96	4621	NOD-like receptor signaling pathway - Mus musculus (mouse)
ENSMUSG00000033705	668880	Stard9	START domain containing 9	0.67	0	0	152	181	218	337	310	249	152	190	252	645	557	453	0.74	1.5
ENSMUSG00000041134	224405	Cyyr1	cysteine and tyrosine-rich protein 1	0.67	0	0	52	41	54	88	98	63	52	43	63	168	176	114	0.55	1.15
ENSMUSG00000031833	546071	Mast3	microtubule associated serine/threonine kinase 3	0.67	0	0	58	52	60	93	100	87	58	55	69	178	179	159	0.64	1.32
ENSMUSG00000030142	56619	Clec4e	C-type lectin domain family 4, member e	0.67	0.02	0.07	5	1	3	8	6	16	5	1	4	16	10	30	0.04	0.16
ENSMUSG00000090291	278795	Lrrc10b	leucine rich repeat containing 10B	0.67	0.03	0.1	8	6	6	14	13	11	8	6	7	27	24	20	0.19	0.47
ENSMUSG00000021506	18740	Pitx1	paired-like homeodomain transcription factor 1	0.67	0	0	89	69	60	140	116	101	89	72	69	268	208	184	1.78	3.69
ENSMUSG00000025083	226250	Afap1l2	actin filament associated protein 1-like 2	0.67	0	0	53	53	64	115	89	78	53	56	74	221	160	142	0.94	1.96
ENSMUSG00000040612	100039795	Ildr2	immunoglobulin-like domain containing receptor 2	0.67	0	0.02	38	63	34	80	99	52	38	66	39	153	178	94	0.33	0.71
ENSMUSG00000026786	54519	Apbb1ip	amyloid beta (A4) precursor protein-binding, family B, member 1 interacting protein	0.67	0	0	116	140	161	241	224	217	116	147	186	461	402	395	2.08	4.24
ENSMUSG00000027217	241556	Tspan18	tetraspanin 18	0.67	0	0	151	156	130	228	294	192	151	164	151	437	529	350	2.35	4.8
ENSMUSG00000001029	15896	Icam2	intercellular adhesion molecule 2	0.67	0.01	0.02	24	22	31	52	47	34	24	23	36	100	85	62	1.22	2.64	04514;04650	Cell adhesion molecules (CAMs) - Mus musculus (mouse);Natural killer cell mediated cytotoxicity - Mus musculus (mouse)
ENSMUSG00000029868	64177	Trpv6	transient receptor potential cation channel, subfamily V, member 6	0.66	0.03	0.1	4	5	9	23	24	21	4	5	10	44	43	39	0.12	0.59	4970	Salivary secretion - Mus musculus (mouse)
ENSMUSG00000040212	13732	Emp3	epithelial membrane protein 3	0.66	0	0.01	51	49	41	86	81	67	51	51	47	164	146	122	3.59	7.52
ENSMUSG00000020681	11421	Ace	angiotensin I converting enzyme (peptidyl-dipeptidase A) 1	0.66	0	0	200	187	203	359	294	294	200	196	235	688	529	536	2.43	4.9	04614;05142;05410	Renin-angiotensin system - Mus musculus (mouse);Chagas disease (American trypanosomiasis) - Mus musculus (mouse);Hypertrophic cardiomyopathy (HCM) - Mus musculus (mouse)
ENSMUSG00000000562	11542	Adora3	adenosine A3 receptor	0.66	0.04	0.11	2	3	4	6	7	13	2	3	5	12	12	24	0.08	0.28	4080	Neuroactive ligand-receptor interaction - Mus musculus (mouse)
ENSMUSG00000002602	26362	Axl	AXL receptor tyrosine kinase	0.66	0	0	720	625	628	1185	1092	881	721	656	728	2272	1963	1605	9.34	18.77
ENSMUSG00000079363	17472	Gbp4	guanylate binding protein 4	0.66	0	0.01	168	185	191	264	220	444	168	194	221	506	395	809	2.43	5.14
ENSMUSG00000025610	224419	Map3k7cl	Map3k7 C-terminal like	0.66	0.04	0.11	3	4	3	9	8	8	3	4	4	17	14	15	0.13	0.38
ENSMUSG00000023903	240047	Mmp25	matrix metallopeptidase 25	0.66	0.02	0.06	9	10	9	20	16	18	9	10	11	39	29	32	0.17	0.41
ENSMUSG00000078817	378425	Nlrp12	NLR family, pyrin domain containing 12	0.66	0.04	0.11	0	0	4	4	6	11	0	0	5	8	11	20	0.02	0.12
ENSMUSG00000044220	18089	Nkx2-3	NK2 homeobox 3	0.66	0	0	130	126	157	260	222	187	130	132	182	499	400	341	3.97	8.06
ENSMUSG00000041445	105450	Mmrn2	multimerin 2	0.66	0	0	177	153	172	268	311	231	177	161	199	513	560	420	2.58	5.19
ENSMUSG00000027878	18129	Notch2	notch 2	0.66	0	0	582	495	577	956	910	788	583	520	669	1833	1637	1436	3.19	6.4	04320;04330	Dorso-ventral axis formation - Mus musculus (mouse);Notch signaling pathway - Mus musculus (mouse)
ENSMUSG00000005442	71722	Cic	capicua transcriptional repressor	0.66	0	0	295	289	312	513	450	469	295	303	362	983	810	854	2.21	4.41
ENSMUSG00000055322	21961	Tns1	tensin 1	0.66	0	0	1906	1822	1800	3146	3493	2236	1908	1913	2086	6029	6282	4072	11.21	22.52
ENSMUSG00000020900	77579	Myh10	myosin, heavy polypeptide 10, non-muscle	0.66	0	0	233	263	282	446	434	368	233	276	327	854	781	671	2.02	4.05	04530;04810;05416	Tight junction - Mus musculus (mouse);Regulation of actin cytoskeleton - Mus musculus (mouse);Viral myocarditis - Mus musculus (mouse)
ENSMUSG00000038587	83397	Akap12	A kinase (PRKA) anchor protein (gravin) 12	0.66	0	0	903	809	787	1465	1436	1091	904	850	912	2808	2583	1988	8.08	16.2
ENSMUSG00000074570	320664	Cass4	Cas scaffolding protein family member 4	0.66	0.03	0.08	10	9	10	18	10	28	10	9	12	35	18	51	0.16	0.38
ENSMUSG00000034641	217305	Cd300ld	CD300 molecule-like family member d	0.66	0.02	0.07	8	12	7	18	16	18	8	13	8	35	29	32	0.21	0.5
ENSMUSG00000022894	23794	Adamts5	a disintegrin-like and metallopeptidase (reprolysin type) with thrombospondin type 1 motif, 5 (aggrecanase-2)	0.66	0	0	167	170	110	245	264	213	167	178	127	470	474	388	1.11	2.25
ENSMUSG00000029913	70779	Prdm5	PR domain containing 5	0.66	0	0.01	58	38	50	86	91	66	58	40	58	164	163	120	1.37	2.85
ENSMUSG00000032363	108153	Adamts7	a disintegrin-like and metallopeptidase (reprolysin type) with thrombospondin type 1 motif, 7	0.66	0.01	0.02	29	30	20	43	46	45	29	31	23	82	82	82	0.29	0.63
ENSMUSG00000055053	18029	Nfic	nuclear factor I/C	0.66	0	0	206	234	237	394	356	339	206	246	275	755	640	617	2.2	4.42
ENSMUSG00000033016	18018	Nfatc1	nuclear factor of activated T cells, cytoplasmic, calcineurin dependent 1	0.66	0	0	176	157	176	283	275	255	176	165	204	542	495	465	2.1	4.2	04310;04360;04370;04380;04650;04660;04662	Wnt signaling pathway - Mus musculus (mouse);Axon guidance - Mus musculus (mouse);VEGF signaling pathway - Mus musculus (mouse);Osteoclast differentiation - Mus musculus (mouse);Natural killer cell mediated cytotoxicity - Mus musculus (mouse);T cell receptor signaling pathway - Mus musculus (mouse);B cell receptor signaling pathway - Mus musculus (mouse)
ENSMUSG00000033278	19274	Ptprm	protein tyrosine phosphatase, receptor type, M	0.66	0	0	242	187	214	375	355	300	242	196	248	718	638	547	2.33	4.68	04514;04520	Cell adhesion molecules (CAMs) - Mus musculus (mouse);Adherens junction - Mus musculus (mouse)
ENSMUSG00000097136				0.66	0	0.01	36	37	34	68	59	53	36	39	39	130	106	96	0.63	1.33
ENSMUSG00000026879	227753	Gsn	gelsolin	0.66	0	0	3650	2913	3014	5505	5727	4075	3654	3059	3492	10551	10300	7422	72.82	146.03	04666;04810	Fc gamma R-mediated phagocytosis - Mus musculus (mouse);Regulation of actin cytoskeleton - Mus musculus (mouse)
ENSMUSG00000029570	16848	Lfng	LFNG O-fucosylpeptide 3-beta-N-acetylglucosaminyltransferase	0.66	0	0	62	68	78	131	102	105	62	71	90	252	183	192	1.84	3.77	00514;04330	Other types of O-glycan biosynthesis - Mus musculus (mouse);Notch signaling pathway - Mus musculus (mouse)
ENSMUSG00000048612	226101	Myof	myoferlin	0.66	0	0	562	498	522	864	910	743	563	523	605	1656	1636	1354	4.51	8.97
ENSMUSG00000097715				0.66	0.01	0.03	22	18	30	47	40	37	22	19	35	90	72	67	0.48	1.05
ENSMUSG00000015243	11303	Abca1	ATP-binding cassette, sub-family A (ABC1), member 1	0.66	0	0	585	474	479	752	961	744	586	498	555	1442	1729	1356	3.02	6.03	02010;04975	ABC transporters - Mus musculus (mouse);Fat digestion and absorption - Mus musculus (mouse)
ENSMUSG00000034258	217721	Mfsd7c	major facilitator superfamily domain containing 7C	0.66	0.04	0.11	10	5	9	13	22	15	10	5	11	25	39	27	0.14	0.36
ENSMUSG00000033685	22228	Ucp2	uncoupling protein 2 (mitochondrial, proton carrier)	0.66	0	0	2348	2183	2021	3376	3632	3388	2351	2292	2342	6471	6532	6170	33.16	65.77
ENSMUSG00000027435	17064	Cd93	CD93 antigen	0.66	0	0	301	232	255	431	469	363	301	244	295	826	843	662	2.38	4.78
ENSMUSG00000024544	52662	Ldlrad4	low density lipoprotein receptor class A domain containing 4	0.66	0	0	80	98	85	139	158	129	80	103	99	266	284	235	2.14	4.31
ENSMUSG00000046574	233210	Prr12	proline rich 12	0.65	0	0	109	116	125	191	196	175	109	122	145	367	352	319	1.03	2.07
ENSMUSG00000026208	13346	Des	desmin	0.65	0	0	4121	4172	3514	7525	6977	4512	4126	4381	4071	14423	12547	8218	78.66	159.45	05410;05412;05414	Hypertrophic cardiomyopathy (HCM) - Mus musculus (mouse);Arrhythmogenic right ventricular cardiomyopathy (ARVC) - Mus musculus (mouse);Dilated cardiomyopathy - Mus musculus (mouse)
ENSMUSG00000031304	16186	Il2rg	interleukin 2 receptor, gamma chain	0.65	0	0.01	51	30	31	59	64	63	51	32	36	113	115	115	1.35	2.81	04060;04144;04630;05340	Cytokine-cytokine receptor interaction - Mus musculus (mouse);Endocytosis - Mus musculus (mouse);Jak-STAT signaling pathway - Mus musculus (mouse);Primary immunodeficiency - Mus musculus (mouse)
ENSMUSG00000095375				0.65	0.01	0.04	16	17	31	43	46	25	16	18	36	83	82	46	0.26	0.58
ENSMUSG00000028037	99899	Ifi44	interferon-induced protein 44	0.65	0	0	87	73	54	93	122	138	87	77	63	178	219	252	1.06	2.18
ENSMUSG00000023143	27426	Nagpa	N-acetylglucosamine-1-phosphodiester alpha-N-acetylglucosaminidase	0.65	0	0	111	110	94	157	186	167	111	116	109	300	334	305	2.85	5.76	4142	Lysosome - Mus musculus (mouse)
ENSMUSG00000007817	328365	Zmiz1	zinc finger, MIZ-type containing 1	0.65	0	0	566	615	689	935	1110	932	567	646	798	1793	1996	1697	5.07	10.03
ENSMUSG00000086040	330319	Wipf3	WAS/WASL interacting protein family, member 3	0.65	0	0.01	23	39	45	55	70	55	23	41	52	105	126	101	0.48	1.01
ENSMUSG00000025272	56191	Tro	trophinin	0.65	0	0.02	26	31	22	42	47	44	26	33	26	81	84	80	0.24	0.51
ENSMUSG00000022126	16365	Irg1	immunoresponsive gene 1	0.65	0.01	0.04	11	7	10	20	13	27	11	7	12	38	23	49	0.22	0.57
ENSMUSG00000021306	83924	Gpr137b	G protein-coupled receptor 137B	0.65	0	0	55	55	60	94	91	91	55	58	69	180	164	166	1.15	2.34
ENSMUSG00000047842	68203	Diras2	DIRAS family, GTP-binding RAS-like 2	0.65	0.02	0.05	18	22	14	38	29	26	18	23	16	72	52	47	0.25	0.54
ENSMUSG00000027460	11602	Angpt4	angiopoietin 4	0.65	0.04	0.11	8	4	5	13	11	12	8	4	6	24	20	22	0.15	0.39
ENSMUSG00000001761	319757	Smo	smoothened, frizzled class receptor	0.65	0	0	276	249	224	423	421	354	276	262	260	810	758	644	4	8.02	04340;05200;05217	Hedgehog signaling pathway - Mus musculus (mouse);Pathways in cancer - Mus musculus (mouse);Basal cell carcinoma - Mus musculus (mouse)
ENSMUSG00000034156	207777	Bzrap1	benzodiazepine receptor associated protein 1	0.65	0.03	0.1	11	8	10	18	17	19	11	8	12	35	31	35	0.08	0.18
ENSMUSG00000027574	58237	Nkain4	Na+/K+ transporting ATPase interacting 4	0.65	0.04	0.12	4	2	4	12	8	5	4	2	5	23	15	9	0.22	0.68
ENSMUSG00000024798	15566	Htr7	5-hydroxytryptamine (serotonin) receptor 7	0.65	0.03	0.09	4	8	7	17	9	14	4	8	8	33	16	26	0.12	0.33	04020;04080	Calcium signaling pathway - Mus musculus (mouse);Neuroactive ligand-receptor interaction - Mus musculus (mouse)
ENSMUSG00000031253	68792	Srpx2	sushi-repeat-containing protein, X-linked 2	0.65	0	0	117	119	103	193	187	163	117	125	119	369	336	296	2.34	4.69
ENSMUSG00000040732	13876	Erg	avian erythroblastosis virus E-26 (v-ets) oncogene related	0.65	0	0.01	43	37	27	61	62	53	43	39	31	116	112	96	0.66	1.37
ENSMUSG00000023036	93703	Pcdhgb6	protocadherin gamma subfamily B, 6	0.65	0	0	538	463	431	786	840	648	539	486	499	1506	1510	1180	5.68	11.31
ENSMUSG00000020387	76901	Jade2	jade family PHD finger 2	0.65	0	0	203	180	189	307	308	296	203	189	219	588	554	539	1.84	3.67
ENSMUSG00000054580	18779	Pla2r1	phospholipase A2 receptor 1	0.65	0	0	200	222	188	361	353	260	200	233	218	692	635	474	1.73	3.47	4145	Phagosome - Mus musculus (mouse)
ENSMUSG00000071669	74478	Snx29	sorting nexin 29	0.65	0	0	105	98	93	157	171	149	105	103	108	300	307	272	2.03	4.09
ENSMUSG00000054967	239546	Zfp647	zinc finger protein 647	0.65	0.04	0.12	3	2	9	11	10	10	3	2	10	22	18	19	0.17	0.5
ENSMUSG00000052488	27967	Cherp	calcium homeostasis endoplasmic reticulum protein	0.65	0	0	125	137	136	242	190	208	125	144	158	463	342	379	2.13	4.28	3040	Spliceosome - Mus musculus (mouse)
ENSMUSG00000054763	619548	Defb42	defensin beta 42	0.65	0.04	0.12	4	4	2	9	8	7	4	4	2	18	15	12	0.1	0.32
ENSMUSG00000024534	67847	Sncaip	synuclein, alpha interacting protein (synphilin)	0.65	0.01	0.02	58	30	43	100	68	52	58	32	50	192	123	95	0.71	1.51	5012	Parkinson's disease - Mus musculus (mouse)
ENSMUSG00000054588				0.65	0.02	0.07	13	12	9	21	12	36	13	13	11	41	21	66	0.2	0.5
ENSMUSG00000095583				0.65	0.01	0.05	48	30	35	102	61	33	48	31	41	195	110	61	6.48	14.37
ENSMUSG00000074342	433638	I830077J02Rik	RIKEN cDNA I830077J02 gene	0.65	0.02	0.07	9	9	15	16	17	29	9	9	17	31	31	53	0.62	1.47
ENSMUSG00000020676	20292	Ccl11	chemokine (C-C motif) ligand 11	0.65	0	0	244	162	153	322	312	260	244	170	177	617	561	473	10.37	20.9	04060;04062;05310	Cytokine-cytokine receptor interaction - Mus musculus (mouse);Chemokine signaling pathway - Mus musculus (mouse);Asthma - Mus musculus (mouse)
ENSMUSG00000038239	15464	Hrc	histidine rich calcium binding protein	0.65	0.03	0.1	7	9	6	16	14	12	7	9	7	30	26	22	0.18	0.44
ENSMUSG00000030579	22177	Tyrobp	TYRO protein tyrosine kinase binding protein	0.65	0	0	67	51	63	107	92	96	67	54	73	206	166	174	6.5	13.26	04380;04650	Osteoclast differentiation - Mus musculus (mouse);Natural killer cell mediated cytotoxicity - Mus musculus (mouse)
ENSMUSG00000017737	17395	Mmp9	matrix metallopeptidase 9	0.65	0	0.01	39	41	23	53	58	63	39	43	27	102	104	114	0.65	1.38	04670;05200;05219	Leukocyte transendothelial migration - Mus musculus (mouse);Pathways in cancer - Mus musculus (mouse);Bladder cancer - Mus musculus (mouse)
ENSMUSG00000020211	20222	Sf3a2	splicing factor 3a, subunit 2	0.65	0	0	63	70	92	138	115	113	63	73	107	264	207	205	2.07	4.19	3040	Spliceosome - Mus musculus (mouse)
ENSMUSG00000005397	18073	Nid1	nidogen 1	0.65	0	0	1140	1058	1035	1828	1804	1472	1141	1111	1199	3504	3244	2682	10.8	21.37
ENSMUSG00000097462	330385	9530026P05Rik	RIKEN cDNA 9530026P05 gene	0.65	0	0.01	34	34	41	61	61	57	34	36	47	117	110	104	0.74	1.53
ENSMUSG00000053646	235611	Plxnb1	plexin B1	0.65	0	0.01	33	43	39	71	62	58	33	45	45	137	112	105	0.27	0.56	4360	Axon guidance - Mus musculus (mouse)
ENSMUSG00000007207	20907	Stx1a	syntaxin 1A (brain)	0.65	0.03	0.08	11	9	10	18	17	22	11	9	12	34	30	40	0.28	0.66	4130	SNARE interactions in vesicular transport - Mus musculus (mouse)
ENSMUSG00000030084	18844	Plxna1	plexin A1	0.65	0	0	205	212	252	387	345	332	205	223	292	742	620	604	1.5	2.98	4360	Axon guidance - Mus musculus (mouse)
ENSMUSG00000020758	192897	Itgb4	integrin beta 4	0.65	0	0	482	465	489	752	750	768	483	488	566	1442	1348	1399	4.68	9.23	04510;04512;04810;05410;05412;05414	Focal adhesion - Mus musculus (mouse);ECM-receptor interaction - Mus musculus (mouse);Regulation of actin cytoskeleton - Mus musculus (mouse);Hypertrophic cardiomyopathy (HCM) - Mus musculus (mouse);Arrhythmogenic right ventricular cardiomyopathy (ARVC) - Mus musculus (mouse);Dilated cardiomyopathy - Mus musculus (mouse)
ENSMUSG00000000318	17312	Clec10a	C-type lectin domain family 10, member A	0.65	0.01	0.02	26	17	19	34	42	31	26	18	22	66	75	56	0.54	1.16
ENSMUSG00000044562	69903	Rasip1	Ras interacting protein 1	0.65	0.01	0.03	22	21	23	39	32	42	22	22	27	75	58	77	0.42	0.9
ENSMUSG00000097147				0.65	0.02	0.06	14	10	15	23	21	24	14	10	17	45	37	44	0.31	0.69
ENSMUSG00000036565	78339	Ttyh3	tweety family member 3	0.65	0	0	171	197	235	329	336	298	171	207	272	631	605	542	2.63	5.23
ENSMUSG00000026580	20344	Selp	selectin, platelet	0.64	0.01	0.02	31	14	13	33	33	36	31	15	15	64	59	65	0.34	0.75	04514;05144;05150	Cell adhesion molecules (CAMs) - Mus musculus (mouse);Malaria - Mus musculus (mouse);Staphylococcus aureus infection - Mus musculus (mouse)
ENSMUSG00000097141				0.64	0.02	0.06	17	19	12	26	36	24	17	20	14	50	64	43	0.49	1.08
ENSMUSG00000076618				0.64	0.04	0.11	16	7	9	20	14	29	16	7	11	38	25	52	11.95	29.1
ENSMUSG00000078606	100042856	Gm4070	predicted gene 4070	0.64	0	0.01	31	45	26	49	55	65	31	47	30	94	99	118	0.23	0.47
ENSMUSG00000048240	14708	Gng7	guanine nucleotide binding protein (G protein), gamma 7	0.64	0.04	0.11	8	10	10	13	28	12	8	10	12	25	50	22	0.16	0.39	4062	Chemokine signaling pathway - Mus musculus (mouse)
ENSMUSG00000016262	214791	Sertad4	SERTA domain containing 4	0.64	0.01	0.03	25	25	35	57	47	38	25	26	40	109	85	69	0.5	1.06
ENSMUSG00000048285	319710	Frmd6	FERM domain containing 6	0.64	0	0	269	289	351	530	502	415	269	303	407	1015	902	756	3.96	7.86
ENSMUSG00000040061	18796	Plcb2	phospholipase C, beta 2	0.64	0	0	91	55	66	114	121	109	91	58	76	219	218	198	0.83	1.69	00562;01100;04020;04062;04070;04270;04310;04540;04720;04730;04742;04912;04916;04970;04971;04972;04973;05010;05016;05142;05143;05146	Inositol phosphate metabolism - Mus musculus (mouse);Metabolic pathways - Mus musculus (mouse);Calcium signaling pathway - Mus musculus (mouse);Chemokine signaling pathway - Mus musculus (mouse);Phosphatidylinositol signaling system - Mus musculus (mouse);Vascular smooth muscle contraction - Mus musculus (mouse);Wnt signaling pathway - Mus musculus (mouse);Gap junction - Mus musculus (mouse);Long…
ENSMUSG00000076550				0.64	0.04	0.12	17	8	27	107	21	21	17	8	31	206	38	38	3.67	13.67
ENSMUSG00000010342	83560	Tex14	testis expressed gene 14	0.64	0.04	0.1	6	10	7	17	14	14	6	10	8	32	25	25	0.1	0.24
ENSMUSG00000009281	71660	Rarres2	retinoic acid receptor responder (tazarotene induced) 2	0.64	0	0	498	435	397	738	848	531	499	457	460	1415	1525	967	37.89	75.6
ENSMUSG00000052336	13051	Cx3cr1	chemokine (C-X3-C motif) receptor 1	0.64	0	0	126	101	107	167	196	170	126	106	124	320	353	309	1.81	3.6	04060;04062	Cytokine-cytokine receptor interaction - Mus musculus (mouse);Chemokine signaling pathway - Mus musculus (mouse)
ENSMUSG00000006403	240913	Adamts4	a disintegrin-like and metallopeptidase (reprolysin type) with thrombospondin type 1 motif, 4	0.64	0.01	0.02	53	25	45	67	57	81	53	26	52	129	103	147	0.56	1.18
ENSMUSG00000039004	12161	Bmp6	bone morphogenetic protein 6	0.64	0.01	0.03	28	29	30	62	43	41	28	30	35	119	77	74	0.73	1.54	04340;04350	Hedgehog signaling pathway - Mus musculus (mouse);TGF-beta signaling pathway - Mus musculus (mouse)
ENSMUSG00000041164	52915	Zmiz2	zinc finger, MIZ-type containing 2	0.64	0	0	255	278	280	434	419	428	255	292	324	832	754	779	3.81	7.49
ENSMUSG00000004044	19285	Ptrf	polymerase I and transcript release factor	0.64	0	0	568	569	590	1025	1060	666	569	598	683	1965	1906	1213	10.01	19.97
ENSMUSG00000040260	76441	Daam2	dishevelled associated activator of morphogenesis 2	0.64	0	0	189	168	174	305	297	240	189	176	202	584	534	437	1.77	3.52	4310	Wnt signaling pathway - Mus musculus (mouse)
ENSMUSG00000003573	26558	Homer3	homer scaffolding protein 3	0.64	0.01	0.03	22	17	20	30	35	35	22	18	23	57	63	64	0.46	0.96
ENSMUSG00000007880	93760	Arid1a	AT rich interactive domain 1A (SWI-like)	0.64	0	0	827	958	1027	1542	1454	1436	828	1006	1190	2956	2614	2615	6.97	13.69
ENSMUSG00000036995	230837	Asap3	ArfGAP with SH3 domain, ankyrin repeat and PH domain 3	0.64	0	0.01	41	30	34	66	52	53	41	31	39	126	94	97	0.5	1.03	04144;04666	Endocytosis - Mus musculus (mouse);Fc gamma R-mediated phagocytosis - Mus musculus (mouse)
ENSMUSG00000055980	16367	Irs1	insulin receptor substrate 1	0.64	0	0	86	82	79	137	128	126	86	86	91	263	231	229	0.54	1.08	04722;04910;04920;04930;04960	Neurotrophin signaling pathway - Mus musculus (mouse);Insulin signaling pathway - Mus musculus (mouse);Adipocytokine signaling pathway - Mus musculus (mouse);Type II diabetes mellitus - Mus musculus (mouse);Aldosterone-regulated sodium reabsorption - Mus musculus (mouse)
ENSMUSG00000090942	240328	F830016B08Rik	RIKEN cDNA F830016B08 gene	0.64	0.01	0.02	28	33	33	42	49	72	28	35	38	80	89	131	0.58	1.24
ENSMUSG00000070808	243842	Gltscr1	glioma tumor suppressor candidate region gene 1	0.64	0	0.01	55	34	50	91	65	72	55	36	58	174	116	131	0.53	1.08
ENSMUSG00000078161	209601	Erich3	glutamate rich 3	0.64	0.04	0.11	4	4	3	5	9	15	4	4	4	9	16	28	0.04	0.13
ENSMUSG00000027399	16175	Il1a	interleukin 1 alpha	0.64	0.02	0.07	7	7	9	21	12	15	7	7	10	41	22	28	0.23	0.63	04010;04060;04210;04380;04640;04940;05020;05140;05323;05332	MAPK signaling pathway - Mus musculus (mouse);Cytokine-cytokine receptor interaction - Mus musculus (mouse);Apoptosis - Mus musculus (mouse);Osteoclast differentiation - Mus musculus (mouse);Hematopoietic cell lineage - Mus musculus (mouse);Type I diabetes mellitus - Mus musculus (mouse);Prion diseases - Mus musculus (mouse);Leishmaniasis - Mus musculus (mouse);Rheumatoid arthritis - Mus musculus…
ENSMUSG00000042254	214425	Cilp	cartilage intermediate layer protein, nucleotide pyrophosphohydrolase	0.64	0	0	133	121	142	230	234	168	133	127	164	440	421	306	1.93	3.85
ENSMUSG00000046470	20672	Sox18	SRY (sex determining region Y)-box 18	0.64	0.04	0.11	5	8	8	12	18	11	5	8	9	23	32	20	0.26	0.63
ENSMUSG00000039683	330222	Sdk1	sidekick cell adhesion molecule 1	0.64	0	0	88	107	91	170	173	114	88	112	105	325	312	208	0.56	1.12
ENSMUSG00000031706	19724	Rfx1	regulatory factor X, 1 (influences HLA class II expression)	0.64	0	0	65	58	51	90	93	97	65	61	59	173	168	176	0.84	1.69
ENSMUSG00000048154	381022	Kmt2d	lysine (K)-specific methyltransferase 2D	0.64	0	0	820	976	1108	1616	1478	1479	821	1025	1284	3097	2658	2694	2.98	5.84
ENSMUSG00000042308	233904	Setd1a	SET domain containing 1A	0.64	0	0.01	44	50	47	85	67	81	44	52	55	162	120	147	0.44	0.91	310	Lysine degradation - Mus musculus (mouse)
ENSMUSG00000075592	277154	Nynrin	NYN domain and retroviral integrase containing	0.64	0	0	57	72	71	123	116	83	57	76	82	235	209	152	0.55	1.1
ENSMUSG00000041801	27280	Phlda3	pleckstrin homology like domain, family A, member 3	0.64	0.01	0.04	20	25	22	43	40	29	20	26	25	83	72	53	0.94	1.99
ENSMUSG00000038319	16511	Kcnh2	potassium voltage-gated channel, subfamily H (eag-related), member 2	0.64	0.01	0.02	28	33	30	54	61	37	28	35	35	104	110	68	0.44	0.92
ENSMUSG00000026829	227671	Gbgt1	globoside alpha-1,3-N-acetylgalactosaminyltransferase 1	0.64	0.01	0.04	31	26	22	48	49	35	31	27	25	92	89	63	1.18	2.5	00603;01100	Glycosphingolipid biosynthesis - globo series - Mus musculus (mouse);Metabolic pathways - Mus musculus (mouse)
ENSMUSG00000087593				0.64	0.05	0.12	3	10	8	14	13	14	3	10	9	27	24	26	1.03	2.62
ENSMUSG00000038886	140481	Man2a2	mannosidase 2, alpha 2	0.64	0	0	348	320	356	556	556	492	348	336	412	1066	1000	896	3.16	6.19	00510;01100	N-Glycan biosynthesis - Mus musculus (mouse);Metabolic pathways - Mus musculus (mouse)
ENSMUSG00000020044	21859	Timp3	tissue inhibitor of metalloproteinase 3	0.64	0	0	573	506	493	914	865	691	574	531	571	1751	1555	1258	6.72	13.25
ENSMUSG00000010492	100271841	Uckl1os	uridine-cytidine kinase 1-like 1, opposite strand	0.64	0.02	0.05	26	17	12	38	26	33	26	18	14	72	46	60	0.55	1.21
ENSMUSG00000056592	210104	Zfp658	zinc finger protein 658	0.64	0	0.01	50	37	45	85	74	57	50	39	52	162	133	104	0.76	1.57
ENSMUSG00000033777	279572	Tlr13	toll-like receptor 13	0.64	0	0	62	68	44	83	121	79	62	71	51	159	217	144	0.86	1.75
ENSMUSG00000069911	574403	Fam196b	family with sequence similarity 196, member B	0.64	0	0	46	40	48	73	79	66	46	42	56	140	142	120	0.51	1.02
ENSMUSG00000024235	26410	Map3k8	mitogen-activated protein kinase kinase kinase 8	0.63	0	0	45	51	53	83	86	73	45	54	61	160	155	133	1.2	2.45	04010;04620;04660	MAPK signaling pathway - Mus musculus (mouse);Toll-like receptor signaling pathway - Mus musculus (mouse);T cell receptor signaling pathway - Mus musculus (mouse)
ENSMUSG00000011171	22355	Vipr2	vasoactive intestinal peptide receptor 2	0.63	0.01	0.02	38	35	35	53	67	60	38	37	40	101	121	109	0.64	1.34	4080	Neuroactive ligand-receptor interaction - Mus musculus (mouse)
ENSMUSG00000079499	76220	6530402F18Rik	RIKEN cDNA 6530402F18 gene	0.63	0.01	0.02	29	20	33	52	45	41	29	21	38	99	81	74	0.39	0.81
ENSMUSG00000006313	109637	Upk1a	uroplakin 1A	0.63	0.03	0.08	15	7	18	26	21	26	15	7	21	50	37	47	0.62	1.4
ENSMUSG00000036862	233651	Dchs1	dachsous 1 (Drosophila)	0.63	0	0	124	113	142	234	215	157	124	119	165	448	386	286	0.71	1.43
ENSMUSG00000016494	12490	Cd34	CD34 antigen	0.63	0	0	348	336	288	584	579	377	348	353	334	1119	1042	687	7.48	14.9	04514;04640	Cell adhesion molecules (CAMs) - Mus musculus (mouse);Hematopoietic cell lineage - Mus musculus (mouse)
ENSMUSG00000028926	18647	Cdk14	cyclin-dependent kinase 14	0.63	0	0	105	115	111	198	175	152	105	121	129	380	315	277	1.3	2.59
ENSMUSG00000066361	16625	Serpina3c	serine (or cysteine) peptidase inhibitor, clade A, member 3C	0.63	0.04	0.12	7	5	3	9	13	8	7	5	3	17	24	15	0.13	0.35
ENSMUSG00000097300				0.63	0.01	0.03	26	22	31	46	39	48	26	23	36	89	71	87	0.49	1.03
ENSMUSG00000028952	100090	Zbtb48	zinc finger and BTB domain containing 48	0.63	0.02	0.05	17	16	18	33	28	28	17	17	21	64	50	51	0.38	0.83
ENSMUSG00000029765	243743	Plxna4	plexin A4	0.63	0	0	119	107	107	195	195	139	119	112	124	374	351	254	0.6	1.2	4360	Axon guidance - Mus musculus (mouse)
ENSMUSG00000030782	21804	Tgfb1i1	transforming growth factor beta 1 induced transcript 1	0.63	0	0	190	174	151	289	320	209	190	183	175	554	575	381	3.43	6.84
ENSMUSG00000063382	80288	Bcl9l	B cell CLL/lymphoma 9-like	0.63	0	0	109	118	174	232	206	203	109	124	202	445	370	369	1.54	3.06
ENSMUSG00000004105	26360	Angptl2	angiopoietin-like 2	0.63	0	0	210	179	184	319	338	249	210	188	213	612	607	453	3.25	6.44
ENSMUSG00000035283	11554	Adrb1	adrenergic receptor, beta 1	0.63	0.05	0.12	6	9	9	24	12	10	6	9	11	46	22	19	0.2	0.48	04020;04080;04144;04540;04970;05414	Calcium signaling pathway - Mus musculus (mouse);Neuroactive ligand-receptor interaction - Mus musculus (mouse);Endocytosis - Mus musculus (mouse);Gap junction - Mus musculus (mouse);Salivary secretion - Mus musculus (mouse);Dilated cardiomyopathy - Mus musculus (mouse)
ENSMUSG00000034462	18764	Pkd2	polycystic kidney disease 2	0.63	0	0	465	360	400	678	697	546	466	378	464	1299	1254	994	4.74	9.31
ENSMUSG00000024855	107975	Pacs1	phosphofurin acidic cluster sorting protein 1	0.63	0	0	112	100	98	181	161	149	112	105	113	347	289	271	1.44	2.86
ENSMUSG00000029810	65963	Tmem176b	transmembrane protein 176B	0.63	0	0	832	751	719	1277	1316	1006	833	789	833	2448	2367	1832	27.82	54.52
ENSMUSG00000081769	622459	Gm12216	predicted gene 12216	0.63	0.05	0.12	7	6	4	14	8	13	7	6	5	27	14	24	0.3	0.77
ENSMUSG00000029061	26561	Mmp23	matrix metallopeptidase 23	0.63	0	0.01	42	66	40	100	78	62	42	69	46	191	141	113	2.07	4.26
ENSMUSG00000037358	75905	4930578C19Rik	RIKEN cDNA 4930578C19 gene	0.63	0.05	0.13	11	4	2	16	9	10	11	4	2	30	17	19	0.09	0.26
ENSMUSG00000051343	52055	Rab11fip5	RAB11 family interacting protein 5 (class I)	0.63	0	0.02	48	44	44	73	95	56	48	46	51	140	171	102	0.67	1.38	4144	Endocytosis - Mus musculus (mouse)
ENSMUSG00000068115	78177	Ninl	ninein-like	0.63	0.01	0.02	35	32	28	48	65	43	35	34	32	92	117	79	0.38	0.77
ENSMUSG00000046841	216197	Ckap4	cytoskeleton-associated protein 4	0.63	0	0	177	182	181	305	270	272	177	191	210	584	485	496	3.75	7.35	4141	Protein processing in endoplasmic reticulum - Mus musculus (mouse)
ENSMUSG00000074796	269356	Slc4a11	solute carrier family 4, sodium bicarbonate transporter-like, member 11	0.63	0.04	0.12	7	5	5	11	10	14	7	5	6	21	18	25	0.11	0.27
ENSMUSG00000032855	18763	Pkd1	polycystic kidney disease 1 homolog	0.63	0	0	511	445	495	870	735	664	512	467	574	1667	1321	1210	2.07	4.06
ENSMUSG00000046805	17476	Mpeg1	macrophage expressed gene 1	0.63	0	0	754	651	623	1077	1154	950	755	684	722	2065	2076	1730	9.44	18.54
ENSMUSG00000079343	317677	C1s2	complement component 1, s subcomponent 2	0.63	0	0	67	70	56	109	117	84	67	74	65	209	210	153	1.47	2.94	04610;05150;05322	Complement and coagulation cascades - Mus musculus (mouse);Staphylococcus aureus infection - Mus musculus (mouse);Systemic lupus erythematosus - Mus musculus (mouse)
ENSMUSG00000079563	57757	Pglyrp2	peptidoglycan recognition protein 2	0.63	0.04	0.12	5	12	12	21	19	18	5	13	14	40	35	32	0.29	0.71
ENSMUSG00000039787	99151	Cercam	cerebral endothelial cell adhesion molecule	0.63	0.01	0.03	46	38	26	75	62	44	46	40	30	144	112	81	0.81	1.7
ENSMUSG00000029819	109648	Npy	neuropeptide Y	0.63	0.04	0.11	13	8	9	21	16	16	13	8	10	40	28	30	1.04	2.37	4920	Adipocytokine signaling pathway - Mus musculus (mouse)
ENSMUSG00000030397	232944	Mark4	MAP/microtubule affinity regulating kinase 4	0.63	0	0	76	90	91	142	130	133	76	94	105	272	234	242	2.3	4.53
ENSMUSG00000000125	22415	Wnt3	wingless-type MMTV integration site family, member 3	0.63	0.05	0.13	4	7	8	15	13	9	4	7	9	28	23	17	0.12	0.3	04310;04340;04916;05200;05217	Wnt signaling pathway - Mus musculus (mouse);Hedgehog signaling pathway - Mus musculus (mouse);Melanogenesis - Mus musculus (mouse);Pathways in cancer - Mus musculus (mouse);Basal cell carcinoma - Mus musculus (mouse)
ENSMUSG00000074892	93961	B3galt5	UDP-Gal:betaGlcNAc beta 1,3-galactosyltransferase, polypeptide 5	0.63	0	0	505	464	473	589	737	978	506	487	548	1128	1326	1781	5.52	10.94	00601;00603;01100	Glycosphingolipid biosynthesis - lacto and neolacto series - Mus musculus (mouse);Glycosphingolipid biosynthesis - globo series - Mus musculus (mouse);Metabolic pathways - Mus musculus (mouse)
ENSMUSG00000002625	54194	Akap8l	A kinase (PRKA) anchor protein 8-like	0.63	0	0	139	113	191	258	215	230	139	119	221	495	386	419	4.34	8.58
ENSMUSG00000018678	78912	Sp2	Sp2 transcription factor	0.62	0	0	43	72	49	78	95	93	43	76	57	149	170	169	1.09	2.18
ENSMUSG00000071176	234094	Arhgef10	Rho guanine nucleotide exchange factor (GEF) 10	0.62	0	0	94	104	104	168	172	140	94	109	121	322	309	255	1.11	2.2
ENSMUSG00000079138				0.62	0.05	0.14	3	5	4	10	6	12	3	5	5	20	10	21	0.23	0.67
ENSMUSG00000025854	80752	Fam20c	family with sequence similarity 20, member C	0.62	0.01	0.04	31	29	22	53	47	36	31	30	25	101	85	66	0.46	0.96
ENSMUSG00000040690	107581	Col16a1	collagen, type XVI, alpha 1	0.62	0	0	156	144	123	262	232	175	156	151	143	503	418	319	1.64	3.27
ENSMUSG00000033987	69926	Dnah17	dynein, axonemal, heavy chain 17	0.62	0.04	0.11	4	6	4	14	8	9	4	6	5	27	14	17	0.02	0.05
ENSMUSG00000072612				0.62	0.04	0.11	15	5	9	24	13	16	15	5	10	46	23	29	0.46	1.09
ENSMUSG00000029636	245880	Wasf3	WAS protein family, member 3	0.62	0.01	0.03	39	33	31	57	69	43	39	35	36	110	124	78	0.52	1.07	04520;04666	Adherens junction - Mus musculus (mouse);Fc gamma R-mediated phagocytosis - Mus musculus (mouse)
ENSMUSG00000013076	75723	Amotl1	angiomotin-like 1	0.62	0	0	563	537	502	871	946	680	564	564	582	1669	1701	1238	3.61	7.05	4530	Tight junction - Mus musculus (mouse)
ENSMUSG00000036526	108723	Card11	caspase recruitment domain family, member 11	0.62	0	0	109	113	132	184	196	178	109	119	153	352	352	325	1.75	3.42	04660;04662	T cell receptor signaling pathway - Mus musculus (mouse);B cell receptor signaling pathway - Mus musculus (mouse)
ENSMUSG00000087326				0.62	0.05	0.12	11	7	9	25	17	9	11	7	11	47	31	17	0.18	0.42
ENSMUSG00000024621	12978	Csf1r	colony stimulating factor 1 receptor	0.62	0	0	572	399	418	691	787	689	573	419	484	1324	1415	1255	5.95	11.62	04060;04144;04380;04640;05200	Cytokine-cytokine receptor interaction - Mus musculus (mouse);Endocytosis - Mus musculus (mouse);Osteoclast differentiation - Mus musculus (mouse);Hematopoietic cell lineage - Mus musculus (mouse);Pathways in cancer - Mus musculus (mouse)
ENSMUSG00000028978	18127	Nos3	nitric oxide synthase 3, endothelial cell	0.62	0.03	0.09	8	13	12	25	17	18	8	14	14	48	31	33	0.16	0.37	00330;01100;04020;04370	Arginine and proline metabolism - Mus musculus (mouse);Metabolic pathways - Mus musculus (mouse);Calcium signaling pathway - Mus musculus (mouse);VEGF signaling pathway - Mus musculus (mouse)
ENSMUSG00000047497	239337	Adamts12	a disintegrin-like and metallopeptidase (reprolysin type) with thrombospondin type 1 motif, 12	0.62	0	0	72	62	60	99	105	104	72	65	70	190	188	189	0.63	1.24
ENSMUSG00000037185	74127	Krt80	keratin 80	0.62	0.05	0.13	6	4	5	16	7	9	6	4	6	31	13	17	0.17	0.47
ENSMUSG00000043122	319942	A530016L24Rik	RIKEN cDNA A530016L24 gene	0.62	0.06	0.14	6	10	2	16	11	9	6	10	2	30	19	16	0.13	0.34
ENSMUSG00000039542	17967	Ncam1	neural cell adhesion molecule 1	0.62	0	0	216	175	185	318	307	276	216	184	214	609	552	502	3.2	6.28	04514;05020	Cell adhesion molecules (CAMs) - Mus musculus (mouse);Prion diseases - Mus musculus (mouse)
ENSMUSG00000068220	16852	Lgals1	lectin, galactose binding, soluble 1	0.62	0	0	721	738	590	1291	1076	831	722	775	683	2475	1935	1513	51.62	101.59
ENSMUSG00000052928	269037	Ctif	CBP80/20-dependent translation initiation factor	0.62	0	0	53	82	79	106	120	113	53	86	91	203	216	206	0.7	1.38
ENSMUSG00000030651	11872	Art2b	ADP-ribosyltransferase 2b	0.62	0.01	0.05	17	20	20	30	29	38	17	21	23	57	53	69	1.32	2.81
ENSMUSG00000092392				0.62	0.01	0.03	22	29	19	37	43	36	22	30	22	71	78	65	0.74	1.55
ENSMUSG00000010307	67893	Tmem86a	transmembrane protein 86A	0.62	0.03	0.09	10	10	11	19	23	14	10	10	13	36	42	26	0.35	0.8
ENSMUSG00000021253	21809	Tgfb3	transforming growth factor, beta 3	0.62	0	0	83	84	84	128	165	104	83	88	97	246	296	190	1.5	2.96	04010;04060;04110;04144;04350;05140;05142;05144;05145;05146;05200;05210;05211;05212;05220;05323;05410;05414	MAPK signaling pathway - Mus musculus (mouse);Cytokine-cytokine receptor interaction - Mus musculus (mouse);Cell cycle - Mus musculus (mouse);Endocytosis - Mus musculus (mouse);TGF-beta signaling pathway - Mus musculus (mouse);Leishmaniasis - Mus musculus (mouse);Chagas disease (American trypanosomiasis) - Mus musculus (mouse);Malaria - Mus musculus (mouse);Toxoplasmosis - Mus musculus (mouse);Am…
ENSMUSG00000087312				0.62	0.05	0.13	0	7	7	11	9	10	0	7	8	21	17	18	0.39	1.07
ENSMUSG00000093838				0.62	0	0.02	36	28	43	48	53	74	36	29	50	92	95	135	6.19	12.56
ENSMUSG00000044092	319772	C130050O18Rik	RIKEN cDNA C130050O18 gene	0.62	0.04	0.11	6	10	9	13	14	22	6	10	11	25	25	40	0.17	0.41
ENSMUSG00000050288	57265	Fzd2	frizzled class receptor 2	0.62	0.01	0.04	36	34	29	49	73	40	36	36	34	94	132	73	0.55	1.13	04310;04916;05200;05217	Wnt signaling pathway - Mus musculus (mouse);Melanogenesis - Mus musculus (mouse);Pathways in cancer - Mus musculus (mouse);Basal cell carcinoma - Mus musculus (mouse)
ENSMUSG00000027004	20378	Frzb	frizzled-related protein	0.62	0.01	0.04	13	21	28	38	39	30	13	22	32	72	70	54	0.4	0.85
ENSMUSG00000020100	71279	Slc29a3	solute carrier family 29 (nucleoside transporters), member 3	0.62	0	0	93	104	101	154	165	151	93	109	117	296	296	275	1.15	2.26
ENSMUSG00000006356	68337	Crip2	cysteine rich protein 2	0.62	0	0.01	58	46	60	94	102	67	58	48	70	180	183	122	2.31	4.62
ENSMUSG00000034898	70598	Filip1	filamin A interacting protein 1	0.62	0	0	281	284	283	407	507	401	281	298	328	781	911	730	3.69	7.14
ENSMUSG00000035557	16667	Krt17	keratin 17	0.62	0.01	0.05	67	37	40	100	87	48	67	39	46	192	157	88	1.86	3.87
ENSMUSG00000090399				0.62	0.01	0.04	28	18	39	50	48	43	28	19	45	95	87	78	1.05	2.16
ENSMUSG00000024807	74126	Syvn1	synovial apoptosis inhibitor 1, synoviolin	0.62	0	0	110	130	119	186	163	216	110	137	138	357	293	394	1.78	3.5	04120;04141	Ubiquitin mediated proteolysis - Mus musculus (mouse);Protein processing in endoplasmic reticulum - Mus musculus (mouse)
ENSMUSG00000073755	230757	5730409E04Rik	RIKEN cDNA 5730409E04Rik gene	0.62	0	0.01	40	52	36	83	72	52	40	55	42	159	129	94	0.9	1.82
ENSMUSG00000094102				0.61	0.02	0.06	42	46	39	81	42	93	42	48	45	155	75	170	7.28	15.6
ENSMUSG00000015968	12289	Cacna1d	calcium channel, voltage-dependent, L type, alpha 1D subunit	0.61	0	0	117	103	101	197	153	153	117	108	117	378	276	278	0.71	1.41	04010;04020;04260;04270;04912;04930;04973;05010;05410;05412;05414	MAPK signaling pathway - Mus musculus (mouse);Calcium signaling pathway - Mus musculus (mouse);Cardiac muscle contraction - Mus musculus (mouse);Vascular smooth muscle contraction - Mus musculus (mouse);GnRH signaling pathway - Mus musculus (mouse);Type II diabetes mellitus - Mus musculus (mouse);Carbohydrate digestion and absorption - Mus musculus (mouse);Alzheimer's disease - Mus musculus (mous…
ENSMUSG00000017652	21939	Cd40	CD40 antigen	0.61	0	0	40	44	42	66	72	64	40	46	49	126	129	117	0.85	1.7	04060;04514;04620;04672;05144;05145;05310;05320;05322;05330;05340;05416	Cytokine-cytokine receptor interaction - Mus musculus (mouse);Cell adhesion molecules (CAMs) - Mus musculus (mouse);Toll-like receptor signaling pathway - Mus musculus (mouse);Intestinal immune network for IgA production - Mus musculus (mouse);Malaria - Mus musculus (mouse);Toxoplasmosis - Mus musculus (mouse);Asthma - Mus musculus (mouse);Autoimmune thyroid disease - Mus musculus (mouse);Systemi…
ENSMUSG00000084974				0.61	0.05	0.13	5	5	6	15	11	8	5	5	7	28	20	14	0.15	0.4
ENSMUSG00000039452	382083	Snx22	sorting nexin 22	0.61	0.04	0.12	9	8	9	19	16	11	9	8	10	37	28	20	0.2	0.46
ENSMUSG00000046402	19659	Rbp1	retinol binding protein 1, cellular	0.61	0.01	0.03	30	25	27	46	54	36	30	26	31	88	98	65	0.63	1.31
ENSMUSG00000039959	215114	Hip1	huntingtin interacting protein 1	0.61	0	0	183	187	176	312	300	235	183	196	204	598	539	428	1.4	2.73	5016	Huntington's disease - Mus musculus (mouse)
ENSMUSG00000049871	268857	Nlrc3	NLR family, CARD domain containing 3	0.61	0.01	0.05	16	30	23	42	34	41	16	32	27	81	61	75	0.26	0.55
ENSMUSG00000030786	16409	Itgam	integrin alpha M	0.61	0	0	150	131	129	239	190	211	150	138	150	459	341	384	1.73	3.38	04145;04514;04640;04670;04810;05140;05146;05150	Phagosome - Mus musculus (mouse);Cell adhesion molecules (CAMs) - Mus musculus (mouse);Hematopoietic cell lineage - Mus musculus (mouse);Leukocyte transendothelial migration - Mus musculus (mouse);Regulation of actin cytoskeleton - Mus musculus (mouse);Leishmaniasis - Mus musculus (mouse);Amoebiasis - Mus musculus (mouse);Staphylococcus aureus infection - Mus musculus (mouse)
ENSMUSG00000022883	19876	Robo1	roundabout guidance receptor 1	0.61	0	0	166	149	127	245	230	211	166	156	147	470	414	385	1.18	2.3	4360	Axon guidance - Mus musculus (mouse)
ENSMUSG00000094087				0.61	0.06	0.15	1	3	1	6	4	7	1	3	1	11	7	12	0.27	1.17
ENSMUSG00000058908	18780	Pla2g2a	phospholipase A2, group IIA (platelets, synovial fluid)	0.61	0.01	0.04	295	409	360	700	439	634	295	430	417	1342	790	1155	27.36	57.18	00564;00565;00590;00591;00592;01100;04010;04270;04370;04664;04730;04912;04972;04975;05145	Glycerophospholipid metabolism - Mus musculus (mouse);Ether lipid metabolism - Mus musculus (mouse);Arachidonic acid metabolism - Mus musculus (mouse);Linoleic acid metabolism - Mus musculus (mouse);alpha-Linolenic acid metabolism - Mus musculus (mouse);Metabolic pathways - Mus musculus (mouse);MAPK signaling pathway - Mus musculus (mouse);Vascular smooth muscle contraction - Mus musculus (mouse)…
ENSMUSG00000024042	17691	Sik1	salt inducible kinase 1	0.61	0	0	80	89	85	126	145	126	80	93	98	241	260	229	1.14	2.21
ENSMUSG00000037820	21817	Tgm2	transglutaminase 2, C polypeptide	0.61	0	0	878	816	961	1462	1322	1302	879	857	1113	2803	2377	2371	14.96	28.76	5016	Huntington's disease - Mus musculus (mouse)
ENSMUSG00000034652	217303	Cd300a	CD300A antigen	0.61	0	0.01	44	42	36	74	66	58	44	44	42	142	119	105	0.53	1.08
ENSMUSG00000022799	12549	Arhgap31	Rho GTPase activating protein 31	0.61	0	0	180	172	186	319	292	225	180	181	215	611	525	409	1.37	2.66
ENSMUSG00000056529	19204	Ptafr	platelet-activating factor receptor	0.61	0	0	78	71	66	114	119	105	78	75	76	219	214	192	1.19	2.35	04020;04080;05150	Calcium signaling pathway - Mus musculus (mouse);Neuroactive ligand-receptor interaction - Mus musculus (mouse);Staphylococcus aureus infection - Mus musculus (mouse)
ENSMUSG00000020627	208439	Klhl29	kelch-like 29	0.61	0.01	0.05	23	19	15	33	31	31	23	20	17	64	56	56	0.16	0.34
ENSMUSG00000044197	80290	Gpr146	G protein-coupled receptor 146	0.61	0	0	58	57	59	91	88	95	58	60	68	175	159	173	0.82	1.63
ENSMUSG00000006342	71733	Susd2	sushi domain containing 2	0.61	0	0	130	123	120	223	203	154	130	129	139	428	365	281	2.31	4.52
ENSMUSG00000025509	66853	Pnpla2	patatin-like phospholipase domain containing 2	0.61	0	0	440	400	437	547	713	709	441	420	506	1048	1282	1291	9.84	18.84
ENSMUSG00000041481				0.61	0	0	53	32	55	68	76	84	53	34	64	130	137	153	1.58	3.18
ENSMUSG00000021892	24056	Sh3bp5	SH3-domain binding protein 5 (BTK-associated)	0.61	0	0	97	113	102	170	187	133	97	119	118	326	337	242	2.35	4.62
ENSMUSG00000031574	20845	Star	steroidogenic acute regulatory protein	0.61	0.03	0.09	14	15	11	25	26	19	14	16	13	47	46	35	0.29	0.63
ENSMUSG00000005320	14186	Fgfr4	fibroblast growth factor receptor 4	0.61	0.02	0.07	21	31	19	46	36	40	21	33	22	88	65	72	0.43	0.93	04010;04144;04810	MAPK signaling pathway - Mus musculus (mouse);Endocytosis - Mus musculus (mouse);Regulation of actin cytoskeleton - Mus musculus (mouse)
ENSMUSG00000033965	20502	Slc16a2	solute carrier family 16 (monocarboxylic acid transporters), member 2	0.61	0.01	0.02	37	32	33	55	68	42	37	34	38	106	123	76	0.5	1.01
ENSMUSG00000021903	78754	Galnt15	UDP-N-acetyl-alpha-D-galactosamine:polypeptide N-acetylgalactosaminyltransferase 15	0.61	0.01	0.04	111	87	85	135	228	96	111	91	98	259	410	175	0.9	1.83	00512;01100	Mucin type O-Glycan biosynthesis - Mus musculus (mouse);Metabolic pathways - Mus musculus (mouse)
ENSMUSG00000004891	18008	Nes	nestin	0.61	0	0	113	86	94	154	172	132	113	90	109	295	309	241	0.96	1.89
ENSMUSG00000028849	245877	Map7d1	MAP7 domain containing 1	0.61	0	0	306	324	319	506	495	461	306	340	370	970	890	840	5.73	11.03
ENSMUSG00000022816	14314	Fstl1	follistatin-like 1	0.61	0	0	868	799	789	1454	1225	1103	869	839	914	2787	2203	2009	13.09	25.32
ENSMUSG00000017204	57911	Gsdma	gasdermin A	0.61	0.06	0.15	8	2	10	13	12	15	8	2	12	24	22	28	0.15	0.37
ENSMUSG00000038406	233208	Scaf1	SR-related CTD-associated factor 1	0.6	0	0	215	263	268	398	364	387	215	276	310	762	654	704	2.34	4.49
ENSMUSG00000042784	17829	Muc1	mucin 1, transmembrane	0.6	0.05	0.14	6	8	3	9	9	16	6	8	4	18	17	29	0.15	0.39
ENSMUSG00000004609	12489	Cd33	CD33 antigen	0.6	0	0.01	52	55	50	87	72	91	52	58	58	166	130	166	1.24	2.46	4640	Hematopoietic cell lineage - Mus musculus (mouse)
ENSMUSG00000092286				0.6	0.06	0.15	3	4	5	13	6	8	3	4	6	24	11	14	0.15	0.41
ENSMUSG00000028599	21938	Tnfrsf1b	tumor necrosis factor receptor superfamily, member 1b	0.6	0	0	271	248	285	438	375	425	271	260	330	840	675	775	4.26	8.21	04060;04920;05014	Cytokine-cytokine receptor interaction - Mus musculus (mouse);Adipocytokine signaling pathway - Mus musculus (mouse);Amyotrophic lateral sclerosis (ALS) - Mus musculus (mouse)
ENSMUSG00000037035	16324	Inhbb	inhibin beta-B	0.6	0.03	0.08	13	7	9	18	17	18	13	7	11	34	31	32	0.14	0.31	04060;04350	Cytokine-cytokine receptor interaction - Mus musculus (mouse);TGF-beta signaling pathway - Mus musculus (mouse)
ENSMUSG00000074497	319493	A430078G23Rik	RIKEN cDNA A430078G23 gene	0.6	0.01	0.02	40	38	28	52	64	55	40	40	33	100	115	101	0.72	1.46
ENSMUSG00000066952	231646	Myo1h	myosin 1H	0.6	0.06	0.14	4	8	4	17	9	7	4	8	5	32	16	13	0.07	0.18
ENSMUSG00000021217	243931	Tshz3	teashirt zinc finger family member 3	0.6	0	0	76	98	81	141	135	120	76	103	94	271	243	219	1.01	1.97
ENSMUSG00000085902				0.6	0.06	0.15	5	3	2	10	7	7	5	3	2	19	12	13	0.1	0.32
ENSMUSG00000040829	574428	Zmynd15	zinc finger, MYND-type containing 15	0.6	0.01	0.03	31	29	22	41	41	48	31	30	25	78	74	88	0.44	0.89
ENSMUSG00000040524	214812	Zfp609	zinc finger protein 609	0.6	0	0	192	216	256	357	349	318	192	227	297	685	627	580	1.74	3.33
ENSMUSG00000039646	246154	Vasn	vasorin	0.6	0	0.01	43	45	44	66	70	72	43	47	51	126	126	131	0.94	1.85
ENSMUSG00000056687	100036768	Gm11696	predicted gene 11696	0.6	0.03	0.09	17	15	9	26	22	23	17	16	10	49	40	41	0.3	0.64
ENSMUSG00000024013	26382	Fgd2	FYVE, RhoGEF and PH domain containing 2	0.6	0.01	0.02	48	30	42	76	59	59	48	32	49	146	107	107	0.87	1.76
ENSMUSG00000019539	52377	Rcn3	reticulocalbin 3, EF-hand calcium binding domain	0.6	0	0	213	197	154	304	316	253	213	207	178	582	568	461	7.76	15.09
ENSMUSG00000019467	52666	Arhgef25	Rho guanine nucleotide exchange factor (GEF) 25	0.6	0	0	159	130	122	227	228	177	159	136	141	436	410	322	3.65	7.08
ENSMUSG00000087384				0.6	0.04	0.12	7	11	9	14	16	20	7	12	10	27	28	37	0.27	0.62
ENSMUSG00000033033	72691	Calhm2	calcium homeostasis modulator 2	0.6	0	0.01	43	55	50	73	80	80	43	58	58	140	144	145	0.89	1.74
ENSMUSG00000097664				0.6	0.06	0.16	0	11	8	16	10	18	0	12	9	30	18	32	0.57	1.58
ENSMUSG00000026389	68428	Steap3	STEAP family member 3	0.6	0	0	75	90	98	137	148	125	75	95	113	262	266	228	1.03	2.01	4115	p53 signaling pathway - Mus musculus (mouse)
ENSMUSG00000016496	60533	Cd274	CD274 antigen	0.6	0	0	97	100	93	160	118	176	97	105	108	306	212	321	1.62	3.17	4514	Cell adhesion molecules (CAMs) - Mus musculus (mouse)
ENSMUSG00000086311				0.6	0.04	0.11	3	12	11	18	14	17	3	13	13	35	26	31	1.2	2.78
ENSMUSG00000058248	16510	Kcnh1	potassium voltage-gated channel, subfamily H (eag-related), member 1	0.6	0.06	0.15	4	3	3	12	5	8	4	3	4	23	9	14	0.03	0.09
ENSMUSG00000052142	320484	Rasal3	RAS protein activator like 3	0.6	0	0.01	49	44	52	67	90	73	49	46	60	128	162	133	0.76	1.5
ENSMUSG00000000290	16414	Itgb2	integrin beta 2	0.6	0	0	179	154	164	278	255	232	179	162	190	533	458	423	3.38	6.52	04145;04514;04650;04670;04810;05140;05144;05146;05150;05323;05416	Phagosome - Mus musculus (mouse);Cell adhesion molecules (CAMs) - Mus musculus (mouse);Natural killer cell mediated cytotoxicity - Mus musculus (mouse);Leukocyte transendothelial migration - Mus musculus (mouse);Regulation of actin cytoskeleton - Mus musculus (mouse);Leishmaniasis - Mus musculus (mouse);Malaria - Mus musculus (mouse);Amoebiasis - Mus musculus (mouse);Staphylococcus aureus infecti…
ENSMUSG00000051506	545030	Wdfy4	WD repeat and FYVE domain containing 4	0.6	0	0	685	534	585	1061	910	815	686	561	678	2033	1636	1484	3.63	7.04
ENSMUSG00000020325	83554	Fstl3	follistatin-like 3	0.6	0.06	0.15	6	6	10	20	12	10	6	6	12	38	21	18	0.23	0.54
ENSMUSG00000038112	244810	AW551984	expressed sequence AW551984	0.6	0.03	0.09	28	32	11	48	43	30	28	34	13	92	78	55	0.33	0.72
ENSMUSG00000031376	320707	Atp2b3	ATPase, Ca++ transporting, plasma membrane 3	0.6	0.05	0.14	7	8	8	16	15	10	7	8	9	31	27	19	0.1	0.23	04020;04970;04972	Calcium signaling pathway - Mus musculus (mouse);Salivary secretion - Mus musculus (mouse);Pancreatic secretion - Mus musculus (mouse)
ENSMUSG00000055485	320706	Soga1	suppressor of glucose, autophagy associated 1	0.6	0	0	124	125	128	239	186	156	124	131	148	458	335	285	0.97	1.88
ENSMUSG00000024002	57261	Brd4	bromodomain containing 4	0.6	0	0	450	507	619	855	783	786	451	532	717	1639	1408	1432	5.38	10.3
ENSMUSG00000027220	80976	Syt13	synaptotagmin XIII	0.6	0	0	83	70	81	149	121	96	83	73	94	285	218	174	1.26	2.47
ENSMUSG00000045374	192652	Wdr81	WD repeat domain 81	0.6	0	0	170	138	156	233	242	242	170	145	181	447	436	440	1.36	2.62
ENSMUSG00000003575	382056	Crtc1	CREB regulated transcription coactivator 1	0.6	0	0.01	45	35	45	72	63	63	45	37	52	138	113	114	0.25	0.49
ENSMUSG00000017400	217154	Stac2	SH3 and cysteine rich domain 2	0.6	0.05	0.13	6	10	5	14	12	15	6	11	6	27	22	27	0.14	0.34
ENSMUSG00000035385	20296	Ccl2	chemokine (C-C motif) ligand 2	0.6	0.04	0.12	3	3	9	14	9	10	3	3	10	27	16	18	0.27	0.76	4062	Chemokine signaling pathway - Mus musculus (mouse)
ENSMUSG00000040447	216892	Spns2	spinster homolog 2	0.6	0.01	0.04	24	45	27	60	53	42	24	47	31	115	95	77	0.6	1.21
ENSMUSG00000036853	171166	Mcoln3	mucolipin 3	0.6	0.06	0.15	4	8	6	13	13	9	4	8	7	24	24	17	0.12	0.3
ENSMUSG00000040987	243864	Mill2	MHC I like leukocyte 2	0.6	0.03	0.1	14	17	8	24	21	21	14	18	9	46	37	38	0.7	1.48
ENSMUSG00000005124	22402	Wisp1	WNT1 inducible signaling pathway protein 1	0.6	0	0.01	30	37	28	53	52	47	30	39	32	101	94	86	0.38	0.75
ENSMUSG00000024610	16149	Cd74	CD74 antigen (invariant polypeptide of major histocompatibility complex, class II antigen-associated)	0.6	0	0	3346	2791	2936	4779	5226	3892	3350	2931	3401	9160	9399	7088	129.92	249.09	4612	Antigen processing and presentation - Mus musculus (mouse)
ENSMUSG00000097330				0.6	0	0.02	29	35	33	58	51	46	29	37	38	112	91	83	0.55	1.09
ENSMUSG00000058755	18413	Osm	oncostatin M	0.6	0.06	0.16	1	1	2	4	4	7	1	1	2	7	8	12	0.03	0.16	04060;04630	Cytokine-cytokine receptor interaction - Mus musculus (mouse);Jak-STAT signaling pathway - Mus musculus (mouse)
ENSMUSG00000063455	330286	D630045J12Rik	RIKEN cDNA D630045J12 gene	0.6	0.01	0.03	25	32	26	54	36	43	25	34	30	103	65	79	0.15	0.31
ENSMUSG00000032109	270151	Nlrx1	NLR family member X1	0.59	0	0.01	50	55	53	98	74	79	50	58	61	187	133	143	0.87	1.72	4622	RIG-I-like receptor signaling pathway - Mus musculus (mouse)
ENSMUSG00000018740	71998	Slc25a35	solute carrier family 25, member 35	0.59	0	0	230	226	224	346	395	300	230	237	259	664	710	547	3.76	7.21
ENSMUSG00000090137	22186	Uba52	ubiquitin A-52 residue ribosomal protein fusion product 1	0.59	0	0	69	69	54	100	96	99	69	72	62	191	173	181	5.41	10.49	3010	Ribosome - Mus musculus (mouse)
ENSMUSG00000032194	235041	Kank2	KN motif and ankyrin repeat domains 2	0.59	0	0	404	345	400	604	682	474	404	362	464	1158	1226	864	4.79	9.17
ENSMUSG00000022203	13644	Efs	embryonal Fyn-associated substrate	0.59	0.02	0.07	20	19	16	28	38	26	20	20	19	54	68	47	0.31	0.65
ENSMUSG00000044177	278507	Wfikkn2	WAP, follistatin/kazal, immunoglobulin, kunitz and netrin domain containing 2	0.59	0.06	0.15	3	9	8	16	11	12	3	9	9	31	19	21	0.11	0.28
ENSMUSG00000038520	233204	Tbc1d17	TBC1 domain family, member 17	0.59	0	0	96	87	81	140	140	126	96	91	94	268	252	229	2.21	4.25
ENSMUSG00000076433	58251	BC100451	cDNA sequence BC100451	0.59	0.02	0.07	18	14	16	29	24	26	18	15	18	55	43	47	0.5	1.02
ENSMUSG00000041831	83672	Sytl3	synaptotagmin-like 3	0.59	0.03	0.08	16	11	15	32	22	18	16	12	17	62	39	33	0.38	0.82
ENSMUSG00000046169	108154	Adamts6	a disintegrin-like and metallopeptidase (reprolysin type) with thrombospondin type 1 motif, 6	0.59	0	0.01	39	38	36	70	54	55	39	40	42	134	97	100	0.47	0.94
ENSMUSG00000063160	18223	Numbl	numb-like	0.59	0	0.01	50	43	48	80	73	68	50	45	56	153	131	123	0.34	0.66	4330	Notch signaling pathway - Mus musculus (mouse)
ENSMUSG00000097906				0.59	0	0	100	118	136	183	178	190	100	124	157	350	320	346	7.52	14.56
ENSMUSG00000052688	226421	Rab7b	RAB7B, member RAS oncogene family	0.59	0	0	93	78	66	133	135	97	93	82	76	255	243	177	1.83	3.56	04145;05146	Phagosome - Mus musculus (mouse);Amoebiasis - Mus musculus (mouse)
ENSMUSG00000058152	78923	Chsy3	chondroitin sulfate synthase 3	0.59	0.05	0.13	13	13	9	27	21	16	13	14	10	51	38	29	0.24	0.55	00532;01100	Glycosaminoglycan biosynthesis - chondroitin sulfate / dermatan sulfate - Mus musculus (mouse);Metabolic pathways - Mus musculus (mouse)
ENSMUSG00000051817	20667	Sox12	SRY (sex determining region Y)-box 12	0.59	0.03	0.09	21	12	21	35	33	23	21	13	24	67	59	42	0.25	0.52
ENSMUSG00000029860	22793	Zyx	zyxin	0.59	0	0	237	244	249	399	368	344	237	256	288	765	661	627	4.76	9.07	4510	Focal adhesion - Mus musculus (mouse)
ENSMUSG00000028838	56219	Extl1	exostoses (multiple)-like 1	0.59	0.04	0.11	7	9	15	19	19	16	7	9	17	37	34	29	0.15	0.33	00534;01100	Glycosaminoglycan biosynthesis - heparan sulfate / heparin - Mus musculus (mouse);Metabolic pathways - Mus musculus (mouse)
ENSMUSG00000038894	384783	Irs2	insulin receptor substrate 2	0.59	0	0	137	110	129	183	219	180	137	116	149	350	393	328	1.89	3.64	04722;04910;04920;04930;04960	Neurotrophin signaling pathway - Mus musculus (mouse);Insulin signaling pathway - Mus musculus (mouse);Adipocytokine signaling pathway - Mus musculus (mouse);Type II diabetes mellitus - Mus musculus (mouse);Aldosterone-regulated sodium reabsorption - Mus musculus (mouse)
ENSMUSG00000037405	15894	Icam1	intercellular adhesion molecule 1	0.59	0	0	143	130	150	217	217	214	143	136	174	415	391	389	3.37	6.44	04514;04650;04670;05143;05144;05150;05323;05416	Cell adhesion molecules (CAMs) - Mus musculus (mouse);Natural killer cell mediated cytotoxicity - Mus musculus (mouse);Leukocyte transendothelial migration - Mus musculus (mouse);African trypanosomiasis - Mus musculus (mouse);Malaria - Mus musculus (mouse);Staphylococcus aureus infection - Mus musculus (mouse);Rheumatoid arthritis - Mus musculus (mouse);Viral myocarditis - Mus musculus (mouse)
ENSMUSG00000024063	77889	Lbh	limb-bud and heart	0.59	0	0	374	326	327	495	621	449	374	342	379	949	1117	818	6.76	12.88
ENSMUSG00000001333	68828	Sync	syncoilin	0.59	0.02	0.05	31	25	23	54	33	41	31	26	27	104	59	74	0.68	1.4
ENSMUSG00000056054	20201	S100a8	S100 calcium binding protein A8 (calgranulin A)	0.59	0.06	0.14	3	0	0	9	51	4	3	0	0	18	92	7	0.15	4.07
ENSMUSG00000097995				0.59	0.06	0.16	4	4	7	8	11	10	4	4	8	16	20	18	0.72	1.77
ENSMUSG00000052609	263406	Plekhg3	pleckstrin homology domain containing, family G (with RhoGef domain) member 3	0.59	0	0	384	384	417	654	540	603	384	403	483	1253	972	1099	4.84	9.19
ENSMUSG00000030022	101401	Adamts9	a disintegrin-like and metallopeptidase (reprolysin type) with thrombospondin type 1 motif, 9	0.59	0	0	114	101	107	195	136	166	114	106	124	373	245	302	0.81	1.57
ENSMUSG00000085795	353310	Zfp703	zinc finger protein 703	0.59	0	0.01	54	65	69	98	84	112	54	68	80	187	151	204	1.15	2.24
ENSMUSG00000046280	214547	She	src homology 2 domain-containing transforming protein E	0.59	0	0.01	57	48	64	110	82	72	57	50	74	211	148	131	0.6	1.17
ENSMUSG00000033192	270084	Lpcat2	lysophosphatidylcholine acyltransferase 2	0.59	0	0	118	121	122	207	164	183	118	127	141	396	295	333	2.61	5.01	00564;00565;01100	Glycerophospholipid metabolism - Mus musculus (mouse);Ether lipid metabolism - Mus musculus (mouse);Metabolic pathways - Mus musculus (mouse)
ENSMUSG00000053483	30941	Usp21	ubiquitin specific peptidase 21	0.59	0	0.01	68	50	55	89	101	80	68	52	64	170	181	146	1.29	2.51
ENSMUSG00000027670	74614	Ocstamp	osteoclast stimulatory transmembrane protein	0.59	0.03	0.1	12	10	20	22	21	28	12	10	23	42	38	51	0.23	0.49
ENSMUSG00000027223	19099	Mapk8ip1	mitogen-activated protein kinase 8 interacting protein 1	0.59	0.02	0.06	36	24	33	53	50	47	36	25	38	102	90	85	0.57	1.16	4010	MAPK signaling pathway - Mus musculus (mouse)
ENSMUSG00000037335	15110	Hand1	heart and neural crest derivatives expressed transcript 1	0.59	0.02	0.06	17	24	34	42	41	37	17	25	39	81	74	67	0.8	1.6
ENSMUSG00000001419	17261	Mef2d	myocyte enhancer factor 2D	0.59	0	0	376	351	387	557	593	537	376	369	448	1068	1066	978	4.17	7.88
ENSMUSG00000029380	14825	Cxcl1	chemokine (C-X-C motif) ligand 1	0.59	0.05	0.14	1	3	2	9	3	9	1	3	2	17	5	16	0.12	0.55	04060;04062;04621	Cytokine-cytokine receptor interaction - Mus musculus (mouse);Chemokine signaling pathway - Mus musculus (mouse);NOD-like receptor signaling pathway - Mus musculus (mouse)
ENSMUSG00000025408	13198	Ddit3	DNA-damage inducible transcript 3	0.59	0	0	58	73	70	105	100	107	58	77	81	201	179	195	4.21	8.12	04010;04141	MAPK signaling pathway - Mus musculus (mouse);Protein processing in endoplasmic reticulum - Mus musculus (mouse)
ENSMUSG00000052305	15129	Hbb-b1	hemoglobin, beta adult major chain	0.59	0.05	0.13	11	18	29	35	52	16	11	19	34	67	94	29	1.54	3.35	05143;05144	African trypanosomiasis - Mus musculus (mouse);Malaria - Mus musculus (mouse)
ENSMUSG00000024697	14675	Gna14	guanine nucleotide binding protein, alpha 14	0.59	0	0.02	32	39	44	50	57	82	32	41	51	96	103	149	0.69	1.4	04020;05142;05146	Calcium signaling pathway - Mus musculus (mouse);Chagas disease (American trypanosomiasis) - Mus musculus (mouse);Amoebiasis - Mus musculus (mouse)
ENSMUSG00000002900	16777	Lamb1	laminin B1	0.59	0	0	1208	1050	1011	1809	1751	1392	1209	1103	1171	3468	3149	2535	11.4	21.68	04510;04512;05145;05146;05200;05222	Focal adhesion - Mus musculus (mouse);ECM-receptor interaction - Mus musculus (mouse);Toxoplasmosis - Mus musculus (mouse);Amoebiasis - Mus musculus (mouse);Pathways in cancer - Mus musculus (mouse);Small cell lung cancer - Mus musculus (mouse)
ENSMUSG00000040940	16801	Arhgef1	Rho guanine nucleotide exchange factor (GEF) 1	0.59	0	0	161	168	183	289	245	249	161	176	212	554	440	453	2.44	4.67	04270;04810	Vascular smooth muscle contraction - Mus musculus (mouse);Regulation of actin cytoskeleton - Mus musculus (mouse)
ENSMUSG00000047747	330812	Rnf150	ring finger protein 150	0.59	0	0	170	144	168	228	287	221	170	151	195	437	516	403	1.01	1.91
ENSMUSG00000098021				0.59	0.04	0.12	10	10	9	19	13	19	10	11	11	37	24	35	0.65	1.41
ENSMUSG00000048779	233571	P2ry6	pyrimidinergic receptor P2Y, G-protein coupled, 6	0.59	0.02	0.05	28	19	21	44	41	26	28	20	24	84	73	47	0.7	1.44	4080	Neuroactive ligand-receptor interaction - Mus musculus (mouse)
ENSMUSG00000030329	319352	Pianp	PILR alpha associated neural protein	0.59	0.01	0.04	19	21	22	29	40	32	19	22	26	56	72	59	0.56	1.14
ENSMUSG00000025212	94280	Sfxn3	sideroflexin 3	0.59	0	0	117	109	108	177	192	141	117	114	125	339	346	257	2.27	4.35
ENSMUSG00000086324				0.59	0	0	1347	1273	1590	2402	2180	1885	1349	1337	1842	4604	3920	3434	156.72	300.69
ENSMUSG00000006307	75410	Kmt2b	lysine (K)-specific methyltransferase 2B	0.58	0	0	265	230	284	403	379	400	265	242	329	772	681	729	1.86	3.53
ENSMUSG00000015850	229595	Adamtsl4	ADAMTS-like 4	0.58	0	0.01	65	65	56	111	95	83	65	68	65	213	171	151	0.93	1.82
ENSMUSG00000079334	56441	Nat6	N-acetyltransferase 6	0.58	0	0.01	46	39	37	62	59	69	46	41	43	118	106	126	0.94	1.82
ENSMUSG00000027544	18019	Nfatc2	nuclear factor of activated T cells, cytoplasmic, calcineurin dependent 2	0.58	0	0	97	73	100	159	127	132	97	77	116	305	228	240	0.8	1.55	04010;04310;04360;04370;04650;04660;04662	MAPK signaling pathway - Mus musculus (mouse);Wnt signaling pathway - Mus musculus (mouse);Axon guidance - Mus musculus (mouse);VEGF signaling pathway - Mus musculus (mouse);Natural killer cell mediated cytotoxicity - Mus musculus (mouse);T cell receptor signaling pathway - Mus musculus (mouse);B cell receptor signaling pathway - Mus musculus (mouse)
ENSMUSG00000026494	269152	Kif26b	kinesin family member 26B	0.58	0	0.01	54	58	59	89	95	82	54	61	68	171	170	149	0.47	0.92
ENSMUSG00000031385	140571	Plxnb3	plexin B3	0.58	0.07	0.16	8	5	4	11	12	10	8	5	5	21	22	18	0.06	0.13	4360	Axon guidance - Mus musculus (mouse)
ENSMUSG00000075122	12519	Cd80	CD80 antigen	0.58	0.07	0.17	5	5	3	11	8	8	5	5	4	21	15	15	0.16	0.41	04514;04620;04672;04940;05320;05322;05323;05330;05332;05416	Cell adhesion molecules (CAMs) - Mus musculus (mouse);Toll-like receptor signaling pathway - Mus musculus (mouse);Intestinal immune network for IgA production - Mus musculus (mouse);Type I diabetes mellitus - Mus musculus (mouse);Autoimmune thyroid disease - Mus musculus (mouse);Systemic lupus erythematosus - Mus musculus (mouse);Rheumatoid arthritis - Mus musculus (mouse);Allograft rejection - M…
ENSMUSG00000021087	104001	Rtn1	reticulon 1	0.58	0.01	0.03	32	31	36	43	62	54	32	33	42	82	111	99	0.56	1.1
ENSMUSG00000098482	102466634	Mir6363	microRNA 6363	0.58	0.06	0.15	3	8	11	11	14	18	3	8	13	21	25	32	3.94	9.33
ENSMUSG00000003484	72054	Cyp4f18	cytochrome P450, family 4, subfamily f, polypeptide 18	0.58	0.07	0.17	4	3	5	7	8	12	4	3	6	14	15	22	0.14	0.41	00590;01100	Arachidonic acid metabolism - Mus musculus (mouse);Metabolic pathways - Mus musculus (mouse)
ENSMUSG00000028766	11647	Alpl	alkaline phosphatase, liver/bone/kidney	0.58	0	0	72	69	42	102	97	84	72	72	49	195	175	153	1.45	2.84	00790;01100	Folate biosynthesis - Mus musculus (mouse);Metabolic pathways - Mus musculus (mouse)
ENSMUSG00000048644	330695	Ctxn1	cortexin 1	0.58	0.06	0.14	6	17	8	20	20	14	6	18	9	38	36	25	0.51	1.11
ENSMUSG00000017446	56745	C1qtnf1	C1q and tumor necrosis factor related protein 1	0.58	0	0.01	67	54	58	74	108	95	67	57	67	142	194	173	1.43	2.74
ENSMUSG00000055632	665700	Hmcn2	hemicentin 2	0.58	0	0	792	687	835	1347	1176	976	793	721	967	2581	2115	1777	2.99	5.67
ENSMUSG00000040435	17872	Ppp1r15a	protein phosphatase 1, regulatory (inhibitor) subunit 15A	0.58	0	0	103	85	108	148	166	140	103	89	125	284	299	255	2.13	4.08	4141	Protein processing in endoplasmic reticulum - Mus musculus (mouse)
ENSMUSG00000051323	279653	Pcdh19	protocadherin 19	0.58	0.01	0.02	36	36	35	64	56	47	36	38	40	123	101	86	0.21	0.41
ENSMUSG00000038143	71069	Stox2	storkhead box 2	0.58	0	0	131	134	127	212	196	188	131	141	147	407	352	343	0.76	1.44
ENSMUSG00000025279	13421	Dnase1l3	deoxyribonuclease 1-like 3	0.58	0	0	191	141	158	232	257	259	191	148	183	444	462	471	2.08	3.97
ENSMUSG00000037679	70435	Inf2	inverted formin, FH2 and WH2 domain containing	0.58	0	0	82	69	93	138	115	125	82	72	108	265	206	228	1.07	2.08
ENSMUSG00000023495	59092	Pcbp4	poly(rC) binding protein 4	0.58	0.03	0.09	29	19	23	49	42	26	29	20	27	94	75	47	0.71	1.46
ENSMUSG00000073096	243371	Lrrc61	leucine rich repeat containing 61	0.58	0	0.01	59	44	40	74	73	73	59	46	46	142	132	133	0.98	1.91
ENSMUSG00000026656	14130	Fcgr2b	Fc receptor, IgG, low affinity IIb	0.58	0	0	239	206	199	308	333	333	239	216	231	590	599	606	5.77	10.91	04145;04380;04662;04666;05150;05322	Phagosome - Mus musculus (mouse);Osteoclast differentiation - Mus musculus (mouse);B cell receptor signaling pathway - Mus musculus (mouse);Fc gamma R-mediated phagocytosis - Mus musculus (mouse);Staphylococcus aureus infection - Mus musculus (mouse);Systemic lupus erythematosus - Mus musculus (mouse)
ENSMUSG00000027199	67092	Gatm	glycine amidinotransferase (L-arginine:glycine amidinotransferase)	0.58	0	0	98	104	109	170	154	151	98	109	126	326	277	275	2.63	5.03	00260;00330;01100	Glycine, serine and threonine metabolism - Mus musculus (mouse);Arginine and proline metabolism - Mus musculus (mouse);Metabolic pathways - Mus musculus (mouse)
ENSMUSG00000097990	100503104	Gm19557	predicted gene, 19557	0.58	0.07	0.17	9	8	5	12	19	12	9	8	6	23	35	22	0.16	0.4
ENSMUSG00000057777	23937	Mab21l2	mab-21-like 2 (C. elegans)	0.58	0	0	115	100	117	189	189	133	115	105	135	363	340	242	2.48	4.79
ENSMUSG00000030116	50530	Mfap5	microfibrillar associated protein 5	0.58	0.02	0.07	29	29	21	51	43	31	29	30	24	98	78	57	0.63	1.28
ENSMUSG00000075415	14269	Fnbp1	formin binding protein 1	0.58	0	0	432	453	441	697	699	605	432	476	511	1335	1257	1102	3.17	5.97
ENSMUSG00000055872				0.58	0.07	0.17	5	5	3	9	10	7	5	5	3	17	18	12	0.48	1.26
ENSMUSG00000040717	171463	Il17rd	interleukin 17 receptor D	0.58	0	0	81	84	75	127	130	108	81	88	87	244	234	196	0.59	1.12
ENSMUSG00000067279	53412	Ppp1r3c	protein phosphatase 1, regulatory (inhibitor) subunit 3C	0.58	0	0	69	59	66	118	95	85	69	62	76	227	170	154	1.44	2.78	4910	Insulin signaling pathway - Mus musculus (mouse)
ENSMUSG00000032440	21813	Tgfbr2	transforming growth factor, beta receptor II	0.58	0	0	1373	1308	1257	2190	2057	1678	1375	1374	1456	4198	3699	3056	16.63	31.37	04010;04060;04144;04350;04380;04520;05142;05200;05210;05212;05220	MAPK signaling pathway - Mus musculus (mouse);Cytokine-cytokine receptor interaction - Mus musculus (mouse);Endocytosis - Mus musculus (mouse);TGF-beta signaling pathway - Mus musculus (mouse);Osteoclast differentiation - Mus musculus (mouse);Adherens junction - Mus musculus (mouse);Chagas disease (American trypanosomiasis) - Mus musculus (mouse);Pathways in cancer - Mus musculus (mouse);Colorect…
ENSMUSG00000048332	108927	Lhfp	lipoma HMGIC fusion partner	0.58	0	0	157	136	136	216	237	198	157	143	157	414	427	360	4.1	7.8
ENSMUSG00000062545	384059	Tlr12	toll-like receptor 12	0.58	0.01	0.05	31	25	25	51	43	35	31	26	29	97	77	64	0.51	1.03
ENSMUSG00000046387	93888	Pcdhb17	protocadherin beta 17	0.58	0.02	0.05	22	26	23	47	33	35	22	27	27	90	59	63	0.44	0.89
ENSMUSG00000026211	98733	Obsl1	obscurin-like 1	0.58	0.01	0.04	41	27	30	53	58	44	41	28	35	101	104	80	0.35	0.69
ENSMUSG00000030847	29810	Bag3	BCL2-associated athanogene 3	0.58	0	0	368	377	401	562	521	645	368	396	465	1078	937	1175	8.96	16.84
ENSMUSG00000030351	68498	Tspan11	tetraspanin 11	0.58	0.07	0.17	6	3	7	10	11	9	6	3	8	20	20	17	0.08	0.18
ENSMUSG00000041797	217262	Abca9	ATP-binding cassette, sub-family A (ABC1), member 9	0.58	0	0	197	132	153	237	280	219	197	139	177	454	503	398	1.52	2.9	2010	ABC transporters - Mus musculus (mouse)
ENSMUSG00000006576	20536	Slc4a3	solute carrier family 4 (anion exchanger), member 3	0.58	0.01	0.03	60	41	42	71	77	76	60	43	49	137	139	138	0.4	0.79
ENSMUSG00000036381	140795	P2ry14	purinergic receptor P2Y, G-protein coupled, 14	0.58	0	0	90	81	69	119	154	96	90	85	80	228	277	175	2.69	5.18	4080	Neuroactive ligand-receptor interaction - Mus musculus (mouse)
ENSMUSG00000090958	434215	Lrrc32	leucine rich repeat containing 32	0.58	0	0.01	113	70	74	149	141	108	113	73	86	286	253	196	1.35	2.64
ENSMUSG00000024927	19697	Rela	v-rel reticuloendotheliosis viral oncogene homolog A (avian)	0.58	0	0	211	195	175	293	303	278	211	205	203	562	545	507	4.32	8.13	04010;04062;04210;04380;04620;04621;04622;04623;04660;04662;04722;04920;05140;05142;05145;05146;05160;05200;05212;05215;05220;05221;05222	MAPK signaling pathway - Mus musculus (mouse);Chemokine signaling pathway - Mus musculus (mouse);Apoptosis - Mus musculus (mouse);Osteoclast differentiation - Mus musculus (mouse);Toll-like receptor signaling pathway - Mus musculus (mouse);NOD-like receptor signaling pathway - Mus musculus (mouse);RIG-I-like receptor signaling pathway - Mus musculus (mouse);Cytosolic DNA-sensing pathway - Mus mus…
ENSMUSG00000038545	66515	Cul7	cullin 7	0.58	0	0	98	103	109	165	153	154	98	108	126	316	276	280	1.13	2.16	4120	Ubiquitin mediated proteolysis - Mus musculus (mouse)
ENSMUSG00000027224	213696	Duoxa1	dual oxidase maturation factor 1	0.58	0.04	0.11	5	10	9	17	13	15	5	10	11	33	24	28	0.2	0.47
ENSMUSG00000050578	17386	Mmp13	matrix metallopeptidase 13	0.58	0.04	0.11	23	21	18	30	16	64	23	22	21	58	28	117	0.47	1.03
ENSMUSG00000040734	333654	Ppp1r13l	protein phosphatase 1, regulatory (inhibitor) subunit 13 like	0.58	0.04	0.12	15	12	20	32	23	23	15	13	23	62	41	42	0.31	0.64
ENSMUSG00000029598	71772	Plbd2	phospholipase B domain containing 2	0.58	0	0	112	105	107	170	169	152	112	110	124	326	304	276	1.41	2.68
ENSMUSG00000019718	67217	L3hypdh	L-3-hydroxyproline dehydratase (trans-)	0.57	0.05	0.13	15	15	6	21	26	16	15	16	7	41	46	30	0.37	0.82
ENSMUSG00000020154	19263	Ptprb	protein tyrosine phosphatase, receptor type, B	0.57	0	0	451	456	464	747	792	532	452	479	537	1432	1424	969	2.33	4.4	4520	Adherens junction - Mus musculus (mouse)
ENSMUSG00000089704	108148	Galnt2	UDP-N-acetyl-alpha-D-galactosamine:polypeptide N-acetylgalactosaminyltransferase 2	0.57	0.01	0.04	29	30	42	66	50	46	29	32	49	127	90	84	0.5	1	00512;01100	Mucin type O-Glycan biosynthesis - Mus musculus (mouse);Metabolic pathways - Mus musculus (mouse)
ENSMUSG00000042404	229541	Dennd4b	DENN/MADD domain containing 4B	0.57	0	0.01	60	42	60	76	83	89	60	44	69	146	150	163	0.58	1.11
ENSMUSG00000059173	18573	Pde1a	phosphodiesterase 1A, calmodulin-dependent	0.57	0	0	152	137	154	252	214	204	152	144	178	483	385	371	2.1	3.99	00230;04020;04742	Purine metabolism - Mus musculus (mouse);Calcium signaling pathway - Mus musculus (mouse);Taste transduction - Mus musculus (mouse)
ENSMUSG00000026778	18761	Prkcq	protein kinase C, theta	0.57	0	0	77	64	57	106	99	96	77	67	66	204	178	175	1	1.92	04270;04530;04660;04920	Vascular smooth muscle contraction - Mus musculus (mouse);Tight junction - Mus musculus (mouse);T cell receptor signaling pathway - Mus musculus (mouse);Adipocytokine signaling pathway - Mus musculus (mouse)
ENSMUSG00000057751	230971	Megf6	multiple EGF-like-domains 6	0.57	0.04	0.11	14	18	12	26	25	23	14	19	14	49	45	41	0.13	0.27
ENSMUSG00000078607				0.57	0.07	0.16	3	10	7	10	16	10	3	10	8	19	29	19	0.33	0.76
ENSMUSG00000000530	11482	Acvrl1	activin A receptor, type II-like 1	0.57	0	0	238	193	236	361	359	288	238	203	273	691	646	524	3.71	7
ENSMUSG00000042485	66175	Mustn1	musculoskeletal, embryonic nuclear protein 1	0.57	0	0	192	196	162	290	321	222	192	206	188	555	578	405	9.43	17.9
ENSMUSG00000089669	69583	Tnfsf13	tumor necrosis factor (ligand) superfamily, member 13	0.57	0.01	0.03	39	26	38	60	54	47	39	27	44	115	98	85	1.38	2.72	04060;04672;05323	Cytokine-cytokine receptor interaction - Mus musculus (mouse);Intestinal immune network for IgA production - Mus musculus (mouse);Rheumatoid arthritis - Mus musculus (mouse)
ENSMUSG00000078954	73167	Arhgap8	Rho GTPase activating protein 8	0.57	0.01	0.02	31	38	34	53	52	56	31	40	39	102	93	102	0.85	1.66
ENSMUSG00000080917				0.57	0.06	0.15	6	5	7	16	8	12	6	5	8	30	15	22	0.2	0.5
ENSMUSG00000041000	67525	Trim62	tripartite motif-containing 62	0.57	0.03	0.08	15	16	22	31	22	36	15	17	26	59	40	66	0.29	0.6
ENSMUSG00000060260	101631	Pwwp2b	PWWP domain containing 2B	0.57	0	0.01	49	62	57	103	70	86	49	65	66	197	126	157	1.29	2.49
ENSMUSG00000048442	66528	Smim5	small integral membrane protein 5	0.57	0.08	0.18	1	4	4	9	9	4	1	4	5	18	16	7	0.17	0.51
ENSMUSG00000027188	210622	Pamr1	peptidase domain containing associated with muscle regeneration 1	0.57	0	0.01	135	133	92	196	214	141	135	140	107	376	385	257	2.53	4.87
ENSMUSG00000022237	67434	Ankrd33b	ankyrin repeat domain 33B	0.57	0.04	0.11	11	9	17	17	22	26	11	9	20	33	40	48	0.1	0.22
ENSMUSG00000036570	56188	Fxyd1	FXYD domain-containing ion transport regulator 1	0.57	0	0.01	66	71	62	112	115	80	66	75	72	215	206	145	6.5	12.51
ENSMUSG00000031808	26457	Slc27a1	solute carrier family 27 (fatty acid transporter), member 1	0.57	0	0.01	63	45	47	76	83	78	63	47	55	146	150	142	1.12	2.14	3320	PPAR signaling pathway - Mus musculus (mouse)
ENSMUSG00000029093	81840	Sorcs2	sortilin-related VPS10 domain containing receptor 2	0.57	0	0	91	93	75	138	141	115	91	98	87	264	253	210	0.92	1.74
ENSMUSG00000027314	54485	Dll4	delta-like 4 (Drosophila)	0.57	0	0.01	57	52	56	89	87	80	57	55	65	170	157	145	0.89	1.72	4330	Notch signaling pathway - Mus musculus (mouse)
ENSMUSG00000030278	14311	Cidec	cell death-inducing DFFA-like effector c	0.57	0	0.01	113	151	163	167	265	226	113	159	189	321	476	412	5.05	9.59
ENSMUSG00000025350	19682	Rdh5	retinol dehydrogenase 5	0.57	0.07	0.17	3	14	4	11	16	15	3	15	5	22	28	27	0.33	0.79	830	Retinol metabolism - Mus musculus (mouse)
ENSMUSG00000004846	26433	Plod3	procollagen-lysine, 2-oxoglutarate 5-dioxygenase 3	0.57	0	0	201	221	220	325	336	307	201	232	255	623	604	560	3.96	7.46	00310;00514	Lysine degradation - Mus musculus (mouse);Other types of O-glycan biosynthesis - Mus musculus (mouse)
ENSMUSG00000052516	268902	Robo2	roundabout guidance receptor 2	0.57	0	0	169	169	169	267	282	216	169	177	196	511	508	393	1.26	2.38	4360	Axon guidance - Mus musculus (mouse)
ENSMUSG00000047583	209584	Tyw3	tRNA-yW synthesizing protein 3 homolog (S. cerevisiae)	0.57	0.01	0.04	31	25	26	41	45	44	31	26	30	78	81	80	0.39	0.77
ENSMUSG00000027221	76969	Chst1	carbohydrate (keratan sulfate Gal-6) sulfotransferase 1	0.57	0	0.02	35	48	53	69	81	59	35	50	61	133	145	108	1.03	1.97	533	Glycosaminoglycan biosynthesis - keratan sulfate - Mus musculus (mouse)
ENSMUSG00000036062	230085	Phf24	PHD finger protein 24	0.57	0.01	0.05	39	26	29	53	46	49	39	27	34	102	82	90	0.29	0.57
ENSMUSG00000023992	83433	Trem2	triggering receptor expressed on myeloid cells 2	0.57	0.07	0.17	7	5	5	17	11	8	7	5	6	33	19	15	0.07	0.19	4380	Osteoclast differentiation - Mus musculus (mouse)
ENSMUSG00000030595	18036	Nfkbib	nuclear factor of kappa light polypeptide gene enhancer in B cells inhibitor, beta	0.57	0	0	74	57	75	93	101	121	74	60	87	178	182	221	2.03	3.85	04062;04621;04622;04623;04660;04662;04722;04920;05140;05145	Chemokine signaling pathway - Mus musculus (mouse);NOD-like receptor signaling pathway - Mus musculus (mouse);RIG-I-like receptor signaling pathway - Mus musculus (mouse);Cytosolic DNA-sensing pathway - Mus musculus (mouse);T cell receptor signaling pathway - Mus musculus (mouse);B cell receptor signaling pathway - Mus musculus (mouse);Neurotrophin signaling pathway - Mus musculus (mouse);Adipocy…
ENSMUSG00000053293	107939	Pom121	nuclear pore membrane protein 121	0.57	0	0	96	99	131	171	153	173	96	104	152	327	276	316	1.19	2.25	3013	RNA transport - Mus musculus (mouse)
ENSMUSG00000026586	18933	Prrx1	paired related homeobox 1	0.57	0.02	0.06	41	27	23	50	61	34	41	28	27	95	110	62	0.28	0.56
ENSMUSG00000008398	13713	Elk3	ELK3, member of ETS oncogene family	0.57	0	0	131	132	141	224	216	169	131	139	163	429	389	307	1.94	3.66
ENSMUSG00000020178	11540	Adora2a	adenosine A2a receptor	0.57	0.06	0.15	5	12	7	17	17	10	5	13	8	32	30	19	0.19	0.44	04020;04080;04270	Calcium signaling pathway - Mus musculus (mouse);Neuroactive ligand-receptor interaction - Mus musculus (mouse);Vascular smooth muscle contraction - Mus musculus (mouse)
ENSMUSG00000024140	13819	Epas1	endothelial PAS domain protein 1	0.57	0	0	797	870	930	1350	1283	1242	798	914	1077	2587	2308	2262	9.92	18.46	05200;05211	Pathways in cancer - Mus musculus (mouse);Renal cell carcinoma - Mus musculus (mouse)
ENSMUSG00000098690				0.57	0.05	0.14	17	6	10	18	18	20	17	6	12	35	33	36	2.4	5.14
ENSMUSG00000038777	20360	Sema6c	sema domain, transmembrane domain (TM), and cytoplasmic domain, (semaphorin) 6C	0.57	0.08	0.18	3	7	3	12	12	5	3	7	4	23	21	9	0.05	0.14	4360	Axon guidance - Mus musculus (mouse)
ENSMUSG00000051682	224840	Treml4	triggering receptor expressed on myeloid cells-like 4	0.57	0.05	0.13	4	11	12	13	18	20	4	12	14	24	32	37	0.32	0.73
ENSMUSG00000026923	18128	Notch1	notch 1	0.57	0	0	274	285	348	520	410	431	274	299	403	996	737	785	1.94	3.64	04320;04330;05020	Dorso-ventral axis formation - Mus musculus (mouse);Notch signaling pathway - Mus musculus (mouse);Prion diseases - Mus musculus (mouse)
ENSMUSG00000079481	100042480	Nhsl2	NHS-like 2	0.57	0	0	113	90	137	162	192	162	113	94	159	310	346	295	0.54	1.02
ENSMUSG00000056144	94094	Trim34a	tripartite motif-containing 34A	0.57	0.01	0.02	38	32	28	47	50	55	38	34	32	91	90	100	0.76	1.48
ENSMUSG00000074622	16658	Mafb	v-maf musculoaponeurotic fibrosarcoma oncogene family, protein B (avian)	0.57	0	0	123	86	114	150	165	173	123	90	132	288	297	316	1.92	3.63
ENSMUSG00000039158	100182	Akna	AT-hook transcription factor	0.57	0	0	176	167	199	280	261	275	176	175	231	537	470	501	2.04	3.83
ENSMUSG00000014158	63873	Trpv4	transient receptor potential cation channel, subfamily V, member 4	0.57	0.07	0.16	7	7	7	14	12	12	7	7	8	26	22	22	0.13	0.3
ENSMUSG00000077450	19326	Rab11b	RAB11B, member RAS oncogene family	0.57	0	0	266	269	267	380	409	408	266	282	309	729	736	744	2.65	4.95	04144;04962	Endocytosis - Mus musculus (mouse);Vasopressin-regulated water reabsorption - Mus musculus (mouse)
ENSMUSG00000034438	76074	Gbp8	guanylate-binding protein 8	0.57	0	0.02	33	37	41	61	50	64	33	39	48	117	90	117	0.92	1.8
ENSMUSG00000068566	50918	Myadm	myeloid-associated differentiation marker	0.57	0	0	409	429	459	685	697	559	409	450	532	1313	1254	1018	8.75	16.36
ENSMUSG00000085118				0.57	0.06	0.15	13	10	7	14	21	19	13	11	8	26	37	34	0.31	0.66
ENSMUSG00000042589	13048	Cux2	cut-like homeobox 2	0.56	0.06	0.16	9	6	9	13	14	15	9	6	10	25	26	27	0.07	0.16
ENSMUSG00000030748	16190	Il4ra	interleukin 4 receptor, alpha	0.56	0	0	274	254	339	433	408	463	274	267	393	830	733	844	3.46	6.47	04060;04630;04640	Cytokine-cytokine receptor interaction - Mus musculus (mouse);Jak-STAT signaling pathway - Mus musculus (mouse);Hematopoietic cell lineage - Mus musculus (mouse)
ENSMUSG00000003233	13544	Dvl3	dishevelled segment polarity protein 3	0.56	0	0	101	113	134	212	145	171	101	119	155	406	261	312	2.41	4.57	04310;04330;04916;05200;05217	Wnt signaling pathway - Mus musculus (mouse);Notch signaling pathway - Mus musculus (mouse);Melanogenesis - Mus musculus (mouse);Pathways in cancer - Mus musculus (mouse);Basal cell carcinoma - Mus musculus (mouse)
ENSMUSG00000044629	380686	Cnrip1	cannabinoid receptor interacting protein 1	0.56	0.03	0.08	17	17	17	26	31	27	17	18	20	50	55	49	0.48	0.98
ENSMUSG00000054792	270201	Klhl18	kelch-like 18	0.56	0	0	195	181	197	269	288	301	195	190	228	515	518	548	2.5	4.66
ENSMUSG00000042190	14747	Cmklr1	chemokine-like receptor 1	0.56	0	0.01	59	50	66	90	92	88	59	53	76	172	166	160	1.23	2.36
ENSMUSG00000014444	234839	Piezo1	piezo-type mechanosensitive ion channel component 1	0.56	0	0	245	205	228	375	313	326	245	215	264	718	563	593	1.67	3.12
ENSMUSG00000024501	22240	Dpysl3	dihydropyrimidinase-like 3	0.56	0	0	394	352	311	559	614	413	394	370	360	1072	1105	752	3.88	7.32
ENSMUSG00000072620	20556	Slfn2	schlafen 2	0.56	0	0	322	220	230	387	392	380	322	231	267	742	705	693	9.34	17.6
ENSMUSG00000068794	213945	Col28a1	collagen, type XXVIII, alpha 1	0.56	0.02	0.08	26	23	13	32	34	32	26	24	15	61	62	59	0.29	0.59
ENSMUSG00000075469				0.56	0.08	0.18	3	11	3	10	14	10	3	12	4	20	25	18	0.3	0.71
ENSMUSG00000035357	55983	Pdzrn3	PDZ domain containing RING finger 3	0.56	0	0	351	371	391	558	659	450	351	390	453	1069	1186	819	5.49	10.26
ENSMUSG00000021611	21752	Tert	telomerase reverse transcriptase	0.56	0.05	0.13	9	10	11	20	15	17	9	11	13	38	27	31	0.18	0.38
ENSMUSG00000036718	231830	Micall2	MICAL-like 2	0.56	0.01	0.02	41	54	64	98	84	66	41	57	74	187	151	120	0.97	1.88
ENSMUSG00000039474	22393	Wfs1	Wolfram syndrome 1 homolog (human)	0.56	0	0	85	92	85	152	117	126	85	97	98	292	210	229	1.49	2.81	4141	Protein processing in endoplasmic reticulum - Mus musculus (mouse)
ENSMUSG00000013033	330814	Adgrl1	adhesion G protein-coupled receptor L1	0.56	0	0	97	108	119	174	172	144	97	113	138	334	309	262	0.8	1.52
ENSMUSG00000038384	208043	Setd1b	SET domain containing 1B	0.56	0	0	109	124	163	223	185	192	109	130	189	427	332	350	1.05	1.98	310	Lysine degradation - Mus musculus (mouse)
ENSMUSG00000085072				0.56	0.08	0.19	2	3	4	8	8	5	2	3	5	15	14	10	0.18	0.51
ENSMUSG00000000823	269401	Zfp512b	zinc finger protein 512B	0.56	0	0.01	78	96	86	164	126	108	78	101	100	314	227	196	0.92	1.77
ENSMUSG00000054728	218194	Phactr1	phosphatase and actin regulator 1	0.56	0.01	0.04	35	28	27	51	43	45	35	29	31	98	78	82	0.33	0.65
ENSMUSG00000021298	56696	Gpr132	G protein-coupled receptor 132	0.56	0.03	0.08	16	15	17	29	30	20	16	16	20	56	54	37	0.4	0.83
ENSMUSG00000038168	210530	P3h2	prolyl 3-hydroxylase 2	0.56	0	0.02	71	53	61	87	115	82	71	56	71	167	206	150	1.14	2.18
ENSMUSG00000026425	14270	Srgap2	SLIT-ROBO Rho GTPase activating protein 2	0.56	0	0	198	206	211	325	322	274	198	216	245	622	579	499	1.55	2.9	4360	Axon guidance - Mus musculus (mouse)
ENSMUSG00000005973	19672	Rcn1	reticulocalbin 1	0.56	0	0	193	124	146	251	240	204	193	130	169	482	432	372	3.43	6.48
ENSMUSG00000049241	243270	Hcar1	hydrocarboxylic acid receptor 1	0.56	0.03	0.08	24	26	30	52	44	32	24	27	35	99	79	58	0.49	0.99
ENSMUSG00000020143	94176	Dock2	dedicator of cyto-kinesis 2	0.56	0	0	666	535	592	892	958	844	667	562	686	1709	1722	1538	5.65	10.61	04062;04666	Chemokine signaling pathway - Mus musculus (mouse);Fc gamma R-mediated phagocytosis - Mus musculus (mouse)
ENSMUSG00000009292	28240	Trpm2	transient receptor potential cation channel, subfamily M, member 2	0.56	0	0	68	69	79	114	103	110	68	72	91	218	186	201	0.6	1.14
ENSMUSG00000006800	72043	Sulf2	sulfatase 2	0.56	0	0	438	419	471	678	667	629	438	440	546	1300	1200	1145	5.87	10.89
ENSMUSG00000058881	329003	Zfp516	zinc finger protein 516	0.56	0	0	158	168	220	294	269	256	158	176	255	564	483	466	1.44	2.68
ENSMUSG00000047910	93887	Pcdhb16	protocadherin beta 16	0.56	0.01	0.04	51	42	23	63	61	57	51	44	27	120	110	103	0.44	0.87
ENSMUSG00000040093	171543	Bmf	BCL2 modifying factor	0.56	0	0.01	56	65	82	104	110	96	56	68	95	200	198	175	0.89	1.69
ENSMUSG00000041920	104681	Slc16a6	solute carrier family 16 (monocarboxylic acid transporters), member 6	0.56	0	0.02	43	41	38	65	58	64	43	43	44	125	105	117	0.58	1.13
ENSMUSG00000020709	216991	Adap2	ArfGAP with dual PH domains 2	0.56	0	0	95	78	67	118	143	103	95	82	78	227	257	187	2.71	5.14
ENSMUSG00000045799				0.56	0	0.01	53	61	47	69	91	85	53	64	54	133	163	155	3.54	6.74
ENSMUSG00000022614	105847	Lmf2	lipase maturation factor 2	0.56	0	0	90	90	107	165	143	124	90	94	124	316	258	225	2	3.77
ENSMUSG00000021614	13003	Vcan	versican	0.56	0	0	396	370	346	626	545	493	396	389	401	1200	981	898	1.81	3.4	4514	Cell adhesion molecules (CAMs) - Mus musculus (mouse)
ENSMUSG00000042961	268780	Egflam	EGF-like, fibronectin type III and laminin G domains	0.56	0.01	0.02	53	46	40	74	81	57	53	48	46	141	146	103	0.58	1.12
ENSMUSG00000023009	380969	Nckap5l	NCK-associated protein 5-like	0.56	0.06	0.16	12	4	10	15	19	12	12	4	12	29	35	22	0.11	0.24
ENSMUSG00000097472				0.56	0.05	0.14	13	6	14	17	16	23	13	6	16	33	29	41	0.38	0.81
ENSMUSG00000037326	50817	Capn15	calpain 15	0.56	0.01	0.05	45	33	44	65	52	74	45	35	51	125	93	134	0.7	1.37
ENSMUSG00000051811	333182	Cox6b2	cytochrome c oxidase subunit VIb polypeptide 2	0.56	0.04	0.11	18	18	14	31	28	20	18	19	16	60	50	37	1.72	3.45	00190;01100;04260;05010;05012;05016	Oxidative phosphorylation - Mus musculus (mouse);Metabolic pathways - Mus musculus (mouse);Cardiac muscle contraction - Mus musculus (mouse);Alzheimer's disease - Mus musculus (mouse);Parkinson's disease - Mus musculus (mouse);Huntington's disease - Mus musculus (mouse)
ENSMUSG00000000126	216795	Wnt9a	wingless-type MMTV integration site family, member 9A	0.56	0.08	0.18	7	10	6	15	11	15	7	11	7	28	20	27	0.14	0.31	04310;04340;04916;05200;05217	Wnt signaling pathway - Mus musculus (mouse);Hedgehog signaling pathway - Mus musculus (mouse);Melanogenesis - Mus musculus (mouse);Pathways in cancer - Mus musculus (mouse);Basal cell carcinoma - Mus musculus (mouse)
ENSMUSG00000020564	380753	Atxn7l1	ataxin 7-like 1	0.56	0	0	167	176	204	259	302	257	167	185	236	496	544	469	2.1	3.91
ENSMUSG00000015619	14462	Gata3	GATA binding protein 3	0.56	0.05	0.13	7	14	16	18	24	20	7	15	18	35	43	36	0.23	0.48
ENSMUSG00000001870	268977	Ltbp1	latent transforming growth factor beta binding protein 1	0.56	0	0	574	484	489	809	810	673	575	508	566	1551	1457	1226	4.68	8.69	4350	TGF-beta signaling pathway - Mus musculus (mouse)
ENSMUSG00000001588	216859	Acap1	ArfGAP with coiled-coil, ankyrin repeat and PH domains 1	0.56	0	0.01	73	63	66	112	99	94	73	66	77	215	178	171	1.37	2.6	4144	Endocytosis - Mus musculus (mouse)
ENSMUSG00000053617	14218	Sh3pxd2a	SH3 and PX domains 2A	0.56	0	0	432	412	490	698	718	567	432	433	568	1337	1291	1033	2.58	4.79
ENSMUSG00000030353	21679	Tead4	TEA domain family member 4	0.56	0.06	0.16	8	7	8	13	14	13	8	7	9	24	26	24	0.15	0.33
ENSMUSG00000021360	14538	Gcnt2	glucosaminyl (N-acetyl) transferase 2, I-branching enzyme	0.56	0	0	174	161	151	251	236	238	174	169	175	481	424	433	2.25	4.2	00601;01100	Glycosphingolipid biosynthesis - lacto and neolacto series - Mus musculus (mouse);Metabolic pathways - Mus musculus (mouse)
ENSMUSG00000035934	208076	Pknox2	Pbx/knotted 1 homeobox 2	0.56	0.02	0.08	22	24	24	37	40	35	22	25	28	70	72	64	0.41	0.81
ENSMUSG00000020437	246177	Myo1g	myosin IG	0.56	0	0	112	108	110	181	155	157	112	113	127	347	278	286	1.4	2.63
ENSMUSG00000020701	270893	Tmem132e	transmembrane protein 132E	0.56	0.03	0.1	11	20	19	31	24	26	11	21	22	59	44	48	0.23	0.47
ENSMUSG00000066682	545812	Pilrb2	paired immunoglobin-like type 2 receptor beta 2	0.56	0.08	0.19	5	5	9	15	11	12	5	5	10	29	19	21	0.21	0.52
ENSMUSG00000063415	232174	Cyp26b1	cytochrome P450, family 26, subfamily b, polypeptide 1	0.56	0.06	0.16	12	20	6	17	29	19	12	21	7	33	53	34	0.16	0.34	830	Retinol metabolism - Mus musculus (mouse)
ENSMUSG00000049988	211228	Lrrc25	leucine rich repeat containing 25	0.56	0.05	0.13	12	8	11	19	14	19	12	8	13	37	26	35	0.49	1.05
ENSMUSG00000028871	192199	Rspo1	R-spondin 1	0.56	0.08	0.18	7	6	6	11	17	8	7	6	7	21	30	14	0.21	0.49
ENSMUSG00000032531	56332	Amotl2	angiomotin-like 2	0.56	0	0	149	144	161	252	236	191	149	151	186	483	425	348	2.07	3.89
ENSMUSG00000022508	12053	Bcl6	B cell leukemia/lymphoma 6	0.55	0	0.01	82	73	94	93	141	147	82	77	109	179	254	267	1.29	2.43
ENSMUSG00000022436	20401	Sh3bp1	SH3-domain binding protein 1	0.55	0	0	69	94	104	139	141	125	69	99	121	266	253	227	1.97	3.7	00750;01100	Vitamin B6 metabolism - Mus musculus (mouse);Metabolic pathways - Mus musculus (mouse)
ENSMUSG00000029075	22163	Tnfrsf4	tumor necrosis factor receptor superfamily, member 4	0.55	0.06	0.16	8	6	9	14	13	14	8	6	11	27	24	25	0.43	0.95	4060	Cytokine-cytokine receptor interaction - Mus musculus (mouse)
ENSMUSG00000026548	98365	Slamf9	SLAM family member 9	0.55	0.06	0.15	15	12	6	25	17	16	15	13	7	47	31	29	0.51	1.12
ENSMUSG00000074415	73144	3110039I08Rik	RIKEN cDNA 3110039I08 gene	0.55	0	0.01	60	67	60	110	82	92	60	70	70	211	147	167	0.89	1.7
ENSMUSG00000022504	12265	Ciita	class II transactivator	0.55	0	0	195	185	218	319	311	266	195	194	253	611	559	485	2.31	4.31	04612;05145;05340	Antigen processing and presentation - Mus musculus (mouse);Toxoplasmosis - Mus musculus (mouse);Primary immunodeficiency - Mus musculus (mouse)
ENSMUSG00000079575				0.55	0.03	0.09	21	25	15	39	34	25	21	26	17	74	61	45	0.83	1.69
ENSMUSG00000054517	338364	Trim65	tripartite motif-containing 65	0.55	0	0	142	117	137	211	164	217	142	123	159	405	295	396	1.98	3.71
ENSMUSG00000020844	18230	Nxn	nucleoredoxin	0.55	0	0	76	79	76	127	123	97	76	83	88	244	221	177	1.69	3.19
ENSMUSG00000097442				0.55	0.08	0.19	9	6	9	9	21	13	9	6	10	18	37	23	0.34	0.76
ENSMUSG00000028789	242669	Azin2	antizyme inhibitor 2	0.55	0.05	0.14	9	10	11	20	17	16	9	11	13	38	30	29	0.3	0.64	00330;01100	Arginine and proline metabolism - Mus musculus (mouse);Metabolic pathways - Mus musculus (mouse)
ENSMUSG00000032812	69710	Arap1	ArfGAP with RhoGAP domain, ankyrin repeat and PH domain 1	0.55	0	0	595	574	604	941	938	751	596	603	700	1804	1686	1367	6.97	12.93	4144	Endocytosis - Mus musculus (mouse)
ENSMUSG00000032308	71742	Ulk3	unc-51-like kinase 3	0.55	0.02	0.05	27	30	34	51	39	52	27	32	39	98	71	94	0.65	1.27	04140;04150	Regulation of autophagy - Mus musculus (mouse);mTOR signaling pathway - Mus musculus (mouse)
ENSMUSG00000047123	106759	Ticam1	toll-like receptor adaptor molecule 1	0.55	0	0	147	141	153	242	205	211	147	148	177	463	368	384	2.98	5.56	04620;05142;05160	Toll-like receptor signaling pathway - Mus musculus (mouse);Chagas disease (American trypanosomiasis) - Mus musculus (mouse);Hepatitis C - Mus musculus (mouse)
ENSMUSG00000084347				0.55	0.08	0.18	9	5	6	10	14	13	9	5	7	19	25	24	0.27	0.64
ENSMUSG00000037148	78514	Arhgap10	Rho GTPase activating protein 10	0.55	0	0	186	190	178	268	318	240	186	200	206	513	571	437	3.69	6.85	5100	Bacterial invasion of epithelial cells - Mus musculus (mouse)
ENSMUSG00000026950	17996	Neb	nebulin	0.55	0.01	0.03	37	40	44	59	65	63	37	42	51	113	117	115	0.11	0.21
ENSMUSG00000060275	100042150	Nrg2	neuregulin 2	0.55	0.07	0.17	11	6	7	11	18	13	11	6	8	21	32	24	0.16	0.35	4012	ErbB signaling pathway - Mus musculus (mouse)
ENSMUSG00000028370	18491	Pappa	pregnancy-associated plasma protein A	0.55	0	0	391	260	300	559	448	415	391	273	347	1072	805	756	1.74	3.27
ENSMUSG00000095761				0.55	0.03	0.1	1	9	3	2	6	49	1	9	3	4	11	89	0.71	4.03
ENSMUSG00000028920	213499	Fbxo42	F-box protein 42	0.55	0	0	113	142	159	201	205	212	113	149	184	385	369	386	1.42	2.63
ENSMUSG00000016933	18803	Plcg1	phospholipase C, gamma 1	0.55	0	0	299	307	323	482	482	410	299	322	374	923	866	746	3.68	6.8	00562;01100;04012;04020;04070;04370;04650;04660;04664;04666;04670;04722;05200;05214;05223	Inositol phosphate metabolism - Mus musculus (mouse);Metabolic pathways - Mus musculus (mouse);ErbB signaling pathway - Mus musculus (mouse);Calcium signaling pathway - Mus musculus (mouse);Phosphatidylinositol signaling system - Mus musculus (mouse);VEGF signaling pathway - Mus musculus (mouse);Natural killer cell mediated cytotoxicity - Mus musculus (mouse);T cell receptor signaling pathway - M…
ENSMUSG00000030223	19277	Ptpro	protein tyrosine phosphatase, receptor type, O	0.55	0.01	0.02	50	60	51	104	71	71	50	63	59	199	128	130	0.49	0.95
ENSMUSG00000036599	59031	Chst12	carbohydrate sulfotransferase 12	0.55	0.01	0.02	62	43	45	87	68	71	62	45	52	166	123	130	1.29	2.46	00532;00920	Glycosaminoglycan biosynthesis - chondroitin sulfate / dermatan sulfate - Mus musculus (mouse);Sulfur metabolism - Mus musculus (mouse)
ENSMUSG00000036928	50878	Stag3	stromal antigen 3	0.55	0.04	0.1	13	11	23	30	23	26	13	12	27	57	41	47	0.21	0.43	4114	Oocyte meiosis - Mus musculus (mouse)
ENSMUSG00000022469	223864	Rapgef3	Rap guanine nucleotide exchange factor (GEF) 3	0.55	0	0.01	45	59	54	88	77	74	45	62	63	169	139	135	0.76	1.44	04670;04720	Leukocyte transendothelial migration - Mus musculus (mouse);Long-term potentiation - Mus musculus (mouse)
ENSMUSG00000086915				0.55	0.08	0.19	8	5	5	11	15	8	8	5	6	21	27	14	0.46	1.09
ENSMUSG00000024962	22340	Vegfb	vascular endothelial growth factor B	0.55	0	0.01	63	61	63	83	106	92	63	64	73	160	191	168	2.95	5.54	04060;04150;04510;05200;05211;05212;05219;05323	Cytokine-cytokine receptor interaction - Mus musculus (mouse);mTOR signaling pathway - Mus musculus (mouse);Focal adhesion - Mus musculus (mouse);Pathways in cancer - Mus musculus (mouse);Renal cell carcinoma - Mus musculus (mouse);Pancreatic cancer - Mus musculus (mouse);Bladder cancer - Mus musculus (mouse);Rheumatoid arthritis - Mus musculus (mouse)
ENSMUSG00000041189	11443	Chrnb1	cholinergic receptor, nicotinic, beta polypeptide 1 (muscle)	0.55	0.02	0.05	32	42	28	54	58	47	32	44	33	103	104	85	0.96	1.86	4080	Neuroactive ligand-receptor interaction - Mus musculus (mouse)
ENSMUSG00000040950	216864	Mgl2	macrophage galactose N-acetyl-galactosamine specific lectin 2	0.55	0	0.01	62	59	60	85	92	94	62	62	69	163	165	172	2.23	4.18
ENSMUSG00000094322				0.55	0.09	0.2	28	7	14	7	29	57	28	7	16	13	52	103	3.3	7.74
ENSMUSG00000074277	232970	Phldb3	pleckstrin homology like domain, family B, member 3	0.55	0.01	0.04	27	26	37	46	46	47	27	27	43	88	83	86	0.8	1.55
ENSMUSG00000045551	14293	Fpr1	formyl peptide receptor 1	0.55	0.09	0.2	2	1	0	6	5	2	2	1	0	12	9	3	0.04	0.25	04080;05150	Neuroactive ligand-receptor interaction - Mus musculus (mouse);Staphylococcus aureus infection - Mus musculus (mouse)
ENSMUSG00000005413	15368	Hmox1	heme oxygenase 1	0.55	0.03	0.08	45	16	18	41	48	38	45	17	21	79	87	69	0.99	2	860	Porphyrin and chlorophyll metabolism - Mus musculus (mouse)
ENSMUSG00000024160	79043	Spsb3	splA/ryanodine receptor domain and SOCS box containing 3	0.55	0.07	0.16	6	12	5	13	15	13	6	13	6	25	27	24	0.24	0.52
ENSMUSG00000000253	66355	Gmpr	guanosine monophosphate reductase	0.55	0.01	0.05	37	41	35	51	68	55	37	43	41	98	123	100	1.45	2.78	230	Purine metabolism - Mus musculus (mouse)
ENSMUSG00000031389	171207	Arhgap4	Rho GTPase activating protein 4	0.55	0	0	73	62	78	108	107	104	73	65	90	207	193	189	0.68	1.28
ENSMUSG00000033099	97961	Nol12	nucleolar protein 12	0.55	0	0	114	103	106	146	160	176	114	108	123	280	287	321	1.76	3.27
ENSMUSG00000026069	17082	Il1rl1	interleukin 1 receptor-like 1	0.55	0	0.01	113	81	66	139	104	149	113	85	77	267	187	271	0.99	1.87
ENSMUSG00000032724	99382	Abtb2	ankyrin repeat and BTB (POZ) domain containing 2	0.55	0.02	0.07	18	19	31	37	34	38	18	20	36	70	62	69	0.3	0.6
ENSMUSG00000050600	100043757	Zfp831	zinc finger protein 831	0.55	0.02	0.07	46	22	42	55	68	50	46	23	49	105	123	91	0.23	0.45
ENSMUSG00000097534	100503498	Gm16675	predicted gene, 16675	0.55	0.06	0.15	9	7	14	22	16	13	9	7	16	43	29	24	0.46	1
ENSMUSG00000061780	11537	Cfd	complement factor D (adipsin)	0.55	0.02	0.05	108	132	154	94	290	227	108	139	178	181	521	413	8.67	16.43	04610;05150	Complement and coagulation cascades - Mus musculus (mouse);Staphylococcus aureus infection - Mus musculus (mouse)
ENSMUSG00000039316	76438	Rftn1	raftlin lipid raft linker 1	0.55	0	0	165	143	140	236	245	186	165	150	162	453	440	339	2.24	4.19
ENSMUSG00000032470	17532	Mras	muscle and microspikes RAS	0.55	0	0.01	77	62	46	95	102	80	77	65	53	183	184	145	0.92	1.74	04010;04530;04810	MAPK signaling pathway - Mus musculus (mouse);Tight junction - Mus musculus (mouse);Regulation of actin cytoskeleton - Mus musculus (mouse)
ENSMUSG00000071637				0.55	0	0	212	145	138	215	273	248	212	152	160	413	491	452	8.43	15.7
ENSMUSG00000018845	217012	Unc45b	unc-45 myosin chaperone B	0.55	0.09	0.2	6	5	3	13	11	5	6	5	4	24	20	9	0.07	0.18
ENSMUSG00000025092	73442	Hspa12a	heat shock protein 12A	0.55	0	0	96	88	105	150	151	132	96	92	122	287	271	240	1.02	1.91
ENSMUSG00000024824	19367	Rad9a	RAD9 checkpoint clamp component A	0.55	0.01	0.04	39	34	31	60	57	44	39	36	36	115	103	80	1.03	2
ENSMUSG00000026728	22352	Vim	vimentin	0.55	0	0	2403	1927	1996	3423	3258	2650	2406	2024	2312	6560	5859	4827	58.2	107.76
ENSMUSG00000028965	21942	Tnfrsf9	tumor necrosis factor receptor superfamily, member 9	0.55	0.04	0.12	13	10	17	20	20	30	13	11	20	39	36	55	0.39	0.84	4060	Cytokine-cytokine receptor interaction - Mus musculus (mouse)
ENSMUSG00000043518	24004	Rai2	retinoic acid induced 2	0.55	0.01	0.02	44	42	39	55	71	64	44	44	45	105	127	116	1.14	2.16
ENSMUSG00000033032	106877	Afap1l1	actin filament associated protein 1-like 1	0.55	0.02	0.07	26	24	30	51	44	31	26	25	35	97	79	56	0.47	0.92
ENSMUSG00000062960	16542	Kdr	kinase insert domain protein receptor	0.55	0	0	370	345	360	622	591	384	370	362	417	1192	1062	699	3.67	6.84	04060;04144;04370;04510	Cytokine-cytokine receptor interaction - Mus musculus (mouse);Endocytosis - Mus musculus (mouse);VEGF signaling pathway - Mus musculus (mouse);Focal adhesion - Mus musculus (mouse)
ENSMUSG00000047098	268749	Rnf31	ring finger protein 31	0.55	0	0	149	136	190	241	214	254	149	143	220	462	385	462	2.77	5.14
ENSMUSG00000051339	243219	2900026A02Rik	RIKEN cDNA 2900026A02 gene	0.55	0	0	609	543	525	892	766	826	610	570	608	1710	1377	1504	5.76	10.7
ENSMUSG00000001802	435965	Lrp3	low density lipoprotein receptor-related protein 3	0.55	0.05	0.13	17	11	19	23	33	22	17	12	22	45	59	40	0.24	0.49
ENSMUSG00000070604	75690	Vsig10l	V-set and immunoglobulin domain containing 10 like	0.55	0.05	0.14	12	13	9	19	24	15	12	14	11	36	43	28	0.19	0.39
ENSMUSG00000076563				0.55	0.05	0.14	148	103	197	265	179	294	148	108	228	507	322	535	26.25	53.8
ENSMUSG00000086782	77866	E130102H24Rik	RIKEN cDNA E130102H24 gene	0.55	0.05	0.14	12	10	16	18	27	18	12	10	18	35	48	32	1.02	2.12
ENSMUSG00000060568	226610	Fam78b	family with sequence similarity 78, member B	0.55	0.07	0.16	8	10	8	14	13	17	8	10	9	26	23	31	0.1	0.22
ENSMUSG00000008461	14343	Fut1	fucosyltransferase 1	0.55	0.06	0.14	8	12	11	16	18	20	8	13	13	30	32	37	0.25	0.52	00601;00603;01100	Glycosphingolipid biosynthesis - lacto and neolacto series - Mus musculus (mouse);Glycosphingolipid biosynthesis - globo series - Mus musculus (mouse);Metabolic pathways - Mus musculus (mouse)
ENSMUSG00000020814	67622	Mxra7	matrix-remodelling associated 7	0.55	0	0.01	76	78	69	114	132	89	76	82	80	218	237	163	2.18	4.1
ENSMUSG00000097397	100503704	Gm16861	predicted gene, 16861	0.55	0.05	0.14	15	11	15	18	23	25	15	12	17	34	42	46	0.5	1.01
ENSMUSG00000000627	20355	Sema4f	sema domain, immunoglobulin domain (Ig), TM domain, and short cytoplasmic domain	0.55	0.09	0.2	5	1	3	9	4	9	5	1	4	18	7	16	0.05	0.14	4360	Axon guidance - Mus musculus (mouse)
ENSMUSG00000019997	14219	Ctgf	connective tissue growth factor	0.55	0	0.01	59	44	54	82	90	66	59	46	63	157	161	121	1.28	2.41
ENSMUSG00000041120	17965	Nbl1	neuroblastoma, suppression of tumorigenicity 1	0.55	0	0	208	179	196	298	336	231	208	188	227	572	605	421	6.57	12.21
ENSMUSG00000029379	330122	Cxcl3	chemokine (C-X-C motif) ligand 3	0.55	0.09	0.2	0	0	2	3	4	5	0	0	2	5	7	9	0.04	0.28
ENSMUSG00000097383	69002	1500026H17Rik	RIKEN cDNA 1500026H17 gene	0.55	0.06	0.15	7	14	12	21	18	19	7	15	14	41	32	34	0.22	0.48
ENSMUSG00000040283	237754	Btnl9	butyrophilin-like 9	0.55	0.05	0.14	26	22	11	27	47	21	26	23	13	52	84	38	0.22	0.45
ENSMUSG00000002732	14231	Fkbp7	FK506 binding protein 7	0.54	0	0.02	66	52	43	97	79	67	66	55	50	186	142	122	3.77	7.18
ENSMUSG00000041740	50849	Rnf10	ring finger protein 10	0.54	0	0	1039	1143	1233	1693	1642	1686	1040	1200	1428	3245	2953	3071	19.91	36.49
ENSMUSG00000097768				0.54	0.09	0.21	4	8	3	9	7	13	4	8	3	17	12	23	0.18	0.46
ENSMUSG00000044894	22272	Uqcrq	ubiquinol-cytochrome c reductase, complex III subunit VII	0.54	0	0	127	132	130	182	206	188	127	139	151	349	371	343	5.18	9.56	00190;01100;04260;05010;05012;05016	Oxidative phosphorylation - Mus musculus (mouse);Metabolic pathways - Mus musculus (mouse);Cardiac muscle contraction - Mus musculus (mouse);Alzheimer's disease - Mus musculus (mouse);Parkinson's disease - Mus musculus (mouse);Huntington's disease - Mus musculus (mouse)
ENSMUSG00000045502	80885	Hcar2	hydroxycarboxylic acid receptor 2	0.54	0.07	0.16	3	3	8	12	9	9	3	3	9	23	16	16	0.14	0.39
ENSMUSG00000076535				0.54	0.07	0.17	23	22	40	210	33	44	23	23	46	403	59	80	4.77	20.77
ENSMUSG00000029771	27056	Irf5	interferon regulatory factor 5	0.54	0	0	135	95	102	187	162	146	135	100	118	359	292	266	2.98	5.61	4620	Toll-like receptor signaling pathway - Mus musculus (mouse)
ENSMUSG00000002265	18616	Peg3	paternally expressed 3	0.54	0	0	338	241	243	359	501	357	338	253	282	689	901	650	1.9	3.52
ENSMUSG00000031790	17388	Mmp15	matrix metallopeptidase 15	0.54	0	0	595	502	581	735	859	872	596	527	673	1408	1544	1588	7.81	14.27
ENSMUSG00000036139	15427	Hoxc9	homeobox C9	0.54	0.04	0.11	23	23	12	32	28	32	23	24	14	61	50	58	0.49	0.97
ENSMUSG00000040441	216441	Slc26a10	solute carrier family 26, member 10	0.54	0.05	0.14	13	15	16	30	25	16	13	16	18	57	45	29	0.4	0.81
ENSMUSG00000044103	215257	Il1f9	interleukin 1 family, member 9	0.54	0.06	0.14	6	9	9	11	17	16	6	9	10	22	30	29	0.29	0.67
ENSMUSG00000027932	26568	Slc27a3	solute carrier family 27 (fatty acid transporter), member 3	0.54	0.09	0.19	11	7	3	18	9	12	11	7	4	34	16	21	0.17	0.39
ENSMUSG00000037321	21354	Tap1	transporter 1, ATP-binding cassette, sub-family B (MDR/TAP)	0.54	0	0	221	190	244	332	294	347	221	200	283	636	529	632	3.4	6.29	02010;04145;04612;05340	ABC transporters - Mus musculus (mouse);Phagosome - Mus musculus (mouse);Antigen processing and presentation - Mus musculus (mouse);Primary immunodeficiency - Mus musculus (mouse)
ENSMUSG00000044674	14362	Fzd1	frizzled class receptor 1	0.54	0	0	189	161	141	274	220	231	189	169	163	526	395	420	2.26	4.2	04310;04916;05200;05217	Wnt signaling pathway - Mus musculus (mouse);Melanogenesis - Mus musculus (mouse);Pathways in cancer - Mus musculus (mouse);Basal cell carcinoma - Mus musculus (mouse)
ENSMUSG00000025597	237010	Klhl4	kelch-like 4	0.54	0.01	0.05	60	61	47	105	104	48	60	64	55	201	187	88	0.95	1.82
ENSMUSG00000087129				0.54	0.05	0.13	14	10	19	25	27	18	14	11	22	48	48	33	0.26	0.52
ENSMUSG00000048865	226652	Arhgap30	Rho GTPase activating protein 30	0.54	0	0	306	269	370	491	439	466	306	282	429	941	790	848	3.82	7.04
ENSMUSG00000035112	69847	Wnk4	WNK lysine deficient protein kinase 4	0.54	0	0	87	116	109	138	168	159	87	122	126	264	302	289	1.54	2.84
ENSMUSG00000042429	11539	Adora1	adenosine A1 receptor	0.54	0.06	0.14	13	11	23	28	36	17	13	12	27	53	65	31	0.17	0.35	4080	Neuroactive ligand-receptor interaction - Mus musculus (mouse)
ENSMUSG00000042812	15227	Foxf1	forkhead box F1	0.54	0	0	188	164	165	283	271	208	188	172	191	543	487	379	4.32	8
ENSMUSG00000076465				0.54	0.09	0.21	5	3	8	11	11	8	5	3	9	22	19	15	0.94	2.25
ENSMUSG00000019767	100504234	Ccdc170	coiled-coil domain containing 170	0.54	0.06	0.15	10	10	11	17	18	17	10	11	13	32	33	31	0.19	0.39
ENSMUSG00000039501	98999	Znfx1	zinc finger, NFX1-type containing 1	0.54	0	0	829	775	923	1297	1149	1253	830	814	1069	2486	2067	2282	7.09	12.96
ENSMUSG00000049804	100503043	Armcx4	armadillo repeat containing, X-linked 4	0.54	0	0.01	48	61	53	79	87	76	48	64	61	152	157	139	0.41	0.77
ENSMUSG00000026430	54354	Rassf5	Ras association (RalGDS/AF-6) domain family member 5	0.54	0	0.01	93	70	84	133	137	99	93	74	97	254	247	181	1.43	2.68	04670;05200;05223	Leukocyte transendothelial migration - Mus musculus (mouse);Pathways in cancer - Mus musculus (mouse);Non-small cell lung cancer - Mus musculus (mouse)
ENSMUSG00000040428	69217	Plekha4	pleckstrin homology domain containing, family A (phosphoinositide binding specific) member 4	0.54	0.07	0.17	10	10	12	19	18	15	10	10	14	37	32	27	0.24	0.49
ENSMUSG00000069893	667214	9930111J21Rik1	RIKEN cDNA 9930111J21 gene 1	0.54	0.03	0.09	30	23	19	47	29	35	30	24	22	91	53	64	0.37	0.74
ENSMUSG00000031880	56437	Rrad	Ras-related associated with diabetes	0.54	0.05	0.13	17	14	16	22	34	19	17	15	19	43	62	35	0.61	1.22
ENSMUSG00000029480	208144	Dhx37	DEAH (Asp-Glu-Ala-His) box polypeptide 37	0.54	0	0	99	108	134	175	158	173	99	113	155	335	285	315	1.67	3.09
ENSMUSG00000037649	14998	H2-DMa	histocompatibility 2, class II, locus DMa	0.54	0	0	127	110	108	186	163	159	127	115	125	356	294	290	4.47	8.28	04145;04514;04612;04672;04940;05140;05145;05150;05310;05320;05322;05323;05330;05332;05416	Phagosome - Mus musculus (mouse);Cell adhesion molecules (CAMs) - Mus musculus (mouse);Antigen processing and presentation - Mus musculus (mouse);Intestinal immune network for IgA production - Mus musculus (mouse);Type I diabetes mellitus - Mus musculus (mouse);Leishmaniasis - Mus musculus (mouse);Toxoplasmosis - Mus musculus (mouse);Staphylococcus aureus infection - Mus musculus (mouse);Asthma -…
ENSMUSG00000038256	77578	Bcl9	B cell CLL/lymphoma 9	0.54	0	0	125	130	161	230	187	199	125	137	186	441	337	362	1.38	2.56
ENSMUSG00000097231				0.54	0.01	0.03	46	50	40	77	68	61	46	53	46	147	122	112	0.48	0.91
ENSMUSG00000020773	217333	Trim47	tripartite motif-containing 47	0.54	0.01	0.03	65	53	43	88	95	60	65	56	50	168	171	109	1.47	2.79
ENSMUSG00000034361	234577	Cpne2	copine II	0.54	0	0	147	147	139	216	206	214	147	154	161	414	371	389	3.73	6.87
ENSMUSG00000032115	12282	Hyou1	hypoxia up-regulated 1	0.54	0	0	705	825	1009	1338	1049	1357	706	866	1169	2564	1886	2471	10.48	19.24	4141	Protein processing in endoplasmic reticulum - Mus musculus (mouse)
ENSMUSG00000060950	328162	Trmt61a	tRNA methyltransferase 61A	0.54	0.07	0.17	9	11	12	32	11	14	9	12	14	62	20	26	0.27	0.61
ENSMUSG00000042345	328795	Ubash3a	ubiquitin associated and SH3 domain containing, A	0.54	0.07	0.18	10	10	11	21	21	10	10	10	13	41	37	18	0.21	0.45
ENSMUSG00000038058	107607	Nod1	nucleotide-binding oligomerization domain containing 1	0.54	0	0	96	110	113	167	157	151	96	115	131	320	282	275	1.49	2.78	4621	NOD-like receptor signaling pathway - Mus musculus (mouse)
ENSMUSG00000085774				0.54	0.1	0.21	4	2	2	6	5	7	4	2	2	12	9	12	0.08	0.23
ENSMUSG00000029442				0.54	0.06	0.15	10	9	13	16	13	24	10	9	15	31	24	44	0.13	0.28
ENSMUSG00000097471	67765	5830432E09Rik	RIKEN cDNA 5830432E09 gene	0.54	0.04	0.11	14	20	17	32	26	24	14	21	20	61	46	44	0.29	0.58
ENSMUSG00000031444	14058	F10	coagulation factor X	0.54	0.06	0.15	6	6	8	10	11	16	6	6	9	20	19	30	0.16	0.38	4610	Complement and coagulation cascades - Mus musculus (mouse)
ENSMUSG00000032915	52614	Adgre4	adhesion G protein-coupled receptor E4	0.54	0.07	0.16	4	10	9	17	11	15	4	10	11	32	19	27	0.13	0.31
ENSMUSG00000027339	215653	Rassf2	Ras association (RalGDS/AF-6) domain family member 2	0.54	0	0	283	277	274	393	449	383	283	291	317	753	808	697	2.05	3.75
ENSMUSG00000034792	14676	Gna15	guanine nucleotide binding protein, alpha 15	0.54	0.06	0.15	10	11	10	17	16	20	10	12	12	32	29	37	0.33	0.68	04020;05142;05146	Calcium signaling pathway - Mus musculus (mouse);Chagas disease (American trypanosomiasis) - Mus musculus (mouse);Amoebiasis - Mus musculus (mouse)
ENSMUSG00000031785	14766	Adgrg1	adhesion G protein-coupled receptor G1	0.53	0	0	72	91	79	116	139	104	72	96	91	223	250	190	1.36	2.52
ENSMUSG00000046718	69550	Bst2	bone marrow stromal cell antigen 2	0.53	0.02	0.07	25	20	22	33	34	38	25	21	26	63	61	70	1.78	3.47
ENSMUSG00000003617	12870	Cp	ceruloplasmin	0.53	0	0	392	347	363	520	608	487	392	364	421	997	1094	887	4.88	8.93	860	Porphyrin and chlorophyll metabolism - Mus musculus (mouse)
ENSMUSG00000031749	20444	St3gal2	ST3 beta-galactoside alpha-2,3-sialyltransferase 2	0.53	0	0.01	66	73	69	128	87	95	66	77	80	245	157	173	0.96	1.79	00512;00533;00603;00604;01100	Mucin type O-Glycan biosynthesis - Mus musculus (mouse);Glycosaminoglycan biosynthesis - keratan sulfate - Mus musculus (mouse);Glycosphingolipid biosynthesis - globo series - Mus musculus (mouse);Glycosphingolipid biosynthesis - ganglio series - Mus musculus (mouse);Metabolic pathways - Mus musculus (mouse)
ENSMUSG00000018830	17880	Myh11	myosin, heavy polypeptide 11, smooth muscle	0.53	0	0	24818	22517	20388	33911	39822	25659	24846	23646	23621	64996	71614	46735	205.92	378.62	04270;04530;05416	Vascular smooth muscle contraction - Mus musculus (mouse);Tight junction - Mus musculus (mouse);Viral myocarditis - Mus musculus (mouse)
ENSMUSG00000020689	16416	Itgb3	integrin beta 3	0.53	0	0	223	205	218	310	318	314	223	215	252	595	572	572	2.26	4.11	04145;04380;04510;04512;04640;04810;05410;05412;05414	Phagosome - Mus musculus (mouse);Osteoclast differentiation - Mus musculus (mouse);Focal adhesion - Mus musculus (mouse);ECM-receptor interaction - Mus musculus (mouse);Hematopoietic cell lineage - Mus musculus (mouse);Regulation of actin cytoskeleton - Mus musculus (mouse);Hypertrophic cardiomyopathy (HCM) - Mus musculus (mouse);Arrhythmogenic right ventricular cardiomyopathy (ARVC) - Mus muscul…
ENSMUSG00000030166	19365	Rad52	RAD52 homolog, DNA repair protein	0.53	0.01	0.02	49	48	48	78	81	59	49	50	56	149	146	108	1.73	3.26	3440	Homologous recombination - Mus musculus (mouse)
ENSMUSG00000031343	14396	Gabra3	gamma-aminobutyric acid (GABA) A receptor, subunit alpha 3	0.53	0	0.01	76	65	78	116	123	86	76	68	90	223	222	156	1.21	2.25	4080	Neuroactive ligand-receptor interaction - Mus musculus (mouse)
ENSMUSG00000008855	15184	Hdac5	histone deacetylase 5	0.53	0	0	229	245	249	351	366	338	229	257	288	673	659	616	2.7	4.93
ENSMUSG00000013833	216154	Med16	mediator complex subunit 16	0.53	0	0	133	127	101	179	183	170	133	133	117	343	329	310	2.27	4.2
ENSMUSG00000033762	79456	Recql4	RecQ protein-like 4	0.53	0.05	0.13	12	18	14	21	19	31	12	19	16	40	35	57	0.23	0.46
ENSMUSG00000031486	78560	Adgra2	adhesion G protein-coupled receptor A2	0.53	0	0.01	81	98	89	158	133	107	81	103	103	303	239	195	0.94	1.76
ENSMUSG00000028064	20351	Sema4a	sema domain, immunoglobulin domain (Ig), transmembrane domain (TM) and short cytoplasmic domain, (semaphorin) 4A	0.53	0	0	631	555	528	780	825	896	632	583	612	1495	1484	1632	10.79	19.67	4360	Axon guidance - Mus musculus (mouse)
ENSMUSG00000090293				0.53	0.09	0.2	3	10	7	12	8	16	3	10	8	23	15	30	0.18	0.42
ENSMUSG00000030323	81896	Ift122	intraflagellar transport 122	0.53	0	0	101	95	93	137	167	122	101	100	108	262	301	223	1.32	2.42
ENSMUSG00000035835	216152	Plppr3	phospholipid phosphatase related 3	0.53	0.06	0.14	12	15	13	22	27	17	12	16	15	43	48	31	0.27	0.55
ENSMUSG00000034116	22324	Vav1	vav 1 oncogene	0.53	0	0	212	134	209	273	266	281	212	141	242	524	478	512	3.79	6.99	04062;04510;04650;04660;04662;04664;04666;04670;04810	Chemokine signaling pathway - Mus musculus (mouse);Focal adhesion - Mus musculus (mouse);Natural killer cell mediated cytotoxicity - Mus musculus (mouse);T cell receptor signaling pathway - Mus musculus (mouse);B cell receptor signaling pathway - Mus musculus (mouse);Fc epsilon RI signaling pathway - Mus musculus (mouse);Fc gamma R-mediated phagocytosis - Mus musculus (mouse);Leukocyte transendot…
ENSMUSG00000054203	226695	Ifi205	interferon activated gene 205	0.53	0	0.01	76	44	54	85	80	96	76	46	63	163	143	175	2.17	4.08
ENSMUSG00000033006	20665	Sox10	SRY (sex determining region Y)-box 10	0.53	0.09	0.2	11	10	6	16	13	17	11	10	7	31	23	31	0.2	0.43
ENSMUSG00000027134	99010	Lpcat4	lysophosphatidylcholine acyltransferase 4	0.53	0.01	0.04	47	45	58	95	77	55	47	47	67	183	139	100	1.33	2.55	00564;00565;01100	Glycerophospholipid metabolism - Mus musculus (mouse);Ether lipid metabolism - Mus musculus (mouse);Metabolic pathways - Mus musculus (mouse)
ENSMUSG00000038677	268935	Scube3	signal peptide, CUB domain, EGF-like 3	0.53	0.04	0.11	22	19	28	41	29	36	22	20	32	79	52	66	0.21	0.4
ENSMUSG00000021536	210044	Adcy2	adenylate cyclase 2	0.53	0.05	0.13	26	12	20	38	38	18	26	13	23	72	69	33	0.28	0.57	00230;04020;04062;04114;04270;04540;04912;04914;04916;04970;04971;04972;04976;05414	Purine metabolism - Mus musculus (mouse);Calcium signaling pathway - Mus musculus (mouse);Chemokine signaling pathway - Mus musculus (mouse);Oocyte meiosis - Mus musculus (mouse);Vascular smooth muscle contraction - Mus musculus (mouse);Gap junction - Mus musculus (mouse);GnRH signaling pathway - Mus musculus (mouse);Progesterone-mediated oocyte maturation - Mus musculus (mouse);Melanogenesis - M…
ENSMUSG00000096528	545238	G430049J08Rik	RIKEN cDNA G430049J08 gene	0.53	0.01	0.04	29	34	40	59	53	47	29	36	46	114	96	86	0.78	1.51
ENSMUSG00000023048	66151	Prr13	proline rich 13	0.53	0	0	933	828	747	1099	1287	1276	934	869	866	2106	2315	2324	37.37	68.13
ENSMUSG00000018986	20557	Slfn3	schlafen 3	0.53	0.03	0.1	23	12	18	29	23	32	23	13	21	55	42	59	0.59	1.18
ENSMUSG00000020598	319504	Nrcam	neuronal cell adhesion molecule	0.53	0.01	0.03	45	33	37	57	52	66	45	35	43	109	93	120	0.31	0.58	4514	Cell adhesion molecules (CAMs) - Mus musculus (mouse)
ENSMUSG00000030527	70461	Crtc3	CREB regulated transcription coactivator 3	0.53	0	0	133	120	120	179	195	172	133	126	139	344	351	313	1.47	2.7
ENSMUSG00000097233	102631780	LOC102631780	uncharacterized LOC102631780	0.53	0.1	0.22	7	6	3	11	13	5	7	6	3	22	24	9	0.08	0.19
ENSMUSG00000037872	13349	Ackr1	atypical chemokine receptor 1 (Duffy blood group)	0.53	0.09	0.2	11	7	5	11	19	10	11	7	6	22	34	19	0.39	0.89	5144	Malaria - Mus musculus (mouse)
ENSMUSG00000022103	14586	Gfra2	glial cell line derived neurotrophic factor family receptor alpha 2	0.53	0	0.01	89	99	76	144	131	115	89	104	88	276	236	209	1.54	2.85
ENSMUSG00000046056	282619	Sbsn	suprabasin	0.53	0.1	0.22	2	8	3	11	7	8	2	8	4	21	13	14	0.11	0.27
ENSMUSG00000000983	14038	Wfdc18	WAP four-disulfide core domain 18	0.53	0.09	0.19	0	1	1	1	3	11	0	1	1	1	5	20	0.04	0.38
ENSMUSG00000073145				0.53	0.1	0.21	8	3	5	11	11	10	8	3	6	21	19	19	0.51	1.28
ENSMUSG00000005148	12224	Klf5	Kruppel-like factor 5	0.53	0	0	937	1187	1164	1401	1590	1806	938	1247	1348	2685	2859	3290	38.74	70.12
ENSMUSG00000094790				0.53	0.09	0.2	9	10	8	12	13	21	9	11	9	23	24	39	1.1	2.34
ENSMUSG00000057280	18198	Musk	muscle, skeletal, receptor tyrosine kinase	0.53	0.02	0.06	44	43	26	62	59	48	44	45	30	119	106	88	0.66	1.25
ENSMUSG00000048897	209225	Zfp710	zinc finger protein 710	0.53	0	0	226	217	210	346	301	306	226	228	243	663	542	558	2.9	5.31
ENSMUSG00000007039	51793	Ddah2	dimethylarginine dimethylaminohydrolase 2	0.53	0.01	0.04	41	30	47	63	66	50	41	32	54	120	118	91	1.78	3.36
ENSMUSG00000037692	230793	Ahdc1	AT hook, DNA binding motif, containing 1	0.53	0	0	133	118	154	201	205	188	133	124	178	385	369	343	1.24	2.27
ENSMUSG00000037913				0.53	0.04	0.1	17	18	18	31	23	30	17	19	21	60	41	54	0.69	1.36
ENSMUSG00000029299	27405	Abcg3	ATP-binding cassette, sub-family G (WHITE), member 3	0.53	0.01	0.02	49	45	55	81	78	66	49	47	64	155	140	120	0.99	1.87	2010	ABC transporters - Mus musculus (mouse)
ENSMUSG00000056492	224792	Adgrf5	adhesion G protein-coupled receptor F5	0.53	0	0	352	356	336	490	595	441	352	374	389	939	1070	803	2.47	4.51
ENSMUSG00000047181	217125	Samd14	sterile alpha motif domain containing 14	0.53	0.01	0.05	32	28	28	44	49	40	32	29	33	84	89	73	0.54	1.01
ENSMUSG00000039497	212898	Dse	dermatan sulfate epimerase	0.53	0	0	136	148	140	224	219	181	136	155	162	429	394	329	2.03	3.74	532	Glycosaminoglycan biosynthesis - chondroitin sulfate / dermatan sulfate - Mus musculus (mouse)
ENSMUSG00000001555	14230	Fkbp10	FK506 binding protein 10	0.53	0.02	0.05	63	38	37	73	62	76	63	40	43	139	111	139	1.07	2.06
ENSMUSG00000004952	54153	Rasa4	RAS p21 protein activator 4	0.53	0	0	88	92	106	155	132	136	88	97	123	298	237	247	1.46	2.7
ENSMUSG00000005947	16407	Itgae	integrin alpha E, epithelial-associated	0.53	0	0	188	195	211	306	275	286	188	205	245	586	495	521	3.13	5.7	4810	Regulation of actin cytoskeleton - Mus musculus (mouse)
ENSMUSG00000029108	54216	Pcdh7	protocadherin 7	0.53	0	0	433	355	372	634	542	514	433	373	431	1215	975	937	4.17	7.64
ENSMUSG00000032125	74144	Robo4	roundabout guidance receptor 4	0.53	0.02	0.07	34	34	31	52	67	33	34	36	36	99	121	61	0.51	0.98
ENSMUSG00000029163	100952	Emilin1	elastin microfibril interfacer 1	0.53	0	0	258	204	251	355	368	321	258	214	291	680	661	584	3.74	6.84
ENSMUSG00000054434	330189	Tmem120b	transmembrane protein 120B	0.53	0.07	0.17	13	10	11	22	16	20	13	11	13	43	28	36	0.32	0.68
ENSMUSG00000029576	231858	Radil	Ras association and DIL domains	0.53	0.1	0.21	6	6	10	15	12	11	6	6	12	28	21	20	0.11	0.24
ENSMUSG00000021190	19141	Lgmn	legumain	0.53	0	0	706	585	624	1016	880	886	707	614	723	1947	1583	1614	19.43	35.41	04142;04612	Lysosome - Mus musculus (mouse);Antigen processing and presentation - Mus musculus (mouse)
ENSMUSG00000031997	22068	Trpc6	transient receptor potential cation channel, subfamily C, member 6	0.53	0.03	0.09	17	19	25	33	35	27	17	20	29	63	63	50	0.41	0.8
ENSMUSG00000036053	71409	Fmnl2	formin-like 2	0.53	0	0	243	229	253	358	365	333	243	241	293	686	657	607	2.51	4.56
ENSMUSG00000022554	59053	Hgh1	HGH1 homolog	0.53	0.05	0.13	13	12	14	15	26	24	13	13	16	29	46	44	0.4	0.83
ENSMUSG00000042082	11881	Arsb	arylsulfatase B	0.53	0	0	142	112	131	191	176	195	142	118	152	367	317	355	1.95	3.56	00531;01100;04142	Glycosaminoglycan degradation - Mus musculus (mouse);Metabolic pathways - Mus musculus (mouse);Lysosome - Mus musculus (mouse)
ENSMUSG00000031972	11459	Acta1	actin, alpha 1, skeletal muscle	0.53	0.08	0.18	8	6	6	9	19	9	8	6	7	17	34	17	0.28	0.65
ENSMUSG00000009681	110279	Bcr	breakpoint cluster region	0.53	0	0	297	323	400	497	504	488	297	339	464	952	906	889	3.17	5.75	05200;05220	Pathways in cancer - Mus musculus (mouse);Chronic myeloid leukemia - Mus musculus (mouse)
ENSMUSG00000031758	75796	Cdyl2	chromodomain protein, Y chromosome-like 2	0.53	0.01	0.02	55	53	40	74	82	65	55	56	46	141	148	118	0.37	0.69
ENSMUSG00000020092	27355	Pald1	phosphatase domain containing, paladin 1	0.53	0.01	0.03	41	48	49	84	62	60	41	50	57	161	112	110	0.65	1.23
ENSMUSG00000018920	66102	Cxcl16	chemokine (C-X-C motif) ligand 16	0.53	0	0	117	84	113	166	155	141	117	88	131	319	279	257	2.35	4.34	04060;04062	Cytokine-cytokine receptor interaction - Mus musculus (mouse);Chemokine signaling pathway - Mus musculus (mouse)
ENSMUSG00000022181	12274	C6	complement component 6	0.53	0.02	0.07	33	32	29	43	67	38	33	34	34	82	121	70	0.56	1.1	04610;05020;05322	Complement and coagulation cascades - Mus musculus (mouse);Prion diseases - Mus musculus (mouse);Systemic lupus erythematosus - Mus musculus (mouse)
ENSMUSG00000040907	232975	Atp1a3	ATPase, Na+/K+ transporting, alpha 3 polypeptide	0.53	0.02	0.07	23	28	25	40	36	39	23	29	29	77	65	71	0.39	0.75	04260;04960;04964;04970;04971;04972;04973;04974;04976	Cardiac muscle contraction - Mus musculus (mouse);Aldosterone-regulated sodium reabsorption - Mus musculus (mouse);Proximal tubule bicarbonate reclamation - Mus musculus (mouse);Salivary secretion - Mus musculus (mouse);Gastric acid secretion - Mus musculus (mouse);Pancreatic secretion - Mus musculus (mouse);Carbohydrate digestion and absorption - Mus musculus (mouse);Protein digestion and absorp…
ENSMUSG00000020262	110532	Adarb1	adenosine deaminase, RNA-specific, B1	0.53	0	0.02	52	47	56	87	80	64	52	49	65	167	144	116	0.47	0.88
ENSMUSG00000024043	268970	Arhgap28	Rho GTPase activating protein 28	0.53	0	0.01	89	70	96	145	110	120	89	73	111	278	198	219	0.97	1.79
ENSMUSG00000024168	407831	Tmem204	transmembrane protein 204	0.53	0	0.02	56	53	41	76	88	60	56	56	48	146	158	110	1.64	3.07
ENSMUSG00000053007	231991	Creb5	cAMP responsive element binding protein 5	0.53	0.01	0.05	37	30	45	67	50	53	37	32	52	128	90	96	0.75	1.42	04962;05016;05215	Vasopressin-regulated water reabsorption - Mus musculus (mouse);Huntington's disease - Mus musculus (mouse);Prostate cancer - Mus musculus (mouse)
ENSMUSG00000032431	56693	Crtap	cartilage associated protein	0.53	0	0	104	98	115	163	153	149	104	103	133	312	276	272	3.83	7.03
ENSMUSG00000029233	57357	Srd5a3	steroid 5 alpha-reductase 3	0.53	0	0	99	108	78	150	125	142	99	113	90	288	225	258	2.58	4.76	140	Steroid hormone biosynthesis - Mus musculus (mouse)
ENSMUSG00000032479	17758	Map4	microtubule-associated protein 4	0.53	0	0	1238	1193	1220	1870	1859	1564	1239	1253	1413	3585	3343	2848	12.14	22.01
ENSMUSG00000007097	98660	Atp1a2	ATPase, Na+/K+ transporting, alpha 2 polypeptide	0.53	0	0	182	169	144	209	299	218	182	177	167	401	538	397	1.6	2.93	04260;04960;04964;04970;04971;04972;04973;04974;04976	Cardiac muscle contraction - Mus musculus (mouse);Aldosterone-regulated sodium reabsorption - Mus musculus (mouse);Proximal tubule bicarbonate reclamation - Mus musculus (mouse);Salivary secretion - Mus musculus (mouse);Gastric acid secretion - Mus musculus (mouse);Pancreatic secretion - Mus musculus (mouse);Carbohydrate digestion and absorption - Mus musculus (mouse);Protein digestion and absorp…
ENSMUSG00000017969	19223	Ptgis	prostaglandin I2 (prostacyclin) synthase	0.53	0.01	0.05	59	64	44	100	95	57	59	67	51	191	170	103	1.59	3.02	00590;01100	Arachidonic acid metabolism - Mus musculus (mouse);Metabolic pathways - Mus musculus (mouse)
ENSMUSG00000018076	76199	Med13l	mediator complex subunit 13-like	0.53	0	0	525	498	511	678	788	757	526	523	592	1299	1417	1379	3.34	6.02
ENSMUSG00000048731	70772	Ggnbp1	gametogenetin binding protein 1	0.53	0.07	0.17	9	10	20	19	22	25	9	11	23	37	39	45	0.16	0.33
ENSMUSG00000019564	13496	Arid3a	AT rich interactive domain 3A (BRIGHT-like)	0.53	0	0	92	85	110	162	116	145	92	89	127	310	208	264	1.08	2
ENSMUSG00000020674	69675	Pxdn	peroxidasin	0.53	0	0	336	296	280	459	509	363	336	311	324	879	916	662	2.78	5.09
ENSMUSG00000073529				0.53	0.1	0.22	1	1	3	3	4	8	1	1	3	6	8	14	0.03	0.13
ENSMUSG00000024897	319924	Apba1	amyloid beta (A4) precursor protein binding, family A, member 1	0.53	0	0.02	62	57	53	89	89	76	62	60	61	171	160	138	0.52	0.97
ENSMUSG00000030602	70584	Pak4	p21 protein (Cdc42/Rac)-activated kinase 4	0.53	0	0	217	269	268	350	365	384	217	282	311	670	656	700	5.27	9.56	04012;04360;04510;04660;04810;05211	ErbB signaling pathway - Mus musculus (mouse);Axon guidance - Mus musculus (mouse);Focal adhesion - Mus musculus (mouse);T cell receptor signaling pathway - Mus musculus (mouse);Regulation of actin cytoskeleton - Mus musculus (mouse);Renal cell carcinoma - Mus musculus (mouse)
ENSMUSG00000050953	14609	Gja1	gap junction protein, alpha 1	0.53	0	0	387	325	329	526	513	471	387	341	381	1009	922	858	6.76	12.3	04540;05412	Gap junction - Mus musculus (mouse);Arrhythmogenic right ventricular cardiomyopathy (ARVC) - Mus musculus (mouse)
ENSMUSG00000030145	72720	Zfp248	zinc finger protein 248	0.53	0.04	0.12	17	10	22	22	31	25	17	10	26	43	55	46	0.27	0.53
ENSMUSG00000002771	14814	Grin2d	glutamate receptor, ionotropic, NMDA2D (epsilon 4)	0.53	0.09	0.2	10	7	6	10	16	14	10	7	7	19	28	25	0.08	0.18	04020;04080;04720;05010;05014	Calcium signaling pathway - Mus musculus (mouse);Neuroactive ligand-receptor interaction - Mus musculus (mouse);Long-term potentiation - Mus musculus (mouse);Alzheimer's disease - Mus musculus (mouse);Amyotrophic lateral sclerosis (ALS) - Mus musculus (mouse)
ENSMUSG00000026604	19250	Ptpn14	protein tyrosine phosphatase, non-receptor type 14	0.52	0	0	204	208	221	323	357	244	204	218	256	619	642	444	1.19	2.17
ENSMUSG00000024076	74199	Vit	vitrin	0.52	0.05	0.14	16	22	19	25	38	26	16	23	22	48	69	47	0.42	0.82
ENSMUSG00000027678	17979	Ncoa3	nuclear receptor coactivator 3	0.52	0	0	644	728	801	1051	1054	1042	645	764	928	2014	1895	1898	5.85	10.55
ENSMUSG00000064023	259277	Klk8	kallikrein related-peptidase 8	0.52	0.1	0.22	3	5	3	8	7	7	3	5	4	16	13	13	0.17	0.44
ENSMUSG00000055653	14734	Gpc3	glypican 3	0.52	0	0	89	96	83	122	138	132	89	101	96	233	249	240	2.44	4.45
ENSMUSG00000096635				0.52	0	0	119	133	91	161	166	174	119	140	106	309	298	317	55.36	101.1
ENSMUSG00000060862	230848	Zbtb40	zinc finger and BTB domain containing 40	0.52	0	0.01	108	88	140	179	139	177	108	92	162	344	250	322	0.95	1.74
ENSMUSG00000097620				0.52	0.1	0.22	5	5	6	13	8	9	5	5	7	24	14	16	0.15	0.35
ENSMUSG00000040415	80904	Dtx3	deltex 3, E3 ubiquitin ligase	0.52	0.01	0.03	53	43	57	89	83	56	53	45	66	170	149	102	1.55	2.9	4330	Notch signaling pathway - Mus musculus (mouse)
ENSMUSG00000040687	228355	Madd	MAP-kinase activating death domain	0.52	0	0	237	268	287	393	355	402	237	281	332	753	638	732	2.68	4.85
ENSMUSG00000097820	320301	E530011L22Rik	RIKEN cDNA E530011L22 gene	0.52	0.08	0.18	12	13	9	16	19	24	12	14	11	31	34	43	0.35	0.73
ENSMUSG00000034271	81703	Jdp2	Jun dimerization protein 2	0.52	0	0.02	68	44	74	85	102	90	68	46	86	162	184	164	2.3	4.25
ENSMUSG00000078122	100038363	F630028O10Rik	RIKEN cDNA F630028O10 gene	0.52	0.01	0.05	87	76	55	115	146	71	87	80	64	221	262	129	1.35	2.58
ENSMUSG00000039911	74646	Spsb1	splA/ryanodine receptor domain and SOCS box containing 1	0.52	0	0.02	76	53	73	102	92	105	76	56	84	196	165	192	1.32	2.45
ENSMUSG00000038213	213233	Tapbpl	TAP binding protein-like	0.52	0	0	135	109	135	164	166	226	135	114	156	314	298	411	3.25	5.94
ENSMUSG00000024030	11307	Abcg1	ATP-binding cassette, sub-family G (WHITE), member 1	0.52	0.02	0.06	62	35	88	107	95	81	62	37	102	205	171	148	1.05	1.99	2010	ABC transporters - Mus musculus (mouse)
ENSMUSG00000047090	73827	Tmem198b	transmembrane protein 198b	0.52	0.06	0.15	16	21	24	39	31	27	16	22	28	74	56	49	0.39	0.78
ENSMUSG00000036661	105841	Dennd3	DENN/MADD domain containing 3	0.52	0	0	93	94	91	130	146	131	93	99	106	250	262	238	1.06	1.94
ENSMUSG00000024678	66607	Ms4a4d	membrane-spanning 4-domains, subfamily A, member 4D	0.52	0.01	0.04	51	50	42	76	79	58	51	52	49	146	142	105	1.9	3.56
ENSMUSG00000097579				0.52	0.1	0.22	7	8	3	9	11	11	7	8	4	18	20	20	0.27	0.58
ENSMUSG00000024949	22668	Sf1	splicing factor 1	0.52	0	0	613	639	777	1064	874	1003	614	671	900	2039	1572	1827	9.46	17.11
ENSMUSG00000084610				0.52	0.04	0.12	52	38	55	98	62	68	52	40	64	188	111	123	18.63	36.67
ENSMUSG00000094420				0.52	0.03	0.1	258	130	180	379	246	253	258	137	209	727	442	460	32.99	64.46
ENSMUSG00000054675	231633	Tmem119	transmembrane protein 119	0.52	0	0.01	105	90	85	157	133	121	105	94	99	301	239	221	2.52	4.65
ENSMUSG00000026135	77264	Zfp142	zinc finger protein 142	0.52	0	0	109	151	116	174	172	202	109	159	134	334	309	368	1.02	1.85
ENSMUSG00000026944	11305	Abca2	ATP-binding cassette, sub-family A (ABC1), member 2	0.52	0	0	154	146	168	270	215	197	154	153	195	517	386	359	1.18	2.15	02010;04142	ABC transporters - Mus musculus (mouse);Lysosome - Mus musculus (mouse)
ENSMUSG00000028214	14579	Gem	GTP binding protein (gene overexpressed in skeletal muscle)	0.52	0	0	173	133	155	181	274	220	173	140	179	346	493	401	4.64	8.44
ENSMUSG00000000359	19700	Rem1	rad and gem related GTP binding protein 1	0.52	0.04	0.12	15	18	18	31	28	21	15	19	21	59	50	39	0.62	1.22
ENSMUSG00000026104	20846	Stat1	signal transducer and activator of transcription 1	0.52	0	0	1163	1108	1235	1594	1553	1946	1164	1164	1431	3056	2792	3545	13.74	24.84	04062;04380;04620;04630;05140;05145;05160;05200;05212	Chemokine signaling pathway - Mus musculus (mouse);Osteoclast differentiation - Mus musculus (mouse);Toll-like receptor signaling pathway - Mus musculus (mouse);Jak-STAT signaling pathway - Mus musculus (mouse);Leishmaniasis - Mus musculus (mouse);Toxoplasmosis - Mus musculus (mouse);Hepatitis C - Mus musculus (mouse);Pathways in cancer - Mus musculus (mouse);Pancreatic cancer - Mus musculus (mou…
ENSMUSG00000035781	109284	R3hdm4	R3H domain containing 4	0.52	0	0	434	505	505	699	649	734	434	530	585	1340	1168	1337	16.06	28.89
ENSMUSG00000057370				0.52	0.11	0.23	6	2	5	7	10	8	6	2	6	13	18	15	0.55	1.3
ENSMUSG00000025316	53325	Banp	BTG3 associated nuclear protein	0.52	0	0.01	141	137	170	230	168	259	141	144	197	440	303	472	1.67	3.05
ENSMUSG00000028364	21923	Tnc	tenascin C	0.52	0	0	1479	1207	1086	1958	1862	1645	1481	1268	1258	3753	3349	2996	10.69	19.47	04510;04512	Focal adhesion - Mus musculus (mouse);ECM-receptor interaction - Mus musculus (mouse)
ENSMUSG00000061689	228836	Dlgap4	discs, large homolog-associated protein 4 (Drosophila)	0.52	0	0	139	149	155	224	200	219	139	156	180	429	359	399	1.85	3.35
ENSMUSG00000047810	78317	Ccdc88b	coiled-coil domain containing 88B	0.52	0	0	98	75	91	130	137	120	98	79	106	250	246	218	1.08	1.97
ENSMUSG00000078635				0.52	0.11	0.23	7	3	3	7	8	10	7	3	4	14	14	19	0.36	0.86
ENSMUSG00000027832	19288	Ptx3	pentraxin related gene	0.52	0.11	0.23	3	1	2	5	4	8	3	1	2	9	7	14	0.06	0.22
ENSMUSG00000006362	12398	Cbfa2t3	core-binding factor, runt domain, alpha subunit 2, translocated to, 3 (human)	0.52	0	0.01	74	104	97	163	123	118	74	109	112	312	221	215	1.38	2.54
ENSMUSG00000048481	232934	Mypop	Myb-related transcription factor, partner of profilin	0.52	0.09	0.21	11	12	9	13	19	20	11	13	10	24	35	36	0.3	0.6
ENSMUSG00000057123	14613	Gja5	gap junction protein, alpha 5	0.52	0.03	0.09	59	84	72	147	113	63	59	88	83	281	203	114	1.4	2.64
ENSMUSG00000026930	67839	Gpsm1	G-protein signalling modulator 1 (AGS3-like, C. elegans)	0.52	0.05	0.14	38	27	27	54	47	41	38	28	31	104	85	75	0.54	1.05
ENSMUSG00000025270	11656	Alas2	aminolevulinic acid synthase 2, erythroid	0.52	0.09	0.21	10	11	25	31	38	9	10	12	29	60	69	16	0.47	0.98	00260;00860;01100	Glycine, serine and threonine metabolism - Mus musculus (mouse);Porphyrin and chlorophyll metabolism - Mus musculus (mouse);Metabolic pathways - Mus musculus (mouse)
ENSMUSG00000032741	252972	Tpcn1	two pore channel 1	0.52	0	0	373	390	424	601	588	523	373	410	491	1152	1057	952	5.18	9.32
ENSMUSG00000022893	11504	Adamts1	a disintegrin-like and metallopeptidase (reprolysin type) with thrombospondin type 1 motif, 1	0.52	0	0.01	217	130	129	234	239	226	217	137	149	449	430	411	1.96	3.61
ENSMUSG00000040097	224613	Flywch1	FLYWCH-type zinc finger 1	0.51	0	0	191	203	207	330	266	272	191	213	240	632	479	495	4.36	7.89
ENSMUSG00000074677	100038947	LOC100038947	signal-regulatory protein beta 1-like	0.51	0.11	0.23	0	1	0	3	4	2	0	1	0	6	8	4	0.01	0.1
ENSMUSG00000027495	67017	Fam210b	family with sequence similarity 210, member B	0.51	0	0	128	116	107	164	177	169	128	122	124	314	318	307	1.96	3.55
ENSMUSG00000024393	53761	Prrc2a	proline-rich coiled-coil 2A	0.51	0	0	943	990	1156	1589	1454	1401	944	1040	1339	3045	2614	2551	9.1	16.32
ENSMUSG00000002289	57875	Angptl4	angiopoietin-like 4	0.51	0.05	0.14	35	42	20	41	83	30	35	44	23	78	150	54	0.64	1.26	3320	PPAR signaling pathway - Mus musculus (mouse)
ENSMUSG00000043430	76943	Psapl1	prosaposin-like 1	0.51	0.1	0.22	11	5	9	17	11	13	11	5	10	32	20	23	0.19	0.4	4142	Lysosome - Mus musculus (mouse)
ENSMUSG00000038648	208647	Creb3l2	cAMP responsive element binding protein 3-like 2	0.51	0	0	249	220	278	396	352	333	249	231	322	759	633	607	2.14	3.87	04916;04962;05016;05215	Melanogenesis - Mus musculus (mouse);Vasopressin-regulated water reabsorption - Mus musculus (mouse);Huntington's disease - Mus musculus (mouse);Prostate cancer - Mus musculus (mouse)
ENSMUSG00000039278	30052	Pcsk1n	proprotein convertase subtilisin/kexin type 1 inhibitor	0.51	0.11	0.24	6	2	0	4	9	5	6	2	0	8	17	10	0.07	0.22
ENSMUSG00000032698	16909	Lmo2	LIM domain only 2	0.51	0.01	0.04	82	42	47	93	82	77	82	44	54	178	148	141	2	3.75
ENSMUSG00000020086	404634	H2afy2	H2A histone family, member Y2	0.51	0.03	0.1	23	40	32	59	47	38	23	42	37	113	85	69	0.89	1.68	5322	Systemic lupus erythematosus - Mus musculus (mouse)
ENSMUSG00000020363	14584	Gfpt2	glutamine fructose-6-phosphate transaminase 2	0.51	0.01	0.04	120	93	136	196	145	179	120	98	158	375	260	326	2.41	4.47	00250;00520;01100	Alanine, aspartate and glutamate metabolism - Mus musculus (mouse);Amino sugar and nucleotide sugar metabolism - Mus musculus (mouse);Metabolic pathways - Mus musculus (mouse)
ENSMUSG00000021384	66329	Susd3	sushi domain containing 3	0.51	0.08	0.18	12	11	10	20	21	13	12	12	12	39	37	24	0.48	0.97
ENSMUSG00000092586	68468	Ly6g6c	lymphocyte antigen 6 complex, locus G6C	0.51	0.11	0.24	608	620	562	1056	1202	889	609	651	651	2024	2161	1619	37.58	82.6
ENSMUSG00000018476	216850	Kdm6b	KDM1 lysine (K)-specific demethylase 6B	0.51	0	0	143	137	167	211	207	231	143	144	193	404	372	420	1.36	2.46
ENSMUSG00000001493	17285	Meox1	mesenchyme homeobox 1	0.51	0.01	0.04	50	36	38	73	60	51	50	38	44	140	108	92	1.12	2.09
ENSMUSG00000075600	223642	Zc3h3	zinc finger CCCH type containing 3	0.51	0.07	0.16	13	27	22	39	29	30	13	28	25	74	53	54	0.37	0.74
ENSMUSG00000016194	15483	Hsd11b1	hydroxysteroid 11-beta dehydrogenase 1	0.51	0.01	0.04	59	38	32	73	47	74	59	40	37	139	84	134	1.63	3.09	00140;01100;04960	Steroid hormone biosynthesis - Mus musculus (mouse);Metabolic pathways - Mus musculus (mouse);Aldosterone-regulated sodium reabsorption - Mus musculus (mouse)
ENSMUSG00000096498				0.51	0.1	0.22	24	11	10	80	2	29	24	12	12	153	4	53	2.63	8.38
ENSMUSG00000028782	230775	Adgrb2	adhesion G protein-coupled receptor B2	0.51	0.1	0.23	7	7	10	20	7	14	7	7	12	39	13	26	0.09	0.21
ENSMUSG00000019947	71371	Arid5b	AT rich interactive domain 5B (MRF1-like)	0.51	0	0	343	349	411	485	602	502	343	366	476	930	1083	914	4.97	8.91
ENSMUSG00000032637	233871	Atxn2l	ataxin 2-like	0.51	0	0	458	525	548	754	717	730	459	551	635	1445	1289	1330	7.72	13.83
ENSMUSG00000095429				0.51	0.08	0.19	9	12	22	19	26	25	9	13	25	37	47	45	2.49	4.99
ENSMUSG00000062991	211323	Nrg1	neuregulin 1	0.51	0.02	0.06	68	67	66	134	77	89	68	70	77	256	138	162	1.93	3.63	4012	ErbB signaling pathway - Mus musculus (mouse)
ENSMUSG00000028005	54195	Gucy1b3	guanylate cyclase 1, soluble, beta 3	0.51	0	0	154	159	154	237	261	177	154	167	178	454	470	323	2.9	5.25	00230;04270;04540;04730;04970	Purine metabolism - Mus musculus (mouse);Vascular smooth muscle contraction - Mus musculus (mouse);Gap junction - Mus musculus (mouse);Long-term depression - Mus musculus (mouse);Salivary secretion - Mus musculus (mouse)
ENSMUSG00000015143	109711	Actn1	actinin, alpha 1	0.51	0	0	1156	1233	1269	1860	1735	1650	1157	1295	1470	3564	3120	3005	19.81	35.49	04510;04520;04530;04670;04810;05146;05322;05412	Focal adhesion - Mus musculus (mouse);Adherens junction - Mus musculus (mouse);Tight junction - Mus musculus (mouse);Leukocyte transendothelial migration - Mus musculus (mouse);Regulation of actin cytoskeleton - Mus musculus (mouse);Amoebiasis - Mus musculus (mouse);Systemic lupus erythematosus - Mus musculus (mouse);Arrhythmogenic right ventricular cardiomyopathy (ARVC) - Mus musculus (mouse)
ENSMUSG00000051735	320435	Rinl	Ras and Rab interactor-like	0.51	0.02	0.07	35	29	47	58	59	49	35	30	54	112	107	89	0.78	1.47
ENSMUSG00000057191	382062	AB124611	cDNA sequence AB124611	0.51	0.03	0.09	18	24	22	29	47	24	18	25	25	56	84	43	0.92	1.8
ENSMUSG00000097151				0.51	0	0.01	89	89	93	113	142	142	89	93	108	217	255	258	1.29	2.36
ENSMUSG00000021647	27220	Cartpt	CART prepropeptide	0.51	0.07	0.17	13	7	10	15	16	20	13	7	12	28	29	37	0.69	1.47
ENSMUSG00000022878	11450	Adipoq	adiponectin, C1Q and collagen domain containing	0.51	0.01	0.03	94	146	142	143	219	202	94	153	165	274	393	368	6.01	10.93	03320;04920;04930	PPAR signaling pathway - Mus musculus (mouse);Adipocytokine signaling pathway - Mus musculus (mouse);Type II diabetes mellitus - Mus musculus (mouse)
ENSMUSG00000041479	319508	Syt15	synaptotagmin XV	0.51	0.04	0.12	31	25	24	43	38	42	31	26	28	82	68	76	0.44	0.85
ENSMUSG00000033722	207792	BC034090	cDNA sequence BC034090	0.51	0.06	0.14	17	13	13	20	23	24	17	14	15	39	41	44	0.23	0.45
ENSMUSG00000003348	208228	Mob3a	MOB kinase activator 3A	0.51	0.01	0.03	51	47	48	77	69	68	51	49	56	148	124	124	1.12	2.05
ENSMUSG00000026872	24136	Zeb2	zinc finger E-box binding homeobox 2	0.51	0	0	1439	1297	1141	2003	2057	1522	1441	1362	1322	3839	3699	2773	8.58	15.5
ENSMUSG00000090084	51795	Srpx	sushi-repeat-containing protein	0.51	0.01	0.02	75	76	62	99	127	87	75	80	72	190	228	158	1.74	3.18
ENSMUSG00000027239	17242	Mdk	midkine	0.51	0.12	0.25	6	1	3	10	8	5	6	1	4	19	15	9	0.2	0.56
ENSMUSG00000031595	68797	Pdgfrl	platelet-derived growth factor receptor-like	0.51	0.12	0.25	8	7	4	7	22	7	8	7	5	13	39	13	0.18	0.43
ENSMUSG00000095789	69034	Nupr1l	nuclear protein transcriptional regulator 1 like	0.51	0.11	0.24	3	6	9	8	9	15	3	6	10	15	17	28	0.19	0.45
ENSMUSG00000040247	108995	Tbc1d10c	TBC1 domain family, member 10c	0.51	0.02	0.07	43	28	25	45	47	51	43	29	29	87	84	92	1.09	2.05
ENSMUSG00000038418	13653	Egr1	early growth response 1	0.51	0.08	0.18	108	66	61	74	229	75	108	69	71	142	411	137	1.05	2.1	5020	Prion diseases - Mus musculus (mouse)
ENSMUSG00000021294	668303	Kif26a	kinesin family member 26A	0.51	0.06	0.14	25	25	20	44	38	23	25	26	23	84	69	42	0.2	0.39
ENSMUSG00000051048	320452	P4ha3	procollagen-proline, 2-oxoglutarate 4-dioxygenase (proline 4-hydroxylase), alpha polypeptide III	0.51	0.09	0.2	9	14	15	19	27	16	9	15	17	36	48	29	0.32	0.64	00330;01100	Arginine and proline metabolism - Mus musculus (mouse);Metabolic pathways - Mus musculus (mouse)
ENSMUSG00000014778	234686	Fhod1	formin homology 2 domain containing 1	0.51	0.01	0.02	47	63	85	104	82	104	47	66	99	199	147	189	0.93	1.7
ENSMUSG00000038205	108097	Prkab2	protein kinase, AMP-activated, beta 2 non-catalytic subunit	0.51	0	0.02	87	83	82	140	120	108	87	87	95	268	215	196	1.02	1.86	04910;04920;05410	Insulin signaling pathway - Mus musculus (mouse);Adipocytokine signaling pathway - Mus musculus (mouse);Hypertrophic cardiomyopathy (HCM) - Mus musculus (mouse)
ENSMUSG00000086675				0.51	0.12	0.25	4	6	4	9	9	7	4	6	5	18	17	13	0.14	0.32
ENSMUSG00000030513	18553	Pcsk6	proprotein convertase subtilisin/kexin type 6	0.51	0	0	241	199	173	330	289	259	241	209	200	633	520	471	2.83	5.11
ENSMUSG00000055538	71918	Zcchc24	zinc finger, CCHC domain containing 24	0.51	0	0	255	233	251	353	396	312	255	245	291	676	712	569	3.28	5.88
ENSMUSG00000038855	320404	Itpkb	inositol 1,4,5-trisphosphate 3-kinase B	0.51	0	0	266	235	253	406	352	321	266	247	293	779	633	585	2.44	4.39	00562;01100;04020;04070	Inositol phosphate metabolism - Mus musculus (mouse);Metabolic pathways - Mus musculus (mouse);Calcium signaling pathway - Mus musculus (mouse);Phosphatidylinositol signaling system - Mus musculus (mouse)
ENSMUSG00000037032	11785	Apbb1	amyloid beta (A4) precursor protein-binding, family B, member 1	0.51	0.01	0.02	58	76	78	107	125	78	58	80	90	206	224	142	1.7	3.1	5010	Alzheimer's disease - Mus musculus (mouse)
ENSMUSG00000004961	53420	Syt5	synaptotagmin V	0.51	0.1	0.22	8	8	5	12	12	13	8	8	6	23	21	23	0.24	0.52
ENSMUSG00000033788	26903	Dysf	dysferlin	0.5	0	0	168	144	153	235	230	203	168	151	177	451	413	370	1.37	2.47
ENSMUSG00000045598	233887	Zfp553	zinc finger protein 553	0.5	0	0	126	110	136	172	173	192	126	116	158	330	312	349	2.26	4.06
ENSMUSG00000040998	114249	Npnt	nephronectin	0.5	0	0.01	126	104	105	194	151	139	126	109	122	372	272	253	1.46	2.66	4512	ECM-receptor interaction - Mus musculus (mouse)
ENSMUSG00000059921	22253	Unc5c	unc-5 netrin receptor C	0.5	0.05	0.13	29	20	20	30	33	41	29	21	23	58	60	74	0.15	0.28	4360	Axon guidance - Mus musculus (mouse)
ENSMUSG00000085262				0.5	0.12	0.25	8	5	7	17	9	11	8	5	8	32	16	20	0.42	0.99
ENSMUSG00000047182	16369	Irs3	insulin receptor substrate 3	0.5	0.12	0.25	6	2	14	12	14	12	6	2	16	23	26	22	0.19	0.42	04722;04910;04920;04930;04960	Neurotrophin signaling pathway - Mus musculus (mouse);Insulin signaling pathway - Mus musculus (mouse);Adipocytokine signaling pathway - Mus musculus (mouse);Type II diabetes mellitus - Mus musculus (mouse);Aldosterone-regulated sodium reabsorption - Mus musculus (mouse)
ENSMUSG00000023947	18037	Nfkbie	nuclear factor of kappa light polypeptide gene enhancer in B cells inhibitor, epsilon	0.5	0	0	142	151	178	215	236	228	142	159	206	413	425	416	3.95	7.08	04660;04662;04722;04920	T cell receptor signaling pathway - Mus musculus (mouse);B cell receptor signaling pathway - Mus musculus (mouse);Neurotrophin signaling pathway - Mus musculus (mouse);Adipocytokine signaling pathway - Mus musculus (mouse)
ENSMUSG00000021262	14026	Evl	Ena-vasodilator stimulated phosphoprotein	0.5	0	0	158	111	145	198	211	190	158	117	168	380	379	346	3.84	6.93
ENSMUSG00000035969	100213	Rusc2	RUN and SH3 domain containing 2	0.5	0.01	0.04	71	52	56	90	95	77	71	55	65	173	170	141	0.68	1.24
ENSMUSG00000042605	20239	Atxn2	ataxin 2	0.5	0	0	364	449	456	603	569	647	364	472	528	1155	1023	1178	5.76	10.27
ENSMUSG00000024193	21652	Phf1	PHD finger protein 1	0.5	0	0.01	64	72	73	110	85	111	64	76	85	211	152	202	1.75	3.18
ENSMUSG00000030806	56216	Stx1b	syntaxin 1B	0.5	0.05	0.13	20	18	21	27	28	35	20	19	24	51	51	63	0.26	0.5	4130	SNARE interactions in vesicular transport - Mus musculus (mouse)
ENSMUSG00000051557	433813	Pusl1	pseudouridylate synthase-like 1	0.5	0.07	0.16	13	11	10	21	16	19	13	12	12	41	28	35	0.56	1.15
ENSMUSG00000034685	217219	Fam171a2	family with sequence similarity 171, member A2	0.5	0.12	0.25	8	2	3	9	9	6	8	2	4	17	17	11	0.09	0.2
ENSMUSG00000024969	13728	Mark2	MAP/microtubule affinity regulating kinase 2	0.5	0	0	379	351	405	517	548	558	379	369	469	990	986	1017	5.12	9.12
ENSMUSG00000056724	235627	Nbeal2	neurobeachin-like 2	0.5	0	0	145	160	208	260	232	247	145	168	241	499	417	449	1.19	2.12
ENSMUSG00000092500				0.5	0.03	0.08	31	30	30	33	49	58	31	32	35	64	89	105	2.79	5.29
ENSMUSG00000031075	101772	Ano1	anoctamin 1, calcium activated chloride channel	0.5	0	0	317	307	264	431	475	363	317	322	306	827	855	661	3.9	7
ENSMUSG00000038500	75210	Prr3	proline-rich polypeptide 3	0.5	0.05	0.12	23	14	22	34	29	29	23	15	26	66	52	52	0.44	0.85
ENSMUSG00000042608	74178	Stk40	serine/threonine kinase 40	0.5	0	0	317	314	327	503	399	470	317	330	379	965	717	856	5.02	9.01
ENSMUSG00000030122	69202	Ptms	parathymosin	0.5	0	0	1266	1130	1176	1747	1854	1494	1267	1187	1362	3348	3334	2722	62.81	112.06
ENSMUSG00000003420	14132	Fcgrt	Fc receptor, IgG, alpha chain transporter	0.5	0	0	586	492	577	740	809	820	587	517	669	1418	1454	1494	19.28	34.35
ENSMUSG00000032492	19228	Pth1r	parathyroid hormone 1 receptor	0.5	0.03	0.08	34	39	29	59	47	45	34	41	34	114	85	82	0.92	1.71	4080	Neuroactive ligand-receptor interaction - Mus musculus (mouse)
ENSMUSG00000094117				0.5	0.07	0.16	89	80	82	188	100	109	89	84	95	360	180	198	14.12	28.27
ENSMUSG00000027962	22329	Vcam1	vascular cell adhesion molecule 1	0.5	0	0	353	243	304	425	438	428	353	255	352	815	788	779	5.34	9.59	04514;04670;05143;05144	Cell adhesion molecules (CAMs) - Mus musculus (mouse);Leukocyte transendothelial migration - Mus musculus (mouse);African trypanosomiasis - Mus musculus (mouse);Malaria - Mus musculus (mouse)
ENSMUSG00000047963	52331	Stbd1	starch binding domain 1	0.5	0.01	0.03	66	66	72	99	113	85	66	69	83	189	204	155	2.07	3.78
ENSMUSG00000029119	17160	Man2b2	mannosidase 2, alpha B2	0.5	0	0	192	162	186	240	282	253	192	170	216	460	507	461	3.28	5.86	511	Other glycan degradation - Mus musculus (mouse)
ENSMUSG00000079018	17067	Ly6c1	lymphocyte antigen 6 complex, locus C1	0.5	0.01	0.04	41	26	28	43	49	49	41	27	32	83	88	90	2.2	4.14
ENSMUSG00000016487	67533	Ppfibp1	PTPRF interacting protein, binding protein 1 (liprin beta 1)	0.5	0	0	664	576	591	902	926	778	665	605	685	1729	1666	1417	7.23	12.87
ENSMUSG00000098843				0.5	0.12	0.25	4	2	7	10	6	12	4	2	8	19	11	21	0.39	1.03
ENSMUSG00000026712	17533	Mrc1	mannose receptor, C type 1	0.5	0	0	834	628	623	991	1068	917	835	660	722	1899	1920	1670	7.85	14.04	4145	Phagosome - Mus musculus (mouse)
ENSMUSG00000068663	74374	Clec16a	C-type lectin domain family 16, member A	0.5	0	0	286	307	336	446	457	423	286	322	389	854	821	771	3.01	5.36
ENSMUSG00000037410	67016	Tbc1d2b	TBC1 domain family, member 2B	0.5	0	0	292	297	297	448	438	378	292	312	344	858	788	688	3.02	5.39
ENSMUSG00000025034	93679	Trim8	tripartite motif-containing 8	0.5	0	0	223	234	231	316	340	327	223	246	268	605	612	595	4.31	7.67
ENSMUSG00000017765	20498	Slc12a4	solute carrier family 12, member 4	0.5	0.02	0.06	35	33	34	59	47	45	35	35	39	114	84	82	0.54	1
ENSMUSG00000095930	245269	Nim1k	NIM1 serine/threonine protein kinase	0.5	0.08	0.19	20	15	14	33	22	23	20	16	16	64	40	42	0.19	0.38
ENSMUSG00000051669	239691	AU021092	expressed sequence AU021092	0.5	0.11	0.24	10	9	3	13	13	11	10	9	3	25	24	20	0.31	0.69
ENSMUSG00000054006				0.5	0.11	0.24	8	7	3	11	10	10	8	7	4	22	18	18	0.23	0.51
ENSMUSG00000047712	338362	Ust	uronyl-2-sulfotransferase	0.5	0.05	0.13	26	20	16	29	34	31	26	21	19	55	62	56	0.29	0.55	532	Glycosaminoglycan biosynthesis - chondroitin sulfate / dermatan sulfate - Mus musculus (mouse)
ENSMUSG00000000791	16161	Il12rb1	interleukin 12 receptor, beta 1	0.5	0.11	0.24	6	7	3	8	11	10	6	7	3	15	19	18	0.11	0.25	04060;04630	Cytokine-cytokine receptor interaction - Mus musculus (mouse);Jak-STAT signaling pathway - Mus musculus (mouse)
ENSMUSG00000022439	64099	Parvg	parvin, gamma	0.5	0	0.01	100	74	79	117	119	130	100	78	92	225	214	236	1.89	3.42	4510	Focal adhesion - Mus musculus (mouse)
ENSMUSG00000038264	20361	Sema7a	sema domain, immunoglobulin domain (Ig), and GPI membrane anchor, (semaphorin) 7A	0.5	0.01	0.02	77	56	56	102	72	100	77	59	65	196	130	182	1.16	2.11	4360	Axon guidance - Mus musculus (mouse)
ENSMUSG00000020893	18626	Per1	period circadian clock 1	0.5	0	0.01	132	124	107	140	193	192	132	130	124	269	347	350	1.57	2.82	4710	Circadian rhythm - Mus musculus (mouse)
ENSMUSG00000098814				0.5	0.12	0.26	40	11	29	27	106	21	40	12	34	52	191	38	4.73	11.14
ENSMUSG00000037337	26411	Map4k1	mitogen-activated protein kinase kinase kinase kinase 1	0.5	0	0	125	102	111	166	160	159	125	107	129	319	287	290	2.53	4.54	4010	MAPK signaling pathway - Mus musculus (mouse)
ENSMUSG00000001120	59093	Pcbp3	poly(rC) binding protein 3	0.5	0.03	0.09	31	32	28	42	49	45	31	34	33	80	89	82	0.73	1.35
ENSMUSG00000016028	12614	Celsr1	cadherin, EGF LAG seven-pass G-type receptor 1	0.5	0	0	277	346	446	487	475	572	277	363	517	934	854	1041	1.97	3.5
ENSMUSG00000067629	240057	Syngap1	synaptic Ras GTPase activating protein 1 homolog (rat)	0.5	0.03	0.08	30	27	35	52	45	38	30	28	40	99	81	70	0.46	0.85
ENSMUSG00000034839	67557	Larp6	La ribonucleoprotein domain family, member 6	0.5	0.08	0.19	18	10	10	17	28	16	18	11	12	33	50	30	0.32	0.63
ENSMUSG00000064193				0.5	0.12	0.26	2	5	3	6	8	8	2	5	4	11	15	15	0.13	0.34
ENSMUSG00000024451	106952	Arap3	ArfGAP with RhoGAP domain, ankyrin repeat and PH domain 3	0.5	0.02	0.06	56	71	47	123	70	65	56	75	55	235	126	118	0.67	1.26	4144	Endocytosis - Mus musculus (mouse)
ENSMUSG00000024014	18712	Pim1	proviral integration site 1	0.5	0	0.01	73	62	78	107	90	113	73	65	90	205	161	205	2.18	3.96	04630;05221	Jak-STAT signaling pathway - Mus musculus (mouse);Acute myeloid leukemia - Mus musculus (mouse)
ENSMUSG00000052727	17755	Map1b	microtubule-associated protein 1B	0.5	0	0	980	936	924	1369	1470	1193	981	983	1071	2623	2643	2173	4.84	8.59
ENSMUSG00000049577	22761	Zfpm1	zinc finger protein, multitype 1	0.5	0.05	0.14	18	21	22	33	30	29	18	22	25	63	54	53	0.36	0.69
ENSMUSG00000034974	13144	Dapk3	death-associated protein kinase 3	0.5	0	0	164	138	167	236	235	200	164	145	194	453	423	364	5.5	9.83	05200;05219	Pathways in cancer - Mus musculus (mouse);Bladder cancer - Mus musculus (mouse)
ENSMUSG00000038976	217124	Ppp1r9b	protein phosphatase 1, regulatory subunit 9B	0.5	0	0	774	694	804	1093	1097	1035	775	729	932	2094	1973	1886	10.21	18.07
ENSMUSG00000025409	110962	Mbd6	methyl-CpG binding domain protein 6	0.5	0.01	0.02	59	59	87	100	107	92	59	62	101	191	192	168	0.97	1.76
ENSMUSG00000032702	107351	Kank1	KN motif and ankyrin repeat domains 1	0.5	0	0	277	318	318	460	423	415	277	334	369	882	760	756	3.28	5.83
ENSMUSG00000029122	59056	Evc	Ellis van Creveld gene syndrome	0.5	0	0.01	97	82	77	125	142	99	97	86	89	240	256	181	1.19	2.14
ENSMUSG00000047935	434280	Gm5607	predicted gene 5607	0.5	0.06	0.15	13	24	16	25	31	27	13	25	18	47	55	49	0.21	0.41
ENSMUSG00000097033				0.5	0.08	0.18	12	12	11	19	17	21	12	13	13	37	30	38	0.14	0.28
ENSMUSG00000048852	620913	Gm12185	predicted gene 12185	0.5	0.06	0.15	18	11	17	16	23	37	18	12	20	30	41	68	0.18	0.36
ENSMUSG00000076577				0.5	0.04	0.11	541	415	424	834	754	486	542	436	491	1599	1356	885	76.23	144.39
ENSMUSG00000032596	74153	Uba7	ubiquitin-like modifier activating enzyme 7	0.5	0	0	144	141	154	236	198	194	144	148	178	452	356	354	2.45	4.4	04120;05012	Ubiquitin mediated proteolysis - Mus musculus (mouse);Parkinson's disease - Mus musculus (mouse)
ENSMUSG00000029561	23962	Oasl2	2'-5' oligoadenylate synthetase-like 2	0.5	0.01	0.03	183	110	192	181	266	264	183	115	222	346	479	480	3.14	5.7
ENSMUSG00000025006	20411	Sorbs1	sorbin and SH3 domain containing 1	0.5	0	0	379	407	384	548	599	512	379	427	445	1051	1077	932	8.39	14.87	03320;04520;04910	PPAR signaling pathway - Mus musculus (mouse);Adherens junction - Mus musculus (mouse);Insulin signaling pathway - Mus musculus (mouse)
ENSMUSG00000040877	212198	Wdr25	WD repeat domain 25	0.5	0.04	0.1	29	21	26	42	42	29	29	22	30	81	76	53	0.36	0.68
ENSMUSG00000020057	71712	Dram1	DNA-damage regulated autophagy modulator 1	0.5	0	0.02	80	77	54	92	118	94	80	81	62	177	213	172	1.51	2.74
ENSMUSG00000019843	14360	Fyn	Fyn proto-oncogene	0.5	0	0	228	191	229	332	308	283	228	201	265	637	553	515	3.68	6.56	04360;04380;04510;04520;04650;04660;04664;05020;05416	Axon guidance - Mus musculus (mouse);Osteoclast differentiation - Mus musculus (mouse);Focal adhesion - Mus musculus (mouse);Adherens junction - Mus musculus (mouse);Natural killer cell mediated cytotoxicity - Mus musculus (mouse);T cell receptor signaling pathway - Mus musculus (mouse);Fc epsilon RI signaling pathway - Mus musculus (mouse);Prion diseases - Mus musculus (mouse);Viral myocarditis …
ENSMUSG00000030830	16408	Itgal	integrin alpha L	0.49	0	0.01	103	80	116	174	121	138	103	84	134	333	218	251	1.16	2.11	04514;04650;04670;04810;05144;05150;05323;05416	Cell adhesion molecules (CAMs) - Mus musculus (mouse);Natural killer cell mediated cytotoxicity - Mus musculus (mouse);Leukocyte transendothelial migration - Mus musculus (mouse);Regulation of actin cytoskeleton - Mus musculus (mouse);Malaria - Mus musculus (mouse);Staphylococcus aureus infection - Mus musculus (mouse);Rheumatoid arthritis - Mus musculus (mouse);Viral myocarditis - Mus musculus (…
ENSMUSG00000042390	229542	Gatad2b	GATA zinc finger domain containing 2B	0.49	0	0	145	145	172	208	225	229	145	152	199	398	404	417	4.91	8.75
ENSMUSG00000006522	16426	Itih3	inter-alpha trypsin inhibitor, heavy chain 3	0.49	0.06	0.14	23	12	19	23	32	29	23	13	22	45	58	52	0.33	0.64
ENSMUSG00000039982	207521	Dtx4	deltex 4, E3 ubiquitin ligase	0.49	0	0	230	210	255	349	355	289	230	221	296	668	639	527	2.45	4.36	4330	Notch signaling pathway - Mus musculus (mouse)
ENSMUSG00000018821	69534	Avpi1	arginine vasopressin-induced 1	0.49	0.07	0.17	16	15	16	23	24	27	16	16	18	44	43	49	0.91	1.78
ENSMUSG00000037344	83704	Slc12a9	solute carrier family 12 (potassium/chloride transporters), member 9	0.49	0.01	0.03	69	47	51	88	71	82	69	49	59	169	128	150	1.01	1.84
ENSMUSG00000062345	18788	Serpinb2	serine (or cysteine) peptidase inhibitor, clade B, member 2	0.49	0.12	0.26	0	0	2	5	1	5	0	0	2	10	1	9	0.02	0.14	5146	Amoebiasis - Mus musculus (mouse)
ENSMUSG00000020654	104111	Adcy3	adenylate cyclase 3	0.49	0.01	0.03	40	51	53	77	68	64	40	54	61	148	122	117	0.52	0.94	00230;04020;04062;04114;04270;04540;04740;04912;04914;04916;04962;04970;04971;04972;04976;05414	Purine metabolism - Mus musculus (mouse);Calcium signaling pathway - Mus musculus (mouse);Chemokine signaling pathway - Mus musculus (mouse);Oocyte meiosis - Mus musculus (mouse);Vascular smooth muscle contraction - Mus musculus (mouse);Gap junction - Mus musculus (mouse);Olfactory transduction - Mus musculus (mouse);GnRH signaling pathway - Mus musculus (mouse);Progesterone-mediated oocyte matur…
ENSMUSG00000074357				0.49	0.1	0.22	15	9	5	16	15	16	15	9	6	30	27	29	0.34	0.71
ENSMUSG00000031778	20312	Cx3cl1	chemokine (C-X3-C motif) ligand 1	0.49	0	0.01	84	102	88	113	135	147	84	107	102	217	242	268	1.67	3	04060;04062	Cytokine-cytokine receptor interaction - Mus musculus (mouse);Chemokine signaling pathway - Mus musculus (mouse)
ENSMUSG00000048832	107305	Vps37c	vacuolar protein sorting 37C (yeast)	0.49	0	0	164	174	165	230	230	257	164	183	191	441	414	469	4.21	7.5	4144	Endocytosis - Mus musculus (mouse)
ENSMUSG00000021756	16195	Il6st	interleukin 6 signal transducer	0.49	0	0	1694	1429	1506	2313	2277	1956	1696	1501	1745	4434	4095	3563	10.77	19.08	04060;04630	Cytokine-cytokine receptor interaction - Mus musculus (mouse);Jak-STAT signaling pathway - Mus musculus (mouse)
ENSMUSG00000015337	13804	Endog	endonuclease G	0.49	0.11	0.24	7	6	3	9	8	10	7	6	3	18	15	19	0.29	0.67	4210	Apoptosis - Mus musculus (mouse)
ENSMUSG00000041958	276846	Pigs	phosphatidylinositol glycan anchor biosynthesis, class S	0.49	0	0	147	158	146	231	192	220	147	166	169	442	346	400	3.64	6.5	00563;01100	Glycosylphosphatidylinositol(GPI)-anchor biosynthesis - Mus musculus (mouse);Metabolic pathways - Mus musculus (mouse)
ENSMUSG00000087642				0.49	0.12	0.26	3	3	4	6	3	13	3	3	5	12	6	24	0.15	0.42
ENSMUSG00000025158	19719	Rfng	RFNG O-fucosylpeptide 3-beta-N-acetylglucosaminyltransferase	0.49	0.01	0.03	42	47	67	67	79	82	42	49	78	129	142	149	1.29	2.33	00514;04330	Other types of O-glycan biosynthesis - Mus musculus (mouse);Notch signaling pathway - Mus musculus (mouse)
ENSMUSG00000074505	270120	Fat3	FAT atypical cadherin 3	0.49	0	0	91	83	83	129	119	119	91	87	96	247	214	216	0.28	0.5
ENSMUSG00000090523	71683	Gypc	glycophorin C	0.49	0	0.02	49	55	60	83	78	76	49	58	70	159	141	139	1.53	2.76	5144	Malaria - Mus musculus (mouse)
ENSMUSG00000070995	622319	Gm6313	predicted gene 6313	0.49	0.11	0.24	7	10	6	12	12	15	7	10	7	23	21	27	0.18	0.38
ENSMUSG00000003153	20527	Slc2a3	solute carrier family 2 (facilitated glucose transporter), member 3	0.49	0.01	0.04	39	50	54	77	66	66	39	52	63	147	119	120	0.46	0.85
ENSMUSG00000079620	140474	Muc4	mucin 4	0.49	0.01	0.05	808	1460	1621	2133	1850	1706	809	1533	1878	4088	3327	3108	7.04	12.79
ENSMUSG00000086105				0.49	0.09	0.2	10	11	15	21	19	19	10	12	17	40	34	34	0.95	1.91
ENSMUSG00000040054	116848	Baz2a	bromodomain adjacent to zinc finger domain, 2A	0.49	0	0	679	770	920	1152	1047	1163	680	809	1066	2208	1882	2118	5.75	10.15
ENSMUSG00000049687	338368	Fam109b	family with sequence similarity 109, member B	0.49	0.09	0.21	9	13	10	17	19	17	9	14	12	32	34	31	0.23	0.45
ENSMUSG00000025608	27205	Podxl	podocalyxin-like	0.49	0	0.01	329	256	266	443	490	284	329	269	308	850	882	518	3.19	5.73
ENSMUSG00000087543	100504191	Gm16576	predicted gene 16576	0.49	0.1	0.21	15	10	12	19	27	14	15	11	14	36	49	25	0.14	0.28
ENSMUSG00000058135	14862	Gstm1	glutathione S-transferase, mu 1	0.49	0	0	1473	1275	1192	1832	1976	1793	1475	1339	1381	3511	3553	3265	61.64	109.64	00480;00980;00982	Glutathione metabolism - Mus musculus (mouse);Metabolism of xenobiotics by cytochrome P450 - Mus musculus (mouse);Drug metabolism - cytochrome P450 - Mus musculus (mouse)
ENSMUSG00000000555	16402	Itga5	integrin alpha 5 (fibronectin receptor alpha)	0.49	0	0.01	175	170	203	319	253	217	175	179	235	611	455	395	2.54	4.58	04145;04510;04512;04640;04810;05100;05410;05412;05414	Phagosome - Mus musculus (mouse);Focal adhesion - Mus musculus (mouse);ECM-receptor interaction - Mus musculus (mouse);Hematopoietic cell lineage - Mus musculus (mouse);Regulation of actin cytoskeleton - Mus musculus (mouse);Bacterial invasion of epithelial cells - Mus musculus (mouse);Hypertrophic cardiomyopathy (HCM) - Mus musculus (mouse);Arrhythmogenic right ventricular cardiomyopathy (ARVC) …
ENSMUSG00000031523	50768	Dlc1	deleted in liver cancer 1	0.49	0	0	446	463	493	752	676	559	447	486	571	1441	1215	1019	4.55	8.07
ENSMUSG00000020388	30794	Pdlim4	PDZ and LIM domain 4	0.49	0.02	0.07	56	41	37	75	67	53	56	43	43	144	120	96	1.97	3.6
ENSMUSG00000056069	223433	Fam105a	family with sequence similarity 105, member A	0.49	0	0.02	121	81	91	154	146	122	121	85	106	296	262	223	2.09	3.78
ENSMUSG00000082976	100504014	Gm15056	predicted gene 15056	0.49	0.13	0.26	4	0	3	8	2	8	4	0	3	15	3	14	0.35	1.17
ENSMUSG00000044471	232685	Lncpint	long non-protein coding RNA, Trp53 induced transcript	0.49	0.01	0.04	56	48	48	81	67	70	56	50	56	156	121	128	1.83	3.31
ENSMUSG00000094777	319171	Hist1h2ap	histone cluster 1, H2ap	0.49	0	0.01	101	92	122	171	135	145	101	97	141	328	243	265	12.32	22.07	5322	Systemic lupus erythematosus - Mus musculus (mouse)
ENSMUSG00000021287	74335	Xrcc3	X-ray repair complementing defective repair in Chinese hamster cells 3	0.49	0.04	0.12	22	23	44	47	41	47	22	24	51	90	73	85	0.75	1.4	3440	Homologous recombination - Mus musculus (mouse)
ENSMUSG00000021466	19206	Ptch1	patched 1	0.49	0	0	274	322	266	475	415	335	274	338	308	911	747	611	4.04	7.23	04340;05200;05217	Hedgehog signaling pathway - Mus musculus (mouse);Pathways in cancer - Mus musculus (mouse);Basal cell carcinoma - Mus musculus (mouse)
ENSMUSG00000032374	26432	Plod2	procollagen lysine, 2-oxoglutarate 5-dioxygenase 2	0.49	0	0	185	147	152	218	264	209	185	154	176	417	475	380	2.66	4.75	310	Lysine degradation - Mus musculus (mouse)
ENSMUSG00000039699	74481	Batf2	basic leucine zipper transcription factor, ATF-like 2	0.49	0	0.01	104	91	85	141	101	161	104	96	99	271	182	293	3.57	6.44
ENSMUSG00000015966	50905	Il17rb	interleukin 17 receptor B	0.49	0.07	0.16	17	17	28	33	36	26	17	18	32	63	64	48	0.49	0.93	4060	Cytokine-cytokine receptor interaction - Mus musculus (mouse)
ENSMUSG00000021835	12159	Bmp4	bone morphogenetic protein 4	0.49	0	0	218	229	188	359	320	225	218	240	218	689	575	410	6.2	11.13	04340;04350;05200;05217	Hedgehog signaling pathway - Mus musculus (mouse);TGF-beta signaling pathway - Mus musculus (mouse);Pathways in cancer - Mus musculus (mouse);Basal cell carcinoma - Mus musculus (mouse)
ENSMUSG00000059089	246256	Fcgr4	Fc receptor, IgG, low affinity IV	0.49	0.03	0.08	29	19	23	34	44	32	29	20	27	65	79	58	1.15	2.2	04145;04380;04650;05140;05150;05322	Phagosome - Mus musculus (mouse);Osteoclast differentiation - Mus musculus (mouse);Natural killer cell mediated cytotoxicity - Mus musculus (mouse);Leishmaniasis - Mus musculus (mouse);Staphylococcus aureus infection - Mus musculus (mouse);Systemic lupus erythematosus - Mus musculus (mouse)
ENSMUSG00000040181	14261	Fmo1	flavin containing monooxygenase 1	0.49	0	0.01	162	178	205	243	330	212	162	187	238	465	594	386	4.76	8.5	982	Drug metabolism - cytochrome P450 - Mus musculus (mouse)
ENSMUSG00000031551	15930	Ido1	indoleamine 2,3-dioxygenase 1	0.49	0.01	0.05	46	41	32	53	54	69	46	43	37	101	98	125	1.44	2.67	00380;01100;05143	Tryptophan metabolism - Mus musculus (mouse);Metabolic pathways - Mus musculus (mouse);African trypanosomiasis - Mus musculus (mouse)
ENSMUSG00000025225	18034	Nfkb2	nuclear factor of kappa light polypeptide gene enhancer in B cells 2, p49/p100	0.49	0	0	280	232	255	364	343	379	280	244	296	697	617	691	4.84	8.56	04010;04380;05200	MAPK signaling pathway - Mus musculus (mouse);Osteoclast differentiation - Mus musculus (mouse);Pathways in cancer - Mus musculus (mouse)
ENSMUSG00000062785	16504	Kcnc3	potassium voltage gated channel, Shaw-related subfamily, member 3	0.49	0.13	0.27	4	2	5	9	6	7	4	2	6	17	11	13	0.04	0.11
ENSMUSG00000005533	16001	Igf1r	insulin-like growth factor I receptor	0.49	0	0	230	247	306	403	354	355	230	259	355	772	637	646	3.54	6.27	04114;04144;04510;04520;04730;04914;05200;05214;05215;05218	Oocyte meiosis - Mus musculus (mouse);Endocytosis - Mus musculus (mouse);Focal adhesion - Mus musculus (mouse);Adherens junction - Mus musculus (mouse);Long-term depression - Mus musculus (mouse);Progesterone-mediated oocyte maturation - Mus musculus (mouse);Pathways in cancer - Mus musculus (mouse);Glioma - Mus musculus (mouse);Prostate cancer - Mus musculus (mouse);Melanoma - Mus musculus (mous…
ENSMUSG00000032625	330267	Thsd7a	thrombospondin, type I, domain containing 7A	0.49	0	0.02	94	90	79	129	147	100	94	95	91	248	264	183	0.48	0.87
ENSMUSG00000039457	19041	Ppl	periplakin	0.49	0	0	122	135	101	184	181	144	122	142	117	353	326	262	1.15	2.05
ENSMUSG00000035337	93841	Uchl4	ubiquitin carboxyl-terminal esterase L4	0.49	0.13	0.27	2	5	7	11	6	9	2	5	8	21	11	17	0.24	0.58
ENSMUSG00000008136	14200	Fhl2	four and a half LIM domains 2	0.49	0	0.02	80	80	57	126	95	91	80	84	66	241	170	165	2.79	5.06	4380	Osteoclast differentiation - Mus musculus (mouse)
ENSMUSG00000015133	233328	Lrrk1	leucine-rich repeat kinase 1	0.49	0	0	276	295	324	467	404	395	276	310	375	895	726	719	2.43	4.29
ENSMUSG00000095794				0.49	0.04	0.12	80	66	136	220	111	91	80	69	157	421	199	166	16.55	31.2
ENSMUSG00000001521	22158	Tulp3	tubby-like protein 3	0.49	0.01	0.03	45	46	54	75	59	74	45	48	62	144	107	134	0.86	1.55
ENSMUSG00000042099	80880	Kank3	KN motif and ankyrin repeat domains 3	0.49	0.03	0.08	30	32	28	52	44	37	30	34	33	99	79	68	0.69	1.27
ENSMUSG00000028931	16498	Kcnab2	potassium voltage-gated channel, shaker-related subfamily, beta member 2	0.49	0.01	0.02	67	51	68	91	92	87	67	54	79	174	165	158	0.96	1.73
ENSMUSG00000037613	79201	Tnfrsf23	tumor necrosis factor receptor superfamily, member 23	0.48	0.08	0.19	12	8	9	18	15	14	12	8	11	35	27	26	0.18	0.36
ENSMUSG00000059552	22059	Trp53	transformation related protein 53	0.48	0	0	222	211	246	363	296	303	222	222	285	696	532	551	4.2	7.44	04010;04110;04115;04210;04310;04722;05014;05016;05160;05200;05210;05212;05213;05214;05215;05216;05217;05218;05219;05220;05222;05223	MAPK signaling pathway - Mus musculus (mouse);Cell cycle - Mus musculus (mouse);p53 signaling pathway - Mus musculus (mouse);Apoptosis - Mus musculus (mouse);Wnt signaling pathway - Mus musculus (mouse);Neurotrophin signaling pathway - Mus musculus (mouse);Amyotrophic lateral sclerosis (ALS) - Mus musculus (mouse);Huntington's disease - Mus musculus (mouse);Hepatitis C - Mus musculus (mouse);Path…
ENSMUSG00000050605	22719	Zfp61	zinc finger protein 61	0.48	0.04	0.11	29	26	32	43	38	47	29	27	37	83	68	86	0.71	1.31
ENSMUSG00000038296	233733	Galnt18	UDP-N-acetyl-alpha-D-galactosamine:polypeptide N-acetylgalactosaminyltransferase 18	0.48	0.05	0.13	32	35	24	49	41	46	32	37	28	94	73	84	0.71	1.33	00512;01100	Mucin type O-Glycan biosynthesis - Mus musculus (mouse);Metabolic pathways - Mus musculus (mouse)
ENSMUSG00000037016	242022	Frem2	Fras1 related extracellular matrix protein 2	0.48	0	0	149	123	137	201	192	186	149	129	159	385	345	339	0.67	1.19
ENSMUSG00000040327	78309	Cul9	cullin 9	0.48	0.02	0.06	47	60	66	90	96	66	47	63	76	172	172	120	0.41	0.75
ENSMUSG00000036985	208884	Zdhhc9	zinc finger, DHHC domain containing 9	0.48	0	0	187	184	196	272	263	267	187	193	227	522	473	487	3.34	5.91
ENSMUSG00000004661	56380	Arid3b	AT rich interactive domain 3B (BRIGHT-like)	0.48	0.01	0.02	58	63	78	88	93	104	58	66	90	169	168	189	0.97	1.72
ENSMUSG00000049625	212937	Tifab	TRAF-interacting protein with forkhead-associated domain, family member B	0.48	0.01	0.04	67	48	65	98	91	72	67	50	75	187	163	132	1.04	1.89
ENSMUSG00000039109	74145	F13a1	coagulation factor XIII, A1 subunit	0.48	0	0	230	189	136	278	239	270	230	198	157	533	429	491	2.87	5.13	4610	Complement and coagulation cascades - Mus musculus (mouse)
ENSMUSG00000037926	237860	Ssh2	slingshot homolog 2 (Drosophila)	0.48	0	0	804	746	862	1065	1128	1203	805	783	999	2041	2029	2191	5.32	9.33	4810	Regulation of actin cytoskeleton - Mus musculus (mouse)
ENSMUSG00000043323	381668	Fbrsl1	fibrosin-like 1	0.48	0	0.01	89	91	73	120	117	122	89	96	84	230	210	223	1.08	1.92
ENSMUSG00000031453	19414	Rasa3	RAS p21 protein activator 3	0.48	0	0	448	471	462	655	690	598	449	495	535	1256	1241	1090	6.35	11.15
ENSMUSG00000058818	18733	Pirb	paired Ig-like receptor B	0.48	0.02	0.05	37	55	47	75	69	61	37	58	54	143	124	111	0.74	1.35	04380;04662	Osteoclast differentiation - Mus musculus (mouse);B cell receptor signaling pathway - Mus musculus (mouse)
ENSMUSG00000079024				0.48	0.14	0.28	2	7	6	8	9	10	2	7	7	16	16	18	2.64	6
ENSMUSG00000002250	19015	Ppard	peroxisome proliferator activator receptor delta	0.48	0	0	359	359	352	487	498	525	359	377	408	934	896	956	6.72	11.84	03320;04310;05200;05221	PPAR signaling pathway - Mus musculus (mouse);Wnt signaling pathway - Mus musculus (mouse);Pathways in cancer - Mus musculus (mouse);Acute myeloid leukemia - Mus musculus (mouse)
ENSMUSG00000030772	50781	Dkk3	dickkopf WNT signaling pathway inhibitor 3	0.48	0	0	357	336	301	502	507	392	357	353	349	962	912	714	5.97	10.56
ENSMUSG00000034216	228545	Vps18	vacuolar protein sorting 18 (yeast)	0.48	0	0.01	88	94	93	140	126	126	88	99	108	269	227	230	1.37	2.45
ENSMUSG00000029420	231760	Rimbp2	RIMS binding protein 2	0.48	0.06	0.15	22	18	24	32	34	30	22	19	28	61	61	54	0.31	0.56
ENSMUSG00000030583	74206	Sipa1l3	signal-induced proliferation-associated 1 like 3	0.48	0	0	421	391	427	568	604	574	421	411	495	1088	1086	1046	3.25	5.71
ENSMUSG00000035407	242553	Kank4	KN motif and ankyrin repeat domains 4	0.48	0.11	0.23	7	14	5	15	14	14	7	15	6	29	26	26	0.11	0.23
ENSMUSG00000020312	216148	Shc2	SHC (Src homology 2 domain containing) transforming protein 2	0.48	0.06	0.15	21	21	19	39	28	24	21	22	22	74	50	44	0.31	0.58	04012;04062;04370;04510;04650;04722;04910;05100;05214;05220	ErbB signaling pathway - Mus musculus (mouse);Chemokine signaling pathway - Mus musculus (mouse);VEGF signaling pathway - Mus musculus (mouse);Focal adhesion - Mus musculus (mouse);Natural killer cell mediated cytotoxicity - Mus musculus (mouse);Neurotrophin signaling pathway - Mus musculus (mouse);Insulin signaling pathway - Mus musculus (mouse);Bacterial invasion of epithelial cells - Mus muscu…
ENSMUSG00000028517	67916	Plpp3	phospholipid phosphatase 3	0.48	0	0	526	448	458	751	694	573	527	470	531	1439	1248	1043	9.15	16.18	00561;00564;00565;00600;01100;04666;04975	Glycerolipid metabolism - Mus musculus (mouse);Glycerophospholipid metabolism - Mus musculus (mouse);Ether lipid metabolism - Mus musculus (mouse);Sphingolipid metabolism - Mus musculus (mouse);Metabolic pathways - Mus musculus (mouse);Fc gamma R-mediated phagocytosis - Mus musculus (mouse);Fat digestion and absorption - Mus musculus (mouse)
ENSMUSG00000063193	217304	Cd300lb	CD300 antigen like family member B	0.48	0.13	0.26	18	6	8	21	14	20	18	6	9	40	26	36	0.22	0.49
ENSMUSG00000063623				0.48	0.13	0.27	4	5	5	9	4	12	4	5	6	18	8	22	0.12	0.28
ENSMUSG00000051853	11842	Arf3	ADP-ribosylation factor 3	0.48	0	0	460	468	511	591	700	734	461	491	592	1133	1259	1337	8.15	14.23
ENSMUSG00000073409	15019	H2-Q8	histocompatibility 2, Q region locus 8	0.48	0	0	205	189	192	271	282	274	205	198	223	519	508	499	5.68	10.01	04144;04145;04514;04612;04940;05320;05330;05332;05416	Endocytosis - Mus musculus (mouse);Phagosome - Mus musculus (mouse);Cell adhesion molecules (CAMs) - Mus musculus (mouse);Antigen processing and presentation - Mus musculus (mouse);Type I diabetes mellitus - Mus musculus (mouse);Autoimmune thyroid disease - Mus musculus (mouse);Allograft rejection - Mus musculus (mouse);Graft-versus-host disease - Mus musculus (mouse);Viral myocarditis - Mus musc…
ENSMUSG00000061353	20315	Cxcl12	chemokine (C-X-C motif) ligand 12	0.48	0	0	492	367	414	654	637	506	493	385	480	1254	1146	921	4.57	8.09	04060;04062;04360;04670;04672;05323	Cytokine-cytokine receptor interaction - Mus musculus (mouse);Chemokine signaling pathway - Mus musculus (mouse);Axon guidance - Mus musculus (mouse);Leukocyte transendothelial migration - Mus musculus (mouse);Intestinal immune network for IgA production - Mus musculus (mouse);Rheumatoid arthritis - Mus musculus (mouse)
ENSMUSG00000070873	232801	Lilra5	leukocyte immunoglobulin-like receptor, subfamily A (with TM domain), member 5	0.48	0.04	0.12	22	19	18	31	29	29	22	20	21	59	53	52	0.57	1.06
ENSMUSG00000022099	13829	Dmtn	dematin actin binding protein	0.48	0.03	0.1	41	41	30	67	51	46	41	43	35	128	91	83	0.54	0.99
ENSMUSG00000039218	75956	Srrm2	serine/arginine repetitive matrix 2	0.48	0	0	3090	3811	4422	6171	4484	5311	3094	4002	5123	11828	8064	9674	26.78	47.14
ENSMUSG00000030742	16797	Lat	linker for activation of T cells	0.48	0.07	0.16	24	12	19	29	24	30	24	13	22	56	44	55	0.9	1.71	04650;04660;04664;04666	Natural killer cell mediated cytotoxicity - Mus musculus (mouse);T cell receptor signaling pathway - Mus musculus (mouse);Fc epsilon RI signaling pathway - Mus musculus (mouse);Fc gamma R-mediated phagocytosis - Mus musculus (mouse)
ENSMUSG00000002105	68427	Slc39a13	solute carrier family 39 (metal ion transporter), member 13	0.48	0.01	0.05	45	37	40	59	60	57	45	39	46	113	108	104	1	1.8
ENSMUSG00000097834				0.48	0.14	0.28	3	4	4	10	7	4	3	4	5	20	12	8	0.13	0.32
ENSMUSG00000034312	232227	Iqsec1	IQ motif and Sec7 domain 1	0.48	0	0	485	417	463	659	681	587	486	438	536	1264	1225	1070	4.25	7.51	4144	Endocytosis - Mus musculus (mouse)
ENSMUSG00000021819	268721	Zswim8	zinc finger SWIM-type containing 8	0.48	0	0	294	248	280	415	364	375	294	260	324	796	655	683	2.73	4.81
ENSMUSG00000031986	244666	Sprtn	SprT-like N-terminal domain	0.48	0	0.02	67	66	57	93	89	88	67	69	66	179	160	160	1.81	3.23
ENSMUSG00000020542	214384	Myocd	myocardin	0.48	0	0.01	121	108	117	173	183	135	121	113	135	332	329	246	1.36	2.43
ENSMUSG00000035305	26563	Ror1	receptor tyrosine kinase-like orphan receptor 1	0.48	0.02	0.06	68	64	42	91	96	66	68	67	49	174	172	120	0.61	1.11
ENSMUSG00000021451	20354	Sema4d	sema domain, immunoglobulin domain (Ig), transmembrane domain (TM) and short cytoplasmic domain, (semaphorin) 4D	0.48	0	0	226	210	225	363	301	270	226	221	261	696	542	492	2.99	5.29	4360	Axon guidance - Mus musculus (mouse)
ENSMUSG00000052105	68617	Mtcl1	microtubule crosslinking factor 1	0.48	0.01	0.02	91	71	91	138	102	120	91	75	105	264	184	219	0.7	1.26
ENSMUSG00000070705	434156	Eid2b	EP300 interacting inhibitor of differentiation 2B	0.48	0.08	0.19	21	19	14	33	28	21	21	20	16	63	51	38	0.45	0.86
ENSMUSG00000043505	317757	Gimap5	GTPase, IMAP family member 5	0.48	0.03	0.08	44	25	36	52	48	53	44	26	42	100	86	96	1.08	1.98
ENSMUSG00000041390	16543	Mdfic	MyoD family inhibitor domain containing	0.48	0	0	180	155	163	242	249	211	180	163	189	463	448	385	2.77	4.88
ENSMUSG00000028833	26562	Ncdn	neurochondrin	0.48	0	0.01	83	108	127	161	139	153	83	113	147	308	250	278	1.75	3.11
ENSMUSG00000069302	319168	Hist1h2ah	histone cluster 1, H2ah	0.48	0.02	0.07	61	59	62	106	74	84	61	62	72	204	133	153	6.94	12.66	5322	Systemic lupus erythematosus - Mus musculus (mouse)
ENSMUSG00000041779	170829	Tram2	translocating chain-associating membrane protein 2	0.48	0	0.01	114	126	123	195	156	163	114	132	142	373	281	297	1.13	2.01
ENSMUSG00000032327	20897	Stra6	stimulated by retinoic acid gene 6	0.48	0.08	0.19	17	10	11	20	20	19	17	11	13	38	36	35	0.25	0.48
ENSMUSG00000015647	16776	Lama5	laminin, alpha 5	0.48	0	0	213	167	179	268	294	226	213	175	207	513	529	411	0.99	1.75	04510;04512;05145;05146;05200;05222	Focal adhesion - Mus musculus (mouse);ECM-receptor interaction - Mus musculus (mouse);Toxoplasmosis - Mus musculus (mouse);Amoebiasis - Mus musculus (mouse);Pathways in cancer - Mus musculus (mouse);Small cell lung cancer - Mus musculus (mouse)
ENSMUSG00000047959	16491	Kcna3	potassium voltage-gated channel, shaker-related subfamily, member 3	0.48	0.07	0.17	10	17	22	25	23	29	10	18	26	48	41	52	0.52	0.98
ENSMUSG00000038555	225362	Reep2	receptor accessory protein 2	0.48	0.06	0.16	21	21	16	31	29	26	21	22	19	59	52	48	0.61	1.13
ENSMUSG00000031990	83964	Jam3	junction adhesion molecule 3	0.48	0	0.02	82	64	81	114	108	100	82	67	94	219	195	183	2.33	4.15	04514;04530;04670	Cell adhesion molecules (CAMs) - Mus musculus (mouse);Tight junction - Mus musculus (mouse);Leukocyte transendothelial migration - Mus musculus (mouse)
ENSMUSG00000006411	71740	Pvrl4	poliovirus receptor-related 4	0.48	0.11	0.23	5	13	16	25	19	12	5	14	18	47	34	21	0.19	0.39	4520	Adherens junction - Mus musculus (mouse)
ENSMUSG00000097739	100039992	Gm2539	predicted gene, 2539	0.48	0.13	0.26	7	9	3	10	10	13	7	9	4	19	18	23	0.16	0.34
ENSMUSG00000022758	18440	P2rx6	purinergic receptor P2X, ligand-gated ion channel, 6	0.48	0.11	0.24	9	12	8	14	15	17	9	13	9	27	27	31	0.17	0.34	04020;04080	Calcium signaling pathway - Mus musculus (mouse);Neuroactive ligand-receptor interaction - Mus musculus (mouse)
ENSMUSG00000004562	268739	Arhgef40	Rho guanine nucleotide exchange factor (GEF) 40	0.48	0	0	185	142	191	281	246	204	185	149	221	538	442	372	1.86	3.3
ENSMUSG00000084980	74045	Slc36a1os	solute carrier family 36 (proton/amino acid symporter), member 1, opposite strand	0.48	0.07	0.17	16	14	16	28	22	21	16	15	19	53	40	39	0.53	1.01
ENSMUSG00000019944	69288	Rhobtb1	Rho-related BTB domain containing 1	0.48	0	0.02	76	71	79	122	112	89	76	75	92	234	202	162	1.04	1.85	4120	Ubiquitin mediated proteolysis - Mus musculus (mouse)
ENSMUSG00000063316	19942	Rpl27	ribosomal protein L27	0.48	0	0	1401	1251	1201	1728	1833	1831	1403	1314	1392	3312	3297	3335	106.25	185.8	3010	Ribosome - Mus musculus (mouse)
ENSMUSG00000040723	226594	Rcsd1	RCSD domain containing 1	0.48	0	0	167	139	142	193	234	205	167	146	164	369	420	373	3.38	5.95
ENSMUSG00000059013	27387	Sh2d3c	SH2 domain containing 3C	0.48	0.03	0.1	47	21	39	56	42	57	47	22	45	108	75	104	0.69	1.26
ENSMUSG00000039153	12393	Runx2	runt related transcription factor 2	0.48	0.02	0.06	59	42	42	80	56	71	59	44	49	153	100	129	0.45	0.81
ENSMUSG00000029528	19303	Pxn	paxillin	0.48	0	0	429	396	452	602	579	607	429	416	524	1153	1042	1106	6.87	12.01	04062;04370;04510;04670;04810;05100	Chemokine signaling pathway - Mus musculus (mouse);VEGF signaling pathway - Mus musculus (mouse);Focal adhesion - Mus musculus (mouse);Leukocyte transendothelial migration - Mus musculus (mouse);Regulation of actin cytoskeleton - Mus musculus (mouse);Bacterial invasion of epithelial cells - Mus musculus (mouse)
ENSMUSG00000022372	20491	Sla	src-like adaptor	0.48	0	0	213	168	194	267	282	262	213	176	225	511	508	478	1.77	3.12
ENSMUSG00000028717	21349	Tal1	T cell acute lymphocytic leukemia 1	0.48	0.12	0.25	7	10	4	9	13	13	7	10	5	17	23	24	0.1	0.21
ENSMUSG00000038013	68524	Wipf2	WAS/WASL interacting protein family, member 2	0.48	0	0	283	285	285	377	404	416	283	299	330	723	727	758	2.46	4.31
ENSMUSG00000022488	105855	Nckap1l	NCK associated protein 1 like	0.48	0	0	353	266	344	475	479	402	353	279	399	911	861	732	4.13	7.27	4810	Regulation of actin cytoskeleton - Mus musculus (mouse)
ENSMUSG00000020823	74136	Sec14l1	SEC14-like lipid binding 1	0.48	0	0	370	364	463	567	544	573	370	382	536	1087	979	1044	5.22	9.14
ENSMUSG00000097358				0.48	0.14	0.28	5	3	4	11	7	5	5	3	5	21	13	10	0.09	0.21
ENSMUSG00000022687	117606	Boc	biregional cell adhesion molecule-related/down-regulated by oncogenes (Cdon) binding protein	0.48	0	0	114	149	146	193	207	178	114	156	169	369	372	325	1.86	3.28
ENSMUSG00000055447	16423	Cd47	CD47 antigen (Rh-related antigen, integrin-associated signal transducer)	0.48	0	0	311	286	363	538	419	398	311	300	420	1031	753	725	3.69	6.52	4512	ECM-receptor interaction - Mus musculus (mouse)
ENSMUSG00000029536	384281	Gatc	glutamyl-tRNA(Gln) amidotransferase, subunit C	0.48	0	0.01	93	86	91	112	123	148	93	90	106	214	222	270	3.04	5.38
ENSMUSG00000041849	239319	Card6	caspase recruitment domain family, member 6	0.48	0	0.01	129	134	143	167	230	181	129	141	166	320	413	330	1.37	2.42	4621	NOD-like receptor signaling pathway - Mus musculus (mouse)
ENSMUSG00000040420	320865	Cdh18	cadherin 18	0.48	0.13	0.27	8	10	4	11	11	16	8	11	5	21	19	29	0.17	0.34
ENSMUSG00000035158	17342	Mitf	microphthalmia-associated transcription factor	0.48	0.02	0.06	60	65	59	65	116	84	60	68	68	125	209	153	0.76	1.36	04380;04916;05200;05218	Osteoclast differentiation - Mus musculus (mouse);Melanogenesis - Mus musculus (mouse);Pathways in cancer - Mus musculus (mouse);Melanoma - Mus musculus (mouse)
ENSMUSG00000015354	76477	Pcolce2	procollagen C-endopeptidase enhancer 2	0.47	0.03	0.09	102	48	55	107	110	77	102	50	64	206	197	140	0.92	1.68
ENSMUSG00000028538	20441	St3gal3	ST3 beta-galactoside alpha-2,3-sialyltransferase 3	0.47	0	0	113	120	106	174	143	161	113	126	123	333	257	293	2.69	4.74	00514;00533;00601;01100	Other types of O-glycan biosynthesis - Mus musculus (mouse);Glycosaminoglycan biosynthesis - keratan sulfate - Mus musculus (mouse);Glycosphingolipid biosynthesis - lacto and neolacto series - Mus musculus (mouse);Metabolic pathways - Mus musculus (mouse)
ENSMUSG00000005958	13845	Ephb3	Eph receptor B3	0.47	0	0.02	73	88	88	136	105	112	73	92	102	261	189	204	1.06	1.89	4360	Axon guidance - Mus musculus (mouse)
ENSMUSG00000032714	71709	Syde1	synapse defective 1, Rho GTPase, homolog 1 (C. elegans)	0.47	0	0.02	57	60	64	89	89	80	57	63	74	171	160	145	1.11	1.98
ENSMUSG00000031963	73230	Bmper	BMP-binding endothelial regulator	0.47	0.03	0.09	25	28	26	45	38	32	25	29	30	87	69	59	0.42	0.78
ENSMUSG00000039286	72007	Fndc3b	fibronectin type III domain containing 3B	0.47	0	0	546	562	625	864	782	777	547	590	724	1656	1406	1416	5.11	8.92
ENSMUSG00000030400	13871	Ercc2	excision repair cross-complementing rodent repair deficiency, complementation group 2	0.47	0.01	0.05	44	39	51	64	62	68	44	41	59	122	111	123	0.76	1.36	3420	Nucleotide excision repair - Mus musculus (mouse)
ENSMUSG00000085279				0.47	0	0	126	153	129	174	195	207	126	161	149	334	351	377	5.77	10.16
ENSMUSG00000039262	227723	Prrc2b	proline-rich coiled-coil 2B	0.47	0	0	684	648	751	995	1001	916	685	680	870	1907	1801	1668	3.95	6.89
ENSMUSG00000039852	68703	Rere	arginine glutamic acid dipeptide (RE) repeats	0.47	0	0	540	636	687	891	884	844	541	668	796	1707	1590	1538	4.89	8.56
ENSMUSG00000036242	67419	3632451O06Rik	RIKEN cDNA 3632451O06 gene	0.47	0.02	0.06	51	45	47	57	90	58	51	47	54	110	161	105	0.89	1.59
ENSMUSG00000028749	26971	Pla2g2f	phospholipase A2, group IIF	0.47	0.13	0.26	4	7	3	8	9	10	4	7	4	15	16	18	0.12	0.27	00564;00565;00590;00591;00592;01100;04010;04270;04370;04664;04730;04912;04972;04975;05145	Glycerophospholipid metabolism - Mus musculus (mouse);Ether lipid metabolism - Mus musculus (mouse);Arachidonic acid metabolism - Mus musculus (mouse);Linoleic acid metabolism - Mus musculus (mouse);alpha-Linolenic acid metabolism - Mus musculus (mouse);Metabolic pathways - Mus musculus (mouse);MAPK signaling pathway - Mus musculus (mouse);Vascular smooth muscle contraction - Mus musculus (mouse)…
ENSMUSG00000029674	16885	Limk1	LIM-domain containing, protein kinase	0.47	0.02	0.06	50	42	50	77	56	71	50	44	58	148	101	129	0.83	1.49	04360;04666;04810	Axon guidance - Mus musculus (mouse);Fc gamma R-mediated phagocytosis - Mus musculus (mouse);Regulation of actin cytoskeleton - Mus musculus (mouse)
ENSMUSG00000062329	231162	Cytl1	cytokine-like 1	0.47	0.1	0.23	19	17	15	20	36	19	19	18	17	39	64	35	1.05	1.94
ENSMUSG00000024349	72512	Tmem173	transmembrane protein 173	0.47	0	0.02	61	63	68	97	88	91	61	66	79	185	158	166	1.69	3.03	04622;04623	RIG-I-like receptor signaling pathway - Mus musculus (mouse);Cytosolic DNA-sensing pathway - Mus musculus (mouse)
ENSMUSG00000038178	215113	Slc43a2	solute carrier family 43, member 2	0.47	0	0	210	230	219	313	341	272	210	242	254	600	613	496	1.87	3.27
ENSMUSG00000036534	234595	Slc38a7	solute carrier family 38, member 7	0.47	0.01	0.04	51	43	60	79	68	73	51	45	69	151	122	133	0.93	1.67
ENSMUSG00000033088	110253	Triobp	TRIO and F-actin binding protein	0.47	0	0	426	441	423	623	575	600	426	463	490	1194	1034	1093	3.63	6.33
ENSMUSG00000036103	140792	Colec12	collectin sub-family member 12	0.47	0	0	528	409	426	641	713	553	529	429	494	1229	1283	1008	8.28	14.51	4145	Phagosome - Mus musculus (mouse)
ENSMUSG00000026458	68507	Ppfia4	protein tyrosine phosphatase, receptor type, f polypeptide (PTPRF), interacting protein (liprin), alpha 4	0.47	0.03	0.1	51	37	24	56	56	51	51	39	28	108	100	92	0.37	0.68
ENSMUSG00000041540	20678	Sox5	SRY (sex determining region Y)-box 5	0.47	0.02	0.05	46	50	47	68	68	69	46	52	55	131	122	125	0.4	0.71
ENSMUSG00000096833				0.47	0.1	0.23	36	17	31	47	52	33	36	18	36	90	94	60	4.83	9.5
ENSMUSG00000027639	56045	Samhd1	SAM domain and HD domain, 1	0.47	0	0	808	688	744	970	963	1205	809	723	862	1860	1732	2194	11.53	20.14
ENSMUSG00000032733	235406	Snx33	sorting nexin 33	0.47	0	0	189	198	183	284	257	254	189	208	212	545	463	463	2.52	4.41
ENSMUSG00000069804				0.47	0.09	0.2	11	7	17	14	21	21	11	7	20	27	38	39	0.31	0.62
ENSMUSG00000031497	24099	Tnfsf13b	tumor necrosis factor (ligand) superfamily, member 13b	0.47	0.05	0.12	26	26	25	32	46	35	26	27	29	62	82	64	1.67	3.06	04060;04672;05323	Cytokine-cytokine receptor interaction - Mus musculus (mouse);Intestinal immune network for IgA production - Mus musculus (mouse);Rheumatoid arthritis - Mus musculus (mouse)
ENSMUSG00000027514	58203	Zbp1	Z-DNA binding protein 1	0.47	0.01	0.03	95	84	102	119	105	180	95	88	118	229	188	328	1.71	3.06	4623	Cytosolic DNA-sensing pathway - Mus musculus (mouse)
ENSMUSG00000056888	73690	Glipr1	GLI pathogenesis-related 1 (glioma)	0.47	0.01	0.04	47	46	42	66	63	64	47	48	49	127	114	116	2.3	4.13
ENSMUSG00000042684	74091	Npl	N-acetylneuraminate pyruvate lyase	0.47	0.07	0.17	19	12	14	27	18	24	19	13	16	51	33	44	0.65	1.25	520	Amino sugar and nucleotide sugar metabolism - Mus musculus (mouse)
ENSMUSG00000019464	19216	Ptger1	prostaglandin E receptor 1 (subtype EP1)	0.47	0	0	117	125	131	177	183	166	117	131	152	339	329	303	1.68	2.95	04020;04080	Calcium signaling pathway - Mus musculus (mouse);Neuroactive ligand-receptor interaction - Mus musculus (mouse)
ENSMUSG00000073889	16157	Il11ra1	interleukin 11 receptor, alpha chain 1	0.47	0.04	0.12	51	29	32	59	66	37	51	30	37	113	118	68	0.86	1.57	04060;04630;04640	Cytokine-cytokine receptor interaction - Mus musculus (mouse);Jak-STAT signaling pathway - Mus musculus (mouse);Hematopoietic cell lineage - Mus musculus (mouse)
ENSMUSG00000011096	67605	Akt1s1	AKT1 substrate 1 (proline-rich)	0.47	0	0	162	170	158	219	247	220	162	179	183	419	445	401	4.49	7.84
ENSMUSG00000097842	320950	9330104G04Rik	RIKEN cDNA 9330104G04 gene	0.47	0.13	0.27	8	4	9	12	11	11	8	4	10	23	20	20	0.19	0.39
ENSMUSG00000005338	94332	Cadm3	cell adhesion molecule 3	0.47	0	0.02	77	74	73	111	103	101	77	78	85	213	186	184	1.09	1.92	4514	Cell adhesion molecules (CAMs) - Mus musculus (mouse)
ENSMUSG00000041202	18782	Pla2g2d	phospholipase A2, group IID	0.47	0	0.01	88	81	85	109	141	108	88	85	98	208	254	196	2.36	4.15	00564;00565;00590;00591;00592;01100;04010;04270;04370;04664;04730;04912;04972;04975;05145	Glycerophospholipid metabolism - Mus musculus (mouse);Ether lipid metabolism - Mus musculus (mouse);Arachidonic acid metabolism - Mus musculus (mouse);Linoleic acid metabolism - Mus musculus (mouse);alpha-Linolenic acid metabolism - Mus musculus (mouse);Metabolic pathways - Mus musculus (mouse);MAPK signaling pathway - Mus musculus (mouse);Vascular smooth muscle contraction - Mus musculus (mouse)…
ENSMUSG00000037071	20249	Scd1	stearoyl-Coenzyme A desaturase 1	0.47	0.08	0.18	2512	3845	3468	5693	5108	3975	2515	4038	4018	10911	9186	7240	41.23	77.52	01040;03320	Biosynthesis of unsaturated fatty acids - Mus musculus (mouse);PPAR signaling pathway - Mus musculus (mouse)
ENSMUSG00000071041	100042069	Gm15210	inosine 5-phosphate dehydrogenase 2	0.47	0.03	0.09	45	34	35	68	47	50	45	36	41	130	84	91	1.39	2.52	00230;00983;01100	Purine metabolism - Mus musculus (mouse);Drug metabolism - other enzymes - Mus musculus (mouse);Metabolic pathways - Mus musculus (mouse)
ENSMUSG00000021725	52552	Parp8	poly (ADP-ribose) polymerase family, member 8	0.47	0.01	0.02	94	76	88	125	127	114	94	80	102	239	229	208	1.69	3
ENSMUSG00000074220	233060	Zfp382	zinc finger protein 382	0.47	0.1	0.21	20	22	13	31	27	26	20	23	15	59	49	47	0.6	1.16
ENSMUSG00000028597	67305	Gpx7	glutathione peroxidase 7	0.47	0.12	0.25	18	13	4	23	19	15	18	14	5	44	34	27	0.55	1.12	00480;00590	Glutathione metabolism - Mus musculus (mouse);Arachidonic acid metabolism - Mus musculus (mouse)
ENSMUSG00000026825	13429	Dnm1	dynamin 1	0.47	0.01	0.04	64	63	78	109	98	85	64	66	90	209	176	154	0.9	1.6	04144;04666;05100	Endocytosis - Mus musculus (mouse);Fc gamma R-mediated phagocytosis - Mus musculus (mouse);Bacterial invasion of epithelial cells - Mus musculus (mouse)
ENSMUSG00000068606	225594	Gm4841	predicted gene 4841	0.47	0.08	0.18	26	19	18	23	26	48	26	20	21	45	47	88	0.45	0.86
ENSMUSG00000030341	21937	Tnfrsf1a	tumor necrosis factor receptor superfamily, member 1a	0.47	0	0	180	210	222	306	261	290	180	221	257	586	470	529	5.76	10.07	04010;04060;04210;04380;04920;05010;05014;05142;05145;05160	MAPK signaling pathway - Mus musculus (mouse);Cytokine-cytokine receptor interaction - Mus musculus (mouse);Apoptosis - Mus musculus (mouse);Osteoclast differentiation - Mus musculus (mouse);Adipocytokine signaling pathway - Mus musculus (mouse);Alzheimer's disease - Mus musculus (mouse);Amyotrophic lateral sclerosis (ALS) - Mus musculus (mouse);Chagas disease (American trypanosomiasis) - Mus mus…
ENSMUSG00000040712	216874	Camta2	calmodulin binding transcription activator 2	0.47	0	0	249	249	296	370	394	345	249	261	343	710	708	629	3.47	6.05
ENSMUSG00000081692				0.47	0.13	0.27	7	6	9	10	13	12	7	6	10	20	23	22	2.05	4.21
ENSMUSG00000035239	50877	Neu3	neuraminidase 3	0.47	0.05	0.13	21	21	22	31	35	28	21	22	26	60	63	51	0.39	0.71	00511;00600	Other glycan degradation - Mus musculus (mouse);Sphingolipid metabolism - Mus musculus (mouse)
ENSMUSG00000027994	66815	Ccdc109b	coiled-coil domain containing 109B	0.47	0.02	0.06	43	35	38	61	57	49	43	37	44	116	103	90	1.78	3.21
ENSMUSG00000048915	13640	Efna5	ephrin A5	0.47	0.13	0.26	13	10	20	20	27	23	13	10	23	38	48	42	0.21	0.43	4360	Axon guidance - Mus musculus (mouse)
ENSMUSG00000029581	14086	Fscn1	fascin actin-bundling protein 1	0.47	0.01	0.03	62	69	56	86	93	86	62	72	65	165	167	156	1.41	2.5
ENSMUSG00000061577	382045	Adgrg5	adhesion G protein-coupled receptor G5	0.47	0.06	0.15	21	20	24	40	27	31	21	21	28	76	48	56	0.45	0.85
ENSMUSG00000043496	66873	Tril	TLR4 interactor with leucine-rich repeats	0.47	0.02	0.07	72	80	57	90	127	81	72	84	66	173	229	147	0.79	1.4
ENSMUSG00000032773	12669	Chrm1	cholinergic receptor, muscarinic 1, CNS	0.47	0.1	0.22	13	14	15	23	27	15	13	15	17	44	49	27	0.14	0.26	04020;04080;04810	Calcium signaling pathway - Mus musculus (mouse);Neuroactive ligand-receptor interaction - Mus musculus (mouse);Regulation of actin cytoskeleton - Mus musculus (mouse)
ENSMUSG00000031750	76527	Il34	interleukin 34	0.47	0.1	0.21	10	13	10	25	14	14	10	14	12	47	26	26	0.38	0.76
ENSMUSG00000002831	57435	Plin4	perilipin 4	0.47	0	0.01	156	170	175	178	298	232	156	179	203	342	536	423	1.77	3.09
ENSMUSG00000043388	243339	Tmem130	transmembrane protein 130	0.47	0.11	0.24	13	15	11	23	14	22	13	16	13	45	25	40	0.28	0.54
ENSMUSG00000073388				0.47	0.15	0.3	2	6	7	9	6	11	2	6	8	18	10	20	0.25	0.55
ENSMUSG00000034205	94352	Loxl2	lysyl oxidase-like 2	0.47	0	0.02	98	101	114	166	161	116	98	106	132	318	290	212	1.99	3.54
ENSMUSG00000061540	18406	Orm2	orosomucoid 2	0.47	0.15	0.29	0	3	2	4	3	7	0	3	2	7	6	13	0.12	0.46
ENSMUSG00000001227	20359	Sema6b	sema domain, transmembrane domain (TM), and cytoplasmic domain, (semaphorin) 6B	0.47	0.09	0.2	12	13	12	20	16	23	12	14	14	38	28	42	0.2	0.38	4360	Axon guidance - Mus musculus (mouse)
ENSMUSG00000089942	18725	Pira2	paired-Ig-like receptor A2	0.47	0.09	0.2	12	6	13	22	14	14	12	6	15	42	26	25	0.19	0.4	4380	Osteoclast differentiation - Mus musculus (mouse)
ENSMUSG00000018547	108083	Pip4k2b	phosphatidylinositol-5-phosphate 4-kinase, type II, beta	0.47	0	0.01	137	122	137	204	182	172	137	128	159	391	327	313	1.59	2.8	00562;04070;04810	Inositol phosphate metabolism - Mus musculus (mouse);Phosphatidylinositol signaling system - Mus musculus (mouse);Regulation of actin cytoskeleton - Mus musculus (mouse)
ENSMUSG00000028539	11876	Artn	artemin	0.47	0.15	0.3	7	5	4	16	7	7	7	5	5	30	12	12	0.15	0.34
ENSMUSG00000082305				0.47	0.15	0.29	12	4	6	12	11	15	12	4	7	23	19	27	0.28	0.61
ENSMUSG00000037979	215707	Ccdc92	coiled-coil domain containing 92	0.47	0.02	0.07	34	39	54	59	62	61	34	41	62	114	111	111	1.04	1.86
ENSMUSG00000028868	242687	Wasf2	WAS protein family, member 2	0.47	0	0	690	648	722	993	986	881	691	681	836	1903	1773	1605	7.39	12.82	04520;04666;04810;05100	Adherens junction - Mus musculus (mouse);Fc gamma R-mediated phagocytosis - Mus musculus (mouse);Regulation of actin cytoskeleton - Mus musculus (mouse);Bacterial invasion of epithelial cells - Mus musculus (mouse)
ENSMUSG00000034786	106512	Gpsm3	G-protein signalling modulator 3 (AGS3-like, C. elegans)	0.47	0.06	0.15	22	32	24	40	45	32	22	34	28	76	81	58	1.18	2.19
ENSMUSG00000043635	330119	Adamts3	a disintegrin-like and metallopeptidase (reprolysin type) with thrombospondin type 1 motif, 3	0.46	0.06	0.16	41	24	28	53	35	49	41	25	33	102	63	89	0.25	0.46
ENSMUSG00000041293	77596	Adgrf1	adhesion G protein-coupled receptor F1	0.46	0.15	0.3	0	1	0	0	3	7	0	1	0	0	6	13	0	0.07
ENSMUSG00000026074	26921	Map4k4	mitogen-activated protein kinase kinase kinase kinase 4	0.46	0	0	602	560	512	788	818	715	603	588	593	1510	1471	1303	5.84	10.14	4010	MAPK signaling pathway - Mus musculus (mouse)
ENSMUSG00000074580	71004	4931440P22Rik	RIKEN cDNA 4931440P22 gene	0.46	0.15	0.3	1	3	10	14	9	4	1	3	12	27	17	8	0.12	0.29
ENSMUSG00000053877	100043597	Srcap	Snf2-related CREBBP activator protein	0.46	0	0	575	614	598	928	767	802	576	645	693	1779	1379	1460	7.96	13.92
ENSMUSG00000020155	16533	Kcnmb1	potassium large conductance calcium-activated channel, subfamily M, beta member 1	0.46	0	0.02	78	83	67	112	116	93	78	87	78	214	209	169	1.1	1.93	4270	Vascular smooth muscle contraction - Mus musculus (mouse)
ENSMUSG00000035863	18483	Palm	paralemmin	0.46	0.01	0.05	63	86	78	119	116	86	63	90	90	229	208	156	1.73	3.07
ENSMUSG00000003228	14773	Grk5	G protein-coupled receptor kinase 5	0.46	0	0	137	127	161	203	205	186	137	133	187	390	369	338	2.72	4.74	04062;04144	Chemokine signaling pathway - Mus musculus (mouse);Endocytosis - Mus musculus (mouse)
ENSMUSG00000031216	236920	Stard8	START domain containing 8	0.46	0	0.01	83	84	81	126	118	104	83	88	94	241	213	190	1.01	1.78
ENSMUSG00000056043	243923	Rgs9bp	regulator of G-protein signalling 9 binding protein	0.46	0.15	0.29	5	8	9	9	12	14	5	8	10	17	22	26	0.07	0.13
ENSMUSG00000037161	67749	Mgarp	mitochondria localized glutamic acid rich protein	0.46	0.07	0.17	21	16	18	29	29	24	21	17	21	56	52	43	0.81	1.5
ENSMUSG00000060671	54667	Atp8b2	ATPase, class I, type 8B, member 2	0.46	0	0	194	146	199	281	231	241	194	153	230	539	415	439	1.91	3.35
ENSMUSG00000060550	15018	H2-Q7	histocompatibility 2, Q region locus 7	0.46	0.01	0.02	67	71	85	114	106	97	67	75	99	219	191	177	1.08	1.91	04144;04145;04514;04612;04940;05320;05330;05332;05416	Endocytosis - Mus musculus (mouse);Phagosome - Mus musculus (mouse);Cell adhesion molecules (CAMs) - Mus musculus (mouse);Antigen processing and presentation - Mus musculus (mouse);Type I diabetes mellitus - Mus musculus (mouse);Autoimmune thyroid disease - Mus musculus (mouse);Allograft rejection - Mus musculus (mouse);Graft-versus-host disease - Mus musculus (mouse);Viral myocarditis - Mus musc…
ENSMUSG00000035504	70335	Reep6	receptor accessory protein 6	0.46	0	0.01	140	194	200	267	256	227	140	204	232	512	461	413	4.92	8.6
ENSMUSG00000068696	64378	Gpr88	G-protein coupled receptor 88	0.46	0.15	0.3	2	5	3	8	6	5	2	5	3	16	11	9	0.05	0.14
ENSMUSG00000039238	319530	Zfp750	zinc finger protein 750	0.46	0.05	0.13	31	24	38	34	43	60	31	25	44	65	77	109	0.58	1.06
ENSMUSG00000072623	22750	Zfp9	zinc finger protein 9	0.46	0	0.01	74	95	79	130	121	97	74	100	91	249	218	177	1.26	2.22
ENSMUSG00000053080	108899	2700081O15Rik	RIKEN cDNA 2700081O15 gene	0.46	0.02	0.07	46	53	53	74	83	60	46	56	61	142	149	109	0.62	1.1
ENSMUSG00000055491	226169	Pprc1	peroxisome proliferative activated receptor, gamma, coactivator-related 1	0.46	0.01	0.02	107	130	121	198	130	178	107	137	140	380	233	325	1.38	2.45
ENSMUSG00000036285	56412	Noa1	nitric oxide associated 1	0.46	0	0.01	81	68	79	107	100	114	81	71	92	206	180	208	1.64	2.89
ENSMUSG00000022443	17886	Myh9	myosin, heavy polypeptide 9, non-muscle	0.46	0	0	10253	10549	11436	15753	14605	14228	10265	11078	13249	30193	26265	25914	87.87	151.75	04530;04810;05416	Tight junction - Mus musculus (mouse);Regulation of actin cytoskeleton - Mus musculus (mouse);Viral myocarditis - Mus musculus (mouse)
ENSMUSG00000036057	104831	Ptpn23	protein tyrosine phosphatase, non-receptor type 23	0.46	0	0	254	247	297	398	359	355	254	259	344	763	645	646	3.03	5.27
ENSMUSG00000051427	216516	Ccdc157	coiled-coil domain containing 157	0.46	0.03	0.09	33	38	33	51	48	49	33	40	38	98	87	90	0.41	0.73
ENSMUSG00000000489	18591	Pdgfb	platelet derived growth factor, B polypeptide	0.46	0.07	0.17	19	18	20	31	32	22	19	19	23	60	57	40	0.39	0.74	04010;04060;04510;04540;04810;05200;05211;05214;05215;05218	MAPK signaling pathway - Mus musculus (mouse);Cytokine-cytokine receptor interaction - Mus musculus (mouse);Focal adhesion - Mus musculus (mouse);Gap junction - Mus musculus (mouse);Regulation of actin cytoskeleton - Mus musculus (mouse);Pathways in cancer - Mus musculus (mouse);Renal cell carcinoma - Mus musculus (mouse);Glioma - Mus musculus (mouse);Prostate cancer - Mus musculus (mouse);Melano…
ENSMUSG00000024658				0.46	0.11	0.24	9	15	8	19	14	16	9	16	9	37	26	29	0.32	0.63
ENSMUSG00000049093	209590	Il23r	interleukin 23 receptor	0.46	0.13	0.27	11	9	9	14	19	13	11	9	11	26	35	23	0.24	0.46	04060;04630	Cytokine-cytokine receptor interaction - Mus musculus (mouse);Jak-STAT signaling pathway - Mus musculus (mouse)
ENSMUSG00000063060	20680	Sox7	SRY (sex determining region Y)-box 7	0.46	0.11	0.23	17	9	12	21	22	14	17	9	14	41	39	26	0.23	0.44
ENSMUSG00000001855	227720	Nup214	nucleoporin 214	0.46	0	0	284	268	332	458	405	367	284	281	385	878	728	668	2.71	4.72	3013	RNA transport - Mus musculus (mouse)
ENSMUSG00000001444	57765	Tbx21	T-box 21	0.46	0.15	0.3	5	2	13	7	17	10	5	2	15	14	31	19	0.16	0.35
ENSMUSG00000019989	209558	Enpp3	ectonucleotide pyrophosphatase/phosphodiesterase 3	0.46	0.01	0.03	54	66	60	84	96	74	54	69	70	161	172	134	1.3	2.27	00230;00500;00740;00760;00770;01100	Purine metabolism - Mus musculus (mouse);Starch and sucrose metabolism - Mus musculus (mouse);Riboflavin metabolism - Mus musculus (mouse);Nicotinate and nicotinamide metabolism - Mus musculus (mouse);Pantothenate and CoA biosynthesis - Mus musculus (mouse);Metabolic pathways - Mus musculus (mouse)
ENSMUSG00000071757	387609	Zhx2	zinc fingers and homeoboxes 2	0.46	0	0	180	192	186	258	265	255	180	202	216	494	476	464	2.58	4.48
ENSMUSG00000038605	229011	Samd10	sterile alpha motif domain containing 10	0.46	0.01	0.05	47	43	47	61	68	65	47	45	54	117	123	118	1.28	2.26
ENSMUSG00000042770	15199	Hebp1	heme binding protein 1	0.46	0.02	0.06	60	41	35	74	65	55	60	43	41	141	116	101	2.58	4.63
ENSMUSG00000047557	17035	Lxn	latexin	0.46	0	0	145	132	142	207	172	206	145	139	164	396	310	375	7.62	13.31
ENSMUSG00000030077	12661	Chl1	cell adhesion molecule L1-like	0.46	0	0.01	138	110	92	140	146	192	138	115	107	268	262	350	0.88	1.55
ENSMUSG00000022521	12914	Crebbp	CREB binding protein	0.46	0	0	1171	1192	1161	1649	1607	1613	1172	1252	1345	3160	2890	2937	9.49	16.38	04110;04310;04330;04350;04520;04630;04720;04916;05016;05200;05211;05215	Cell cycle - Mus musculus (mouse);Wnt signaling pathway - Mus musculus (mouse);Notch signaling pathway - Mus musculus (mouse);TGF-beta signaling pathway - Mus musculus (mouse);Adherens junction - Mus musculus (mouse);Jak-STAT signaling pathway - Mus musculus (mouse);Long-term potentiation - Mus musculus (mouse);Melanogenesis - Mus musculus (mouse);Huntington's disease - Mus musculus (mouse);Pathw…
ENSMUSG00000031865	13191	Dctn1	dynactin 1	0.46	0	0	603	632	734	944	884	899	604	664	850	1809	1589	1637	9.25	15.95	04962;05016	Vasopressin-regulated water reabsorption - Mus musculus (mouse);Huntington's disease - Mus musculus (mouse)
ENSMUSG00000052760	319997	A630001G21Rik	RIKEN cDNA A630001G21 gene	0.46	0.04	0.11	35	42	42	55	56	61	35	44	49	105	101	111	1.18	2.11
ENSMUSG00000035184	629059	Fam124a	family with sequence similarity 124, member A	0.46	0.04	0.12	35	47	29	45	67	46	35	49	34	87	121	84	0.63	1.12
ENSMUSG00000097597				0.46	0.15	0.3	13	5	2	10	9	14	13	5	2	19	16	26	0.26	0.56
ENSMUSG00000028960	63958	Ube4b	ubiquitination factor E4B	0.46	0	0	367	351	388	496	544	492	367	369	449	951	978	896	3.98	6.87	04120;04141	Ubiquitin mediated proteolysis - Mus musculus (mouse);Protein processing in endoplasmic reticulum - Mus musculus (mouse)
ENSMUSG00000027551	22722	Zfp64	zinc finger protein 64	0.46	0	0	145	150	164	219	196	223	145	157	190	419	353	407	3.26	5.67
ENSMUSG00000029553	21426	Tfec	transcription factor EC	0.46	0.13	0.27	14	4	3	14	14	8	14	4	4	26	26	15	0.24	0.52
ENSMUSG00000038119	57810	Cdon	cell adhesion molecule-related/down-regulated by oncogenes	0.46	0.01	0.05	90	84	71	89	146	111	90	88	82	170	262	202	0.66	1.16
ENSMUSG00000040003	50791	Magi2	membrane associated guanylate kinase, WW and PDZ domain containing 2	0.46	0.06	0.14	29	26	30	40	56	29	29	27	35	76	100	52	0.26	0.48	4530	Tight junction - Mus musculus (mouse)
ENSMUSG00000001750	27060	Tcirg1	T cell, immune regulator 1, ATPase, H+ transporting, lysosomal V0 protein A3	0.46	0	0.01	119	111	158	175	160	210	119	117	183	335	288	382	2.6	4.52	00190;01100;04142;04145;04966;05323	Oxidative phosphorylation - Mus musculus (mouse);Metabolic pathways - Mus musculus (mouse);Lysosome - Mus musculus (mouse);Phagosome - Mus musculus (mouse);Collecting duct acid secretion - Mus musculus (mouse);Rheumatoid arthritis - Mus musculus (mouse)
ENSMUSG00000028917	69582	Plekhm2	pleckstrin homology domain containing, family M (with RUN domain) member 2	0.46	0	0	115	108	134	181	152	165	115	113	155	346	273	300	1.74	3.03
ENSMUSG00000004043	20850	Stat5a	signal transducer and activator of transcription 5A	0.46	0.01	0.04	43	67	52	78	70	81	43	70	60	149	125	148	0.83	1.46	04012;04630;05200;05220;05221	ErbB signaling pathway - Mus musculus (mouse);Jak-STAT signaling pathway - Mus musculus (mouse);Pathways in cancer - Mus musculus (mouse);Chronic myeloid leukemia - Mus musculus (mouse);Acute myeloid leukemia - Mus musculus (mouse)
ENSMUSG00000042581	210417	Thsd7b	thrombospondin, type I, domain containing 7B	0.46	0.15	0.29	7	7	7	15	10	10	7	7	8	28	18	18	0.07	0.14
ENSMUSG00000040007	228536	Bahd1	bromo adjacent homology domain containing 1	0.46	0.01	0.02	85	100	127	151	148	140	85	105	147	289	267	255	1.38	2.42
ENSMUSG00000002028	214162	Kmt2a	lysine (K)-specific methyltransferase 2A	0.46	0	0	776	910	1072	1299	1284	1235	777	956	1242	2489	2310	2249	3.4	5.86
ENSMUSG00000020963	22095	Tshr	thyroid stimulating hormone receptor	0.46	0.14	0.28	6	17	14	11	23	23	6	18	16	22	41	41	0.17	0.33	04080;05320	Neuroactive ligand-receptor interaction - Mus musculus (mouse);Autoimmune thyroid disease - Mus musculus (mouse)
ENSMUSG00000021708				0.46	0	0.01	109	120	98	154	161	139	109	126	114	295	290	254	1.14	1.98
ENSMUSG00000044475	69090	Ascc1	activating signal cointegrator 1 complex subunit 1	0.46	0	0	89	100	97	132	136	130	89	105	112	253	245	237	3.88	6.76
ENSMUSG00000032280	21887	Tle3	transducin-like enhancer of split 3	0.46	0	0	562	585	778	877	885	906	563	614	901	1680	1592	1651	4.53	7.8
ENSMUSG00000025579	14387	Gaa	glucosidase, alpha, acid	0.46	0	0	193	179	186	284	256	232	193	188	215	544	461	423	3.1	5.39	00052;00500;01100;04142	Galactose metabolism - Mus musculus (mouse);Starch and sucrose metabolism - Mus musculus (mouse);Metabolic pathways - Mus musculus (mouse);Lysosome - Mus musculus (mouse)
ENSMUSG00000020941	53859	Map3k14	mitogen-activated protein kinase kinase kinase 14	0.46	0.01	0.03	75	66	94	113	97	121	75	69	109	216	174	221	1.12	1.97	04010;04210;04380;04660;04672	MAPK signaling pathway - Mus musculus (mouse);Apoptosis - Mus musculus (mouse);Osteoclast differentiation - Mus musculus (mouse);T cell receptor signaling pathway - Mus musculus (mouse);Intestinal immune network for IgA production - Mus musculus (mouse)
ENSMUSG00000043342	15438	Hoxd9	homeobox D9	0.46	0.11	0.24	22	12	11	31	22	16	22	13	13	59	39	29	0.42	0.8
ENSMUSG00000020101	74048	Vsir	V-set immunoregulatory receptor	0.46	0	0	264	251	248	359	383	315	264	264	287	689	688	573	3.18	5.51
ENSMUSG00000028373	56079	Astn2	astrotactin 2	0.46	0.08	0.18	29	19	26	39	34	35	29	20	30	75	62	63	0.3	0.55
ENSMUSG00000032198	319899	Dock6	dedicator of cytokinesis 6	0.46	0	0	138	159	148	234	203	182	138	167	171	448	365	332	1.37	2.39
ENSMUSG00000030246	16832	Ldhb	lactate dehydrogenase B	0.46	0.04	0.12	27	47	33	56	58	39	27	49	38	107	104	71	1.65	2.96	00010;00270;00620;00640;01100	Glycolysis / Gluconeogenesis - Mus musculus (mouse);Cysteine and methionine metabolism - Mus musculus (mouse);Pyruvate metabolism - Mus musculus (mouse);Propanoate metabolism - Mus musculus (mouse);Metabolic pathways - Mus musculus (mouse)
ENSMUSG00000085408	654318	C530005A16Rik	RIKEN cDNA C530005A16 gene	0.46	0.15	0.3	7	5	6	10	10	10	7	5	7	19	18	19	0.15	0.31
ENSMUSG00000020427	16009	Igfbp3	insulin-like growth factor binding protein 3	0.46	0	0.01	617	431	466	722	799	590	618	453	540	1383	1436	1075	12.61	22.02	4115	p53 signaling pathway - Mus musculus (mouse)
ENSMUSG00000002799	16450	Jag2	jagged 2	0.46	0.1	0.22	12	18	16	28	22	20	12	19	19	53	39	36	0.23	0.43	4330	Notch signaling pathway - Mus musculus (mouse)
ENSMUSG00000018340	11749	Anxa6	annexin A6	0.46	0	0	671	626	677	952	998	775	672	657	784	1824	1794	1411	16.04	27.67
ENSMUSG00000059022	333088	Kcp	kielin/chordin-like protein	0.46	0.14	0.29	6	9	9	13	17	9	6	9	11	24	31	17	0.1	0.2
ENSMUSG00000091089				0.46	0.16	0.31	4	10	4	8	13	10	4	11	5	16	24	18	0.27	0.56
ENSMUSG00000033460	78248	Armcx1	armadillo repeat containing, X-linked 1	0.46	0.02	0.07	46	54	60	73	98	55	46	57	69	140	177	101	1.34	2.37
ENSMUSG00000039081	218820	Zfp503	zinc finger protein 503	0.46	0.02	0.07	83	70	67	130	106	74	83	73	78	250	190	135	1.05	1.87
ENSMUSG00000039195	73737	1110008P14Rik	RIKEN cDNA 1110008P14 gene	0.45	0.02	0.07	38	40	29	49	48	55	38	42	34	94	87	100	0.83	1.47
ENSMUSG00000005198	20020	Polr2a	polymerase (RNA) II (DNA directed) polypeptide A	0.45	0	0	713	873	949	1276	1139	1107	714	917	1100	2446	2049	2017	7.64	13.23	00230;00240;01100;03020;05016	Purine metabolism - Mus musculus (mouse);Pyrimidine metabolism - Mus musculus (mouse);Metabolic pathways - Mus musculus (mouse);RNA polymerase - Mus musculus (mouse);Huntington's disease - Mus musculus (mouse)
ENSMUSG00000055148	16598	Klf2	Kruppel-like factor 2 (lung)	0.45	0.05	0.12	51	36	71	76	92	61	51	38	82	145	165	112	1.74	3.13
ENSMUSG00000052572	23859	Dlg2	discs, large homolog 2 (Drosophila)	0.45	0.05	0.12	41	38	34	66	50	44	41	40	39	127	90	81	0.43	0.77
ENSMUSG00000048826	240025	Dact2	dishevelled-binding antagonist of beta-catenin 2	0.45	0.02	0.06	77	63	85	105	80	132	77	66	98	201	144	240	1.62	2.85
ENSMUSG00000027175	320554	Tcp11l1	t-complex 11 like 1	0.45	0.01	0.03	53	61	57	83	72	85	53	64	66	159	130	154	0.63	1.11
ENSMUSG00000045136	73710	Tubb2b	tubulin, beta 2B class IIB	0.45	0.08	0.18	49	17	28	60	33	45	49	18	33	115	59	82	0.99	1.83	04145;04540	Phagosome - Mus musculus (mouse);Gap junction - Mus musculus (mouse)
ENSMUSG00000032548	24059	Slco2a1	solute carrier organic anion transporter family, member 2a1	0.45	0	0	435	393	396	567	523	610	435	413	459	1087	941	1111	6.13	10.65
ENSMUSG00000031165	22376	Was	Wiskott-Aldrich syndrome homolog (human)	0.45	0	0.02	87	79	89	124	103	129	87	83	103	238	186	235	2.44	4.27	04062;04520;04666;04810;05100	Chemokine signaling pathway - Mus musculus (mouse);Adherens junction - Mus musculus (mouse);Fc gamma R-mediated phagocytosis - Mus musculus (mouse);Regulation of actin cytoskeleton - Mus musculus (mouse);Bacterial invasion of epithelial cells - Mus musculus (mouse)
ENSMUSG00000017316	19064	Ppy	pancreatic polypeptide	0.45	0.15	0.3	6	8	7	13	14	7	6	8	8	24	25	13	0.83	1.7
ENSMUSG00000033684	104009	Qsox1	quiescin Q6 sulfhydryl oxidase 1	0.45	0	0	236	263	260	375	329	344	236	276	301	719	591	626	4.59	7.93
ENSMUSG00000023973	72029	Cnpy3	canopy FGF signaling regulator 3	0.45	0	0	179	177	172	237	271	223	179	186	199	455	487	407	5.59	9.67
ENSMUSG00000021820	12325	Camk2g	calcium/calmodulin-dependent protein kinase II gamma	0.45	0	0	222	208	198	284	308	273	222	218	229	544	553	498	3.42	5.89	04012;04020;04114;04310;04720;04722;04740;04912;04916;04971;05214	ErbB signaling pathway - Mus musculus (mouse);Calcium signaling pathway - Mus musculus (mouse);Oocyte meiosis - Mus musculus (mouse);Wnt signaling pathway - Mus musculus (mouse);Long-term potentiation - Mus musculus (mouse);Neurotrophin signaling pathway - Mus musculus (mouse);Olfactory transduction - Mus musculus (mouse);GnRH signaling pathway - Mus musculus (mouse);Melanogenesis - Mus musculus …
ENSMUSG00000017721	78928	Pigt	phosphatidylinositol glycan anchor biosynthesis, class T	0.45	0	0	402	432	464	594	603	595	402	454	538	1138	1084	1083	10.08	17.32	00563;01100	Glycosylphosphatidylinositol(GPI)-anchor biosynthesis - Mus musculus (mouse);Metabolic pathways - Mus musculus (mouse)
ENSMUSG00000000782	21414	Tcf7	transcription factor 7, T cell specific	0.45	0	0.02	91	84	92	136	127	109	91	88	107	260	229	199	2.19	3.81	04310;04520;04916;05200;05210;05213;05215;05216;05217;05221;05412	Wnt signaling pathway - Mus musculus (mouse);Adherens junction - Mus musculus (mouse);Melanogenesis - Mus musculus (mouse);Pathways in cancer - Mus musculus (mouse);Colorectal cancer - Mus musculus (mouse);Endometrial cancer - Mus musculus (mouse);Prostate cancer - Mus musculus (mouse);Thyroid cancer - Mus musculus (mouse);Basal cell carcinoma - Mus musculus (mouse);Acute myeloid leukemia - Mus m…
ENSMUSG00000028469	230103	Npr2	natriuretic peptide receptor 2	0.45	0.01	0.04	77	47	56	76	92	85	77	49	65	145	165	154	0.99	1.73	00230;04270	Purine metabolism - Mus musculus (mouse);Vascular smooth muscle contraction - Mus musculus (mouse)
ENSMUSG00000028854	20544	Slc9a1	solute carrier family 9 (sodium/hydrogen exchanger), member 1	0.45	0	0	306	289	332	467	425	391	306	304	385	895	765	713	4.02	6.95	04260;04810;04970;04971;04972;04976	Cardiac muscle contraction - Mus musculus (mouse);Regulation of actin cytoskeleton - Mus musculus (mouse);Salivary secretion - Mus musculus (mouse);Gastric acid secretion - Mus musculus (mouse);Pancreatic secretion - Mus musculus (mouse);Bile secretion - Mus musculus (mouse)
ENSMUSG00000034165	12445	Ccnd3	cyclin D3	0.45	0	0	151	138	192	219	228	223	151	145	223	419	410	407	2.54	4.38	04110;04115;04310;04510;04630	Cell cycle - Mus musculus (mouse);p53 signaling pathway - Mus musculus (mouse);Wnt signaling pathway - Mus musculus (mouse);Focal adhesion - Mus musculus (mouse);Jak-STAT signaling pathway - Mus musculus (mouse)
ENSMUSG00000022199	59049	Slc22a17	solute carrier family 22 (organic cation transporter), member 17	0.45	0.15	0.3	9	10	8	10	17	14	9	10	9	20	31	25	0.23	0.45
ENSMUSG00000063531	20349	Sema3e	sema domain, immunoglobulin domain (Ig), short basic domain, secreted, (semaphorin) 3E	0.45	0.07	0.16	40	24	26	44	52	33	40	25	30	85	93	61	0.26	0.48	4360	Axon guidance - Mus musculus (mouse)
ENSMUSG00000052371				0.45	0.07	0.16	17	30	22	35	35	31	17	31	26	67	63	56	0.82	1.5
ENSMUSG00000076928				0.45	0.14	0.28	9	12	11	16	23	12	9	13	13	30	41	21	1.6	3.05
ENSMUSG00000038604	75687	Fam65a	family with sequence similarity 65, member A	0.45	0.01	0.03	79	69	82	119	102	100	79	72	95	229	183	182	1.13	1.98
ENSMUSG00000041132	100637	N4bp2l1	NEDD4 binding protein 2-like 1	0.45	0.05	0.14	35	26	24	32	48	43	35	27	28	62	86	78	0.9	1.62
ENSMUSG00000024065	57440	Ehd3	EH-domain containing 3	0.45	0.01	0.04	83	66	66	111	100	89	83	69	76	213	180	162	1.18	2.08	4144	Endocytosis - Mus musculus (mouse)
ENSMUSG00000050705	69662	2310061I04Rik	RIKEN cDNA 2310061I04 gene	0.45	0	0.02	85	77	76	97	115	119	85	81	88	186	207	217	2.31	4.01
ENSMUSG00000036596	242939	Cpz	carboxypeptidase Z	0.45	0.16	0.31	3	0	1	6	4	2	3	0	1	12	8	3	0.03	0.14
ENSMUSG00000028634	16656	Hivep3	human immunodeficiency virus type I enhancer binding protein 3	0.45	0.01	0.04	61	66	54	86	81	85	61	69	62	165	146	154	0.31	0.54
ENSMUSG00000078484	231003	Klhl17	kelch-like 17	0.45	0.02	0.06	56	47	46	82	70	58	56	49	53	157	125	105	0.99	1.76
ENSMUSG00000037447	214855	Arid5a	AT rich interactive domain 5A (MRF1-like)	0.45	0.01	0.04	83	75	75	100	94	134	83	79	87	192	169	244	0.86	1.5
ENSMUSG00000042118	64918	Bhmt2	betaine-homocysteine methyltransferase 2	0.45	0.12	0.25	11	12	7	12	16	19	11	13	8	23	28	35	0.25	0.48
ENSMUSG00000026024	74018	Als2	amyotrophic lateral sclerosis 2 (juvenile)	0.45	0	0.01	78	101	74	116	127	109	78	106	86	223	229	199	0.81	1.4	5014	Amyotrophic lateral sclerosis (ALS) - Mus musculus (mouse)
ENSMUSG00000027602	66734	Map1lc3a	microtubule-associated protein 1 light chain 3 alpha	0.45	0	0	125	130	115	169	184	159	125	137	133	324	331	290	6.72	11.63
ENSMUSG00000070327	672511	Rnf213	ring finger protein 213	0.45	0	0	1866	2032	2358	2937	2735	2948	1868	2134	2732	5629	4918	5370	7.6	13.03
ENSMUSG00000015745	67220	Plekho1	pleckstrin homology domain containing, family O member 1	0.45	0	0	200	189	173	272	269	234	200	198	201	521	483	427	5.87	10.15
ENSMUSG00000042766	360213	Trim46	tripartite motif-containing 46	0.45	0.14	0.28	13	9	14	24	10	20	13	9	16	46	18	36	0.22	0.42
ENSMUSG00000028655	76574	Mfsd2a	major facilitator superfamily domain containing 2A	0.45	0.12	0.25	11	9	9	14	6	30	11	9	10	26	11	55	0.26	0.58
ENSMUSG00000090083	58230	Rnf8	ring finger protein 8	0.45	0.1	0.22	17	14	14	19	21	27	17	15	16	36	38	50	0.44	0.82
ENSMUSG00000035783	11475	Acta2	actin, alpha 2, smooth muscle, aorta	0.45	0	0	7252	7514	6401	11399	10525	7353	7260	7891	7416	21848	18927	13392	239.86	417.18	4270	Vascular smooth muscle contraction - Mus musculus (mouse)
ENSMUSG00000070802	434128	Pnmal2	PNMA-like 2	0.45	0.02	0.05	62	48	64	87	82	74	62	50	74	167	147	134	0.85	1.48
ENSMUSG00000068917	12748	Clk2	CDC-like kinase 2	0.45	0	0	273	233	277	371	356	350	273	245	321	712	641	637	5	8.6
ENSMUSG00000029392	75695	Rilpl1	Rab interacting lysosomal protein-like 1	0.45	0.02	0.06	83	56	53	84	97	88	83	59	61	161	174	160	1.71	3.01
ENSMUSG00000023055	67488	Calcoco1	calcium binding and coiled coil domain 1	0.45	0	0	247	214	250	298	379	305	247	225	290	571	682	555	4.85	8.33
ENSMUSG00000037166	68458	Ppp1r14a	protein phosphatase 1, regulatory (inhibitor) subunit 14A	0.45	0.01	0.03	158	124	131	212	229	135	158	130	152	406	412	246	15.69	27.47	4270	Vascular smooth muscle contraction - Mus musculus (mouse)
ENSMUSG00000026288	16331	Inpp5d	inositol polyphosphate-5-phosphatase D	0.45	0	0	281	218	281	376	341	360	281	229	326	721	613	656	3.2	5.52	04070;04662;04664;04666;04910	Phosphatidylinositol signaling system - Mus musculus (mouse);B cell receptor signaling pathway - Mus musculus (mouse);Fc epsilon RI signaling pathway - Mus musculus (mouse);Fc gamma R-mediated phagocytosis - Mus musculus (mouse);Insulin signaling pathway - Mus musculus (mouse)
ENSMUSG00000038859	66898	Baiap2l1	BAI1-associated protein 2-like 1	0.45	0	0	500	540	552	678	783	731	501	567	640	1299	1408	1331	9.93	17
ENSMUSG00000028544	230612	Slc5a9	solute carrier family 5 (sodium/glucose cotransporter), member 9	0.45	0.07	0.17	13	17	21	28	24	25	13	18	24	53	44	46	0.23	0.44
ENSMUSG00000026768	241226	Itga8	integrin alpha 8	0.45	0	0.01	113	94	85	131	132	141	113	99	98	252	238	256	1.01	1.76	04510;04512;04514;04810;05410;05412;05414	Focal adhesion - Mus musculus (mouse);ECM-receptor interaction - Mus musculus (mouse);Cell adhesion molecules (CAMs) - Mus musculus (mouse);Regulation of actin cytoskeleton - Mus musculus (mouse);Hypertrophic cardiomyopathy (HCM) - Mus musculus (mouse);Arrhythmogenic right ventricular cardiomyopathy (ARVC) - Mus musculus (mouse);Dilated cardiomyopathy - Mus musculus (mouse)
ENSMUSG00000001288	19411	Rarg	retinoic acid receptor, gamma	0.45	0	0	165	131	143	202	216	189	165	138	166	387	388	344	3.01	5.19
ENSMUSG00000035285	269854	Nat14	N-acetyltransferase 14	0.45	0.11	0.24	9	13	16	21	21	17	9	14	19	41	37	31	0.49	0.93
ENSMUSG00000089796				0.45	0.16	0.32	5	8	2	13	7	5	5	8	2	25	12	10	0.18	0.4
ENSMUSG00000078485	231002	Plekhn1	pleckstrin homology domain containing, family N member 1	0.45	0.13	0.27	11	10	9	18	15	14	11	11	10	34	27	26	0.27	0.54
ENSMUSG00000030966	20821	Trim21	tripartite motif-containing 21	0.45	0	0.01	103	122	126	171	165	152	103	128	146	327	297	277	2.56	4.45	5322	Systemic lupus erythematosus - Mus musculus (mouse)
ENSMUSG00000014198	278304	Zfp385c	zinc finger protein 385C	0.45	0.16	0.31	9	3	5	13	8	9	9	3	6	24	14	16	0.12	0.27
ENSMUSG00000032572	68553	Col6a4	collagen, type VI, alpha 4	0.45	0	0	453	401	381	625	566	508	454	421	441	1197	1017	926	3.37	5.82	04510;04512;04974	Focal adhesion - Mus musculus (mouse);ECM-receptor interaction - Mus musculus (mouse);Protein digestion and absorption - Mus musculus (mouse)
ENSMUSG00000086707				0.45	0.13	0.26	10	10	9	15	12	19	10	11	10	29	21	35	1.13	2.23
ENSMUSG00000036273	66725	Lrrk2	leucine-rich repeat kinase 2	0.45	0	0	328	296	343	472	455	404	328	311	397	905	819	735	2.36	4.07	5012	Parkinson's disease - Mus musculus (mouse)
ENSMUSG00000045680	21412	Tcf21	transcription factor 21	0.45	0.01	0.05	155	125	98	227	178	124	155	131	114	435	320	226	6.21	11.02
ENSMUSG00000024735	28000	Prpf19	pre-mRNA processing factor 19	0.45	0	0	253	294	307	461	345	374	253	309	356	884	621	681	2.79	4.82	03040;04120	Spliceosome - Mus musculus (mouse);Ubiquitin mediated proteolysis - Mus musculus (mouse)
ENSMUSG00000022952	12394	Runx1	runt related transcription factor 1	0.45	0	0	165	150	164	229	218	215	165	157	190	438	392	392	1.36	2.35	05200;05220;05221	Pathways in cancer - Mus musculus (mouse);Chronic myeloid leukemia - Mus musculus (mouse);Acute myeloid leukemia - Mus musculus (mouse)
ENSMUSG00000061615	319172	Hist1h2ab	histone cluster 1, H2ab	0.45	0.01	0.03	133	124	165	232	170	188	133	130	191	445	305	342	16.91	29.59	5322	Systemic lupus erythematosus - Mus musculus (mouse)
ENSMUSG00000028430	230082	Nol6	nucleolar protein family 6 (RNA-associated)	0.45	0	0	168	145	150	234	191	215	168	152	174	448	343	392	2.03	3.52	3008	Ribosome biogenesis in eukaryotes - Mus musculus (mouse)
ENSMUSG00000056498	320782	Tmem154	transmembrane protein 154	0.45	0.01	0.04	69	57	80	113	90	88	69	60	93	216	161	160	1.25	2.2
ENSMUSG00000004951	15507	Hspb1	heat shock protein 1	0.45	0.06	0.14	59	64	61	94	119	51	59	67	71	180	214	92	4	7.16	04010;04370;05146	MAPK signaling pathway - Mus musculus (mouse);VEGF signaling pathway - Mus musculus (mouse);Amoebiasis - Mus musculus (mouse)
ENSMUSG00000023972	71461	Ptk7	PTK7 protein tyrosine kinase 7	0.45	0	0.01	105	113	139	178	157	161	105	119	161	341	282	294	1.71	2.95
ENSMUSG00000034902	18717	Pip5k1c	phosphatidylinositol-4-phosphate 5-kinase, type 1 gamma	0.45	0	0	306	320	326	446	438	423	306	336	378	855	787	771	4.46	7.64	00562;01100;04070;04144;04510;04666;04810	Inositol phosphate metabolism - Mus musculus (mouse);Metabolic pathways - Mus musculus (mouse);Phosphatidylinositol signaling system - Mus musculus (mouse);Endocytosis - Mus musculus (mouse);Focal adhesion - Mus musculus (mouse);Fc gamma R-mediated phagocytosis - Mus musculus (mouse);Regulation of actin cytoskeleton - Mus musculus (mouse)
ENSMUSG00000032269	15561	Htr3a	5-hydroxytryptamine (serotonin) receptor 3A	0.45	0.1	0.21	21	23	15	28	24	32	21	24	17	54	44	59	0.57	1.03
ENSMUSG00000055072				0.45	0.16	0.31	6	7	6	9	7	15	6	7	7	17	13	27	0.52	1.07
ENSMUSG00000030921	20128	Trim30a	tripartite motif-containing 30A	0.45	0	0	188	179	179	243	254	254	188	188	207	466	457	463	2.92	5.03
ENSMUSG00000039205	68379	Ciz1	CDKN1A interacting zinc finger protein 1	0.45	0	0	314	329	313	479	411	423	314	346	363	919	740	771	5.58	9.6
ENSMUSG00000082292				0.45	0.07	0.18	124	105	124	112	132	279	124	110	144	215	237	508	2.64	4.84
ENSMUSG00000022912	19128	Pros1	protein S (alpha)	0.45	0	0	404	348	307	501	512	441	404	365	356	960	921	804	6.45	11.13	4610	Complement and coagulation cascades - Mus musculus (mouse)
ENSMUSG00000003882	16197	Il7r	interleukin 7 receptor	0.45	0.01	0.04	96	75	111	112	168	115	96	79	129	214	303	210	1.79	3.1	04060;04630;04640;05340	Cytokine-cytokine receptor interaction - Mus musculus (mouse);Jak-STAT signaling pathway - Mus musculus (mouse);Hematopoietic cell lineage - Mus musculus (mouse);Primary immunodeficiency - Mus musculus (mouse)
ENSMUSG00000038738	243961	Shank1	SH3/ankyrin domain gene 1	0.45	0.09	0.21	23	14	22	36	29	21	23	15	26	69	52	39	0.16	0.29
ENSMUSG00000071036				0.45	0.16	0.31	5	7	4	8	13	8	5	7	5	15	23	15	0.16	0.36
ENSMUSG00000024985	21416	Tcf7l2	transcription factor 7 like 2, T cell specific, HMG box	0.45	0	0.02	210	266	219	278	332	359	210	279	254	533	597	653	3.4	5.9	04310;04520;04916;05200;05210;05213;05215;05216;05217;05221;05412	Wnt signaling pathway - Mus musculus (mouse);Adherens junction - Mus musculus (mouse);Melanogenesis - Mus musculus (mouse);Pathways in cancer - Mus musculus (mouse);Colorectal cancer - Mus musculus (mouse);Endometrial cancer - Mus musculus (mouse);Prostate cancer - Mus musculus (mouse);Thyroid cancer - Mus musculus (mouse);Basal cell carcinoma - Mus musculus (mouse);Acute myeloid leukemia - Mus m…
ENSMUSG00000032353	66111	Tmed3	transmembrane emp24 domain containing 3	0.45	0	0	289	314	273	410	406	385	289	330	316	786	730	702	13.36	22.93
ENSMUSG00000004677	17925	Myo9b	myosin IXb	0.45	0	0	404	382	397	591	507	525	404	401	460	1133	912	956	3.28	5.63
ENSMUSG00000098645				0.45	0.15	0.3	9	6	6	13	11	10	9	6	7	25	19	18	1	2.04
ENSMUSG00000032135	84004	Mcam	melanoma cell adhesion molecule	0.45	0	0	308	275	281	389	430	368	308	289	326	746	773	671	5.84	10.03
ENSMUSG00000050248	68525	Evc2	Ellis van Creveld syndrome 2	0.45	0.04	0.12	43	31	41	54	63	47	43	33	47	103	113	85	0.57	1.01
ENSMUSG00000043415	71198	Otud1	OTU domain containing 1	0.45	0.05	0.14	35	32	26	40	51	43	35	34	30	76	91	78	0.74	1.32
ENSMUSG00000020770	217331	Unk	unkempt family zinc finger	0.45	0.01	0.04	52	73	74	103	97	79	52	77	86	197	175	144	1.09	1.89
ENSMUSG00000066113	77739	Adamtsl1	ADAMTS-like 1	0.45	0.01	0.03	118	109	86	162	161	111	118	114	100	310	289	203	0.8	1.4
ENSMUSG00000033545	170737	Znrf1	zinc and ring finger 1	0.45	0.01	0.03	74	55	73	101	92	88	74	58	84	194	166	161	0.75	1.31
ENSMUSG00000025374	69917	Nabp2	nucleic acid binding protein 2	0.45	0	0	213	209	221	289	312	285	213	220	256	554	561	519	9.49	16.31
ENSMUSG00000039713	269608	Plekhg5	pleckstrin homology domain containing, family G (with RhoGef domain) member 5	0.45	0.01	0.03	66	69	79	97	107	94	66	72	92	185	192	171	1.05	1.82
ENSMUSG00000038502	84113	Ptov1	prostate tumor over expressed gene 1	0.45	0	0.01	92	111	119	148	133	166	92	117	138	284	239	302	2.23	3.85
ENSMUSG00000033039	27008	Micall1	microtubule associated monooxygenase, calponin and LIM domain containing -like 1	0.45	0	0.01	138	105	148	188	177	175	138	110	171	360	319	318	1.18	2.04
ENSMUSG00000074136	319960	4930513N10Rik	RIKEN cDNA 4930513N10 gene	0.45	0.16	0.31	3	6	6	11	5	10	3	6	7	22	9	19	0.09	0.21
ENSMUSG00000055866	18627	Per2	period circadian clock 2	0.45	0.11	0.23	60	64	129	153	73	162	60	67	149	294	131	295	0.89	1.69	4710	Circadian rhythm - Mus musculus (mouse)
ENSMUSG00000051041	244198	Olfml1	olfactomedin-like 1	0.45	0.03	0.1	52	37	49	80	66	48	52	39	57	154	118	88	1.66	2.93
ENSMUSG00000029005	70433	Draxin	dorsal inhibitory axon guidance protein	0.45	0.09	0.2	14	12	13	21	20	19	14	13	15	40	36	34	0.15	0.29
ENSMUSG00000092623				0.45	0.16	0.32	9	8	4	17	11	8	9	8	5	32	19	14	0.23	0.5
ENSMUSG00000043602	193043	Zfp3	zinc finger protein 3	0.45	0.07	0.16	19	26	32	44	33	35	19	27	37	84	59	63	0.76	1.37
ENSMUSG00000040808	12309	S100g	S100 calcium binding protein G	0.45	0.16	0.31	653	1055	976	1832	3015	837	654	1108	1131	3512	5422	1525	113.62	298.52
ENSMUSG00000041347	12061	Bdkrb1	bradykinin receptor, beta 1	0.45	0.16	0.31	1	0	5	5	4	7	1	0	6	9	7	13	0.1	0.3	04020;04080;04610;04810	Calcium signaling pathway - Mus musculus (mouse);Neuroactive ligand-receptor interaction - Mus musculus (mouse);Complement and coagulation cascades - Mus musculus (mouse);Regulation of actin cytoskeleton - Mus musculus (mouse)
ENSMUSG00000021464	26564	Ror2	receptor tyrosine kinase-like orphan receptor 2	0.45	0.03	0.08	41	48	48	66	73	53	41	50	56	127	132	97	0.7	1.22
ENSMUSG00000000120	18053	Ngfr	nerve growth factor receptor (TNFR superfamily, member 16)	0.45	0.04	0.11	42	30	32	41	51	54	42	31	37	78	91	99	0.6	1.06	04060;04722	Cytokine-cytokine receptor interaction - Mus musculus (mouse);Neurotrophin signaling pathway - Mus musculus (mouse)
ENSMUSG00000095115	319622	Itpripl2	inositol 1,4,5-triphosphate receptor interacting protein-like 2	0.45	0	0	241	210	204	331	286	285	241	221	236	635	515	519	1.93	3.33
ENSMUSG00000030862	55987	Cpxm2	carboxypeptidase X 2 (M14 family)	0.44	0.01	0.02	154	110	121	166	191	175	154	115	140	319	344	319	2.21	3.84
ENSMUSG00000033361	208748	Prrg3	proline rich Gla (G-carboxyglutamic acid) 3 (transmembrane)	0.44	0.02	0.07	51	51	47	67	77	65	51	54	54	129	138	119	0.51	0.89
ENSMUSG00000078780	381484	Gm5150	predicted gene 5150	0.44	0.16	0.32	5	3	4	9	7	8	5	3	5	17	13	14	0.27	0.66
ENSMUSG00000050052	72148	Tdrp	testis development related protein	0.44	0.05	0.13	29	30	36	48	48	38	29	31	42	92	87	70	0.78	1.39
ENSMUSG00000051335	328232	Gfod1	glucose-fructose oxidoreductase domain containing 1	0.44	0.03	0.08	37	43	34	54	48	57	37	45	39	104	87	103	0.34	0.6
ENSMUSG00000076533				0.44	0.17	0.32	19	2	5	5	6	40	19	2	6	10	11	72	1.58	3.86
ENSMUSG00000024810	77125	Il33	interleukin 33	0.44	0	0.01	56	82	70	94	98	100	56	86	81	180	177	182	1.65	2.9	4623	Cytosolic DNA-sensing pathway - Mus musculus (mouse)
ENSMUSG00000074445	100042514	Sprr2a3	small proline-rich protein 2A3	0.44	0	0	300	238	262	281	401	423	300	250	304	539	722	770	23.69	40.63
ENSMUSG00000031983	69551	2310022B05Rik	RIKEN cDNA 2310022B05 gene	0.44	0	0.01	150	135	173	221	231	180	150	142	200	424	416	327	2.82	4.85
ENSMUSG00000033768	18190	Nrxn2	neurexin II	0.44	0.14	0.28	8	11	16	26	16	12	8	12	18	50	28	22	0.11	0.21	4514	Cell adhesion molecules (CAMs) - Mus musculus (mouse)
ENSMUSG00000026068	16174	Il18rap	interleukin 18 receptor accessory protein	0.44	0.06	0.15	55	26	41	70	64	41	55	27	47	135	115	74	0.5	0.91	4060	Cytokine-cytokine receptor interaction - Mus musculus (mouse)
ENSMUSG00000020668	16570	Kif3c	kinesin family member 3C	0.44	0.02	0.06	63	50	76	103	80	81	63	52	88	198	143	147	0.56	0.98
ENSMUSG00000029321	75750	Slc10a6	solute carrier family 10 (sodium/bile acid cotransporter family), member 6	0.44	0.15	0.3	15	5	6	8	18	15	15	5	7	16	33	27	0.24	0.49
ENSMUSG00000031925	270118	Maml2	mastermind like 2 (Drosophila)	0.44	0	0.02	109	79	80	119	138	112	109	83	93	229	249	204	0.93	1.61	4330	Notch signaling pathway - Mus musculus (mouse)
ENSMUSG00000097262	71082	4933416M07Rik	RIKEN cDNA 4933416M07 gene	0.44	0.13	0.27	12	14	10	9	23	24	12	15	12	18	42	43	0.5	0.94
ENSMUSG00000048120	12495	Entpd1	ectonucleoside triphosphate diphosphohydrolase 1	0.44	0	0	462	440	457	658	627	573	463	462	529	1262	1128	1044	6.51	11.14	00230;00240	Purine metabolism - Mus musculus (mouse);Pyrimidine metabolism - Mus musculus (mouse)
ENSMUSG00000052684	16476	Jun	jun proto-oncogene	0.44	0	0	744	567	674	896	899	928	745	595	781	1717	1616	1691	12.58	21.55	04010;04012;04310;04380;04510;04620;04660;04662;04722;04912;05140;05142;05200;05210;05211;05323	MAPK signaling pathway - Mus musculus (mouse);ErbB signaling pathway - Mus musculus (mouse);Wnt signaling pathway - Mus musculus (mouse);Osteoclast differentiation - Mus musculus (mouse);Focal adhesion - Mus musculus (mouse);Toll-like receptor signaling pathway - Mus musculus (mouse);T cell receptor signaling pathway - Mus musculus (mouse);B cell receptor signaling pathway - Mus musculus (mouse);…
ENSMUSG00000079362				0.44	0.05	0.13	55	43	41	49	58	95	55	45	48	93	104	173	0.65	1.17
ENSMUSG00000042333	230979	Tnfrsf14	tumor necrosis factor receptor superfamily, member 14 (herpesvirus entry mediator)	0.44	0.03	0.1	48	59	37	73	59	73	48	62	43	139	106	133	2.85	5.08	4060	Cytokine-cytokine receptor interaction - Mus musculus (mouse)
ENSMUSG00000014599	12977	Csf1	colony stimulating factor 1 (macrophage)	0.44	0	0.02	185	163	144	279	201	200	185	171	167	535	362	364	2.37	4.14	04060;04380;04640;05323	Cytokine-cytokine receptor interaction - Mus musculus (mouse);Osteoclast differentiation - Mus musculus (mouse);Hematopoietic cell lineage - Mus musculus (mouse);Rheumatoid arthritis - Mus musculus (mouse)
ENSMUSG00000074646	320095	6430550D23Rik	RIKEN cDNA 6430550D23 gene	0.44	0.16	0.31	5	9	9	15	8	14	5	9	11	29	15	25	0.19	0.39
ENSMUSG00000004267	13807	Eno2	enolase 2, gamma neuronal	0.44	0.03	0.1	46	43	29	61	54	50	46	45	34	116	98	91	0.85	1.5	00010;01100;03018	Glycolysis / Gluconeogenesis - Mus musculus (mouse);Metabolic pathways - Mus musculus (mouse);RNA degradation - Mus musculus (mouse)
ENSMUSG00000039115	104099	Itga9	integrin alpha 9	0.44	0	0	388	355	376	553	525	452	388	373	436	1059	945	824	3.22	5.52	04510;04512;04514;04810;05410;05412;05414	Focal adhesion - Mus musculus (mouse);ECM-receptor interaction - Mus musculus (mouse);Cell adhesion molecules (CAMs) - Mus musculus (mouse);Regulation of actin cytoskeleton - Mus musculus (mouse);Hypertrophic cardiomyopathy (HCM) - Mus musculus (mouse);Arrhythmogenic right ventricular cardiomyopathy (ARVC) - Mus musculus (mouse);Dilated cardiomyopathy - Mus musculus (mouse)
ENSMUSG00000001229	224897	Dpp9	dipeptidylpeptidase 9	0.44	0	0	204	166	210	279	245	273	204	174	243	535	440	498	3.34	5.75
ENSMUSG00000049791	14366	Fzd4	frizzled class receptor 4	0.44	0	0.02	93	88	118	129	160	127	93	92	137	247	287	231	1.65	2.84	04310;04916;05200;05217	Wnt signaling pathway - Mus musculus (mouse);Melanogenesis - Mus musculus (mouse);Pathways in cancer - Mus musculus (mouse);Basal cell carcinoma - Mus musculus (mouse)
ENSMUSG00000005686	11717	Ampd3	adenosine monophosphate deaminase 3	0.44	0	0	305	257	252	386	353	374	305	270	292	739	634	681	4.01	6.87	00230;01100	Purine metabolism - Mus musculus (mouse);Metabolic pathways - Mus musculus (mouse)
ENSMUSG00000033751	102060	Gadd45gip1	growth arrest and DNA-damage-inducible, gamma interacting protein 1	0.44	0.01	0.05	50	42	45	66	62	63	50	44	52	126	112	114	1.11	1.93
ENSMUSG00000036908	54445	Unc93b1	unc-93 homolog B1 (C. elegans)	0.44	0	0	422	350	432	578	559	512	422	368	500	1107	1005	932	10.75	18.39
ENSMUSG00000031951	234740	Tmem231	transmembrane protein 231	0.44	0.05	0.12	40	29	36	51	56	41	40	30	42	97	100	75	0.73	1.29
ENSMUSG00000022565	18810	Plec	plectin	0.44	0	0	6256	5948	6467	9130	8372	7982	6263	6246	7493	17499	15056	14538	24.45	41.73
ENSMUSG00000025366	23943	Esyt1	extended synaptotagmin-like protein 1	0.44	0	0	692	706	691	1011	938	899	693	741	800	1938	1686	1637	11.45	19.54
ENSMUSG00000020573	30955	Pik3cg	phosphoinositide-3-kinase, catalytic, gamma polypeptide	0.44	0	0	132	114	116	152	172	174	132	120	134	291	309	317	1.24	2.14	00562;04012;04062;04070;04150;04210;04370;04380;04510;04620;04630;04650;04660;04662;04664;04666;04670;04722;04810;04910;04914;04930;04960;04973;05100;05142;05145;05146;05160;05200;05210;05211;05212;05213;05214;05215;05218;05220;05221;05222;05223	Inositol phosphate metabolism - Mus musculus (mouse);ErbB signaling pathway - Mus musculus (mouse);Chemokine signaling pathway - Mus musculus (mouse);Phosphatidylinositol signaling system - Mus musculus (mouse);mTOR signaling pathway - Mus musculus (mouse);Apoptosis - Mus musculus (mouse);VEGF signaling pathway - Mus musculus (mouse);Osteoclast differentiation - Mus musculus (mouse);Focal adhesio…
ENSMUSG00000052698	70549	Tln2	talin 2	0.44	0	0	242	268	250	366	343	332	242	281	290	702	616	604	1.27	2.17	4510	Focal adhesion - Mus musculus (mouse)
ENSMUSG00000032648	19309	Pygm	muscle glycogen phosphorylase	0.44	0.01	0.04	100	109	89	167	126	117	100	114	103	321	226	213	2.09	3.63	00500;04910	Starch and sucrose metabolism - Mus musculus (mouse);Insulin signaling pathway - Mus musculus (mouse)
ENSMUSG00000071723	14853	Gspt2	G1 to S phase transition 2	0.44	0.07	0.17	19	29	28	25	41	43	19	30	32	48	74	78	0.61	1.09	3015	mRNA surveillance pathway - Mus musculus (mouse)
ENSMUSG00000049521	104445	Cdc42ep1	CDC42 effector protein (Rho GTPase binding) 1	0.44	0.05	0.12	25	31	28	46	37	37	25	33	32	88	66	68	0.67	1.2
ENSMUSG00000053460	56316	Ggcx	gamma-glutamyl carboxylase	0.44	0	0.01	129	138	130	189	210	149	129	145	151	362	377	272	2.74	4.73
ENSMUSG00000032120	71764	C2cd2l	C2 calcium-dependent domain containing 2-like	0.44	0	0.01	153	134	179	207	202	233	153	141	207	397	364	425	2.18	3.74
ENSMUSG00000073412	16988	Lst1	leukocyte specific transcript 1	0.44	0.08	0.19	15	14	20	25	24	25	15	15	23	47	43	46	2.41	4.48
ENSMUSG00000043673	238076	Kcns3	potassium voltage-gated channel, delayed-rectifier, subfamily S, member 3	0.44	0.11	0.23	16	13	14	22	19	22	16	14	16	42	34	40	0.3	0.54
ENSMUSG00000088789	100306943	Scarna13	small Cajal body-specific RNA 1	0.44	0	0	628	509	578	849	762	731	629	534	670	1627	1371	1332	126.04	215.68
ENSMUSG00000026556	93840	Vangl2	vang-like 2 (van gogh, Drosophila)	0.44	0.08	0.18	16	28	35	29	47	38	16	29	40	55	84	69	0.24	0.43	4310	Wnt signaling pathway - Mus musculus (mouse)
ENSMUSG00000046157	268567	Tmem229b	transmembrane protein 229B	0.44	0.01	0.04	104	76	67	118	121	104	104	80	78	226	218	189	1.29	2.25
ENSMUSG00000030956	77938	Fam53b	family with sequence similarity 53, member B	0.44	0	0.02	93	96	108	147	145	119	93	101	125	282	261	216	1.1	1.9
ENSMUSG00000087469	102633324	Gm16142	predicted gene 16142	0.44	0.12	0.25	19	12	14	15	31	23	19	13	16	28	55	42	0.32	0.6
ENSMUSG00000024397	11629	Aif1	allograft inflammatory factor 1	0.44	0.01	0.02	108	70	66	114	112	111	108	73	76	218	201	202	5.58	9.71
ENSMUSG00000078984				0.44	0.15	0.3	5	6	9	11	8	14	5	6	10	21	14	25	1.99	4.14
ENSMUSG00000032285	58233	Dnaja4	DnaJ heat shock protein family (Hsp40) member A4	0.44	0.03	0.09	56	71	62	79	84	103	56	75	72	151	151	187	1.28	2.22
ENSMUSG00000033233	229644	Trim45	tripartite motif-containing 45	0.44	0.07	0.17	26	24	22	34	41	27	26	25	25	66	73	49	0.31	0.55
ENSMUSG00000042121	231637	Ssh1	slingshot homolog 1 (Drosophila)	0.44	0	0	168	177	174	262	235	215	168	186	202	503	422	392	1.25	2.14	4810	Regulation of actin cytoskeleton - Mus musculus (mouse)
ENSMUSG00000035948	380660	Acss3	acyl-CoA synthetase short-chain family member 3	0.44	0.09	0.2	20	19	25	26	29	40	20	20	29	49	52	72	0.52	0.95	00640;01100	Propanoate metabolism - Mus musculus (mouse);Metabolic pathways - Mus musculus (mouse)
ENSMUSG00000087691				0.44	0.12	0.25	16	15	15	26	18	23	16	16	17	50	33	42	0.38	0.7
ENSMUSG00000026180	12765	Cxcr2	chemokine (C-X-C motif) receptor 2	0.44	0.07	0.17	19	26	19	25	43	28	19	27	22	47	77	51	0.42	0.79	04060;04062;04144	Cytokine-cytokine receptor interaction - Mus musculus (mouse);Chemokine signaling pathway - Mus musculus (mouse);Endocytosis - Mus musculus (mouse)
ENSMUSG00000052291				0.44	0.17	0.32	9	8	5	11	13	11	9	8	6	22	24	20	0.2	0.41
ENSMUSG00000024270	106957	Slc39a6	solute carrier family 39 (metal ion transporter), member 6	0.44	0	0.01	89	82	87	124	121	110	89	86	101	238	218	201	1.34	2.32
ENSMUSG00000032549	270192	Rab6b	RAB6B, member RAS oncogene family	0.44	0.09	0.21	27	13	22	32	24	35	27	14	25	61	43	63	0.26	0.48
ENSMUSG00000020251	74782	Glt8d2	glycosyltransferase 8 domain containing 2	0.44	0.11	0.23	19	20	14	25	31	20	19	21	16	48	55	37	0.36	0.65
ENSMUSG00000087347				0.44	0.17	0.33	4	6	4	8	7	10	4	6	5	15	12	18	0.32	0.69
ENSMUSG00000025161	80879	Slc16a3	solute carrier family 16 (monocarboxylic acid transporters), member 3	0.44	0.07	0.16	29	30	27	46	31	49	29	31	31	88	56	89	0.4	0.74
ENSMUSG00000055407	17760	Map6	microtubule-associated protein 6	0.44	0.06	0.16	30	30	25	42	38	38	30	31	29	81	69	70	0.35	0.61
ENSMUSG00000047907	228911	Tshz2	teashirt zinc finger family member 2	0.44	0.03	0.08	54	41	44	60	77	57	54	43	51	115	138	103	0.55	0.96
ENSMUSG00000046058	386655	Eid2	EP300 interacting inhibitor of differentiation 2	0.44	0.13	0.26	8	14	15	19	22	14	8	15	17	37	39	26	0.59	1.09
ENSMUSG00000032085	21345	Tagln	transgelin	0.44	0	0.01	6124	6065	4754	8691	8814	5743	6131	6369	5508	16658	15851	10461	215.2	371.47
ENSMUSG00000006464	52028	Bbs1	Bardet-Biedl syndrome 1 (human)	0.44	0.03	0.09	35	36	33	49	46	51	35	38	38	94	82	92	0.38	0.66
ENSMUSG00000085784				0.44	0.13	0.27	14	17	8	13	19	26	14	18	9	25	35	48	1.24	2.33
ENSMUSG00000060924	94109	Csmd1	CUB and Sushi multiple domains 1	0.44	0.08	0.18	46	20	44	61	64	33	46	21	51	117	115	61	0.16	0.28
ENSMUSG00000034810	20272	Scn7a	sodium channel, voltage-gated, type VII, alpha	0.44	0	0	557	478	441	704	736	574	558	502	511	1350	1324	1045	4.06	6.94
ENSMUSG00000090278				0.44	0.16	0.32	5	9	9	13	7	18	5	9	11	25	13	33	0.17	0.35
ENSMUSG00000034135	70661	Sik3	SIK family kinase 3	0.44	0	0	323	347	359	448	495	459	323	364	416	859	890	836	3.31	5.62
ENSMUSG00000097928				0.44	0.15	0.3	9	6	11	18	9	14	9	6	13	35	16	25	0.11	0.23
ENSMUSG00000020396	380684	Nefh	neurofilament, heavy polypeptide	0.44	0.12	0.26	9	12	10	16	12	20	9	13	12	31	22	37	0.16	0.31	5014	Amyotrophic lateral sclerosis (ALS) - Mus musculus (mouse)
ENSMUSG00000028977	69743	Casz1	castor zinc finger 1	0.44	0	0	443	448	522	695	585	648	444	470	605	1333	1052	1181	3.62	6.16
ENSMUSG00000007670	16549	Khsrp	KH-type splicing regulatory protein	0.44	0	0	530	552	610	793	763	749	531	580	707	1519	1372	1365	8.6	14.6
ENSMUSG00000020034	216198	Tcp11l2	t-complex 11 (mouse) like 2	0.44	0.03	0.08	104	73	68	105	134	103	104	77	79	201	241	187	1.81	3.16
ENSMUSG00000045092	13609	S1pr1	sphingosine-1-phosphate receptor 1	0.44	0	0.02	109	110	85	133	160	127	109	116	99	255	287	231	2.03	3.49	4080	Neuroactive ligand-receptor interaction - Mus musculus (mouse)
ENSMUSG00000034656	12286	Cacna1a	calcium channel, voltage-dependent, P/Q type, alpha 1A subunit	0.44	0.01	0.04	84	77	118	145	117	125	84	81	137	277	211	228	0.72	1.24	04010;04020;04730;04742;04930	MAPK signaling pathway - Mus musculus (mouse);Calcium signaling pathway - Mus musculus (mouse);Long-term depression - Mus musculus (mouse);Taste transduction - Mus musculus (mouse);Type II diabetes mellitus - Mus musculus (mouse)
ENSMUSG00000085337				0.44	0.16	0.31	13	9	7	20	12	12	13	9	8	38	22	22	0.21	0.41
ENSMUSG00000029050	20481	Ski	ski sarcoma viral oncogene homolog (avian)	0.44	0	0	520	539	596	763	756	732	521	566	690	1463	1360	1334	6.07	10.3
ENSMUSG00000068245	219132	Phf11d	PHD finger protein 11D	0.44	0.01	0.04	67	56	53	82	80	81	67	59	61	158	144	148	1.19	2.07
ENSMUSG00000052763	232784	Zfp212	Zinc finger protein 212	0.44	0.02	0.06	42	41	50	57	62	67	42	43	58	109	112	122	0.96	1.67
ENSMUSG00000039157	98952	Fam102a	family with sequence similarity 102, member A	0.44	0	0	553	545	627	815	683	861	554	572	727	1562	1229	1569	5.89	10.05
ENSMUSG00000000693	16950	Loxl3	lysyl oxidase-like 3	0.44	0.03	0.1	62	42	41	61	83	58	62	44	48	117	149	106	0.71	1.24
ENSMUSG00000026737	18718	Pip4k2a	phosphatidylinositol-5-phosphate 4-kinase, type II, alpha	0.43	0	0.01	183	153	142	239	218	197	183	161	164	459	392	358	2.77	4.76	00562;04070;04810	Inositol phosphate metabolism - Mus musculus (mouse);Phosphatidylinositol signaling system - Mus musculus (mouse);Regulation of actin cytoskeleton - Mus musculus (mouse)
ENSMUSG00000043943	72560	Naalad2	N-acetylated alpha-linked acidic dipeptidase 2	0.43	0.01	0.04	84	77	62	105	119	84	84	81	72	201	214	153	1.11	1.91
ENSMUSG00000093465				0.43	0.17	0.32	3	10	5	9	9	12	3	11	6	18	16	22	0.11	0.22
ENSMUSG00000054412				0.43	0.18	0.34	1	4	6	6	9	5	1	4	7	12	16	10	0.09	0.2
ENSMUSG00000025902	20671	Sox17	SRY (sex determining region Y)-box 17	0.43	0.17	0.32	8	8	6	11	11	12	8	8	7	21	20	21	0.14	0.27	4310	Wnt signaling pathway - Mus musculus (mouse)
ENSMUSG00000038351	97761	Sgsm2	small G protein signaling modulator 2	0.43	0	0.01	129	121	155	184	190	180	129	127	179	352	341	328	1.68	2.87
ENSMUSG00000042292	223701	Mkl1	MKL (megakaryoblastic leukemia)/myocardin-like 1	0.43	0	0	182	155	188	231	249	238	182	163	218	443	447	433	2.42	4.12
ENSMUSG00000025265	14163	Fgd1	FYVE, RhoGEF and PH domain containing 1	0.43	0.02	0.07	47	46	54	79	64	60	47	48	62	151	115	109	0.74	1.29	4810	Regulation of actin cytoskeleton - Mus musculus (mouse)
ENSMUSG00000029309	13602	Sparcl1	SPARC-like 1	0.43	0	0	4508	4182	3705	5743	6763	4412	4513	4392	4292	11007	12162	8036	80.26	137.23
ENSMUSG00000009614	192166	Sardh	sarcosine dehydrogenase	0.43	0.07	0.17	30	23	24	33	36	41	30	24	28	63	64	74	0.34	0.61	00260;01100	Glycine, serine and threonine metabolism - Mus musculus (mouse);Metabolic pathways - Mus musculus (mouse)
ENSMUSG00000043079	104027	Synpo	synaptopodin	0.43	0	0	300	252	286	425	401	318	300	265	331	815	721	580	3.28	5.62
ENSMUSG00000047417	66932	Rexo1	REX1, RNA exonuclease 1	0.43	0	0.01	95	123	136	152	160	175	95	129	157	291	288	318	1.37	2.34	3008	Ribosome biogenesis in eukaryotes - Mus musculus (mouse)
ENSMUSG00000057897	12323	Camk2b	calcium/calmodulin-dependent protein kinase II, beta	0.43	0.08	0.18	22	20	24	29	33	32	22	21	28	56	60	58	0.32	0.58	04012;04020;04114;04310;04720;04722;04740;04912;04916;04971;05214	ErbB signaling pathway - Mus musculus (mouse);Calcium signaling pathway - Mus musculus (mouse);Oocyte meiosis - Mus musculus (mouse);Wnt signaling pathway - Mus musculus (mouse);Long-term potentiation - Mus musculus (mouse);Neurotrophin signaling pathway - Mus musculus (mouse);Olfactory transduction - Mus musculus (mouse);GnRH signaling pathway - Mus musculus (mouse);Melanogenesis - Mus musculus …
ENSMUSG00000066036	69116	Ubr4	ubiquitin protein ligase E3 component n-recognin 4	0.43	0	0	2001	2161	2500	3210	3058	2782	2003	2269	2896	6152	5499	5068	8.49	14.38
ENSMUSG00000040220	104346	Gas8	growth arrest specific 8	0.43	0.02	0.06	68	66	70	81	102	99	68	69	81	156	184	180	2.45	4.23
ENSMUSG00000062115	19377	Rai1	retinoic acid induced 1	0.43	0	0.02	104	109	123	172	150	140	104	114	143	329	269	255	0.93	1.59
ENSMUSG00000023191	14789	P3h3	prolyl 3-hydroxylase 3	0.43	0.01	0.04	76	74	83	103	122	98	76	78	96	197	219	179	1.63	2.81
ENSMUSG00000004328	53417	Hif3a	hypoxia inducible factor 3, alpha subunit	0.43	0.15	0.3	9	7	16	11	19	19	9	7	19	22	35	35	0.1	0.2
ENSMUSG00000048537	102693	Phldb1	pleckstrin homology like domain, family B, member 1	0.43	0	0	501	513	592	772	781	633	502	539	686	1480	1405	1153	5.82	9.88
ENSMUSG00000041096	52808	Tspyl2	TSPY-like 2	0.43	0	0.01	105	90	98	129	136	134	105	94	113	247	245	244	2.1	3.59
ENSMUSG00000045625	239827	Pigz	phosphatidylinositol glycan anchor biosynthesis, class Z	0.43	0.12	0.25	15	19	15	24	23	24	15	20	17	46	42	43	0.45	0.82	563	Glycosylphosphatidylinositol(GPI)-anchor biosynthesis - Mus musculus (mouse)
ENSMUSG00000028268	55932	Gbp3	guanylate binding protein 3	0.43	0.03	0.08	134	159	122	145	189	247	134	167	141	278	340	449	3.12	5.43
ENSMUSG00000002504	65962	Slc9a3r2	solute carrier family 9 (sodium/hydrogen exchanger), member 3 regulator 2	0.43	0	0.01	121	101	104	159	152	135	121	106	121	304	274	245	3.11	5.32	4960	Aldosterone-regulated sodium reabsorption - Mus musculus (mouse)
ENSMUSG00000021975	210925	Ints9	integrator complex subunit 9	0.43	0	0.01	109	130	101	145	161	159	109	136	117	277	290	289	2.56	4.37
ENSMUSG00000022842	107522	Ece2	endothelin converting enzyme 2	0.43	0.04	0.12	24	30	33	41	40	41	24	31	38	79	72	75	0.51	0.9
ENSMUSG00000097019				0.43	0.18	0.34	4	2	6	10	4	8	4	2	7	20	8	14	0.13	0.31
ENSMUSG00000022847	21832	Thpo	thrombopoietin	0.43	0.18	0.34	6	2	3	7	6	7	6	2	3	14	11	12	0.12	0.3	4640	Hematopoietic cell lineage - Mus musculus (mouse)
ENSMUSG00000023050	26404	Map3k12	mitogen-activated protein kinase kinase kinase 12	0.43	0.02	0.05	58	68	66	86	93	87	58	71	77	164	167	158	0.75	1.29	4010	MAPK signaling pathway - Mus musculus (mouse)
ENSMUSG00000029915	23845	Clec5a	C-type lectin domain family 5, member a	0.43	0.12	0.24	14	14	3	19	12	19	14	15	4	36	22	34	0.17	0.34
ENSMUSG00000020717	18613	Pecam1	platelet/endothelial cell adhesion molecule 1	0.43	0	0	506	416	427	623	675	532	507	437	495	1194	1214	969	7.92	13.44	04514;04670;05144	Cell adhesion molecules (CAMs) - Mus musculus (mouse);Leukocyte transendothelial migration - Mus musculus (mouse);Malaria - Mus musculus (mouse)
ENSMUSG00000032598	80987	Nckipsd	NCK interacting protein with SH3 domain	0.43	0.1	0.22	19	11	25	22	24	35	19	12	29	43	43	64	0.39	0.71
ENSMUSG00000044348	67062	Slc25a53	solute carrier family 25, member 53	0.43	0.09	0.21	16	18	22	28	26	28	16	19	25	53	46	51	0.28	0.5
ENSMUSG00000068263	58229	Efcc1	EF hand and coiled-coil domain containing 1	0.43	0.03	0.09	62	58	63	94	94	64	62	61	73	181	169	116	1.36	2.34
ENSMUSG00000063506	239027	Arhgap22	Rho GTPase activating protein 22	0.43	0.14	0.28	15	11	9	16	25	13	15	12	11	31	45	24	0.28	0.53
ENSMUSG00000041115	245666	Iqsec2	IQ motif and Sec7 domain 2	0.43	0	0.01	131	132	155	172	212	187	131	139	179	329	381	341	1.41	2.39	4144	Endocytosis - Mus musculus (mouse)
ENSMUSG00000083012	67238	Fam220a	family with sequence similarity 220, member A	0.43	0.16	0.31	8	4	8	12	8	13	8	4	9	23	14	23	0.17	0.36
ENSMUSG00000059498	14131	Fcgr3	Fc receptor, IgG, low affinity III	0.43	0	0.01	146	99	94	141	168	155	146	104	109	270	303	282	5.06	8.68	04145;04380;04650;05140;05150;05322	Phagosome - Mus musculus (mouse);Osteoclast differentiation - Mus musculus (mouse);Natural killer cell mediated cytotoxicity - Mus musculus (mouse);Leishmaniasis - Mus musculus (mouse);Staphylococcus aureus infection - Mus musculus (mouse);Systemic lupus erythematosus - Mus musculus (mouse)
ENSMUSG00000056900	72607	Usp13	ubiquitin specific peptidase 13 (isopeptidase T-3)	0.43	0.03	0.09	37	43	44	59	56	57	37	45	51	113	100	104	0.33	0.57
ENSMUSG00000050357	234695	Rltpr	RGD motif, leucine rich repeats, tropomodulin domain and proline-rich containing	0.43	0.17	0.32	4	8	12	13	12	12	4	8	14	25	22	22	0.19	0.38
ENSMUSG00000097364				0.43	0.18	0.34	7	5	5	11	8	8	7	5	6	22	15	14	0.11	0.22
ENSMUSG00000097415				0.43	0.02	0.06	40	50	60	70	63	76	40	52	70	135	113	138	4.65	8.05
ENSMUSG00000035208	276950	Slfn8	schlafen 8	0.43	0	0.01	104	95	95	126	133	144	104	100	110	241	239	263	1.48	2.53
ENSMUSG00000018387	71774	Shroom1	shroom family member 1	0.43	0.18	0.34	2	9	3	11	8	4	2	9	3	22	14	8	0.06	0.13
ENSMUSG00000015568	16956	Lpl	lipoprotein lipase	0.43	0.05	0.12	393	526	445	595	663	657	393	552	516	1140	1192	1196	6.71	11.72	00561;03320;05010	Glycerolipid metabolism - Mus musculus (mouse);PPAR signaling pathway - Mus musculus (mouse);Alzheimer's disease - Mus musculus (mouse)
ENSMUSG00000055150	330463	Zfp78	zinc finger protein 78	0.43	0.14	0.29	12	13	7	16	16	16	12	14	8	30	28	30	0.42	0.78
ENSMUSG00000008318	320100	Relt	RELT tumor necrosis factor receptor	0.43	0.12	0.25	16	10	20	20	18	30	16	10	23	38	32	55	0.32	0.6	4060	Cytokine-cytokine receptor interaction - Mus musculus (mouse)
ENSMUSG00000022440	72709	C1qtnf6	C1q and tumor necrosis factor related protein 6	0.43	0.17	0.32	8	3	5	11	8	9	8	3	6	22	14	16	0.13	0.3
ENSMUSG00000031386	15161	Hcfc1	host cell factor C1	0.43	0	0	903	893	1021	1414	1201	1203	904	938	1183	2710	2160	2191	6.91	11.71
ENSMUSG00000048058	241576	Ldlrad3	low density lipoprotein receptor class A domain containing 3	0.43	0.03	0.09	53	69	49	83	89	65	53	72	57	160	160	118	0.9	1.57
[truncated: 14,252 more rows]

## Sheet: adjusted p-value<=0.05
Dataset S4: Global gene expression changes within BALB/c mice (DESeq2 analysis cecum uninfected vs. YPIII infected at 42 dpi)
Ensembl ID	Entrez ID	Gene symbol	Gene name	log2 fc (uninfected 42 dpi vs. YPIII 42 dpi)	p-value	adjusted p-value	DESeq2 normalized read counts 42 dpi_uninfected_1	DESeq2 normalized read counts 42 dpi_uninfected_2	DESeq2 normalized read counts 42 dpi_uninfected_3	DESeq2 normalized read counts 42dpi_YPIII_1	DESeq2 normalized read counts 42dpi_YPIII_2	DESeq2 normalized read counts 42dpi_YPIII_3	Raw read counts 42dpi_uninfected_1	Raw read counts 42dpi_uninfected_2	Raw read counts 42dpi_uninfected_3	Raw read counts 42dpi_YPIII_1	Raw read counts 42dpi_YPIII_2	Raw read counts 42dpi_YPIII_3	mean RPKM 42dpi_uninfected	mean RPKM 42dpi_YPIII	Kegg pathway IDs	Kegg pathway name
ENSMUSG00000031722	15439	Hp	haptoglobin	2.40769	1.81981e-16	5.57961e-14	0.998865	5.71363	3.45252	56.3485	108.988	54.354	1	6	4	108	196	99	0.154202	4.09911
ENSMUSG00000022227	17224	Mcpt1	mast cell protease 1	2.00106	3.81887e-11	2.6407e-09	53.9387	75.2294	79.408	333.395	299.717	888.331	54	79	92	639	539	1618	4.12412	37.0046
ENSMUSG00000076614				1.95843	1.50655e-09	6.04479e-08	158.82	99.9885	108.754	883.315	740.673	3250.26	159	105	126	1693	1332	5920	7.5927	124.71
ENSMUSG00000027656	22403	Wisp2	WNT1 inducible signaling pathway protein 2	1.95714	8.44496e-10	3.68899e-08	1.99773	1.90454	0.863131	43.3049	19.4621	14.8238	2	2	1	83	35	27	0.0554137	1.16358
ENSMUSG00000027398	16176	Il1b	interleukin 1 beta	1.79015	2.14344e-14	3.87009e-12	33.9614	26.6636	47.4722	146.089	151.248	212.475	34	28	55	280	272	387	1.62333	9.45491	04010;04060;04210;04380;04620;04621;04623;04640;04940;05010;05020;05140;05142;05143;05144;05146;05323;05332	MAPK signaling pathway - Mus musculus (mouse);Cytokine-cytokine receptor interaction - Mus musculus (mouse);Apoptosis - Mus musculus (mouse);Osteoclast differentiation - Mus musculus (mouse);Toll-like receptor signaling pathway - Mus musculus (mouse);NOD-like receptor signaling pathway - Mus musculus (mouse);Cytosolic DNA-sensing pathway - Mus musculus (mouse);Hematopoietic cell lineage - Mus mus…
ENSMUSG00000022226	17225	Mcpt2	mast cell protease 2	1.71715	1.02698e-07	2.23406e-06	28.9671	28.5681	28.4833	129.915	113.436	479.303	29	30	33	249	204	873	1.79121	18.5438
ENSMUSG00000020473	11568	Aebp1	AE binding protein 1	1.69748	2.2964e-30	3.57776e-26	358.592	314.249	277.065	1174.97	1346.22	768.642	359	330	321	2252	2421	1400	4.99564	21.7256
ENSMUSG00000032925	223272	Itgbl1	integrin, beta-like 1	1.69255	1.27515e-07	2.71931e-06	2.99659	2.85681	2.58939	33.3917	41.1485	9.88254	3	3	3	64	74	18	0.0419112	0.527092
ENSMUSG00000032496	17002	Ltf	lactotransferrin	1.66642	6.61145e-08	1.5405e-06	1.99773	0.952271	0.863131	37.5657	180.72	7.13739	2	1	1	72	325	13	0.0277861	2.04048
ENSMUSG00000069919	15122	Hba-a1	hemoglobin alpha, adult chain 1	1.63948	9.00453e-11	5.41939e-09	40.9535	30.4727	67.3242	204.003	227.985	112.551	41	32	78	391	410	205	4.05542	19.7395
ENSMUSG00000000204	20558	Slfn4	schlafen 4	1.62369	2.54883e-17	9.41328e-15	39.9546	31.4249	33.6621	96.0012	116.773	170.199	40	33	39	184	210	310	0.534897	2.42218
ENSMUSG00000009350	17523	Mpo	myeloperoxidase	1.61788	6.19173e-08	1.4582e-06	0.998865	0	0.863131	13.5654	68.3955	2.74515	1	0	1	26	123	5	0.0137174	0.764032	4145	Phagosome - Mus musculus (mouse)
ENSMUSG00000095130				1.61175	7.36471e-09	2.35121e-07	32.9625	18.0931	36.2515	85.0445	77.2924	204.788	33	19	42	163	139	373	5.04853	26.1805
ENSMUSG00000079105	109828	C7	complement component 7	1.60422	1.67206e-08	4.67969e-07	16.9807	16.1886	16.3995	69.9139	112.324	40.6282	17	17	19	134	202	74	0.369904	2.07231	04610;05020;05322	Complement and coagulation cascades - Mus musculus (mouse);Prion diseases - Mus musculus (mouse);Systemic lupus erythematosus - Mus musculus (mouse)
ENSMUSG00000028111	13038	Ctsk	cathepsin K	1.58138	1.78882e-13	2.38265e-11	36.958	28.5681	27.6202	111.654	138.459	80.7074	37	30	32	214	249	147	1.26595	5.63714	04142;04380;04620;05323	Lysosome - Mus musculus (mouse);Osteoclast differentiation - Mus musculus (mouse);Toll-like receptor signaling pathway - Mus musculus (mouse);Rheumatoid arthritis - Mus musculus (mouse)
ENSMUSG00000016024	16803	Lbp	lipopolysaccharide binding protein	1.56203	1.34904e-22	1.68629e-19	45.9478	33.3295	41.4303	128.871	133.455	127.924	46	35	48	247	240	233	0.966035	3.9016	4620	Toll-like receptor signaling pathway - Mus musculus (mouse)
ENSMUSG00000024011	74116	Pi16	peptidase inhibitor 16	1.55597	7.56418e-12	6.40198e-10	48.9444	54.2794	31.9358	206.089	172.935	88.9429	49	57	37	395	311	162	0.926108	4.06922
ENSMUSG00000024529	16948	Lox	lysyl oxidase	1.53619	5.02561e-11	3.27977e-09	38.9557	36.1863	18.1257	112.697	115.105	115.845	39	38	21	216	207	211	0.417617	1.94126
ENSMUSG00000028859	12986	Csf3r	colony stimulating factor 3 receptor (granulocyte)	1.52655	1.42181e-13	2.02393e-11	26.9693	17.1409	16.3995	56.8703	68.9515	84.0016	27	18	19	109	124	153	0.349076	1.5135	04060;04630;04640;05200	Cytokine-cytokine receptor interaction - Mus musculus (mouse);Jak-STAT signaling pathway - Mus musculus (mouse);Hematopoietic cell lineage - Mus musculus (mouse);Pathways in cancer - Mus musculus (mouse)
ENSMUSG00000076540				1.52097	2.18055e-06	3.17508e-05	58.933	19.9977	56.1035	99.6534	200.182	512.245	59	21	65	191	360	933	7.9075	58.1501
ENSMUSG00000043613	17392	Mmp3	matrix metallopeptidase 3	1.51424	1.15703e-08	3.46258e-07	25.9705	25.7113	24.1677	68.3487	95.0864	161.415	26	27	28	131	171	294	0.852194	4.51197	5323	Rheumatoid arthritis - Mus musculus (mouse)
ENSMUSG00000042436	76293	Mfap4	microfibrillar-associated protein 4	1.49472	1.49768e-12	1.50231e-10	48.9444	35.234	33.6621	127.306	154.029	98.2764	49	37	39	244	277	179	1.33936	5.41525
ENSMUSG00000032068	76509	Plet1	placenta expressed transcript 1	1.49412	4.15438e-11	2.81286e-09	116.867	127.604	195.931	485.223	490.445	544.638	117	134	227	930	882	992	4.86678	20.771
ENSMUSG00000069917	110257	Hba-a2	hemoglobin alpha, adult chain 2	1.48917	1.66894e-08	4.67969e-07	51.941	21.9022	65.5979	168.524	234.102	92.7861	52	23	76	323	421	169	5.12615	22.583	05143;05144	African trypanosomiasis - Mus musculus (mouse);Malaria - Mus musculus (mouse)
ENSMUSG00000001506	12842	Col1a1	collagen, type I, alpha 1	1.44292	4.06753e-25	1.32195e-21	833.053	811.335	764.734	2463.68	2463.35	1965.53	834	852	886	4722	4430	3580	8.2055	29.4129	04510;04512;04974;05146	Focal adhesion - Mus musculus (mouse);ECM-receptor interaction - Mus musculus (mouse);Protein digestion and absorption - Mus musculus (mouse);Amoebiasis - Mus musculus (mouse)
ENSMUSG00000012017	224024	Scarf2	scavenger receptor class F, member 2	1.44109	9.51214e-08	2.0748e-06	16.9807	12.3795	6.90505	48.0006	45.0409	37.8831	17	13	8	92	81	69	0.219336	1.00425
ENSMUSG00000027360	15186	Hdc	histidine decarboxylase	1.41863	3.50073e-07	6.57652e-06	1.99773	7.61817	10.3576	23.4785	22.7985	48.8637	2	8	12	45	41	89	0.0910164	0.527768	00340;01100	Histidine metabolism - Mus musculus (mouse);Metabolic pathways - Mus musculus (mouse)
ENSMUSG00000030474	83382	Siglece	sialic acid binding Ig-like lectin E	1.40886	7.3559e-06	9.07619e-05	0.998865	2.85681	2.58939	14.0871	18.9061	16.4709	1	3	3	27	34	30	0.0711572	0.672417
ENSMUSG00000026822	16819	Lcn2	lipocalin 2	1.39489	6.84815e-07	1.16421e-05	5.99319	5.71363	2.58939	15.6524	40.0364	17.569	6	6	3	30	72	32	0.207983	1.33051
ENSMUSG00000056427	20564	Slit3	slit homolog 3 (Drosophila)	1.39193	1.05311e-18	6.58191e-16	196.776	160.934	171.763	550.963	578.859	350.83	197	169	199	1056	1041	639	2.04483	7.17547	4360	Axon guidance - Mus musculus (mouse)
ENSMUSG00000089672	14727	Lilr4b	leukocyte immunoglobulin-like receptor, subfamily B, member 4B	1.39175	1.64134e-10	9.04127e-09	24.9716	20.95	11.2207	58.4355	49.4894	75.2171	25	22	13	112	89	137	0.788587	3.18835
ENSMUSG00000076538				1.37712	2.18102e-05	0.000226899	62.9285	43.8045	70.7767	126.784	99.5348	924.567	63	46	82	243	179	1684	10.3797	82.1318
ENSMUSG00000019987	11846	Arg1	arginase, liver	1.37394	8.73356e-07	1.43995e-05	6.99205	9.52271	2.58939	26.609	20.0182	37.8831	7	10	3	51	36	69	0.258425	1.44398	00330;01100;05146	Arginine and proline metabolism - Mus musculus (mouse);Metabolic pathways - Mus musculus (mouse);Amoebiasis - Mus musculus (mouse)
ENSMUSG00000024164	12266	C3	complement component 3	1.37161	3.8515e-22	4.17246e-19	3127.45	2322.59	2623.92	6738.87	9319.58	5915.8	3131	2439	3040	12916	16760	10775	31.7264	107.738	04145;04610;05140;05142;05150;05322	Phagosome - Mus musculus (mouse);Complement and coagulation cascades - Mus musculus (mouse);Leishmaniasis - Mus musculus (mouse);Chagas disease (American trypanosomiasis) - Mus musculus (mouse);Staphylococcus aureus infection - Mus musculus (mouse);Systemic lupus erythematosus - Mus musculus (mouse)
ENSMUSG00000039252	246316	Lgi2	leucine-rich repeat LGI family, member 2	1.35831	2.03473e-07	4.09678e-06	11.9864	13.3318	14.6732	55.8268	50.0455	32.9418	12	14	17	107	90	60	0.416013	1.80872
ENSMUSG00000095351				1.35657	1.0206e-05	0.000120442	78.9103	43.8045	64.7348	326.613	291.376	133.963	79	46	75	626	524	244	10.5401	53.3687
ENSMUSG00000021091	20716	Serpina3n	serine (or cysteine) peptidase inhibitor, clade A, member 3N	1.3455	1.07133e-23	2.17613e-20	97.8887	95.2271	81.9974	219.133	245.223	276.162	98	100	95	420	441	503	2.68825	9.0291
ENSMUSG00000000031				1.34386	1.45959e-05	0.000161679	2.99659	3.80908	1.72626	19.3046	10.0091	28.5496	3	4	2	37	18	52	0.0748524	0.639619
ENSMUSG00000076596				1.33753	3.73551e-05	0.000361322	18.9784	12.3795	27.6202	148.176	19.4621	164.16	19	13	32	284	35	299	3.37867	23.805
ENSMUSG00000032691	216799	Nlrp3	NLR family, pyrin domain containing 3	1.33725	4.31415e-08	1.06059e-06	7.99092	14.2841	9.49444	37.5657	36.1439	34.0399	8	15	11	72	65	62	0.159849	0.677616	4621	NOD-like receptor signaling pathway - Mus musculus (mouse)
ENSMUSG00000066363	238393	Serpina3f	serine (or cysteine) peptidase inhibitor, clade A, member 3F	1.33076	2.07761e-08	5.60817e-07	7.99092	15.2363	11.2207	34.957	32.8076	48.3146	8	16	13	67	59	88	0.310706	1.30038
ENSMUSG00000079012	20717	Serpina3m	serine (or cysteine) peptidase inhibitor, clade A, member 3M	1.31727	5.85773e-07	1.01805e-05	9.98865	5.71363	7.76818	20.8698	28.3591	36.785	10	6	9	40	51	67	0.285296	1.29843
ENSMUSG00000071361	17232	Mcpt9	mast cell protease 9	1.31204	4.70439e-05	0.000436586	1.99773	1.90454	3.45252	10.9567	13.3455	18.667	2	2	4	21	24	34	0.0751129	0.538705
ENSMUSG00000031380	14205	Figf	c-fos induced growth factor	1.30098	1.46752e-07	3.07309e-06	17.9796	16.1886	21.5783	60.5225	72.8439	40.0792	18	17	25	116	131	73	0.552177	2.13987	04060;04150;04510;05200;05211;05212;05219	Cytokine-cytokine receptor interaction - Mus musculus (mouse);mTOR signaling pathway - Mus musculus (mouse);Focal adhesion - Mus musculus (mouse);Pathways in cancer - Mus musculus (mouse);Renal cell carcinoma - Mus musculus (mouse);Pancreatic cancer - Mus musculus (mouse);Bladder cancer - Mus musculus (mouse)
ENSMUSG00000040133	381413	Gpr176	G protein-coupled receptor 176	1.29611	3.24799e-05	0.000320071	3.99546	5.71363	4.31565	30.783	14.4576	19.2161	4	6	5	59	26	35	0.0727406	0.42314
ENSMUSG00000021260	214305	Hhipl1	hedgehog interacting protein-like 1	1.28584	2.105e-05	0.000220543	4.99432	5.71363	3.45252	23.4785	16.6818	17.569	5	6	4	45	30	32	0.109287	0.563462
ENSMUSG00000031375	12111	Bgn	biglycan	1.27018	1.44619e-26	5.87514e-23	906.969	691.349	731.935	2037.42	2112.47	1649.29	908	726	848	3905	3799	3004	17.6277	55.0129
ENSMUSG00000027408	56264	Cpxm1	carboxypeptidase X 1 (M14 family)	1.26673	1.61656e-08	4.58352e-07	27.9682	18.0931	19.852	48.5223	63.947	74.6681	28	19	23	93	115	136	0.560818	1.98375
ENSMUSG00000023885	21826	Thbs2	thrombospondin 2	1.26296	1.70269e-15	4.25673e-13	439.501	357.102	338.347	1105.58	1113.79	657.738	440	375	392	2119	2003	1198	3.86164	12.3227	04145;04350;04510;04512;05144	Phagosome - Mus musculus (mouse);TGF-beta signaling pathway - Mus musculus (mouse);Focal adhesion - Mus musculus (mouse);ECM-receptor interaction - Mus musculus (mouse);Malaria - Mus musculus (mouse)
ENSMUSG00000017002	20568	Slpi	secretory leukocyte peptidase inhibitor	1.26274	9.21042e-05	0.000771094	5.99319	2.85681	16.3995	36.5222	35.0318	90.59	6	3	19	70	63	165	0.595594	4.63021
ENSMUSG00000038725	192190	Pkhd1l1	polycystic kidney and hepatic disease 1-like 1	1.25326	3.79952e-08	9.54286e-07	66.9239	58.0885	70.7767	173.22	251.895	103.767	67	61	82	332	453	189	0.311082	1.04657
ENSMUSG00000047562	17384	Mmp10	matrix metallopeptidase 10	1.25204	8.98604e-05	0.000756596	3.99546	8.57044	6.04191	25.0438	24.4667	77.9623	4	9	7	48	44	142	0.219455	1.8492
ENSMUSG00000095682				1.25046	1.40909e-05	0.000156619	16.9807	26.6636	33.6621	44.3484	45.0409	1266.06	17	28	39	85	81	2306	4.39629	92.844
ENSMUSG00000074151	434341	Nlrc5	NLR family, CARD domain containing 5	1.24871	1.75831e-12	1.72693e-10	45.9478	64.7544	65.5979	159.132	118.997	181.18	46	68	76	305	214	330	0.515693	1.67257
ENSMUSG00000073418	12268	C4b	complement component 4B (Chido blood group)	1.24625	1.46977e-22	1.70598e-19	537.389	384.717	417.755	1164.54	1144.37	984.411	538	404	484	2232	2058	1793	5.02109	15.4885	04610;05150;05322	Complement and coagulation cascades - Mus musculus (mouse);Staphylococcus aureus infection - Mus musculus (mouse);Systemic lupus erythematosus - Mus musculus (mouse)
ENSMUSG00000036412	545260	Arsi	arylsulfatase i	1.24294	2.02226e-05	0.000212835	12.9852	5.71363	7.76818	41.7396	21.6864	27.4515	13	6	9	80	39	50	0.178657	0.780546
ENSMUSG00000021702	21828	Thbs4	thrombospondin 4	1.23099	5.20726e-10	2.43856e-08	30.9648	35.234	29.3464	95.4794	66.7273	87.2958	31	37	34	183	120	159	0.603455	1.97954	04145;04350;04510;04512;05144	Phagosome - Mus musculus (mouse);TGF-beta signaling pathway - Mus musculus (mouse);Focal adhesion - Mus musculus (mouse);ECM-receptor interaction - Mus musculus (mouse);Malaria - Mus musculus (mouse)
ENSMUSG00000076612				1.2306	4.64082e-05	0.000432168	196.776	128.557	233.908	434.092	380.345	1095.32	197	135	271	832	684	1995	9.37405	39.4268
ENSMUSG00000032796	16772	Lama1	laminin, alpha 1	1.22459	8.07391e-10	3.54597e-08	38.9557	37.1386	47.4722	139.306	77.8485	110.355	39	39	55	267	140	201	0.263498	0.876552	04510;04512;05145;05146;05200;05222	Focal adhesion - Mus musculus (mouse);ECM-receptor interaction - Mus musculus (mouse);Toxoplasmosis - Mus musculus (mouse);Amoebiasis - Mus musculus (mouse);Pathways in cancer - Mus musculus (mouse);Small cell lung cancer - Mus musculus (mouse)
ENSMUSG00000028369	64817	Svep1	sushi, von Willebrand factor type A, EGF and pentraxin domain containing 1	1.22299	4.5765e-18	2.06578e-15	759.137	570.41	578.298	1931.5	1567.53	1151.87	760	599	670	3702	2819	2098	3.30564	10.1748
ENSMUSG00000026442	269116	Nfasc	neurofascin	1.21921	3.60385e-08	9.1077e-07	29.9659	16.1886	23.3045	71.4791	52.2697	60.9423	30	17	27	137	94	111	0.143266	0.47941	4514	Cell adhesion molecules (CAMs) - Mus musculus (mouse)
ENSMUSG00000031239	16431	Itm2a	integral membrane protein 2A	1.21524	7.9618e-06	9.72777e-05	9.98865	21.9022	14.6732	39.1309	63.3909	41.1773	10	23	17	75	114	75	0.5413	2.06819
ENSMUSG00000021950	11752	Anxa8	annexin A8	1.21448	1.19849e-05	0.000137046	10.9875	7.61817	11.2207	13.5654	46.153	46.6676	11	8	13	26	83	85	0.321347	1.40156
ENSMUSG00000016458	22431	Wt1	Wilms tumor 1 homolog	1.21412	0.000155958	0.00119656	0	1.90454	1.72626	9.91317	17.7939	4.39224	0	2	2	19	32	8	0.0242006	0.261502
ENSMUSG00000072941	20657	Sod3	superoxide dismutase 3, extracellular	1.20855	4.02591e-16	1.14774e-13	224.745	174.266	157.09	454.962	491.001	401.89	225	183	182	872	883	732	3.13417	9.53646
ENSMUSG00000027225	66811	Duoxa2	dual oxidase maturation factor 2	1.20504	1.59872e-07	3.30945e-06	51.941	23.8068	51.7878	154.958	68.3955	123.532	52	25	60	297	123	225	1.62365	5.56227
ENSMUSG00000029675	13717	Eln	elastin	1.2011	1.0921e-08	3.2925e-07	41.9523	38.0908	46.6091	123.132	99.5348	102.12	42	40	54	236	179	186	0.993772	3.18883	4974	Protein digestion and absorption - Mus musculus (mouse)
ENSMUSG00000047798	246746	Cd300lf	CD300 antigen like family member F	1.18422	1.01805e-05	0.000120228	13.9841	11.4273	5.17878	34.957	27.803	36.236	14	12	6	67	50	66	0.155341	0.637546
ENSMUSG00000031596	11988	Slc7a2	solute carrier family 7 (cationic amino acid transporter, y+ system), member 2	1.17899	5.16357e-07	9.15659e-06	17.9796	17.1409	21.5783	53.7398	56.1621	43.3734	18	18	25	103	101	79	0.145446	0.490029
ENSMUSG00000041734	170643	Kirrel	kin of IRRE like (Drosophila)	1.17461	2.11658e-15	5.07897e-13	120.863	105.702	123.428	321.395	261.348	245.416	121	111	143	616	470	447	0.973344	2.88801
ENSMUSG00000022032	71145	Scara5	scavenger receptor class A, member 5	1.17073	2.33138e-09	8.66934e-08	86.9012	80.943	77.6818	221.22	257.456	126.277	87	85	90	424	463	230	1.30668	4.03685
ENSMUSG00000058914	81799	C1qtnf3	C1q and tumor necrosis factor related protein 3	1.15819	0.000114325	0.000922892	63.9273	49.5181	59.556	224.872	236.882	59.2952	64	52	69	431	426	108	1.49587	5.67543
ENSMUSG00000067203				1.1564	4.83906e-09	1.62213e-07	58.933	56.184	69.0505	183.133	129.006	135.61	59	59	80	351	232	247	3.35012	10.2124
ENSMUSG00000026185	16011	Igfbp5	insulin-like growth factor binding protein 5	1.15241	1.0354e-29	5.6084e-26	1637.14	1479.83	1494.08	3829.09	3222.93	3413.87	1639	1554	1731	7339	5796	6218	15.5084	44.139
ENSMUSG00000030732	69121	Chrdl2	chordin-like 2	1.14647	0.000225936	0.00163467	2.99659	0.952271	0.863131	14.0871	6.67273	12.0787	3	1	1	27	12	22	0.0628876	0.550608
ENSMUSG00000032690	246728	Oas2	2'-5' oligoadenylate synthetase 2	1.14302	3.05194e-06	4.23881e-05	16.9807	10.475	14.6732	34.957	35.5879	46.6676	17	11	17	67	64	85	0.214851	0.744952	5160	Hepatitis C - Mus musculus (mouse)
ENSMUSG00000024481	74574	Lvrn	laeverin	1.14208	3.08103e-05	0.000306031	11.9864	18.0931	15.5364	38.6092	53.9379	30.7457	12	19	18	74	97	56	0.28732	0.96501
ENSMUSG00000073555	240327	Gm4951	predicted gene 4951	1.14047	1.27489e-08	3.75989e-07	37.9569	28.5681	28.4833	62.0877	77.8485	97.7274	38	30	33	119	140	178	0.723576	2.25414
ENSMUSG00000041577	116847	Prelp	proline arginine-rich end leucine-rich repeat	1.14039	1.1948e-18	6.93412e-16	287.673	246.638	241.677	600.529	681.174	483.695	288	259	280	1151	1225	881	4.33082	12.3371
ENSMUSG00000064147	442827	Rab44	RAB44, member RAS oncogene family	1.13737	0.000278543	0.00193809	2.99659	7.61817	3.45252	17.2176	10.5652	31.2947	3	8	4	33	19	57	0.0691229	0.361906
ENSMUSG00000042265	58217	Trem1	triggering receptor expressed on myeloid cells 1	1.12542	0.00033889	0.00229171	0	0	0.863131	4.69571	6.67273	13.7258	0	0	1	9	12	25	0.00612203	0.208955
ENSMUSG00000027996	20319	Sfrp2	secreted frizzled-related protein 2	1.11948	8.01324e-05	0.000682469	15.9818	10.475	13.8101	30.2612	45.0409	34.0399	16	11	16	58	81	62	0.406042	1.37094	4310	Wnt signaling pathway - Mus musculus (mouse)
ENSMUSG00000095416				1.11943	6.12196e-05	0.00054184	12.9852	13.3318	14.6732	43.3049	29.4712	41.7263	13	14	17	83	53	76	2.82526	9.87815
ENSMUSG00000072812				1.11918	4.45086e-11	2.9764e-09	155.823	164.743	172.626	430.44	457.082	247.613	156	173	200	825	822	451	1.8353	5.2869
ENSMUSG00000052749	244183	Trim30b	tripartite motif-containing 30B	1.11854	0.000325647	0.00221135	5.99319	1.90454	1.72626	15.1306	11.6773	15.9219	6	2	2	29	21	29	0.0544048	0.307721
ENSMUSG00000076580				1.1182	0.000452353	0.00292741	149.83	112.368	135.512	390.787	142.352	858.134	150	118	157	749	256	1563	26.7886	116.659
ENSMUSG00000020264	246049	Slc36a2	solute carrier family 36 (proton/amino acid symporter), member 2	1.11217	0.000148364	0.00114805	3.99546	12.3795	6.90505	20.3481	23.3545	27.4515	4	13	8	39	42	50	0.19434	0.736547
ENSMUSG00000038156	233744	Spon1	spondin 1, (f-spondin) extracellular matrix protein	1.11105	3.05816e-17	1.10433e-14	243.723	168.552	202.836	456.527	527.145	394.204	244	177	235	875	948	718	2.01498	5.64537
ENSMUSG00000076570				1.10386	6.8766e-05	0.000600133	0.998865	0.952271	3.45252	2.60873	50.0455	53.2559	1	1	4	5	90	97	0.324882	7.5512
ENSMUSG00000020695	17534	Mrc2	mannose receptor, C type 2	1.10085	7.77733e-12	6.52984e-10	98.8876	114.273	88.0393	263.481	227.985	188.317	99	120	102	505	410	343	1.04876	2.97686	4145	Phagosome - Mus musculus (mouse)
ENSMUSG00000024087	13078	Cyp1b1	cytochrome P450, family 1, subfamily b, polypeptide 1	1.09907	2.83254e-05	0.000285361	18.9784	6.6659	7.76818	31.3047	34.4758	27.4515	19	7	9	60	62	50	0.130065	0.459145	00140;00380;00980	Steroid hormone biosynthesis - Mus musculus (mouse);Tryptophan metabolism - Mus musculus (mouse);Metabolism of xenobiotics by cytochrome P450 - Mus musculus (mouse)
ENSMUSG00000015947	14129	Fcgr1	Fc receptor, IgG, high affinity I	1.09858	1.24352e-07	2.65883e-06	30.9648	17.1409	21.5783	52.6963	56.7182	60.3933	31	18	25	101	102	110	0.541782	1.65277	04145;04380;04640;04666;05140;05150;05322	Phagosome - Mus musculus (mouse);Osteoclast differentiation - Mus musculus (mouse);Hematopoietic cell lineage - Mus musculus (mouse);Fc gamma R-mediated phagocytosis - Mus musculus (mouse);Leishmaniasis - Mus musculus (mouse);Staphylococcus aureus infection - Mus musculus (mouse);Systemic lupus erythematosus - Mus musculus (mouse)
ENSMUSG00000049103	12772	Ccr2	chemokine (C-C motif) receptor 2	1.09566	4.12263e-11	2.80304e-09	107.877	81.8953	80.2712	215.481	224.648	175.69	108	86	93	413	404	320	1.01454	2.90475	04060;04062	Cytokine-cytokine receptor interaction - Mus musculus (mouse);Chemokine signaling pathway - Mus musculus (mouse)
ENSMUSG00000022371	12818	Col14a1	collagen, type XIV, alpha 1	1.09014	2.14041e-14	3.87009e-12	1373.44	1091.3	1014.18	3065.78	2820.9	1812.9	1375	1146	1175	5876	5073	3302	10.8494	30.2859	4974	Protein digestion and absorption - Mus musculus (mouse)
ENSMUSG00000029371	20311	Cxcl5	chemokine (C-X-C motif) ligand 5	1.09	0.000654483	0.0039803	1.99773	3.80908	3.45252	16.1741	14.4576	45.5695	2	4	4	31	26	83	0.113812	1.15052	04060;04062;05323	Cytokine-cytokine receptor interaction - Mus musculus (mouse);Chemokine signaling pathway - Mus musculus (mouse);Rheumatoid arthritis - Mus musculus (mouse)
ENSMUSG00000096638				1.0886	3.18403e-06	4.38851e-05	368.581	225.688	334.895	744.009	721.211	808.721	369	237	388	1426	1297	1473	53.6764	163.982
ENSMUSG00000094062				1.08851	0.000764305	0.00452953	3.99546	4.76135	3.45252	38.6092	13.3455	3.84321	4	5	4	74	24	7	0.726329	4.29402
ENSMUSG00000058427	20310	Cxcl2	chemokine (C-X-C motif) ligand 2	1.08213	0.000304142	0.00208889	0.998865	0	0	7.82618	7.78485	10.4316	1	0	0	15	14	19	0.0184058	0.62216	04060;04062;04621	Cytokine-cytokine receptor interaction - Mus musculus (mouse);Chemokine signaling pathway - Mus musculus (mouse);NOD-like receptor signaling pathway - Mus musculus (mouse)
ENSMUSG00000023046	16012	Igfbp6	insulin-like growth factor binding protein 6	1.0821	7.1102e-06	8.82665e-05	75.9137	53.3272	56.1035	140.871	213.527	90.0409	76	56	65	270	384	164	3.35713	10.0716
ENSMUSG00000038456	209773	Dennd2a	DENN/MADD domain containing 2A	1.07823	1.57515e-09	6.22779e-08	56.9353	55.2317	65.5979	157.567	105.652	136.708	57	58	76	302	190	249	0.806674	2.27346
ENSMUSG00000096461				1.07554	0.000259284	0.0018311	6.99205	0	2.58939	25.0438	85.6333	25.2554	7	0	3	48	154	46	0.545051	9.66217
ENSMUSG00000029661	12843	Col1a2	collagen, type I, alpha 2	1.07499	1.19431e-18	6.93412e-16	1898.84	1801.7	1726.26	4091.01	4374.53	3295.28	1901	1892	2000	7841	7867	6002	20.4974	55.6076	04510;04512;04974;05146	Focal adhesion - Mus musculus (mouse);ECM-receptor interaction - Mus musculus (mouse);Protein digestion and absorption - Mus musculus (mouse);Amoebiasis - Mus musculus (mouse)
ENSMUSG00000061068	17227	Mcpt4	mast cell protease 4	1.07428	0.000864296	0.00502138	2.99659	2.85681	6.90505	11.4784	11.6773	32.9418	3	3	8	22	21	60	0.264632	1.41482
ENSMUSG00000030427	18726	Lilra6	leukocyte immunoglobulin-like receptor, subfamily A (with TM domain), member 6	1.07351	2.15679e-05	0.000224522	20.9762	7.61817	11.2207	34.957	29.4712	41.7263	21	8	13	67	53	76	0.286891	0.963429	4380	Osteoclast differentiation - Mus musculus (mouse)
ENSMUSG00000025355	58223	Mmp19	matrix metallopeptidase 19	1.06349	6.2522e-09	2.01584e-07	32.9625	46.6613	39.704	86.6098	91.1939	91.139	33	49	46	166	164	166	0.708894	1.98952
ENSMUSG00000026773	170768	Pfkfb3	6-phosphofructo-2-kinase/fructose-2,6-biphosphatase 3	1.06325	2.1639e-12	2.08067e-10	87.9001	89.5135	88.0393	160.698	224.092	199.298	88	94	102	308	403	363	1.05844	2.89199	51	Fructose and mannose metabolism - Mus musculus (mouse)
ENSMUSG00000046245	231805	Pilra	paired immunoglobin-like type 2 receptor alpha	1.06153	2.25993e-06	3.27599e-05	18.9784	16.1886	20.7151	55.305	42.8167	38.9811	19	17	24	106	77	71	0.439289	1.35166
ENSMUSG00000036437	18166	Npy1r	neuropeptide Y receptor Y1	1.05734	1.50143e-06	2.29282e-05	24.9716	22.8545	23.3045	54.2615	59.4985	49.4127	25	24	27	104	107	90	0.477992	1.37002	4080	Neuroactive ligand-receptor interaction - Mus musculus (mouse)
ENSMUSG00000036545	216725	Adamts2	a disintegrin-like and metallopeptidase (reprolysin type) with thrombospondin type 1 motif, 2	1.05596	7.11672e-13	7.92101e-11	139.841	114.273	107.028	274.438	300.829	205.337	140	120	124	526	541	374	1.00138	2.71685
ENSMUSG00000076587				1.0536	0.00113661	0.00632967	43.9501	36.1863	26.7571	273.395	59.4985	52.7069	44	38	31	524	107	96	6.18485	29.0438
ENSMUSG00000060063	11690	Alox5ap	arachidonate 5-lipoxygenase activating protein	1.05301	2.7e-07	5.24821e-06	22.9739	28.5681	21.5783	60.0007	62.8348	48.8637	23	30	25	115	113	89	1.73272	5.09577
ENSMUSG00000004296	16160	Il12b	interleukin 12b	1.04902	0.000456651	0.0029517	7.99092	2.85681	5.17878	16.6959	16.1258	17.0199	8	3	6	32	29	31	0.165811	0.647557	04060;04620;04622;04630;04940;05140;05142;05143;05145;05146;05330	Cytokine-cytokine receptor interaction - Mus musculus (mouse);Toll-like receptor signaling pathway - Mus musculus (mouse);RIG-I-like receptor signaling pathway - Mus musculus (mouse);Jak-STAT signaling pathway - Mus musculus (mouse);Type I diabetes mellitus - Mus musculus (mouse);Leishmaniasis - Mus musculus (mouse);Chagas disease (American trypanosomiasis) - Mus musculus (mouse);African trypanos…
ENSMUSG00000001435	12822	Col18a1	collagen, type XVIII, alpha 1	1.04824	1.40968e-17	5.58714e-15	498.434	421.856	414.303	1028.36	889.697	919.625	499	443	480	1971	1600	1675	4.24774	11.337	4974	Protein digestion and absorption - Mus musculus (mouse)
ENSMUSG00000041695	16518	Kcnj2	potassium inwardly-rectifying channel, subfamily J, member 2	1.04605	0.000169954	0.00128813	8.98978	9.52271	12.947	30.2612	32.2515	27.4515	9	10	15	58	58	50	0.117581	0.417376	4971	Gastric acid secretion - Mus musculus (mouse)
ENSMUSG00000032334	16949	Loxl1	lysyl oxidase-like 1	1.04089	1.01417e-09	4.23718e-08	72.9171	76.1817	68.1873	179.48	162.926	128.473	73	80	79	344	293	234	1.31488	3.57761
ENSMUSG00000074417	18724	Pira11	paired-Ig-like receptor A11	1.04029	8.7249e-05	0.000737667	10.9875	8.57044	7.76818	27.1308	22.7985	26.9025	11	9	9	52	41	49	0.258415	0.913518	4380	Osteoclast differentiation - Mus musculus (mouse)
ENSMUSG00000016763	64706	Scube1	signal peptide, CUB domain, EGF-like 1	1.03777	7.11985e-16	1.92829e-13	174.801	164.743	161.405	406.44	318.623	334.908	175	173	187	779	573	610	1.29345	3.4372
ENSMUSG00000000901	17385	Mmp11	matrix metallopeptidase 11	1.03728	0.00019187	0.00142239	14.983	14.2841	17.2626	40.6962	48.9333	26.9025	15	15	20	78	88	49	0.412352	1.28756
ENSMUSG00000029070	74761	Mxra8	matrix-remodelling associated 8	1.03651	1.37192e-13	1.97289e-11	154.824	142.841	135.512	276.525	367	275.613	155	150	157	530	660	502	3.969	10.5017
ENSMUSG00000031762	17750	Mt2	metallothionein 2	1.03416	0.000341828	0.0023039	131.85	68.5635	116.523	159.654	445.405	239.377	132	72	135	306	801	436	11.5238	37.8172
ENSMUSG00000022225	17228	Cma1	chymase 1, mast cell	1.0332	0.00134802	0.00728996	4.99432	1.90454	1.72626	10.9567	10.0091	14.2748	5	2	2	21	18	26	0.159943	0.827058	4614	Renin-angiotensin system - Mus musculus (mouse)
ENSMUSG00000037003	209039	Tns2	tensin 2	1.02837	1.56063e-17	6.03814e-15	190.783	182.836	182.121	439.31	392.579	329.418	191	192	211	842	706	600	2.38075	6.24107
ENSMUSG00000079227	12774	Ccr5	chemokine (C-C motif) receptor 5	1.02561	7.33716e-11	4.58572e-09	62.9285	70.4681	74.2292	170.611	152.361	125.179	63	74	86	327	274	228	1.43895	3.88561	04060;04062;04144;05145	Cytokine-cytokine receptor interaction - Mus musculus (mouse);Chemokine signaling pathway - Mus musculus (mouse);Endocytosis - Mus musculus (mouse);Toxoplasmosis - Mus musculus (mouse)
ENSMUSG00000031480	56229	Thsd1	thrombospondin, type I, domain 1	1.02551	0.00052434	0.00330507	5.99319	11.4273	8.63131	29.2177	19.4621	22.5102	6	12	10	56	35	41	0.119501	0.409497
ENSMUSG00000036098	225908	Myrf	myelin regulatory factor	1.02361	0.000870715	0.00505145	5.99319	4.76135	9.49444	21.9133	23.9106	13.1767	6	5	11	42	43	24	0.0738541	0.267091
ENSMUSG00000001865	12873	Cpa3	carboxypeptidase A3, mast cell	1.02326	0.000693561	0.00417421	17.9796	10.475	10.3576	18.2611	28.3591	57.6482	18	11	12	35	51	105	0.536369	1.78764	04614;04972;04974	Renin-angiotensin system - Mus musculus (mouse);Pancreatic secretion - Mus musculus (mouse);Protein digestion and absorption - Mus musculus (mouse)
ENSMUSG00000053113	12702	Socs3	suppressor of cytokine signaling 3	1.0207	4.75323e-05	0.000440616	66.9239	32.3772	68.1873	117.393	99.5348	199.298	67	34	79	225	179	363	1.33056	4.10089	04120;04380;04630;04910;04920;04930;05160	Ubiquitin mediated proteolysis - Mus musculus (mouse);Osteoclast differentiation - Mus musculus (mouse);Jak-STAT signaling pathway - Mus musculus (mouse);Insulin signaling pathway - Mus musculus (mouse);Adipocytokine signaling pathway - Mus musculus (mouse);Type II diabetes mellitus - Mus musculus (mouse);Hepatitis C - Mus musculus (mouse)
ENSMUSG00000033327	81877	Tnxb	tenascin XB	1.01935	3.91585e-15	8.48433e-13	1277.55	996.075	1180.76	2949.95	2528.41	1732.74	1279	1046	1368	5654	4547	3156	5.71892	15.017	04510;04512	Focal adhesion - Mus musculus (mouse);ECM-receptor interaction - Mus musculus (mouse)
ENSMUSG00000025701	11689	Alox5	arachidonate 5-lipoxygenase	1.01611	1.64186e-06	2.4842e-05	29.9659	27.6159	32.799	83.4793	61.1667	58.1972	30	29	38	160	110	106	0.512083	1.4428	00590;01100;05145	Arachidonic acid metabolism - Mus musculus (mouse);Metabolic pathways - Mus musculus (mouse);Toxoplasmosis - Mus musculus (mouse)
ENSMUSG00000052353	80982	Cemip	cell migration inducing protein, hyaluronan binding	1.01583	0.000888678	0.00513885	18.9784	16.1886	9.49444	32.87	30.0273	85.6487	19	17	11	63	54	156	0.125761	0.522397
ENSMUSG00000052212	68891	Cd177	CD177 antigen	1.01384	3.68222e-14	6.43398e-12	229.739	275.206	274.476	659.486	413.153	557.266	230	289	318	1264	743	1015	5.82559	15.2802
ENSMUSG00000062593	14728	Lilrb4a	leukocyte immunoglobulin-like receptor, subfamily B, member 4A	1.01272	3.18207e-05	0.000314912	23.9728	19.0454	25.0308	53.218	46.7091	65.3346	24	20	29	102	84	119	0.95649	2.89367
ENSMUSG00000076695				1.0101	0.000482206	0.00308134	19.9773	32.3772	41.4303	26.609	120.109	98.8254	20	34	48	51	216	180	6.26071	19.8343
ENSMUSG00000025877	212032	Hk3	hexokinase 3	1.00985	0.000131167	0.00103353	14.983	3.80908	14.6732	29.7395	23.3545	36.785	15	4	17	57	42	67	0.21086	0.705132	00010;00051;00052;00500;00520;00524;01100;04910;04930;04973	Glycolysis / Gluconeogenesis - Mus musculus (mouse);Fructose and mannose metabolism - Mus musculus (mouse);Galactose metabolism - Mus musculus (mouse);Starch and sucrose metabolism - Mus musculus (mouse);Amino sugar and nucleotide sugar metabolism - Mus musculus (mouse);Butirosin and neomycin biosynthesis - Mus musculus (mouse);Metabolic pathways - Mus musculus (mouse);Insulin signaling pathway -…
ENSMUSG00000076653				1.00821	2.13863e-05	0.000223347	34.9603	47.6135	37.9777	77.2183	136.791	60.9423	35	50	44	148	246	111	6.88856	19.5064
ENSMUSG00000020901	320207	Pik3r5	phosphoinositide-3-kinase, regulatory subunit 5, p101	1.00787	1.99857e-10	1.06481e-08	90.8967	86.6567	93.2181	181.567	194.065	196.004	91	91	108	348	349	357	1.25386	3.29841	04012;04062;04070;04150;04210;04370;04380;04510;04620;04630;04650;04660;04662;04664;04666;04670;04722;04810;04910;04914;04930;04960;04973;05100;05142;05145;05146;05160;05200;05210;05211;05212;05213;05214;05215;05218;05220;05221;05222;05223	ErbB signaling pathway - Mus musculus (mouse);Chemokine signaling pathway - Mus musculus (mouse);Phosphatidylinositol signaling system - Mus musculus (mouse);mTOR signaling pathway - Mus musculus (mouse);Apoptosis - Mus musculus (mouse);VEGF signaling pathway - Mus musculus (mouse);Osteoclast differentiation - Mus musculus (mouse);Focal adhesion - Mus musculus (mouse);Toll-like receptor signaling…
ENSMUSG00000022623	58234	Shank3	SH3/ankyrin domain gene 3	1.00119	1.89736e-05	0.000201254	24.9716	20.95	33.6621	69.3922	67.2833	43.9224	25	22	39	133	121	80	0.219833	0.621991
ENSMUSG00000025784	21922	Clec3b	C-type lectin domain family 3, member b	1.00049	1.46149e-08	4.23044e-07	115.868	101.893	118.249	305.221	234.658	168.552	116	107	137	585	422	307	6.86949	18.2311
ENSMUSG00000044456	217835	Rin3	Ras and Rab interactor 3	0.998585	4.68207e-08	1.13898e-06	78.9103	71.4203	83.7237	165.393	175.715	157.572	79	75	97	317	316	287	1.21787	3.23482
ENSMUSG00000070691	12399	Runx3	runt related transcription factor 3	0.997038	7.62842e-09	2.42587e-07	49.9432	45.709	62.1454	114.262	95.0864	126.277	50	48	72	219	171	230	0.825042	2.18397
ENSMUSG00000018339	14778	Gpx3	glutathione peroxidase 3	0.996027	9.92989e-11	5.8464e-09	180.795	137.127	152.774	323.482	400.364	259.142	181	144	177	620	720	472	5.95996	15.5618	00480;00590	Glutathione metabolism - Mus musculus (mouse);Arachidonic acid metabolism - Mus musculus (mouse)
ENSMUSG00000040564	11812	Apoc1	apolipoprotein C-I	0.995113	0.0020779	0.0103927	3.99546	3.80908	2.58939	10.4349	19.4621	8.78448	4	4	3	20	35	16	0.42882	1.99272
ENSMUSG00000031765	17748	Mt1	metallothionein 1	0.994985	1.31626e-07	2.79233e-06	256.708	193.311	226.14	360.526	655.039	428.243	257	203	262	691	1178	780	25.2907	66.9692
ENSMUSG00000024620	18596	Pdgfrb	platelet derived growth factor receptor, beta polypeptide	0.994769	2.00267e-13	2.6458e-11	303.655	249.495	258.076	605.747	653.371	407.929	304	262	299	1161	1175	743	3.01893	7.78205	04010;04020;04060;04510;04540;04810;05200;05214;05215;05218	MAPK signaling pathway - Mus musculus (mouse);Calcium signaling pathway - Mus musculus (mouse);Cytokine-cytokine receptor interaction - Mus musculus (mouse);Focal adhesion - Mus musculus (mouse);Gap junction - Mus musculus (mouse);Regulation of actin cytoskeleton - Mus musculus (mouse);Pathways in cancer - Mus musculus (mouse);Glioma - Mus musculus (mouse);Prostate cancer - Mus musculus (mouse);M…
ENSMUSG00000064080	14115	Fbln2	fibulin 2	0.993963	5.22892e-10	2.44167e-08	395.55	308.536	277.065	829.054	746.233	469.421	396	324	321	1589	1342	855	4.12488	10.8581
ENSMUSG00000006344	23887	Ggt5	gamma-glutamyltransferase 5	0.990156	9.01046e-10	3.90669e-08	51.941	61.8976	56.9666	120.001	133.455	105.414	52	65	66	230	240	192	0.83574	2.19041	00430;00460;00480;00590;01100	Taurine and hypotaurine metabolism - Mus musculus (mouse);Cyanoamino acid metabolism - Mus musculus (mouse);Glutathione metabolism - Mus musculus (mouse);Arachidonic acid metabolism - Mus musculus (mouse);Metabolic pathways - Mus musculus (mouse)
ENSMUSG00000048965	244238	Mrgpre	MAS-related GPR, member E	0.989749	7.66321e-05	0.000656443	18.9784	17.1409	18.1257	39.1309	37.2561	49.4127	19	18	21	75	67	90	0.291722	0.843508
ENSMUSG00000022091	20410	Sorbs3	sorbin and SH3 domain containing 3	0.985004	1.80355e-08	4.97584e-07	48.9444	59.9931	55.2404	121.045	125.114	97.1783	49	63	64	232	225	177	1.14086	2.98015
ENSMUSG00000032484	18054	Ngp	neutrophilic granule protein	0.984103	4.47453e-05	0.00041981	0	0.952271	0	26.0873	154.585	3.29418	0	1	0	50	278	6	0.015667	3.74264
ENSMUSG00000098470	667277	C1rb	complement component 1, r subcomponent B	0.982693	5.76267e-05	0.000515091	15.9818	15.2363	12.947	32.3482	38.3682	31.2947	16	16	15	62	69	57	0.366534	1.05877
ENSMUSG00000042286	192187	Stab1	stabilin 1	0.981666	3.72817e-18	1.73094e-15	449.489	347.579	376.325	919.316	774.592	672.562	450	365	436	1762	1393	1225	2.96014	7.50855
ENSMUSG00000045322	81897	Tlr9	toll-like receptor 9	0.977812	0.00130365	0.0070803	12.9852	10.475	10.3576	25.0438	36.7	33.4908	13	11	12	48	66	61	0.19643	0.688256	04620;05142;05143;05144	Toll-like receptor signaling pathway - Mus musculus (mouse);Chagas disease (American trypanosomiasis) - Mus musculus (mouse);African trypanosomiasis - Mus musculus (mouse);Malaria - Mus musculus (mouse)
ENSMUSG00000017897	14049	Eya2	EYA transcriptional coactivator and phosphatase 2	0.97697	0.00144693	0.00772426	8.98978	2.85681	10.3576	22.4351	17.7939	20.3141	9	3	12	43	32	37	0.183608	0.623695
ENSMUSG00000050989	74777	Sepn1	selenoprotein N, 1	0.976824	4.6845e-07	8.44875e-06	35.9591	37.1386	44.0197	94.9577	85.6333	69.1778	36	39	51	182	154	126	0.689834	1.83859
ENSMUSG00000043903				0.974122	0.00249881	0.0120635	0.998865	1.90454	2.58939	6.78269	11.1212	8.23545	1	2	3	13	20	15	0.0365506	0.212925
ENSMUSG00000041673	67580	Lrrc18	leucine rich repeat containing 18	0.973624	0.000152123	0.00117156	16.9807	14.2841	22.4414	51.6528	40.5924	31.2947	17	15	26	99	73	57	0.422025	1.21478
ENSMUSG00000040345	216445	Arhgap9	Rho GTPase activating protein 9	0.970866	4.39056e-05	0.000413603	31.9637	20.95	17.2626	52.1746	53.9379	49.9617	32	22	20	100	97	91	0.776766	2.17635
ENSMUSG00000041449				0.968008	0.000157049	0.00120323	9.98865	6.6659	9.49444	25.0438	17.2379	26.9025	10	7	11	48	31	49	0.372025	1.23222
ENSMUSG00000024053	246707	Emilin2	elastin microfibril interfacer 2	0.967937	1.59207e-11	1.21461e-09	65.9251	75.2294	70.7767	150.263	141.239	142.199	66	79	82	288	254	259	1.09697	2.80445
ENSMUSG00000078763	20555	Slfn1	schlafen 1	0.967188	1.74149e-05	0.00018704	44.9489	15.2363	23.3045	54.7833	57.8303	74.1191	45	16	27	105	104	135	0.897416	2.52075
ENSMUSG00000030092	53870	Cntn6	contactin 6	0.966628	0.00200845	0.0101138	7.99092	3.80908	6.04191	19.3046	20.0182	11.5296	8	4	7	37	36	21	0.0971711	0.348257
ENSMUSG00000028874	14191	Fgr	FGR proto-oncogene, Src family tyrosine kinase	0.966126	2.10233e-06	3.06669e-05	36.958	28.5681	32.799	80.3488	72.2879	60.9423	37	30	38	154	130	111	0.590566	1.60997	4062	Chemokine signaling pathway - Mus musculus (mouse)
ENSMUSG00000053889				0.965144	0.000260916	0.00183863	18.9784	15.2363	8.63131	27.6525	32.8076	39.5302	19	16	10	53	59	72	0.225558	0.661213
ENSMUSG00000026365	12628	Cfh	complement component factor h	0.964254	1.95663e-10	1.05282e-08	373.575	308.536	253.76	601.051	812.405	486.99	374	324	294	1152	1461	887	4.3116	10.9731	04610;05150	Complement and coagulation cascades - Mus musculus (mouse);Staphylococcus aureus infection - Mus musculus (mouse)
ENSMUSG00000048699	239673	4732456N10Rik	RIKEN cDNA 4732456N10 gene	0.960883	0.00277475	0.0131304	2.99659	0	1.72626	4.69571	15.5697	7.13739	3	0	2	9	28	13	0.0374292	0.268782
ENSMUSG00000028339	12819	Col15a1	collagen, type XV, alpha 1	0.960848	5.58696e-15	1.14922e-12	275.687	238.068	230.456	537.398	537.155	408.478	276	250	267	1030	966	744	2.90281	7.25922	4974	Protein digestion and absorption - Mus musculus (mouse)
ENSMUSG00000029607	66729	Ankrd61	ankyrin repeat domain 61	0.960561	0.00264453	0.0126402	0.998865	5.71363	4.31565	13.0436	8.34091	15.3728	1	6	5	25	15	28	0.127067	0.524482
ENSMUSG00000031740	17390	Mmp2	matrix metallopeptidase 2	0.96021	1.97007e-18	9.70108e-16	591.328	464.708	465.227	988.186	1135.48	893.272	592	488	539	1894	2042	1627	10.094	25.0595	04670;04912;05200;05219	Leukocyte transendothelial migration - Mus musculus (mouse);GnRH signaling pathway - Mus musculus (mouse);Pathways in cancer - Mus musculus (mouse);Bladder cancer - Mus musculus (mouse)
ENSMUSG00000041193	18784	Pla2g5	phospholipase A2, group V	0.959585	2.69975e-06	3.8279e-05	30.9648	18.0931	18.9889	43.8266	49.4894	58.7462	31	19	22	84	89	107	0.597104	1.6707	00564;00565;00590;00591;00592;01100;04010;04270;04370;04664;04730;04912;04972;04975;05145	Glycerophospholipid metabolism - Mus musculus (mouse);Ether lipid metabolism - Mus musculus (mouse);Arachidonic acid metabolism - Mus musculus (mouse);Linoleic acid metabolism - Mus musculus (mouse);alpha-Linolenic acid metabolism - Mus musculus (mouse);Metabolic pathways - Mus musculus (mouse);MAPK signaling pathway - Mus musculus (mouse);Vascular smooth muscle contraction - Mus musculus (mouse)…
ENSMUSG00000028583	14726	Pdpn	podoplanin	0.958679	2.69564e-15	6.00058e-13	139.841	127.604	111.344	272.351	257.456	225.651	140	134	129	522	463	411	4.20176	10.5249
ENSMUSG00000000552	29813	Zfp385a	zinc finger protein 385A	0.958477	0.000390425	0.00257588	18.9784	19.0454	18.9889	57.9138	44.4848	30.1967	19	20	22	111	80	55	0.503291	1.4753
ENSMUSG00000094134				0.957927	0.00310604	0.0144127	8.98978	2.85681	6.04191	18.7828	3.33636	45.5695	9	3	7	36	6	83	1.02874	4.86444
ENSMUSG00000042453	19699	Reln	reelin	0.954813	1.05249e-12	1.11058e-10	391.555	262.827	313.316	723.139	693.964	512.794	392	276	363	1386	1248	934	1.66839	4.18096	04510;04512	Focal adhesion - Mus musculus (mouse);ECM-receptor interaction - Mus musculus (mouse)
ENSMUSG00000022665	67896	Ccdc80	coiled-coil domain containing 80	0.954242	1.56385e-16	4.88703e-14	444.495	433.283	393.588	771.662	983.115	762.603	445	455	456	1479	1768	1389	6.99091	17.2703
ENSMUSG00000040254	108151	Sema3d	sema domain, immunoglobulin domain (Ig), short basic domain, secreted, (semaphorin) 3D	0.952963	2.90632e-06	4.07136e-05	85.9024	79.0385	73.3661	198.263	201.294	97.1783	86	83	85	380	362	177	0.73737	1.93457	4360	Axon guidance - Mus musculus (mouse)
ENSMUSG00000037624	16526	Kcnk2	potassium channel, subfamily K, member 2	0.946808	4.12668e-06	5.51923e-05	48.9444	39.0431	36.2515	87.1315	92.8621	73.57	49	41	42	167	167	134	0.700419	1.79401	4971	Gastric acid secretion - Mus musculus (mouse)
ENSMUSG00000012428	117167	Steap4	STEAP family member 4	0.944934	1.71545e-10	9.36293e-09	60.9308	67.6112	71.6398	117.914	135.679	154.277	61	71	83	226	244	281	1.29234	3.26691
ENSMUSG00000068196	12837	Col8a1	collagen, type VIII, alpha 1	0.944828	1.16021e-06	1.83935e-05	44.9489	40.9477	27.6202	87.6532	71.7318	76.3152	45	43	32	168	129	139	0.446202	1.16946
ENSMUSG00000073490	226691	AI607873	expressed sequence AI607873	0.939402	7.28339e-07	1.22648e-05	90.8967	51.4226	59.556	110.088	155.697	150.434	91	54	69	211	280	274	1.16613	2.99992
ENSMUSG00000061451	381199	Tmem151a	transmembrane protein 151A	0.938761	0.00344457	0.0157028	5.99319	1.90454	2.58939	8.86967	16.6818	8.78448	6	2	3	17	30	16	0.0522969	0.214825
ENSMUSG00000029417	17329	Cxcl9	chemokine (C-X-C motif) ligand 9	0.938097	0.000345996	0.00232813	77.9115	51.4226	70.7767	100.175	127.338	249.809	78	54	82	192	229	455	1.39253	4.10358	04060;04062;04620	Cytokine-cytokine receptor interaction - Mus musculus (mouse);Chemokine signaling pathway - Mus musculus (mouse);Toll-like receptor signaling pathway - Mus musculus (mouse)
ENSMUSG00000095285				0.938077	0.00148433	0.00788507	16.9807	20.95	18.1257	79.8271	21.1303	35.1379	17	22	21	153	38	64	3.21261	9.96775
ENSMUSG00000084159				0.936201	0.00012891	0.00102141	21.975	18.0931	18.1257	41.7396	45.597	37.8831	22	19	21	80	82	69	1.29707	3.49357
ENSMUSG00000022860	246048	Chodl	chondrolectin	0.936108	0.00033795	0.0022863	13.9841	19.9977	12.0838	28.696	41.7045	35.1379	14	21	14	55	75	64	0.366281	1.04516
[truncated: 6,009 more rows]
