# Supplementary material for: Loss of CNFY toxin-induced inflammation drives Yersinia pseudotuberculosis into persistency
Source: PLoS Pathog. 2018 Feb 1;14(2):e1006858. doi: 10.1371/journal.ppat.1006858 (PMC5811047; doi:10.1371/journal.ppat.1006858)
Supplement: S5 Dataset — (XLS) [file ppat.1006858.s016.xls]

## Sheet: res_fc_out
Dataset S5: Global gene expression changes within BALB/c mice (DESeq2 analysis caecum uninfected vs. YPIIIΔcnfY at 42 dpi)
Ensembl ID	Entrez ID	Gene symbol	Gene name	log2 fc (uninfected 42dpi vs YPIII ΔcnfY 42dpi)	p-value	adjusted p-value	DESeq2 normalized read counts 42dpi_uninfected_1	DESeq2 normalized read counts 42dpi_uninfected_2	DESeq2 normalized read counts 42dpi_uninfected_3	DESeq2 normalized read counts 42dpi_YPIIIΔcnfY_1	DESeq2 normalized read counts 42dpi_YPIIIΔcnfY_2	DESeq2 read normalized counts 42dpi_YPIIIΔcnfY_3	Raw read counts 42dpi_uninfected_1	Raw read counts 42dpi_uninfected_2	Raw read counts 42dpi_uninfected_3	Raw read counts 42dpi_YPIIIΔcnfY_1	Raw read counts 42dpi_YPIIIΔcnfY_2	Raw read counts 42dpi_YPIIIΔcnfY_3	mean RPKM 42dpi_uninfected	mean RPKM 42dpi_YPIIIΔcnfY	Kegg pathway IDs	Kegg pathway name
ENSMUSG00000076614				2.01	0	0	159	100	109	1625	2992	513	159	105	126	1424	2963	510	7.59	106.7
ENSMUSG00000032068	76509	Plet1	placenta expressed transcript 1	1.9	0	0	117	128	196	630	718	764	117	134	227	552	711	759	4.87	23.29
ENSMUSG00000022227	17224	Mcpt1	mast cell protease 1	1.89	0	0	54	75	79	313	752	312	54	79	92	274	745	310	4.12	27.09
ENSMUSG00000027398	16176	Il1b	interleukin 1 beta	1.81	0	0	34	27	47	137	257	122	34	28	55	120	255	121	1.62	7.72	04010;04060;04210;04380;04620;04621;04623;04640;04940;05010;05020;05140;05142;05143;05144;05146;05323;05332	MAPK signaling pathway - Mus musculus (mouse);Cytokine-cytokine receptor interaction - Mus musculus (mouse);Apoptosis - Mus musculus (mouse);Osteoclast differentiation - Mus musculus (mouse);Toll-like receptor signaling pathway - Mus musculus (mouse);NOD-like receptor signaling pathway - Mus musculus (mouse);Cytosolic DNA-sensing pathway - Mus musculus (mouse);Hematopoietic cell lineage - Mus mus…
ENSMUSG00000017002	20568	Slpi	secretory leukocyte peptidase inhibitor	1.8	0	0	6	3	16	97	160	36	6	3	19	85	158	36	0.6	6.78
ENSMUSG00000019987	11846	Arg1	arginase, liver	1.72	0	0	7	10	3	48	33	33	7	10	3	42	33	33	0.26	1.59	00330;01100;05146	Arginine and proline metabolism - Mus musculus (mouse);Metabolic pathways - Mus musculus (mouse);Amoebiasis - Mus musculus (mouse)
ENSMUSG00000022226	17225	Mcpt2	mast cell protease 2	1.71	0	0	29	29	28	138	429	153	29	30	33	121	425	152	1.79	14.97
ENSMUSG00000058427	20310	Cxcl2	chemokine (C-X-C motif) ligand 2	1.66	0	0	1	0	0	10	22	11	1	0	0	9	22	11	0.02	0.84	04060;04062;04621	Cytokine-cytokine receptor interaction - Mus musculus (mouse);Chemokine signaling pathway - Mus musculus (mouse);NOD-like receptor signaling pathway - Mus musculus (mouse)
ENSMUSG00000043613	17392	Mmp3	matrix metallopeptidase 3	1.62	0	0	26	26	24	105	175	74	26	27	28	92	173	74	0.85	4	5323	Rheumatoid arthritis - Mus musculus (mouse)
ENSMUSG00000076633				1.53	0	0	4	3	7	107	11	6	4	3	8	94	11	6	0.8	7.4
ENSMUSG00000076612				1.48	0	0	197	129	234	908	1063	439	197	135	271	796	1053	436	9.37	40.49
ENSMUSG00000071361	17232	Mcpt9	mast cell protease 9	1.37	0	0.01	2	2	3	13	18	18	2	2	4	11	18	18	0.08	0.5
ENSMUSG00000030142	56619	Clec4e	C-type lectin domain family 4, member e	1.23	0	0.01	5	1	3	15	25	10	5	1	4	13	25	10	0.04	0.21
ENSMUSG00000042265	58217	Trem1	triggering receptor expressed on myeloid cells 1	1.22	0	0.03	0	0	1	8	10	9	0	0	1	7	10	9	0.01	0.18
ENSMUSG00000000204	20558	Slfn4	schlafen 4	1.22	0	0	40	31	34	84	111	86	40	33	39	74	110	85	0.53	1.44
ENSMUSG00000031722	15439	Hp	haptoglobin	1.2	0	0.02	1	6	3	22	33	13	1	6	4	19	33	13	0.15	1.03
ENSMUSG00000022126	16365	Irg1	immunoresponsive gene 1	1.16	0	0	11	7	10	19	37	32	11	7	12	17	37	32	0.22	0.69
ENSMUSG00000076576				1.15	0	0.02	98	88	86	158	313	302	98	92	100	138	310	300	15.81	45.14
ENSMUSG00000029417	17329	Cxcl9	chemokine (C-X-C motif) ligand 9	1.14	0	0.01	78	51	71	169	242	159	78	54	82	148	240	158	1.39	3.99	04060;04062;04620	Cytokine-cytokine receptor interaction - Mus musculus (mouse);Chemokine signaling pathway - Mus musculus (mouse);Toll-like receptor signaling pathway - Mus musculus (mouse)
ENSMUSG00000068289	545055	Cma2	chymase 2, mast cell	1.12	0	0.06	2	0	2	10	16	6	2	0	2	9	16	6	0.08	0.7
ENSMUSG00000030144	17474	Clec4d	C-type lectin domain family 4, member d	1.11	0	0.08	1	4	0	10	13	9	1	4	0	9	13	9	0.07	0.49
ENSMUSG00000041193	18784	Pla2g5	phospholipase A2, group V	1.1	0	0	31	18	19	56	45	67	31	19	22	49	45	67	0.6	1.51	00564;00565;00590;00591;00592;01100;04010;04270;04370;04664;04730;04912;04972;04975;05145	Glycerophospholipid metabolism - Mus musculus (mouse);Ether lipid metabolism - Mus musculus (mouse);Arachidonic acid metabolism - Mus musculus (mouse);Linoleic acid metabolism - Mus musculus (mouse);alpha-Linolenic acid metabolism - Mus musculus (mouse);Metabolic pathways - Mus musculus (mouse);MAPK signaling pathway - Mus musculus (mouse);Vascular smooth muscle contraction - Mus musculus (mouse)…
ENSMUSG00000029380	14825	Cxcl1	chemokine (C-X-C motif) ligand 1	1.1	0	0.07	1	3	2	10	15	8	1	3	2	9	15	8	0.12	0.71	04060;04062;04621	Cytokine-cytokine receptor interaction - Mus musculus (mouse);Chemokine signaling pathway - Mus musculus (mouse);NOD-like receptor signaling pathway - Mus musculus (mouse)
ENSMUSG00000078922	21822	Tgtp1	T cell specific GTPase 1	1.08	0	0.06	4	3	9	19	15	22	4	3	11	17	15	22	0.12	0.41
ENSMUSG00000001131	21857	Timp1	tissue inhibitor of metalloproteinase 1	1.07	0	0.03	12	9	3	23	32	15	12	9	4	20	32	15	0.54	1.62
ENSMUSG00000096326				1.07	0	0.14	6	5	6	16	35	9	6	5	7	14	35	9	1.16	4.15
ENSMUSG00000027408	56264	Cpxm1	carboxypeptidase X 1 (M14 family)	1.06	0	0	28	18	20	60	59	41	28	19	23	53	58	41	0.56	1.38
ENSMUSG00000027399	16175	Il1a	interleukin 1 alpha	1.05	0	0.04	7	7	9	16	31	22	7	7	10	14	31	22	0.23	0.71	04010;04060;04210;04380;04640;04940;05020;05140;05323;05332	MAPK signaling pathway - Mus musculus (mouse);Cytokine-cytokine receptor interaction - Mus musculus (mouse);Apoptosis - Mus musculus (mouse);Osteoclast differentiation - Mus musculus (mouse);Hematopoietic cell lineage - Mus musculus (mouse);Type I diabetes mellitus - Mus musculus (mouse);Prion diseases - Mus musculus (mouse);Leishmaniasis - Mus musculus (mouse);Rheumatoid arthritis - Mus musculus…
ENSMUSG00000027224	213696	Duoxa1	dual oxidase maturation factor 1	1.05	0	0.05	5	10	9	16	23	30	5	10	11	14	23	30	0.2	0.57
ENSMUSG00000076571				1.03	0	0.1	2	3	2	45	8	3	2	3	2	39	8	3	0.38	3.32
ENSMUSG00000029371	20311	Cxcl5	chemokine (C-X-C motif) ligand 5	1.02	0	0.18	2	4	3	29	33	7	2	4	4	25	33	7	0.11	0.85	04060;04062;05323	Cytokine-cytokine receptor interaction - Mus musculus (mouse);Chemokine signaling pathway - Mus musculus (mouse);Rheumatoid arthritis - Mus musculus (mouse)
ENSMUSG00000074892	93961	B3galt5	UDP-Gal:betaGlcNAc beta 1,3-galactosyltransferase, polypeptide 5	1.02	0	0	505	464	473	846	1074	1168	506	487	548	741	1064	1160	5.52	11.89	00601;00603;01100	Glycosphingolipid biosynthesis - lacto and neolacto series - Mus musculus (mouse);Glycosphingolipid biosynthesis - globo series - Mus musculus (mouse);Metabolic pathways - Mus musculus (mouse)
ENSMUSG00000079293	56644	Clec7a	C-type lectin domain family 7, member a	1.01	0	0	99	68	60	152	189	143	99	71	69	133	187	142	1.99	4.32	4145	Phagosome - Mus musculus (mouse)
ENSMUSG00000052212	68891	Cd177	CD177 antigen	1.01	0	0	230	275	274	558	523	544	230	289	318	489	518	540	5.83	12.22
ENSMUSG00000066363	238393	Serpina3f	serine (or cysteine) peptidase inhibitor, clade A, member 3F	1.01	0	0.02	8	15	11	22	36	30	8	16	13	19	36	30	0.31	0.8
ENSMUSG00000012428	117167	Steap4	STEAP family member 4	1	0	0	61	68	72	135	164	126	61	71	83	118	162	125	1.29	2.75
ENSMUSG00000095351				1	0	0.15	79	44	65	184	237	115	79	46	75	161	235	114	10.54	30.35
ENSMUSG00000094769				1	0	0.07	2	0	1	3	3	23	2	0	1	3	3	23	0.16	1.66
ENSMUSG00000089672	14727	Lilr4b	leukocyte immunoglobulin-like receptor, subfamily B, member 4B	1	0	0.01	25	21	11	41	48	44	25	22	13	36	48	44	0.79	1.88
ENSMUSG00000076666				0.99	0	0.16	13	12	16	43	47	21	13	13	19	38	47	21	2.55	6.85
ENSMUSG00000079018	17067	Ly6c1	lymphocyte antigen 6 complex, locus C1	0.99	0	0	41	26	28	66	72	66	41	27	32	58	71	66	2.2	4.83
ENSMUSG00000076508				0.96	0	0.25	24	12	16	41	33	101	24	13	18	36	33	100	3.06	10.47
ENSMUSG00000028859	12986	Csf3r	colony stimulating factor 3 receptor (granulocyte)	0.95	0	0.01	27	17	16	39	54	42	27	18	19	34	53	42	0.35	0.79	04060;04630;04640;05200	Cytokine-cytokine receptor interaction - Mus musculus (mouse);Jak-STAT signaling pathway - Mus musculus (mouse);Hematopoietic cell lineage - Mus musculus (mouse);Pathways in cancer - Mus musculus (mouse)
ENSMUSG00000076598				0.95	0	0.27	33	21	37	41	117	137	33	22	43	36	116	136	6.18	19.98
ENSMUSG00000030427	18726	Lilra6	leukocyte immunoglobulin-like receptor, subfamily A (with TM domain), member 6	0.95	0	0.06	21	8	11	23	39	33	21	8	13	20	39	33	0.29	0.7	4380	Osteoclast differentiation - Mus musculus (mouse)
ENSMUSG00000041449				0.95	0	0.08	10	7	9	26	25	16	10	7	11	23	25	16	0.37	0.97
ENSMUSG00000095442				0.94	0	0.12	84	82	112	158	364	132	84	86	130	138	360	131	16.1	37.62
ENSMUSG00000027360	15186	Hdc	histidine decarboxylase	0.94	0	0.15	2	8	10	18	30	12	2	8	12	16	30	12	0.09	0.27	00340;01100	Histidine metabolism - Mus musculus (mouse);Metabolic pathways - Mus musculus (mouse)
ENSMUSG00000076538				0.94	0	0.28	63	44	71	233	302	156	63	46	82	204	299	155	10.38	40.49
ENSMUSG00000041481				0.93	0	0	53	32	55	97	110	83	53	34	64	85	109	82	1.58	3.27
ENSMUSG00000001865	12873	Cpa3	carboxypeptidase A3, mast cell	0.93	0	0.23	18	10	10	31	43	24	18	11	12	27	43	24	0.54	1.38	04614;04972;04974	Renin-angiotensin system - Mus musculus (mouse);Pancreatic secretion - Mus musculus (mouse);Protein digestion and absorption - Mus musculus (mouse)
ENSMUSG00000094117				0.93	0	0.1	89	80	82	98	297	185	89	84	95	86	294	184	14.12	32.66
ENSMUSG00000020826	18126	Nos2	nitric oxide synthase 2, inducible	0.93	0	0	53	54	76	111	157	119	53	57	88	97	155	118	0.89	1.87	00330;01100;04020;04146;05140;05142;05145;05146;05200;05222	Arginine and proline metabolism - Mus musculus (mouse);Metabolic pathways - Mus musculus (mouse);Calcium signaling pathway - Mus musculus (mouse);Peroxisome - Mus musculus (mouse);Leishmaniasis - Mus musculus (mouse);Chagas disease (American trypanosomiasis) - Mus musculus (mouse);Toxoplasmosis - Mus musculus (mouse);Amoebiasis - Mus musculus (mouse);Pathways in cancer - Mus musculus (mouse);Smal…
ENSMUSG00000053113	12702	Socs3	suppressor of cytokine signaling 3	0.92	0	0.06	67	32	68	126	159	98	67	34	79	110	157	97	1.33	3.04	04120;04380;04630;04910;04920;04930;05160	Ubiquitin mediated proteolysis - Mus musculus (mouse);Osteoclast differentiation - Mus musculus (mouse);Jak-STAT signaling pathway - Mus musculus (mouse);Insulin signaling pathway - Mus musculus (mouse);Adipocytokine signaling pathway - Mus musculus (mouse);Type II diabetes mellitus - Mus musculus (mouse);Hepatitis C - Mus musculus (mouse)
ENSMUSG00000030159	56760	Clec1b	C-type lectin domain family 1, member b	0.91	0	0.31	1	2	3	7	10	9	1	2	3	6	10	9	0.03	0.12
ENSMUSG00000025877	212032	Hk3	hexokinase 3	0.91	0	0.12	15	4	15	19	29	33	15	4	17	17	29	33	0.21	0.52	00010;00051;00052;00500;00520;00524;01100;04910;04930;04973	Glycolysis / Gluconeogenesis - Mus musculus (mouse);Fructose and mannose metabolism - Mus musculus (mouse);Galactose metabolism - Mus musculus (mouse);Starch and sucrose metabolism - Mus musculus (mouse);Amino sugar and nucleotide sugar metabolism - Mus musculus (mouse);Butirosin and neomycin biosynthesis - Mus musculus (mouse);Metabolic pathways - Mus musculus (mouse);Insulin signaling pathway -…
ENSMUSG00000012889	244550	Podnl1	podocan-like 1	0.91	0	0.19	13	8	9	24	23	24	13	8	11	21	23	24	0.2	0.48
ENSMUSG00000000562	11542	Adora3	adenosine A3 receptor	0.91	0	0.31	2	3	4	11	17	6	2	3	5	10	17	6	0.08	0.3	4080	Neuroactive ligand-receptor interaction - Mus musculus (mouse)
ENSMUSG00000032691	216799	Nlrp3	NLR family, pyrin domain containing 3	0.91	0	0.09	8	14	9	32	27	17	8	15	11	28	27	17	0.16	0.39	4621	NOD-like receptor signaling pathway - Mus musculus (mouse)
ENSMUSG00000094787				0.9	0	0.18	23	26	13	37	53	53	23	27	15	32	52	53	3.52	8.24
ENSMUSG00000076939				0.89	0	0.02	48	34	42	71	94	89	48	36	49	62	93	88	6.87	14.07
ENSMUSG00000064246	12654	Chil1	chitinase-like 1	0.89	0	0.25	3	5	3	9	15	11	3	5	3	8	15	11	0.11	0.39	520	Amino sugar and nucleotide sugar metabolism - Mus musculus (mouse)
ENSMUSG00000004668	268379	Abca13	ATP-binding cassette, sub-family A (ABC1), member 13	0.89	0	0.28	8	5	9	21	15	21	8	5	10	18	15	21	0.03	0.07	2010	ABC transporters - Mus musculus (mouse)
ENSMUSG00000021091	20716	Serpina3n	serine (or cysteine) peptidase inhibitor, clade A, member 3N	0.87	0	0	98	95	82	199	192	136	98	100	95	174	190	135	2.69	5.2
ENSMUSG00000032796	16772	Lama1	laminin, alpha 1	0.87	0	0.01	39	37	47	76	96	78	39	39	55	67	95	77	0.26	0.53	04510;04512;05145;05146;05200;05222	Focal adhesion - Mus musculus (mouse);ECM-receptor interaction - Mus musculus (mouse);Toxoplasmosis - Mus musculus (mouse);Amoebiasis - Mus musculus (mouse);Pathways in cancer - Mus musculus (mouse);Small cell lung cancer - Mus musculus (mouse)
ENSMUSG00000075602	110454	Ly6a	lymphocyte antigen 6 complex, locus A	0.87	0	0	147	87	135	205	273	226	147	91	156	180	270	225	9.09	17.49
ENSMUSG00000024529	16948	Lox	lysyl oxidase	0.87	0	0.06	39	36	18	49	85	64	39	38	21	43	84	64	0.42	0.9
ENSMUSG00000096499				0.86	0	0.31	28	19	16	54	42	51	28	20	18	47	42	51	4.27	10.24
ENSMUSG00000074151	434341	Nlrc5	NLR family, CARD domain containing 5	0.86	0	0	46	65	66	95	130	118	46	68	76	83	129	117	0.52	1
ENSMUSG00000076470				0.85	0	0.32	1	2	0	6	5	8	1	2	0	5	5	8	0.17	1.13
ENSMUSG00000095863				0.85	0	0.2	25	36	51	81	89	70	25	38	59	71	88	70	7.79	16.65
ENSMUSG00000024697	14675	Gna14	guanine nucleotide binding protein, alpha 14	0.84	0	0.02	32	39	44	72	87	69	32	41	51	63	86	69	0.69	1.37	04020;05142;05146	Calcium signaling pathway - Mus musculus (mouse);Chagas disease (American trypanosomiasis) - Mus musculus (mouse);Amoebiasis - Mus musculus (mouse)
ENSMUSG00000064023	259277	Klk8	kallikrein related-peptidase 8	0.83	0.01	0.45	3	5	3	14	10	9	3	5	4	12	10	9	0.17	0.51
ENSMUSG00000082976	100504014	Gm15056	predicted gene 15056	0.82	0.01	0.47	4	0	3	8	7	10	4	0	3	7	7	10	0.35	1.37
ENSMUSG00000095771				0.82	0.01	0.4	244	83	205	414	602	239	244	87	237	363	596	237	30.41	72.2
ENSMUSG00000076613				0.82	0.01	0.32	710	514	773	1779	1762	875	711	540	896	1559	1745	869	40.11	89.17
ENSMUSG00000035385	20296	Ccl2	chemokine (C-C motif) ligand 2	0.82	0.01	0.38	3	3	9	14	12	14	3	3	10	12	12	14	0.27	0.74	4062	Chemokine signaling pathway - Mus musculus (mouse)
ENSMUSG00000046245	231805	Pilra	paired immunoglobin-like type 2 receptor alpha	0.82	0	0.09	19	16	21	39	32	42	19	17	24	34	32	42	0.44	0.9
ENSMUSG00000078921	100039796	Tgtp2	T cell specific GTPase 2	0.82	0	0.06	35	27	22	54	55	56	35	28	26	47	54	56	0.6	1.19
ENSMUSG00000076731				0.82	0.01	0.39	19	6	12	30	34	20	19	6	14	26	34	20	2.35	5.44
ENSMUSG00000045502	80885	Hcar2	hydroxycarboxylic acid receptor 2	0.82	0.01	0.39	3	3	8	14	13	11	3	3	9	12	13	11	0.14	0.4
ENSMUSG00000076552				0.81	0.01	0.49	19	11	25	31	111	22	19	12	29	27	110	22	3.97	11.63
ENSMUSG00000095416				0.81	0	0.31	13	13	15	31	36	22	13	14	17	27	36	22	2.83	6.18
ENSMUSG00000053219	379043	Raet1e	retinoic acid early transcript 1E	0.81	0.01	0.36	3	1	0	16	2	5	3	1	0	14	2	5	0.05	0.3	4650	Natural killer cell mediated cytotoxicity - Mus musculus (mouse)
ENSMUSG00000060063	11690	Alox5ap	arachidonate 5-lipoxygenase activating protein	0.81	0	0.05	23	29	22	53	45	44	23	30	25	46	45	44	1.73	3.41
ENSMUSG00000027225	66811	Duoxa2	dual oxidase maturation factor 2	0.81	0	0.1	52	24	52	74	86	92	52	25	60	65	85	91	1.62	3.22
ENSMUSG00000047562	17384	Mmp10	matrix metallopeptidase 10	0.8	0.01	0.5	4	9	6	24	41	8	4	9	7	21	41	8	0.22	0.87
ENSMUSG00000035004	80719	Igsf6	immunoglobulin superfamily, member 6	0.8	0	0.01	53	35	50	84	88	85	53	37	58	74	87	84	1.31	2.45
ENSMUSG00000068452	214593	Duox2	dual oxidase 2	0.8	0	0	329	303	404	551	660	659	329	318	468	483	654	655	3.66	6.63
ENSMUSG00000047220	434438	Ccdc36	coiled-coil domain containing 36	0.8	0.01	0.52	2	5	3	15	8	8	2	5	4	13	8	8	0.07	0.22
ENSMUSG00000062345	18788	Serpinb2	serine (or cysteine) peptidase inhibitor, clade B, member 2	0.8	0.01	0.5	0	0	2	5	5	7	0	0	2	4	5	7	0.02	0.17	5146	Amoebiasis - Mus musculus (mouse)
ENSMUSG00000025330	18602	Padi4	peptidyl arginine deiminase, type IV	0.8	0.01	0.52	3	0	2	6	9	6	3	0	2	5	9	6	0.03	0.14
ENSMUSG00000031444	14058	F10	coagulation factor X	0.78	0.01	0.39	6	6	8	16	14	16	6	6	9	14	14	16	0.16	0.38	4610	Complement and coagulation cascades - Mus musculus (mouse)
ENSMUSG00000000791	16161	Il12rb1	interleukin 12 receptor, beta 1	0.78	0.01	0.52	6	7	3	8	15	15	6	7	3	7	15	15	0.11	0.27	04060;04630	Cytokine-cytokine receptor interaction - Mus musculus (mouse);Jak-STAT signaling pathway - Mus musculus (mouse)
ENSMUSG00000049103	12772	Ccr2	chemokine (C-C motif) receptor 2	0.78	0	0	108	82	80	129	194	162	108	86	93	113	192	161	1.01	1.84	04060;04062	Cytokine-cytokine receptor interaction - Mus musculus (mouse);Chemokine signaling pathway - Mus musculus (mouse)
ENSMUSG00000015337	13804	Endog	endonuclease G	0.77	0.01	0.53	7	6	3	10	12	15	7	6	3	9	12	15	0.29	0.72	4210	Apoptosis - Mus musculus (mouse)
ENSMUSG00000037095	76905	Lrg1	leucine-rich alpha-2-glycoprotein 1	0.77	0.01	0.37	12	8	6	27	19	10	12	8	7	24	19	10	0.38	0.86
ENSMUSG00000030474	83382	Siglece	sialic acid binding Ig-like lectin E	0.76	0.02	0.56	1	3	3	5	13	7	1	3	3	4	13	7	0.07	0.27
ENSMUSG00000005628	50874	Tmod4	tropomodulin 4	0.76	0.02	0.57	5	3	9	21	8	15	5	3	11	18	8	15	0.28	0.71
ENSMUSG00000052353	80982	Cemip	cell migration inducing protein, hyaluronan binding	0.75	0.01	0.52	19	16	9	35	55	22	19	17	11	31	54	22	0.13	0.32
ENSMUSG00000094546				0.75	0	0.2	45	44	39	65	96	75	45	46	45	57	95	75	7.34	13.69
ENSMUSG00000014198	278304	Zfp385c	zinc finger protein 385C	0.75	0.02	0.57	9	3	5	15	13	13	9	3	6	13	13	13	0.12	0.3
ENSMUSG00000095794				0.75	0	0.2	80	66	136	132	165	225	80	69	157	116	163	224	16.55	30.63
ENSMUSG00000079467				0.75	0.02	0.59	1	5	3	7	10	10	1	5	4	6	10	10	0.29	0.85
ENSMUSG00000022102	13449	Dok2	docking protein 2	0.74	0.01	0.51	13	11	9	24	31	19	13	12	11	21	31	19	0.38	0.84
ENSMUSG00000027068	241452	Dhrs9	dehydrogenase/reductase (SDR family) member 9	0.74	0	0	203	161	185	268	343	341	203	169	214	235	340	339	2.59	4.53	00830;01100	Retinol metabolism - Mus musculus (mouse);Metabolic pathways - Mus musculus (mouse)
ENSMUSG00000041695	16518	Kcnj2	potassium inwardly-rectifying channel, subfamily J, member 2	0.74	0.01	0.45	9	10	13	10	36	21	9	10	15	9	36	21	0.12	0.25	4971	Gastric acid secretion - Mus musculus (mouse)
ENSMUSG00000084948				0.74	0.02	0.61	4	6	5	7	16	15	4	6	6	6	16	15	0.48	1.22
ENSMUSG00000051037	218311	Zfp455	zinc finger protein 455	0.74	0.02	0.54	12	11	5	30	14	18	12	12	6	26	14	18	0.21	0.47
ENSMUSG00000030092	53870	Cntn6	contactin 6	0.73	0.02	0.6	8	4	6	16	16	10	8	4	7	14	16	10	0.1	0.23
ENSMUSG00000062593	14728	Lilrb4a	leukocyte immunoglobulin-like receptor, subfamily B, member 4A	0.73	0	0.28	24	19	25	49	49	32	24	20	29	43	49	32	0.96	1.85
ENSMUSG00000093838				0.73	0	0.12	36	28	43	66	54	71	36	29	50	58	53	71	6.19	11.15
ENSMUSG00000054072	60440	Iigp1	interferon inducible GTPase 1	0.73	0.01	0.32	215	202	211	387	397	422	215	212	245	339	393	419	4.07	7.87
ENSMUSG00000085008	329371	Dbhos	dopamine beta hydroxylase, opposite strand	0.72	0.01	0.43	0	0	0	3	5	4	0	0	0	3	5	4	0	0.06
ENSMUSG00000076540				0.72	0.02	0.64	59	20	56	120	122	101	59	21	65	105	121	100	7.91	20.19
ENSMUSG00000086773				0.72	0.02	0.53	0	1	1	2	6	6	0	1	1	2	6	6	0.04	0.31
ENSMUSG00000079298	80782	Klrb1b	killer cell lectin-like receptor subfamily B member 1B	0.72	0.03	0.65	2	5	3	7	12	8	2	5	3	6	12	8	0.08	0.25
ENSMUSG00000058396	11536	Gpr182	G protein-coupled receptor 182	0.72	0.01	0.51	10	11	16	24	27	25	10	12	19	21	27	25	0.19	0.39
ENSMUSG00000060441	667823	Trim5	tripartite motif-containing 5	0.71	0.02	0.64	3	7	5	10	13	12	3	7	6	9	13	12	0.08	0.2
ENSMUSG00000070691	12399	Runx3	runt related transcription factor 3	0.71	0	0.03	50	46	62	95	103	75	50	48	72	83	102	75	0.83	1.43
ENSMUSG00000026822	16819	Lcn2	lipocalin 2	0.71	0.02	0.54	6	6	3	13	17	7	6	6	3	11	17	7	0.21	0.54
ENSMUSG00000051723				0.71	0.03	0.67	4	4	6	19	6	10	4	4	7	17	6	10	0.75	1.93
ENSMUSG00000029915	23845	Clec5a	C-type lectin domain family 5, member a	0.71	0.01	0.48	14	14	3	22	25	16	14	15	4	19	25	16	0.17	0.34
ENSMUSG00000004296	16160	Il12b	interleukin 12b	0.71	0.02	0.61	8	3	5	15	15	7	8	3	6	13	15	7	0.17	0.39	04060;04620;04622;04630;04940;05140;05142;05143;05145;05146;05330	Cytokine-cytokine receptor interaction - Mus musculus (mouse);Toll-like receptor signaling pathway - Mus musculus (mouse);RIG-I-like receptor signaling pathway - Mus musculus (mouse);Jak-STAT signaling pathway - Mus musculus (mouse);Type I diabetes mellitus - Mus musculus (mouse);Leishmaniasis - Mus musculus (mouse);Chagas disease (American trypanosomiasis) - Mus musculus (mouse);African trypanos…
ENSMUSG00000034652	217303	Cd300a	CD300A antigen	0.71	0	0.1	44	42	36	63	73	78	44	44	42	55	72	77	0.53	0.93
ENSMUSG00000054477	140492	Kcnn2	potassium intermediate/small conductance calcium-activated channel, subfamily N, member 2	0.71	0.03	0.66	6	5	5	16	11	10	6	5	6	14	11	10	0.09	0.21	4976	Bile secretion - Mus musculus (mouse)
ENSMUSG00000094006				0.71	0.01	0.49	30	19	18	59	35	34	30	20	21	52	35	34	3.83	7.5
ENSMUSG00000028544	230612	Slc5a9	solute carrier family 5 (sodium/glucose cotransporter), member 9	0.71	0.01	0.34	13	17	21	32	31	32	13	18	24	28	31	32	0.23	0.43
ENSMUSG00000005339	14125	Fcer1a	Fc receptor, IgE, high affinity I, alpha polypeptide	0.7	0.02	0.64	1	2	2	7	7	5	1	2	2	6	7	5	0.09	0.38	04664;05310	Fc epsilon RI signaling pathway - Mus musculus (mouse);Asthma - Mus musculus (mouse)
ENSMUSG00000094951				0.7	0.01	0.37	56	38	62	102	75	110	56	40	72	89	74	109	8.98	16.55
ENSMUSG00000036596	242939	Cpz	carboxypeptidase Z	0.7	0.03	0.66	3	0	1	8	5	5	3	0	1	7	5	5	0.03	0.16
ENSMUSG00000000031				0.7	0.03	0.66	3	4	2	6	18	4	3	4	2	5	18	4	0.07	0.25
ENSMUSG00000042106	68176	Fam212a	family with sequence similarity 212, member A	0.7	0.03	0.65	5	6	7	16	13	11	5	6	8	14	13	11	0.35	0.8
ENSMUSG00000094689				0.7	0.03	0.68	11	11	9	31	31	22	11	12	11	27	31	22	1.83	4.89
ENSMUSG00000018924	11687	Alox15	arachidonate 15-lipoxygenase	0.7	0.02	0.6	15	10	9	18	33	24	15	11	11	16	33	24	0.29	0.64	00590;01100	Arachidonic acid metabolism - Mus musculus (mouse);Metabolic pathways - Mus musculus (mouse)
ENSMUSG00000027313	69065	Chac1	ChaC, cation transport regulator 1	0.7	0.03	0.65	1	0	2	6	6	6	1	0	2	5	6	6	0.03	0.22
ENSMUSG00000091618	670558	H60c	histocompatibility 60c	0.7	0.01	0.38	1	0	0	8	2	4	1	0	0	7	2	4	0.01	0.1
ENSMUSG00000053889				0.69	0.01	0.49	19	15	9	22	32	26	19	16	10	19	32	26	0.23	0.43
ENSMUSG00000027514	58203	Zbp1	Z-DNA binding protein 1	0.69	0	0.03	95	84	102	138	174	163	95	88	118	121	172	162	1.71	2.91	4623	Cytosolic DNA-sensing pathway - Mus musculus (mouse)
ENSMUSG00000058755	18413	Osm	oncostatin M	0.69	0.03	0.68	1	1	2	5	9	3	1	1	2	4	9	3	0.03	0.15	04060;04630	Cytokine-cytokine receptor interaction - Mus musculus (mouse);Jak-STAT signaling pathway - Mus musculus (mouse)
ENSMUSG00000065582	723957	Mir194-2	microRNA 194-2	0.69	0.03	0.68	4	2	1	6	6	11	4	2	1	5	6	11	1.56	5.41
ENSMUSG00000086683				0.69	0.03	0.69	3	2	3	7	7	11	3	2	3	6	7	11	0.33	1.11
ENSMUSG00000047798	246746	Cd300lf	CD300 antigen like family member F	0.69	0.01	0.52	14	11	5	15	25	22	14	12	6	13	25	22	0.16	0.32
ENSMUSG00000028965	21942	Tnfrsf9	tumor necrosis factor receptor superfamily, member 9	0.68	0.01	0.52	13	10	17	19	44	15	13	11	20	17	44	15	0.39	0.75	4060	Cytokine-cytokine receptor interaction - Mus musculus (mouse)
ENSMUSG00000026582	20339	Sele	selectin, endothelial cell	0.68	0.02	0.61	0	0	0	5	7	1	0	0	0	4	7	1	0	0.09	04514;05143;05144	Cell adhesion molecules (CAMs) - Mus musculus (mouse);African trypanosomiasis - Mus musculus (mouse);Malaria - Mus musculus (mouse)
ENSMUSG00000028874	14191	Fgr	FGR proto-oncogene, Src family tyrosine kinase	0.68	0	0.18	37	29	33	59	53	59	37	30	38	52	52	59	0.59	1.04	4062	Chemokine signaling pathway - Mus musculus (mouse)
ENSMUSG00000081208				0.68	0.03	0.68	6	7	6	9	17	15	6	7	7	8	17	15	0.31	0.69
ENSMUSG00000035448	12771	Ccr3	chemokine (C-C motif) receptor 3	0.68	0.03	0.68	13	7	5	11	29	19	13	7	6	10	29	19	0.15	0.37	04060;04062	Cytokine-cytokine receptor interaction - Mus musculus (mouse);Chemokine signaling pathway - Mus musculus (mouse)
ENSMUSG00000034855	15945	Cxcl10	chemokine (C-X-C motif) ligand 10	0.68	0.01	0.48	15	11	17	26	29	28	15	12	20	23	29	28	0.81	1.56	04060;04062;04620;04622;04623	Cytokine-cytokine receptor interaction - Mus musculus (mouse);Chemokine signaling pathway - Mus musculus (mouse);Toll-like receptor signaling pathway - Mus musculus (mouse);RIG-I-like receptor signaling pathway - Mus musculus (mouse);Cytosolic DNA-sensing pathway - Mus musculus (mouse)
ENSMUSG00000022237	67434	Ankrd33b	ankyrin repeat domain 33B	0.68	0.02	0.56	11	9	17	24	26	22	11	9	20	21	26	22	0.1	0.2
ENSMUSG00000076688				0.68	0.02	0.57	2	0	1	8	3	7	2	0	1	7	3	7	0.16	1.06
ENSMUSG00000058905	100039731	Gm10051	predicted pseudogene 10051	0.68	0.03	0.69	5	6	6	14	12	11	5	6	7	12	12	11	0.69	1.53
ENSMUSG00000096422				0.68	0	0.15	122	103	88	145	190	194	122	108	102	127	188	193	18.14	31.01
ENSMUSG00000078161	209601	Erich3	glutamate rich 3	0.67	0.03	0.69	4	4	3	10	11	8	4	4	4	9	11	8	0.04	0.11
ENSMUSG00000094102				0.67	0.01	0.48	42	46	39	71	116	41	42	48	45	62	115	41	7.28	13.19
ENSMUSG00000025350	19682	Rdh5	retinol dehydrogenase 5	0.67	0.03	0.7	3	14	4	18	10	19	3	15	5	16	10	19	0.33	0.73	830	Retinol metabolism - Mus musculus (mouse)
ENSMUSG00000026442	269116	Nfasc	neurofascin	0.67	0	0.31	30	16	23	39	47	35	30	17	27	34	47	35	0.14	0.25	4514	Cell adhesion molecules (CAMs) - Mus musculus (mouse)
ENSMUSG00000024810	77125	Il33	interleukin 33	0.67	0	0	56	82	70	120	117	107	56	86	81	105	116	106	1.65	2.75	4623	Cytosolic DNA-sensing pathway - Mus musculus (mouse)
ENSMUSG00000071005	24047	Ccl19	chemokine (C-C motif) ligand 19	0.67	0.04	0.71	6	6	2	17	12	5	6	6	2	15	12	5	0.35	0.91	04060;04062	Cytokine-cytokine receptor interaction - Mus musculus (mouse);Chemokine signaling pathway - Mus musculus (mouse)
ENSMUSG00000020469	17898	Myl7	myosin, light polypeptide 7, regulatory	0.67	0.02	0.59	16	10	6	27	16	19	16	11	7	24	16	19	1.1	2.18	04510;04530;04670;04810	Focal adhesion - Mus musculus (mouse);Tight junction - Mus musculus (mouse);Leukocyte transendothelial migration - Mus musculus (mouse);Regulation of actin cytoskeleton - Mus musculus (mouse)
ENSMUSG00000096638				0.67	0	0.3	369	226	335	532	456	628	369	237	388	466	452	624	53.68	94.24
ENSMUSG00000052160	104759	Pld4	phospholipase D family, member 4	0.67	0	0.15	44	38	48	73	78	70	44	40	56	64	77	70	1.34	2.28
ENSMUSG00000048699	239673	4732456N10Rik	RIKEN cDNA 4732456N10 gene	0.67	0.04	0.72	3	0	2	6	9	4	3	0	2	5	9	4	0.04	0.15
ENSMUSG00000087312				0.67	0.04	0.71	0	7	7	10	8	14	0	7	8	9	8	14	0.39	0.92
ENSMUSG00000032297	76183	Celf6	CUGBP, Elav-like family member 6	0.67	0.01	0.42	28	16	21	31	49	33	28	17	24	27	49	33	0.42	0.75
ENSMUSG00000056888	73690	Glipr1	GLI pathogenesis-related 1 (glioma)	0.66	0	0.09	47	46	42	74	69	82	47	48	49	65	68	81	2.3	3.87
ENSMUSG00000022584	100041546	Ly6c2	lymphocyte antigen 6 complex, locus C2	0.66	0.01	0.41	22	22	21	39	35	39	22	23	24	34	35	39	1.64	2.91
ENSMUSG00000014164	100503085	Klhl3	kelch-like 3	0.66	0.04	0.7	12	9	7	16	29	10	12	9	8	14	29	10	0.17	0.36
ENSMUSG00000097198				0.66	0.02	0.63	13	14	8	18	25	22	13	15	9	16	25	22	0.19	0.36
ENSMUSG00000001095	20500	Slc13a2	solute carrier family 13 (sodium-dependent dicarboxylate transporter), member 2	0.66	0	0.03	87	74	74	127	119	140	87	78	86	111	118	139	1.97	3.26
ENSMUSG00000096410				0.66	0.04	0.74	3	5	5	13	8	11	3	5	6	11	8	11	0.76	1.86
ENSMUSG00000060445	320558	Sycp2	synaptonemal complex protein 2	0.65	0.04	0.73	1	1	0	5	4	5	1	1	0	4	4	5	0.01	0.05
ENSMUSG00000076578				0.65	0.04	0.7	0	2	2	3	7	5	0	2	2	3	7	5	0.22	0.91
ENSMUSG00000026581	20343	Sell	selectin, lymphocyte	0.65	0	0.03	113	99	91	172	175	145	113	104	105	151	173	144	2.63	4.33	4514	Cell adhesion molecules (CAMs) - Mus musculus (mouse)
ENSMUSG00000078616				0.65	0.04	0.7	6	11	1	10	17	12	6	12	1	9	17	12	0.24	0.52
ENSMUSG00000074570	320664	Cass4	Cas scaffolding protein family member 4	0.65	0.03	0.68	10	9	10	19	16	21	10	9	12	17	16	21	0.16	0.31
ENSMUSG00000078122	100038363	F630028O10Rik	RIKEN cDNA F630028O10 gene	0.65	0	0.25	87	76	55	116	135	114	87	80	64	102	134	113	1.35	2.29
ENSMUSG00000003484	72054	Cyp4f18	cytochrome P450, family 4, subfamily f, polypeptide 18	0.65	0.05	0.75	4	3	5	13	12	6	4	3	6	11	12	6	0.14	0.37	00590;01100	Arachidonic acid metabolism - Mus musculus (mouse);Metabolic pathways - Mus musculus (mouse)
ENSMUSG00000030187	16633	Klra2	killer cell lectin-like receptor, subfamily A, member 2	0.64	0.01	0.51	12	11	17	23	23	28	12	12	20	20	23	28	0.46	0.84
ENSMUSG00000030732	69121	Chrdl2	chordin-like 2	0.64	0.04	0.75	3	1	1	2	9	6	3	1	1	2	9	6	0.06	0.23
ENSMUSG00000079227	12774	Ccr5	chemokine (C-C motif) receptor 5	0.64	0	0.03	63	70	74	98	124	115	63	74	86	86	123	114	1.44	2.34	04060;04062;04144;05145	Cytokine-cytokine receptor interaction - Mus musculus (mouse);Chemokine signaling pathway - Mus musculus (mouse);Endocytosis - Mus musculus (mouse);Toxoplasmosis - Mus musculus (mouse)
ENSMUSG00000022218	21816	Tgm1	transglutaminase 1, K polypeptide	0.64	0.03	0.65	9	10	11	9	23	24	9	10	13	8	23	24	0.21	0.4
ENSMUSG00000033967	381845	Rnf225	ring finger protein 225	0.64	0.02	0.54	2	0	0	3	6	5	2	0	0	3	6	5	0.01	0.09
ENSMUSG00000094509				0.64	0.03	0.65	34	25	28	62	63	31	34	26	32	54	62	31	4.96	9.03
ENSMUSG00000021702	21828	Thbs4	thrombospondin 4	0.64	0	0.24	31	35	29	59	50	50	31	37	34	52	50	50	0.6	1.02	04145;04350;04510;04512;05144	Phagosome - Mus musculus (mouse);TGF-beta signaling pathway - Mus musculus (mouse);Focal adhesion - Mus musculus (mouse);ECM-receptor interaction - Mus musculus (mouse);Malaria - Mus musculus (mouse)
ENSMUSG00000095571				0.64	0.02	0.63	37	24	50	62	47	91	37	25	58	54	47	90	6.43	11.61
ENSMUSG00000078817	378425	Nlrp12	NLR family, pyrin domain containing 12	0.64	0.05	0.75	0	0	4	0	11	9	0	0	5	0	11	9	0.02	0.09
ENSMUSG00000054203	226695	Ifi205	interferon activated gene 205	0.64	0	0.06	76	44	54	83	101	97	76	46	63	73	100	96	2.17	3.54
ENSMUSG00000094075				0.64	0.02	0.54	22	36	36	58	62	44	22	38	42	51	61	44	5.47	9.53
ENSMUSG00000090220	75927	Pitpnm2os1	phosphatidylinositol transfer protein, membrane-associated 2, opposite strand 1	0.64	0.03	0.69	0	1	0	2	4	5	0	1	0	2	4	5	0.01	0.14
ENSMUSG00000095737				0.64	0.05	0.76	9	7	4	9	15	21	9	7	5	8	15	21	1.14	2.64
ENSMUSG00000076653				0.64	0.01	0.43	35	48	38	88	69	49	35	50	44	77	68	49	6.89	11.89
ENSMUSG00000061068	17227	Mcpt4	mast cell protease 4	0.64	0.05	0.76	3	3	7	5	20	10	3	3	8	4	20	10	0.26	0.71
ENSMUSG00000076500				0.63	0.01	0.32	3	1	0	21	1	2	3	1	0	18	1	2	0.22	1.37
ENSMUSG00000096336				0.63	0.04	0.74	176	170	188	347	471	260	176	178	218	304	466	258	29.84	60.49
ENSMUSG00000022554	59053	Hgh1	HGH1 homolog	0.63	0.02	0.61	13	12	14	17	27	26	13	13	16	15	27	26	0.4	0.73
ENSMUSG00000093861				0.63	0.03	0.68	391	252	312	853	420	480	391	265	362	747	416	477	53.68	100.17
ENSMUSG00000076609				0.63	0	0	9927	6867	7675	12688	14475	11199	9938	7211	8892	11117	14335	11126	1526.98	2418.35
ENSMUSG00000074580	71004	4931440P22Rik	RIKEN cDNA 4931440P22 gene	0.63	0.05	0.77	1	3	10	11	12	11	1	3	12	10	12	11	0.12	0.29
ENSMUSG00000030789	16411	Itgax	integrin alpha X	0.63	0	0.02	123	91	110	173	174	169	123	96	127	152	172	168	1.62	2.6	4810	Regulation of actin cytoskeleton - Mus musculus (mouse)
ENSMUSG00000086425				0.63	0.05	0.76	2	2	2	6	9	4	2	2	2	5	9	4	0.03	0.1
ENSMUSG00000052631	71130	Sh2d6	SH2 domain containing 6	0.63	0.05	0.77	7	2	3	10	9	8	7	2	3	9	9	8	0.18	0.45
ENSMUSG00000029084	12494	Cd38	CD38 antigen	0.63	0	0.01	774	759	865	1165	1226	1410	775	797	1002	1021	1214	1401	16.12	25.7	00760;01100;04020;04640;04970;04972	Nicotinate and nicotinamide metabolism - Mus musculus (mouse);Metabolic pathways - Mus musculus (mouse);Calcium signaling pathway - Mus musculus (mouse);Hematopoietic cell lineage - Mus musculus (mouse);Salivary secretion - Mus musculus (mouse);Pancreatic secretion - Mus musculus (mouse)
ENSMUSG00000055978	14344	Fut2	fucosyltransferase 2	0.62	0	0.01	506	581	681	881	920	1003	507	610	789	772	911	996	12.54	19.94	00601;00603;01100	Glycosphingolipid biosynthesis - lacto and neolacto series - Mus musculus (mouse);Glycosphingolipid biosynthesis - globo series - Mus musculus (mouse);Metabolic pathways - Mus musculus (mouse)
ENSMUSG00000095700				0.62	0.05	0.78	16	9	15	41	22	24	16	9	17	36	22	24	2.21	4.99
ENSMUSG00000044162	414084	Tnip3	TNFAIP3 interacting protein 3	0.62	0	0.28	37	30	29	60	53	46	37	31	34	53	52	46	0.51	0.86
ENSMUSG00000050075	229323	Gpr171	G protein-coupled receptor 171	0.62	0.01	0.45	50	31	27	72	54	55	50	33	31	63	53	55	0.97	1.66
ENSMUSG00000094062				0.62	0.05	0.78	4	5	3	9	16	8	4	5	4	8	16	8	0.73	1.99
ENSMUSG00000012017	224024	Scarf2	scavenger receptor class F, member 2	0.62	0.03	0.67	17	12	7	21	28	17	17	13	8	18	28	17	0.22	0.41
ENSMUSG00000009185	20307	Ccl8	chemokine (C-C motif) ligand 8	0.62	0	0.27	37	30	38	51	56	64	37	31	44	45	55	64	4.14	6.83	04060;04062	Cytokine-cytokine receptor interaction - Mus musculus (mouse);Chemokine signaling pathway - Mus musculus (mouse)
ENSMUSG00000078493				0.62	0.04	0.74	2	2	2	10	7	2	2	2	2	9	7	2	0.25	0.86
ENSMUSG00000021950	11752	Anxa8	annexin A8	0.62	0.03	0.68	11	8	11	21	18	21	11	8	13	18	18	21	0.32	0.65
ENSMUSG00000041293	77596	Adgrf1	adhesion G protein-coupled receptor F1	0.62	0.05	0.77	0	1	0	2	7	3	0	1	0	2	7	3	0	0.06
ENSMUSG00000086111	102636620	Gm15326	predicted gene 15326	0.62	0.05	0.77	3	1	3	2	12	6	3	1	3	2	12	6	0.09	0.29
ENSMUSG00000074671	241732	Tspyl3	TSPY-like 3	0.62	0.04	0.72	16	12	9	21	28	18	16	13	10	18	28	18	0.24	0.44
ENSMUSG00000043719	245026	Col6a6	collagen, type VI, alpha 6	0.62	0.06	0.79	4	7	2	14	9	6	4	7	2	12	9	6	0.03	0.08	04510;04512;04974	Focal adhesion - Mus musculus (mouse);ECM-receptor interaction - Mus musculus (mouse);Protein digestion and absorption - Mus musculus (mouse)
ENSMUSG00000022534	54483	Mefv	Mediterranean fever	0.62	0.02	0.53	29	23	18	42	42	36	29	24	21	37	42	36	0.43	0.76	4621	NOD-like receptor signaling pathway - Mus musculus (mouse)
ENSMUSG00000094134				0.62	0.06	0.79	9	3	6	13	14	19	9	3	7	11	14	19	1.03	2.67
ENSMUSG00000095200				0.62	0.01	0.42	66	54	78	97	164	66	66	57	90	85	162	66	11.44	18.9
ENSMUSG00000097658				0.61	0.02	0.6	16	18	16	26	24	34	16	19	18	23	24	34	1.07	1.85
ENSMUSG00000081264				0.61	0.01	0.51	0	0	1	5	6	1	0	0	1	4	6	1	0.02	0.25
ENSMUSG00000047728	223631	BC025446	cDNA sequence BC025446	0.61	0.05	0.76	7	4	3	9	10	10	7	4	3	8	10	10	0.18	0.41
ENSMUSG00000075324	60344	Fign	fidgetin	0.61	0.03	0.68	15	20	7	23	25	25	15	21	8	20	25	25	0.09	0.15
ENSMUSG00000059540	21400	Tcea2	transcription elongation factor A (SII), 2	0.61	0.03	0.65	20	15	9	29	28	19	20	16	10	25	28	19	0.4	0.71
ENSMUSG00000042684	74091	Npl	N-acetylneuraminate pyruvate lyase	0.61	0.02	0.64	19	12	14	22	33	23	19	13	16	19	33	23	0.65	1.13	520	Amino sugar and nucleotide sugar metabolism - Mus musculus (mouse)
ENSMUSG00000073412	16988	Lst1	leukocyte specific transcript 1	0.61	0.02	0.57	15	14	20	29	24	32	15	15	23	25	24	32	2.41	4.18
ENSMUSG00000064397				0.61	0	0.07	183	186	186	321	323	233	183	195	216	281	320	231	34.97	55.66
ENSMUSG00000044811	140497	AF251705	cDNA sequence AF251705	0.61	0.03	0.68	16	10	12	25	30	14	16	11	14	22	30	14	0.61	1.11
ENSMUSG00000076755				0.61	0.06	0.79	5	6	4	8	14	10	5	6	5	7	14	10	0.87	1.88
ENSMUSG00000051435	329977	Fhad1	forkhead-associated (FHA) phosphopeptide binding domain 1	0.61	0.03	0.69	14	16	9	30	16	25	14	17	11	26	16	25	0.17	0.3
ENSMUSG00000087347				0.61	0.06	0.79	4	6	4	9	12	9	4	6	5	8	12	9	0.32	0.7
ENSMUSG00000093809				0.61	0.06	0.8	6	3	5	18	15	1	6	3	6	16	15	1	0.36	0.88
ENSMUSG00000094561				0.61	0.03	0.68	65	45	48	87	128	58	65	47	56	76	127	58	9.07	15.82
ENSMUSG00000073414	106722	G6b	immunoreceptor tyrosine-based inhibitory motif (ITIM) containing platelet receptor	0.61	0.06	0.79	5	4	3	11	6	10	5	4	3	10	6	10	0.1	0.25
ENSMUSG00000081480				0.61	0.06	0.78	9	2	4	9	7	16	9	2	5	8	7	16	0.22	0.47
ENSMUSG00000081467				0.61	0.03	0.68	14	8	12	21	17	23	14	8	14	18	17	23	0.43	0.78
ENSMUSG00000013483	170720	Card14	caspase recruitment domain family, member 14	0.6	0	0.22	35	46	36	59	70	58	35	48	42	52	69	58	0.56	0.91
ENSMUSG00000042943				0.6	0.05	0.77	6	8	4	14	10	13	6	8	5	12	10	13	0.16	0.33
ENSMUSG00000025701	11689	Alox5	arachidonate 5-lipoxygenase	0.6	0.01	0.39	30	28	33	50	44	53	30	29	38	44	44	53	0.51	0.84	00590;01100;05145	Arachidonic acid metabolism - Mus musculus (mouse);Metabolic pathways - Mus musculus (mouse);Toxoplasmosis - Mus musculus (mouse)
ENSMUSG00000049565	329738	Aknad1	AKNA domain containing 1	0.6	0.05	0.76	3	3	1	10	3	7	3	3	1	9	3	7	0.03	0.08
ENSMUSG00000038751	20459	Ptk6	PTK6 protein tyrosine kinase 6	0.6	0	0.03	134	93	108	156	190	176	134	98	125	137	188	175	1.83	2.88
ENSMUSG00000024164	12266	C3	complement component 3	0.6	0	0.01	3127	2323	2624	4443	4377	3699	3131	2439	3040	3893	4335	3675	31.73	49.7	04145;04610;05140;05142;05150;05322	Phagosome - Mus musculus (mouse);Complement and coagulation cascades - Mus musculus (mouse);Leishmaniasis - Mus musculus (mouse);Chagas disease (American trypanosomiasis) - Mus musculus (mouse);Staphylococcus aureus infection - Mus musculus (mouse);Systemic lupus erythematosus - Mus musculus (mouse)
ENSMUSG00000020411	214112	Nipal4	NIPA-like domain containing 4	0.6	0.04	0.74	9	10	9	13	19	19	9	10	11	11	19	19	0.16	0.3
ENSMUSG00000096461				0.6	0.04	0.72	7	0	3	13	8	42	7	0	3	11	8	42	0.55	3.67
ENSMUSG00000036594	14960	H2-Aa	histocompatibility 2, class II antigen A, alpha	0.6	0	0	1387	1140	1138	1959	1879	1806	1389	1197	1318	1716	1861	1794	65.3	101.66	04145;04514;04612;04672;04940;05140;05145;05150;05310;05320;05322;05323;05330;05332;05416	Phagosome - Mus musculus (mouse);Cell adhesion molecules (CAMs) - Mus musculus (mouse);Antigen processing and presentation - Mus musculus (mouse);Intestinal immune network for IgA production - Mus musculus (mouse);Type I diabetes mellitus - Mus musculus (mouse);Leishmaniasis - Mus musculus (mouse);Toxoplasmosis - Mus musculus (mouse);Staphylococcus aureus infection - Mus musculus (mouse);Asthma -…
ENSMUSG00000085774				0.6	0.06	0.8	4	2	2	6	8	6	4	2	2	5	8	6	0.08	0.21
ENSMUSG00000024411	11829	Aqp4	aquaporin 4	0.6	0.01	0.4	221	281	266	373	442	435	221	295	308	327	438	432	3.06	5.01	04962;04976	Vasopressin-regulated water reabsorption - Mus musculus (mouse);Bile secretion - Mus musculus (mouse)
ENSMUSG00000033255	333669	Gm5134	predicted gene 5134	0.6	0.05	0.76	2	2	1	6	6	4	2	2	1	5	6	4	0.03	0.11
ENSMUSG00000018930	20303	Ccl4	chemokine (C-C motif) ligand 4	0.6	0.05	0.77	0	0	0	2	4	3	0	0	0	2	4	3	0	0.29	04060;04062;04620;04623	Cytokine-cytokine receptor interaction - Mus musculus (mouse);Chemokine signaling pathway - Mus musculus (mouse);Toll-like receptor signaling pathway - Mus musculus (mouse);Cytosolic DNA-sensing pathway - Mus musculus (mouse)
ENSMUSG00000094420				0.6	0.02	0.54	258	130	180	280	365	292	258	137	209	245	361	290	32.99	54.86
ENSMUSG00000076940				0.6	0.05	0.76	48	31	28	30	62	98	48	33	33	26	61	97	6.22	11.01
ENSMUSG00000054588				0.6	0.04	0.72	13	12	9	21	26	18	13	13	11	18	26	18	0.2	0.37
ENSMUSG00000075611				0.59	0	0.27	46	51	79	98	96	89	46	54	91	86	95	88	1.33	2.14
ENSMUSG00000062859	21463	Tcp11	t-complex protein 11	0.59	0.05	0.76	3	1	1	6	5	6	3	1	1	5	5	6	0.05	0.17
ENSMUSG00000064147	442827	Rab44	RAB44, member RAS oncogene family	0.59	0.06	0.8	3	8	3	3	19	10	3	8	4	3	19	10	0.07	0.16
ENSMUSG00000040328	18356	Olfr56	olfactory receptor 56	0.59	0.06	0.79	1	0	1	5	3	4	1	0	1	4	3	4	0.02	0.12	4740	Olfactory transduction - Mus musculus (mouse)
ENSMUSG00000027016	241494	Zfp385b	zinc finger protein 385B	0.59	0.03	0.67	14	11	22	25	29	26	14	12	25	22	29	26	0.35	0.6
ENSMUSG00000079014	628900	Serpina3i	serine (or cysteine) peptidase inhibitor, clade A, member 3I	0.59	0.05	0.76	6	4	7	7	14	13	6	4	8	6	14	13	0.15	0.31
ENSMUSG00000025804	12768	Ccr1	chemokine (C-C motif) receptor 1	0.59	0	0.05	75	70	62	91	122	107	75	73	72	80	121	106	1.47	2.3	04060;04062	Cytokine-cytokine receptor interaction - Mus musculus (mouse);Chemokine signaling pathway - Mus musculus (mouse)
ENSMUSG00000030589	233046	Rasgrp4	RAS guanyl releasing protein 4	0.59	0.02	0.56	21	24	20	42	33	32	21	25	23	37	33	32	0.28	0.48	4010	MAPK signaling pathway - Mus musculus (mouse)
ENSMUSG00000040187	272322	Arntl2	aryl hydrocarbon receptor nuclear translocator-like 2	0.59	0.06	0.8	8	5	4	9	15	10	8	5	5	8	15	10	0.12	0.24
ENSMUSG00000024680	14126	Ms4a2	membrane-spanning 4-domains, subfamily A, member 2	0.59	0.04	0.75	2	0	2	7	5	3	2	0	2	6	5	3	0.06	0.25	04664;05310	Fc epsilon RI signaling pathway - Mus musculus (mouse);Asthma - Mus musculus (mouse)
ENSMUSG00000028655	76574	Mfsd2a	major facilitator superfamily domain containing 2A	0.59	0.05	0.75	11	9	9	15	23	17	11	9	10	13	23	17	0.26	0.52
ENSMUSG00000084419				0.59	0.03	0.69	0	1	0	2	4	4	0	1	0	2	4	4	0.06	0.68
ENSMUSG00000044103	215257	Il1f9	interleukin 1 family, member 9	0.59	0.04	0.75	6	9	9	10	20	14	6	9	10	9	20	14	0.29	0.55
ENSMUSG00000039252	246316	Lgi2	leucine-rich repeat LGI family, member 2	0.59	0.03	0.68	12	13	15	31	26	15	12	14	17	27	26	15	0.42	0.76
ENSMUSG00000095612				0.59	0.05	0.76	13	14	13	27	14	31	13	15	15	24	14	31	2.3	4.22
ENSMUSG00000079363	17472	Gbp4	guanylate binding protein 4	0.59	0.01	0.37	168	185	191	286	319	268	168	194	221	251	316	266	2.43	3.92
ENSMUSG00000052749	244183	Trim30b	tripartite motif-containing 30B	0.59	0.07	0.81	6	2	2	3	11	9	6	2	2	3	11	9	0.05	0.14
ENSMUSG00000085913				0.59	0.06	0.79	4	11	5	14	9	17	4	12	6	12	9	17	0.1	0.2
ENSMUSG00000021298	56696	Gpr132	G protein-coupled receptor 132	0.59	0.03	0.64	16	15	17	27	25	29	16	16	20	24	25	29	0.4	0.68
ENSMUSG00000085747	790911	Slc13a2os	solute carrier family 13 (sodium-dependent dicarboxylate transporter), member 2, opposite strand	0.59	0.05	0.77	18	10	4	19	27	13	18	11	5	17	27	13	0.18	0.33
ENSMUSG00000093387				0.59	0.06	0.8	11	9	5	16	10	20	11	9	6	14	10	20	0.72	1.38
ENSMUSG00000024818	107375	Slc25a45	solute carrier family 25, member 45	0.59	0.02	0.54	26	16	17	30	33	34	26	17	20	26	33	34	0.46	0.76
ENSMUSG00000086726				0.58	0.04	0.72	0	0	0	1	5	2	0	0	0	1	5	2	0	0.23
ENSMUSG00000097268				0.58	0.05	0.75	1	1	2	3	2	9	1	1	2	3	2	9	0.02	0.1
ENSMUSG00000081046				0.58	0.07	0.82	4	5	3	6	13	7	4	5	3	5	13	7	0.17	0.38
ENSMUSG00000038888	233189	Ctu1	cytosolic thiouridylase subunit 1	0.58	0.01	0.45	28	28	30	48	48	41	28	29	35	42	48	41	0.7	1.13	4122	Sulfur relay system - Mus musculus (mouse)
ENSMUSG00000000318	17312	Clec10a	C-type lectin domain family 10, member A	0.58	0.02	0.56	26	17	19	33	33	35	26	18	22	29	33	35	0.54	0.89
ENSMUSG00000053101	353346	Gpr141	G protein-coupled receptor 141	0.58	0.02	0.57	20	13	22	35	29	29	20	14	26	31	29	29	0.33	0.56
ENSMUSG00000081517				0.58	0.07	0.83	8	9	4	18	11	12	8	9	5	16	11	12	0.22	0.45
ENSMUSG00000076549				0.58	0.06	0.79	16	12	18	41	20	25	16	13	21	36	20	25	2.68	5.04
ENSMUSG00000022181	12274	C6	complement component 6	0.58	0.02	0.53	33	32	29	39	65	50	33	34	34	34	64	50	0.56	0.92	04610;05020;05322	Complement and coagulation cascades - Mus musculus (mouse);Prion diseases - Mus musculus (mouse);Systemic lupus erythematosus - Mus musculus (mouse)
ENSMUSG00000004552	13034	Ctse	cathepsin E	0.58	0	0.3	74	51	75	122	113	81	74	54	87	107	112	80	1.91	3.03	4142	Lysosome - Mus musculus (mouse)
ENSMUSG00000034833	67596	Tespa1	thymocyte expressed, positive selection associated 1	0.58	0.03	0.64	28	26	28	57	32	44	28	27	32	50	32	44	0.97	1.62
ENSMUSG00000083992	100504632	Gm11478	60S ribosomal protein L13a-like	0.58	0.03	0.65	18	18	22	33	39	24	18	19	26	29	39	24	1.98	3.28
ENSMUSG00000081406				0.58	0.07	0.82	3	3	2	8	6	5	3	3	2	7	6	5	0.19	0.48
ENSMUSG00000097731				0.58	0.08	0.83	5	3	8	19	5	10	5	3	9	17	5	10	0.09	0.2
ENSMUSG00000097021	71274	4933433G15Rik	RIKEN cDNA 4933433G15 gene	0.58	0.07	0.81	1	2	3	5	7	6	1	2	3	4	7	6	0.08	0.24
ENSMUSG00000032495	74249	Lrrc2	leucine rich repeat containing 2	0.57	0.08	0.83	1	5	3	2	12	7	1	5	3	2	12	7	0.05	0.12
ENSMUSG00000095210				0.57	0.03	0.65	22	11	32	30	40	37	22	12	37	26	40	37	3.81	6.23
ENSMUSG00000095130				0.57	0.04	0.74	33	18	36	54	51	45	33	19	42	47	51	45	5.05	8.74
ENSMUSG00000070390	637515	Nlrp1b	NLR family, pyrin domain containing 1B	0.57	0.05	0.76	11	10	5	17	17	14	11	11	6	15	17	14	0.12	0.23	4621	NOD-like receptor signaling pathway - Mus musculus (mouse)
ENSMUSG00000097204				0.57	0.04	0.71	19	25	14	30	33	32	19	26	16	26	33	32	0.33	0.56
ENSMUSG00000095285				0.57	0.06	0.79	17	21	18	27	34	37	17	22	21	24	34	37	3.21	5.7
ENSMUSG00000054434	330189	Tmem120b	transmembrane protein 120B	0.57	0.06	0.78	13	10	11	25	23	13	13	11	13	22	23	13	0.32	0.58
ENSMUSG00000058700				0.57	0.08	0.83	0	6	2	6	9	6	0	6	2	5	9	6	0.39	1.09
ENSMUSG00000039521	20371	Foxp3	forkhead box P3	0.57	0.05	0.77	12	15	9	18	29	16	12	16	11	16	29	16	0.19	0.34
ENSMUSG00000058248	16510	Kcnh1	potassium voltage-gated channel, subfamily H (eag-related), member 1	0.57	0.08	0.84	4	3	3	9	7	8	4	3	4	8	7	8	0.03	0.07
ENSMUSG00000040264	14468	Gbp2b	guanylate binding protein 2b	0.57	0	0.31	92	77	94	130	140	142	92	81	109	114	139	141	1.76	2.78
ENSMUSG00000071714	12984	Csf2rb2	colony stimulating factor 2 receptor, beta 2, low-affinity (granulocyte-macrophage)	0.57	0	0.27	71	46	48	79	103	73	71	48	56	69	102	73	0.72	1.13	04060;04210;04630	Cytokine-cytokine receptor interaction - Mus musculus (mouse);Apoptosis - Mus musculus (mouse);Jak-STAT signaling pathway - Mus musculus (mouse)
ENSMUSG00000048163	20345	Selplg	selectin, platelet (p-selectin) ligand	0.57	0	0.06	96	75	87	144	128	122	96	79	101	126	127	121	2	3.09	04514;05150	Cell adhesion molecules (CAMs) - Mus musculus (mouse);Staphylococcus aureus infection - Mus musculus (mouse)
ENSMUSG00000020701	270893	Tmem132e	transmembrane protein 132E	0.57	0.04	0.7	11	20	19	22	27	34	11	21	22	19	27	34	0.23	0.39
ENSMUSG00000076604				0.57	0.08	0.84	4	1	2	8	3	7	4	1	2	7	3	7	3.51	9.76
ENSMUSG00000072324				0.57	0.08	0.85	5	2	3	8	5	9	5	2	3	7	5	9	0.31	0.74
ENSMUSG00000096606	100503386	Tpbgl	trophoblast glycoprotein-like	0.56	0.08	0.85	6	4	4	7	13	10	6	4	5	6	13	10	0.09	0.2
ENSMUSG00000022240	18163	Ctnnd2	catenin (cadherin associated protein), delta 2	0.56	0.08	0.85	7	4	3	13	8	9	7	4	4	11	8	9	0.05	0.1
ENSMUSG00000076619				0.56	0.08	0.83	3	1	2	7	5	5	3	1	2	6	5	5	2.37	7.21
ENSMUSG00000097860				0.56	0.01	0.39	38	38	50	66	71	60	38	40	58	58	70	60	0.77	1.2
ENSMUSG00000071713	12983	Csf2rb	colony stimulating factor 2 receptor, beta, low-affinity (granulocyte-macrophage)	0.56	0	0.06	156	107	149	220	201	204	156	112	173	193	199	203	1.75	2.68	04060;04210;04630	Cytokine-cytokine receptor interaction - Mus musculus (mouse);Apoptosis - Mus musculus (mouse);Jak-STAT signaling pathway - Mus musculus (mouse)
ENSMUSG00000031239	16431	Itm2a	integral membrane protein 2A	0.56	0.05	0.75	10	22	15	33	28	20	10	23	17	29	28	20	0.54	0.95
ENSMUSG00000038037	12703	Socs1	suppressor of cytokine signaling 1	0.56	0.06	0.8	10	6	9	9	20	15	10	6	10	8	20	15	0.4	0.74	04120;04380;04630;04910;04930;05145	Ubiquitin mediated proteolysis - Mus musculus (mouse);Osteoclast differentiation - Mus musculus (mouse);Jak-STAT signaling pathway - Mus musculus (mouse);Insulin signaling pathway - Mus musculus (mouse);Type II diabetes mellitus - Mus musculus (mouse);Toxoplasmosis - Mus musculus (mouse)
ENSMUSG00000039519	13123	Cyp7b1	cytochrome P450, family 7, subfamily b, polypeptide 1	0.56	0.05	0.75	16	13	11	26	18	24	16	14	13	23	18	24	0.38	0.65	00120;00140	Primary bile acid biosynthesis - Mus musculus (mouse);Steroid hormone biosynthesis - Mus musculus (mouse)
ENSMUSG00000097331	100038591	F420014N23Rik	RIKEN cDNA F420014N23 gene	0.56	0.08	0.84	6	7	7	13	10	15	6	7	8	11	10	15	0.17	0.32
ENSMUSG00000041202	18782	Pla2g2d	phospholipase A2, group IID	0.56	0	0.09	88	81	85	137	120	127	88	85	98	120	119	126	2.36	3.62	00564;00565;00590;00591;00592;01100;04010;04270;04370;04664;04730;04912;04972;04975;05145	Glycerophospholipid metabolism - Mus musculus (mouse);Ether lipid metabolism - Mus musculus (mouse);Arachidonic acid metabolism - Mus musculus (mouse);Linoleic acid metabolism - Mus musculus (mouse);alpha-Linolenic acid metabolism - Mus musculus (mouse);Metabolic pathways - Mus musculus (mouse);MAPK signaling pathway - Mus musculus (mouse);Vascular smooth muscle contraction - Mus musculus (mouse)…
ENSMUSG00000092164	632971	Rergl	RERG/RAS-like	0.56	0.06	0.79	2	4	2	3	11	6	2	4	2	3	11	6	0.22	0.61
ENSMUSG00000076534				0.56	0.04	0.72	57	23	20	58	44	61	57	24	23	51	44	61	5.92	10
ENSMUSG00000058183	27390	Mmel1	membrane metallo-endopeptidase-like 1	0.56	0.08	0.85	1	8	3	8	11	8	1	8	4	7	11	8	0.08	0.19
ENSMUSG00000094559	223706	Cyp2d34	cytochrome P450, family 2, subfamily d, polypeptide 34	0.56	0	0.15	96	104	98	160	135	159	96	109	114	140	134	158	3.72	5.71
ENSMUSG00000076536				0.56	0.08	0.85	11	5	9	21	28	4	11	5	11	18	28	4	1.5	3.16
ENSMUSG00000076525				0.56	0.06	0.79	1	2	7	8	4	25	1	2	8	7	4	25	0.57	2.12
ENSMUSG00000071068	328833	Treml2	triggering receptor expressed on myeloid cells-like 2	0.56	0.02	0.58	34	25	36	56	49	46	34	26	42	49	49	46	0.43	0.69
ENSMUSG00000034634	17068	Ly6d	lymphocyte antigen 6 complex, locus D	0.56	0.07	0.83	8	10	8	15	16	16	8	11	9	13	16	16	0.77	1.39
ENSMUSG00000024798	15566	Htr7	5-hydroxytryptamine (serotonin) receptor 7	0.56	0.07	0.83	4	8	7	7	15	14	4	8	8	6	15	14	0.12	0.23	04020;04080	Calcium signaling pathway - Mus musculus (mouse);Neuroactive ligand-receptor interaction - Mus musculus (mouse)
ENSMUSG00000044468	74645	Fam46c	family with sequence similarity 46, member C	0.56	0	0	188	163	189	288	285	235	188	171	219	252	282	233	1.94	2.92
ENSMUSG00000096247				0.56	0.09	0.85	5	2	12	11	10	18	5	2	14	10	10	18	3.56	7.35
ENSMUSG00000024087	13078	Cyp1b1	cytochrome P450, family 1, subfamily b, polypeptide 1	0.56	0.05	0.75	19	7	8	19	21	17	19	7	9	17	21	17	0.13	0.23	00140;00380;00980	Steroid hormone biosynthesis - Mus musculus (mouse);Tryptophan metabolism - Mus musculus (mouse);Metabolism of xenobiotics by cytochrome P450 - Mus musculus (mouse)
ENSMUSG00000032690	246728	Oas2	2'-5' oligoadenylate synthetase 2	0.56	0.03	0.69	17	10	15	19	30	21	17	11	17	17	30	21	0.21	0.36	5160	Hepatitis C - Mus musculus (mouse)
ENSMUSG00000024610	16149	Cd74	CD74 antigen (invariant polypeptide of major histocompatibility complex, class II antigen-associated)	0.56	0	0	3346	2791	2936	4571	4460	4467	3350	2931	3401	4005	4417	4438	129.92	195.18	4612	Antigen processing and presentation - Mus musculus (mouse)
ENSMUSG00000090305				0.56	0.04	0.72	0	2	1	3	8	1	0	2	1	3	8	1	0.07	0.31
ENSMUSG00000086652				0.55	0.08	0.83	2	3	2	11	4	3	2	3	2	10	4	3	0.1	0.28
ENSMUSG00000097399				0.55	0.06	0.8	1	0	3	8	6	1	1	0	3	7	6	1	0.02	0.08
ENSMUSG00000031461	17930	Myom2	myomesin 2	0.55	0.04	0.71	21	14	20	32	32	25	21	15	23	28	32	25	0.22	0.36
ENSMUSG00000021255	26380	Esrrb	estrogen related receptor, beta	0.55	0.05	0.75	1	0	3	7	3	5	1	0	3	6	3	5	0.02	0.07
ENSMUSG00000015947	14129	Fcgr1	Fc receptor, IgG, high affinity I	0.55	0.01	0.52	31	17	22	40	43	27	31	18	25	35	43	27	0.54	0.87	04145;04380;04640;04666;05140;05150;05322	Phagosome - Mus musculus (mouse);Osteoclast differentiation - Mus musculus (mouse);Hematopoietic cell lineage - Mus musculus (mouse);Fc gamma R-mediated phagocytosis - Mus musculus (mouse);Leishmaniasis - Mus musculus (mouse);Staphylococcus aureus infection - Mus musculus (mouse);Systemic lupus erythematosus - Mus musculus (mouse)
ENSMUSG00000045903	225872	Npas4	neuronal PAS domain protein 4	0.55	0.05	0.78	0	3	3	3	5	10	0	3	3	3	5	10	0.03	0.11
ENSMUSG00000028348	68016	Murc	muscle-related coiled-coil protein	0.55	0.03	0.69	1	0	0	3	2	5	1	0	0	3	2	5	0.01	0.1
ENSMUSG00000036905	12260	C1qb	complement component 1, q subcomponent, beta polypeptide	0.55	0	0.16	133	79	97	144	179	143	133	83	112	126	177	142	5.71	8.7	04610;05020;05142;05150;05322	Complement and coagulation cascades - Mus musculus (mouse);Prion diseases - Mus musculus (mouse);Chagas disease (American trypanosomiasis) - Mus musculus (mouse);Staphylococcus aureus infection - Mus musculus (mouse);Systemic lupus erythematosus - Mus musculus (mouse)
ENSMUSG00000004371	16156	Il11	interleukin 11	0.55	0.09	0.87	2	0	3	3	7	5	2	0	3	3	7	5	0.07	0.25	04060;04630;04640;05323	Cytokine-cytokine receptor interaction - Mus musculus (mouse);Jak-STAT signaling pathway - Mus musculus (mouse);Hematopoietic cell lineage - Mus musculus (mouse);Rheumatoid arthritis - Mus musculus (mouse)
ENSMUSG00000045657	93881	Pcdhb10	protocadherin beta 10	0.55	0.08	0.85	11	6	6	11	17	13	11	6	7	10	17	13	0.16	0.3
ENSMUSG00000021032	64242	Ngb	neuroglobin	0.55	0.09	0.87	4	7	6	16	10	7	4	7	7	14	10	7	0.21	0.42
ENSMUSG00000023009	380969	Nckap5l	NCK-associated protein 5-like	0.55	0.08	0.83	12	4	10	11	16	19	12	4	12	10	16	19	0.11	0.2
ENSMUSG00000000686	67477	Abhd15	abhydrolase domain containing 15	0.55	0.09	0.87	5	5	3	7	9	11	5	5	4	6	9	11	0.1	0.21
ENSMUSG00000079419	73656	Ms4a6c	membrane-spanning 4-domains, subfamily A, member 6C	0.55	0	0.05	90	74	85	121	131	121	90	78	99	106	130	120	2.74	4.12
ENSMUSG00000036502	245386	Tmem255a	transmembrane protein 255A	0.55	0.06	0.79	13	18	9	27	21	19	13	19	11	24	21	19	0.22	0.37
ENSMUSG00000050747	69097	Trim15	tripartite motif-containing 15	0.54	0.09	0.85	22	47	54	43	117	94	22	49	62	38	116	93	1.36	2.79
ENSMUSG00000093886				0.54	0.03	0.65	0	1	0	5	3	3	0	1	0	4	3	3	0.15	1.72
ENSMUSG00000029754	13396	Dlx6	distal-less homeobox 6	0.54	0.09	0.87	3	3	2	7	7	5	3	3	2	6	7	5	0.07	0.17
ENSMUSG00000079547	14999	H2-DMb1	histocompatibility 2, class II, locus Mb1	0.54	0	0.31	64	50	51	73	80	96	64	52	59	64	79	95	2.37	3.62	04145;04514;04612;04672;04940;05140;05145;05150;05310;05320;05322;05323;05330;05332;05416	Phagosome - Mus musculus (mouse);Cell adhesion molecules (CAMs) - Mus musculus (mouse);Antigen processing and presentation - Mus musculus (mouse);Intestinal immune network for IgA production - Mus musculus (mouse);Type I diabetes mellitus - Mus musculus (mouse);Leishmaniasis - Mus musculus (mouse);Toxoplasmosis - Mus musculus (mouse);Staphylococcus aureus infection - Mus musculus (mouse);Asthma -…
ENSMUSG00000084416				0.54	0.02	0.64	59	50	48	107	69	71	59	53	56	94	68	71	4.49	7.15
ENSMUSG00000027962	22329	Vcam1	vascular cell adhesion molecule 1	0.54	0	0.01	353	243	304	446	475	409	353	255	352	391	470	406	5.34	7.97	04514;04670;05143;05144	Cell adhesion molecules (CAMs) - Mus musculus (mouse);Leukocyte transendothelial migration - Mus musculus (mouse);African trypanosomiasis - Mus musculus (mouse);Malaria - Mus musculus (mouse)
ENSMUSG00000022587	17069	Ly6e	lymphocyte antigen 6 complex, locus E	0.54	0	0	355	263	261	437	421	437	355	276	302	383	417	434	7.75	11.58
ENSMUSG00000098238				0.54	0.08	0.85	5	0	3	9	6	5	5	0	3	8	6	5	0.16	0.45
ENSMUSG00000023084	74485	Lrrc71	leucine rich repeat containing 71	0.54	0.09	0.87	2	4	11	14	5	16	2	4	13	12	5	16	0.09	0.18
ENSMUSG00000076535				0.54	0.07	0.83	23	22	40	48	75	164	23	23	46	42	74	163	4.77	16.1
ENSMUSG00000086933				0.54	0.09	0.87	1	4	3	13	3	4	1	4	3	11	3	4	0.1	0.26
ENSMUSG00000081499				0.54	0.04	0.73	0	0	1	5	3	2	0	0	1	4	3	2	0.04	0.46
ENSMUSG00000024235	26410	Map3k8	mitogen-activated protein kinase kinase kinase 8	0.54	0	0.28	45	51	53	72	81	73	45	54	61	63	80	73	1.2	1.84	04010;04620;04660	MAPK signaling pathway - Mus musculus (mouse);Toll-like receptor signaling pathway - Mus musculus (mouse);T cell receptor signaling pathway - Mus musculus (mouse)
ENSMUSG00000006344	23887	Ggt5	gamma-glutamyltransferase 5	0.54	0	0.2	52	62	57	81	90	87	52	65	66	71	89	86	0.84	1.27	00430;00460;00480;00590;01100	Taurine and hypotaurine metabolism - Mus musculus (mouse);Cyanoamino acid metabolism - Mus musculus (mouse);Glutathione metabolism - Mus musculus (mouse);Arachidonic acid metabolism - Mus musculus (mouse);Metabolic pathways - Mus musculus (mouse)
ENSMUSG00000027636	77799	Sla2	Src-like-adaptor 2	0.54	0.09	0.87	4	3	10	13	10	12	4	3	12	11	10	12	0.12	0.24
ENSMUSG00000080917				0.54	0.08	0.85	6	5	7	10	15	9	6	5	8	9	15	9	0.2	0.38
ENSMUSG00000097135				0.54	0.07	0.82	2	0	0	7	3	1	2	0	0	6	3	1	0.01	0.07
ENSMUSG00000084843				0.54	0.07	0.81	0	1	1	7	2	2	0	1	1	6	2	2	0.02	0.13
ENSMUSG00000042589	13048	Cux2	cut-like homeobox 2	0.54	0.08	0.85	9	6	9	18	11	13	9	6	10	16	11	13	0.07	0.13
ENSMUSG00000097747				0.54	0.1	0.88	7	3	4	8	13	7	7	3	5	7	13	7	0.17	0.33
ENSMUSG00000061540	18406	Orm2	orosomucoid 2	0.54	0.1	0.88	0	3	2	3	4	7	0	3	2	3	4	7	0.12	0.38
ENSMUSG00000000942	15401	Hoxa4	homeobox A4	0.54	0.09	0.87	6	9	5	13	15	10	6	9	6	11	15	10	0.25	0.48
ENSMUSG00000031596	11988	Slc7a2	solute carrier family 7 (cationic amino acid transporter, y+ system), member 2	0.54	0.03	0.68	18	17	22	38	26	28	18	18	25	33	26	28	0.15	0.24
ENSMUSG00000081255				0.54	0.1	0.88	5	2	8	8	11	11	5	2	9	7	11	11	0.14	0.29
ENSMUSG00000096805				0.54	0.09	0.88	15	13	4	53	11	7	15	14	5	46	11	7	2.21	4.98
ENSMUSG00000026180	12765	Cxcr2	chemokine (C-X-C motif) receptor 2	0.54	0.03	0.68	19	26	19	29	40	33	19	27	22	25	40	33	0.42	0.68	04060;04062;04144	Cytokine-cytokine receptor interaction - Mus musculus (mouse);Chemokine signaling pathway - Mus musculus (mouse);Endocytosis - Mus musculus (mouse)
ENSMUSG00000095335				0.54	0.06	0.79	90	112	198	218	285	157	90	118	229	191	282	156	22.82	37.37
ENSMUSG00000024053	246707	Emilin2	elastin microfibril interfacer 2	0.54	0	0.09	66	75	71	108	116	93	66	79	82	95	115	92	1.1	1.65
ENSMUSG00000046031	215900	Fam26f	family with sequence similarity 26, member F	0.54	0.08	0.85	11	2	5	8	14	12	11	2	6	7	14	12	0.33	0.64
ENSMUSG00000048852	620913	Gm12185	predicted gene 12185	0.54	0.05	0.76	18	11	17	26	23	28	18	12	20	23	23	28	0.18	0.3
ENSMUSG00000030145	72720	Zfp248	zinc finger protein 248	0.54	0.05	0.75	17	10	22	27	28	24	17	10	26	24	28	24	0.27	0.44
ENSMUSG00000084978				0.54	0.08	0.84	13	10	9	13	22	21	13	11	11	11	22	21	0.87	1.48
ENSMUSG00000094088				0.54	0.05	0.75	66	38	48	56	126	61	66	40	56	49	125	61	8.74	14.04
ENSMUSG00000088853				0.54	0.09	0.87	2	0	3	5	8	3	2	0	4	4	8	3	0.96	2.71
ENSMUSG00000083822				0.54	0.09	0.86	6	8	7	15	13	10	6	8	8	13	13	10	0.75	1.39
ENSMUSG00000069804				0.54	0.06	0.8	11	7	17	19	19	21	11	7	20	17	19	21	0.31	0.53
ENSMUSG00000076608				0.54	0.1	0.88	8	7	2	15	10	7	8	7	2	13	10	7	7.75	15.59
ENSMUSG00000081557				0.54	0.08	0.84	6	13	10	23	13	16	6	14	12	20	13	16	0.24	0.43
ENSMUSG00000070687	15552	Htr1d	5-hydroxytryptamine (serotonin) receptor 1D	0.53	0.08	0.85	3	3	0	7	5	4	3	3	0	6	5	4	0.04	0.11	4080	Neuroactive ligand-receptor interaction - Mus musculus (mouse)
ENSMUSG00000040276	23969	Pacsin1	protein kinase C and casein kinase substrate in neurons 1	0.53	0.06	0.78	31	21	19	45	51	19	31	22	22	39	51	19	0.34	0.56
ENSMUSG00000078160				0.53	0.1	0.88	6	8	3	17	6	10	6	8	4	15	6	10	0.1	0.21
ENSMUSG00000082130				0.53	0.07	0.82	2	0	2	3	7	3	2	0	2	3	7	3	0.26	0.95
ENSMUSG00000085977				0.53	0.08	0.85	4	8	9	11	13	14	4	8	10	10	13	14	0.34	0.65
ENSMUSG00000001281	16421	Itgb7	integrin beta 7	0.53	0	0.08	88	84	105	140	136	135	88	88	122	123	135	134	2.1	3.14	04510;04512;04514;04672;04810;05410;05412;05414	Focal adhesion - Mus musculus (mouse);ECM-receptor interaction - Mus musculus (mouse);Cell adhesion molecules (CAMs) - Mus musculus (mouse);Intestinal immune network for IgA production - Mus musculus (mouse);Regulation of actin cytoskeleton - Mus musculus (mouse);Hypertrophic cardiomyopathy (HCM) - Mus musculus (mouse);Arrhythmogenic right ventricular cardiomyopathy (ARVC) - Mus musculus (mouse);…
ENSMUSG00000022440	72709	C1qtnf6	C1q and tumor necrosis factor related protein 6	0.53	0.09	0.87	8	3	5	7	8	16	8	3	6	6	8	16	0.13	0.26
ENSMUSG00000097887				0.53	0.09	0.86	9	6	10	8	17	19	9	6	12	7	17	19	0.41	0.73
ENSMUSG00000094087				0.53	0.1	0.88	1	3	1	5	6	4	1	3	1	4	6	4	0.27	0.85
ENSMUSG00000038156	233744	Spon1	spondin 1, (f-spondin) extracellular matrix protein	0.53	0	0.03	244	169	203	284	322	300	244	177	235	249	319	298	2.01	3
ENSMUSG00000084956				0.53	0.08	0.85	0	0	0	1	5	2	0	0	0	1	5	2	0	0.35
ENSMUSG00000040133	381413	Gpr176	G protein-coupled receptor 176	0.53	0.1	0.88	4	6	4	15	7	8	4	6	5	13	7	8	0.07	0.16
ENSMUSG00000054400	75458	Cklf	chemokine-like factor	0.53	0.06	0.8	19	7	16	21	24	23	19	7	18	18	24	23	0.46	0.77
ENSMUSG00000086782	77866	E130102H24Rik	RIKEN cDNA E130102H24 gene	0.53	0.07	0.81	12	10	16	14	24	24	12	10	18	12	24	24	1.02	1.7
ENSMUSG00000026535	26388	Ifi202b	interferon activated gene 202B	0.53	0	0.32	47	40	49	64	79	63	47	42	57	56	78	63	1.54	2.33	4623	Cytosolic DNA-sensing pathway - Mus musculus (mouse)
ENSMUSG00000087642				0.53	0.09	0.88	3	3	4	7	14	4	3	3	5	6	14	4	0.15	0.37
ENSMUSG00000037868	13654	Egr2	early growth response 2	0.53	0.07	0.82	12	9	10	22	21	10	12	9	12	19	21	10	0.21	0.36
ENSMUSG00000095687	100037283	Rnaset2a	ribonuclease T2A	0.53	0.08	0.83	17	12	13	31	24	16	17	13	15	27	24	16	0.68	1.16
ENSMUSG00000076674				0.53	0.1	0.88	101	87	114	179	186	197	101	91	132	157	184	196	17.62	33.02
ENSMUSG00000031780	20295	Ccl17	chemokine (C-C motif) ligand 17	0.53	0.09	0.87	1	1	3	9	4	2	1	1	3	8	4	2	0.18	0.61	04060;04062	Cytokine-cytokine receptor interaction - Mus musculus (mouse);Chemokine signaling pathway - Mus musculus (mouse)
ENSMUSG00000073421	14961	H2-Ab1	histocompatibility 2, class II antigen A, beta 1	0.53	0	0	1584	1367	1421	2149	2174	2058	1586	1435	1646	1883	2153	2045	72.91	107.41	04145;04514;04612;04672;04940;05140;05145;05150;05310;05320;05322;05323;05330;05332;05416	Phagosome - Mus musculus (mouse);Cell adhesion molecules (CAMs) - Mus musculus (mouse);Antigen processing and presentation - Mus musculus (mouse);Intestinal immune network for IgA production - Mus musculus (mouse);Type I diabetes mellitus - Mus musculus (mouse);Leishmaniasis - Mus musculus (mouse);Toxoplasmosis - Mus musculus (mouse);Staphylococcus aureus infection - Mus musculus (mouse);Asthma -…
ENSMUSG00000095519				0.53	0.03	0.69	78	62	54	139	82	83	78	65	63	122	81	82	11.13	17.72
ENSMUSG00000090214				0.53	0.02	0.6	30	31	41	43	63	51	30	33	47	38	62	51	2.66	4.1
ENSMUSG00000028845	24084	Tekt2	tektin 2	0.53	0.09	0.87	3	3	1	9	5	3	3	3	1	8	5	3	0.09	0.23
ENSMUSG00000073418	12268	C4b	complement component 4B (Chido blood group)	0.53	0	0.02	537	385	418	681	692	591	538	404	484	597	685	587	5.02	7.44	04610;05150;05322	Complement and coagulation cascades - Mus musculus (mouse);Staphylococcus aureus infection - Mus musculus (mouse);Systemic lupus erythematosus - Mus musculus (mouse)
ENSMUSG00000036412	545260	Arsi	arylsulfatase i	0.53	0.08	0.85	13	6	8	18	21	8	13	6	9	16	21	8	0.18	0.33
ENSMUSG00000064350				0.53	0.1	0.88	7	3	9	21	12	5	7	3	10	18	12	5	5.62	11.54
ENSMUSG00000097075	381922	D830044I16Rik	RIKEN cDNA D830044I16 gene	0.53	0.1	0.88	3	3	3	3	7	9	3	3	3	3	7	9	0.08	0.2
ENSMUSG00000035109	271849	Shc4	SHC (Src homology 2 domain containing) family, member 4	0.53	0.1	0.88	4	8	7	16	9	11	4	8	8	14	9	11	0.09	0.17	04012;04062;04510;04650;04722;04910;05100;05214;05220	ErbB signaling pathway - Mus musculus (mouse);Chemokine signaling pathway - Mus musculus (mouse);Focal adhesion - Mus musculus (mouse);Natural killer cell mediated cytotoxicity - Mus musculus (mouse);Neurotrophin signaling pathway - Mus musculus (mouse);Insulin signaling pathway - Mus musculus (mouse);Bacterial invasion of epithelial cells - Mus musculus (mouse);Glioma - Mus musculus (mouse);Chro…
ENSMUSG00000083932				0.53	0.06	0.8	1	0	2	5	3	4	1	0	2	4	3	4	0.3	1.26
ENSMUSG00000026536	381308	Mnda	myeloid cell nuclear differentiation antigen	0.53	0.03	0.68	22	21	24	23	54	29	22	22	28	20	53	29	0.82	1.29
ENSMUSG00000086965				0.53	0.09	0.86	1	2	3	8	5	5	1	2	4	7	5	5	0.15	0.43
ENSMUSG00000039013	233186	Siglecf	sialic acid binding Ig-like lectin F	0.53	0.08	0.85	15	11	4	15	14	23	15	12	5	13	14	23	0.23	0.41
ENSMUSG00000079445	227327	B3gnt7	UDP-GlcNAc:betaGal beta-1,3-N-acetylglucosaminyltransferase 7	0.52	0.04	0.74	11	18	32	31	34	33	11	19	37	27	34	33	0.48	0.77	533	Glycosaminoglycan biosynthesis - keratan sulfate - Mus musculus (mouse)
ENSMUSG00000070392				0.52	0.05	0.76	1	1	0	3	1	6	1	1	0	3	1	6	0.01	0.07
ENSMUSG00000060019				0.52	0.05	0.75	17	19	27	41	34	24	17	20	31	36	34	24	2.58	4.1
ENSMUSG00000005364	16192	Il5ra	interleukin 5 receptor, alpha	0.52	0.11	0.89	7	4	3	9	7	11	7	4	3	8	7	11	0.16	0.33	04060;04630;04640	Cytokine-cytokine receptor interaction - Mus musculus (mouse);Jak-STAT signaling pathway - Mus musculus (mouse);Hematopoietic cell lineage - Mus musculus (mouse)
ENSMUSG00000060586	14969	H2-Eb1	histocompatibility 2, class II antigen E beta	0.52	0	0.01	1356	1135	1179	1917	1692	1734	1358	1192	1366	1680	1676	1723	62.9	92.58	04145;04514;04612;04640;04672;04940;05140;05145;05150;05310;05320;05322;05323;05330;05332;05416	Phagosome - Mus musculus (mouse);Cell adhesion molecules (CAMs) - Mus musculus (mouse);Antigen processing and presentation - Mus musculus (mouse);Hematopoietic cell lineage - Mus musculus (mouse);Intestinal immune network for IgA production - Mus musculus (mouse);Type I diabetes mellitus - Mus musculus (mouse);Leishmaniasis - Mus musculus (mouse);Toxoplasmosis - Mus musculus (mouse);Staphylococcu…
ENSMUSG00000076562				0.52	0.1	0.88	85	76	105	220	134	137	85	80	122	193	133	136	15.37	28.59
ENSMUSG00000025359	20431	Pmel	premelanosome protein	0.52	0.11	0.89	6	5	6	15	10	9	6	5	7	13	10	9	0.16	0.33
ENSMUSG00000083890				0.52	0.11	0.89	3	5	4	8	4	13	3	5	5	7	4	13	0.28	0.58
ENSMUSG00000051682	224840	Treml4	triggering receptor expressed on myeloid cells-like 4	0.52	0.08	0.85	4	11	12	15	16	17	4	12	14	13	16	17	0.32	0.56
ENSMUSG00000097569				0.52	0.1	0.89	2	1	4	7	6	6	2	1	5	6	6	6	0.04	0.11
ENSMUSG00000022041	110902	Chrna2	cholinergic receptor, nicotinic, alpha polypeptide 2 (neuronal)	0.52	0.11	0.89	8	5	4	13	11	8	8	5	5	11	11	8	0.1	0.18	4080	Neuroactive ligand-receptor interaction - Mus musculus (mouse)
ENSMUSG00000058740	227632	Kcnt1	potassium channel, subfamily T, member 1	0.52	0.1	0.88	3	2	3	8	7	4	3	2	4	7	7	4	0.03	0.07
ENSMUSG00000005465	50931	Il27ra	interleukin 27 receptor, alpha	0.52	0.06	0.8	13	12	22	22	22	34	13	13	26	19	22	34	0.37	0.6
ENSMUSG00000042436	76293	Mfap4	microfibrillar-associated protein 4	0.52	0.02	0.58	49	35	34	58	69	52	49	37	39	51	68	52	1.34	2.06
ENSMUSG00000067642	381628	Adgrf3	adhesion G protein-coupled receptor F3	0.52	0.06	0.79	0	1	1	1	4	6	0	1	1	1	4	6	0.01	0.07
ENSMUSG00000027863	12481	Cd2	CD2 antigen	0.52	0	0.15	84	82	90	126	119	130	84	86	104	110	118	129	4.49	6.62	04514;04640	Cell adhesion molecules (CAMs) - Mus musculus (mouse);Hematopoietic cell lineage - Mus musculus (mouse)
ENSMUSG00000032915	52614	Adgre4	adhesion G protein-coupled receptor E4	0.52	0.09	0.86	4	10	9	16	13	12	4	10	11	14	13	12	0.13	0.24
ENSMUSG00000073399	195359	Trim40	tripartite motif-containing 40	0.52	0	0.09	94	108	109	160	148	147	94	113	126	140	147	146	2.97	4.39
ENSMUSG00000078635				0.52	0.11	0.9	7	3	3	8	10	8	7	3	4	7	10	8	0.36	0.71
ENSMUSG00000074417	18724	Pira11	paired-Ig-like receptor A11	0.52	0.07	0.81	11	9	8	11	20	15	11	9	9	10	20	15	0.26	0.45	4380	Osteoclast differentiation - Mus musculus (mouse)
ENSMUSG00000026009	54167	Icos	inducible T cell co-stimulator	0.51	0.05	0.76	24	14	26	35	31	34	24	15	30	31	31	34	0.4	0.64	04514;04660;04672;05340	Cell adhesion molecules (CAMs) - Mus musculus (mouse);T cell receptor signaling pathway - Mus musculus (mouse);Intestinal immune network for IgA production - Mus musculus (mouse);Primary immunodeficiency - Mus musculus (mouse)
ENSMUSG00000097259				0.51	0.05	0.75	18	18	23	34	24	35	18	19	27	30	24	35	0.33	0.52
ENSMUSG00000079362				0.51	0.02	0.64	55	43	41	63	73	76	55	45	48	55	72	76	0.65	1
ENSMUSG00000085355				0.51	0.11	0.91	4	6	5	7	13	9	4	6	6	6	13	9	0.17	0.34
ENSMUSG00000076586				0.51	0.09	0.88	501	366	537	544	1104	705	502	384	622	477	1093	700	78.61	131.68
ENSMUSG00000028789	242669	Azin2	antizyme inhibitor 2	0.51	0.08	0.85	9	10	11	16	23	12	9	11	13	14	23	12	0.3	0.5	00330;01100	Arginine and proline metabolism - Mus musculus (mouse);Metabolic pathways - Mus musculus (mouse)
ENSMUSG00000095642				0.51	0.04	0.74	88	55	85	137	116	99	88	58	99	120	115	98	11.57	17.95
ENSMUSG00000071716	666348	Apol7e	apolipoprotein L 7e	0.51	0.05	0.76	0	0	2	5	2	4	0	0	2	4	2	4	0.02	0.1
ENSMUSG00000056185	225861	Snx32	sorting nexin 32	0.51	0.08	0.84	21	20	6	27	23	25	21	21	7	24	23	25	0.57	0.94
ENSMUSG00000050493	230766	Fam167b	family with sequence similarity 167, member B	0.51	0.1	0.88	2	1	1	5	6	3	2	1	1	4	6	3	0.08	0.3
ENSMUSG00000097715				0.51	0.05	0.76	22	18	30	38	33	39	22	19	35	33	33	39	0.48	0.75
ENSMUSG00000090665				0.51	0.1	0.88	0	0	2	2	6	2	0	0	2	2	6	2	0.01	0.06
ENSMUSG00000078991				0.51	0.1	0.89	1	8	3	7	11	10	1	8	3	6	11	10	1.84	4.63
ENSMUSG00000036928	50878	Stag3	stromal antigen 3	0.51	0.06	0.8	13	11	23	22	25	29	13	12	27	19	25	29	0.21	0.33	4114	Oocyte meiosis - Mus musculus (mouse)
ENSMUSG00000020310	17123	Madcam1	mucosal vascular addressin cell adhesion molecule 1	0.51	0.03	0.66	37	24	22	43	38	42	37	25	25	38	38	42	1.16	1.78	04514;04672	Cell adhesion molecules (CAMs) - Mus musculus (mouse);Intestinal immune network for IgA production - Mus musculus (mouse)
ENSMUSG00000034361	234577	Cpne2	copine II	0.51	0	0.01	147	147	139	211	188	223	147	154	161	185	186	222	3.73	5.43
ENSMUSG00000055170	15978	Ifng	interferon gamma	0.51	0.09	0.88	0	1	0	1	5	3	0	1	0	1	5	3	0.02	0.15	03050;04060;04140;04350;04380;04612;04630;04650;04660;04940;05140;05142;05143;05144;05145;05146;05322;05323;05330;05332	Proteasome - Mus musculus (mouse);Cytokine-cytokine receptor interaction - Mus musculus (mouse);Regulation of autophagy - Mus musculus (mouse);TGF-beta signaling pathway - Mus musculus (mouse);Osteoclast differentiation - Mus musculus (mouse);Antigen processing and presentation - Mus musculus (mouse);Jak-STAT signaling pathway - Mus musculus (mouse);Natural killer cell mediated cytotoxicity - Mus…
ENSMUSG00000007207	20907	Stx1a	syntaxin 1A (brain)	0.51	0.09	0.87	11	9	10	16	11	23	11	9	12	14	11	23	0.28	0.47	4130	SNARE interactions in vesicular transport - Mus musculus (mouse)
ENSMUSG00000097925				0.51	0.07	0.81	1	1	1	0	8	4	1	1	1	0	8	4	0.03	0.11
ENSMUSG00000056529	19204	Ptafr	platelet-activating factor receptor	0.51	0	0.23	78	71	66	103	109	102	78	75	76	90	108	101	1.19	1.76	04020;04080;05150	Calcium signaling pathway - Mus musculus (mouse);Neuroactive ligand-receptor interaction - Mus musculus (mouse);Staphylococcus aureus infection - Mus musculus (mouse)
ENSMUSG00000016763	64706	Scube1	signal peptide, CUB domain, EGF-like 1	0.5	0	0.04	175	165	161	231	261	232	175	173	187	202	258	230	1.29	1.88
ENSMUSG00000058163	432555	Gm5431	predicted gene 5431	0.5	0	0.27	77	79	70	114	99	117	77	83	81	100	98	116	1.52	2.24
ENSMUSG00000009246	56843	Trpm5	transient receptor potential cation channel, subfamily M, member 5	0.5	0.08	0.85	16	10	19	26	18	29	16	11	22	23	18	29	0.22	0.36	4742	Taste transduction - Mus musculus (mouse)
ENSMUSG00000074342	433638	I830077J02Rik	RIKEN cDNA I830077J02 gene	0.5	0.08	0.85	9	9	15	15	14	25	9	9	17	13	14	25	0.62	1.04
ENSMUSG00000024397	11629	Aif1	allograft inflammatory factor 1	0.5	0	0.24	108	70	66	128	117	108	108	73	76	112	116	107	5.58	8.22
ENSMUSG00000023349	56620	Clec4n	C-type lectin domain family 4, member n	0.5	0	0.2	89	74	86	130	123	110	89	78	100	114	122	109	3.59	5.27
ENSMUSG00000048442	66528	Smim5	small integral membrane protein 5	0.5	0.12	0.91	1	4	4	9	4	8	1	4	5	8	4	8	0.17	0.39
ENSMUSG00000055541	52855	Lair1	leukocyte-associated Ig-like receptor 1	0.5	0	0.31	87	76	68	108	117	112	87	80	79	95	116	111	1.35	1.99
ENSMUSG00000070336	72973	Fbxo47	F-box protein 47	0.5	0.12	0.91	2	10	8	21	7	10	2	10	9	18	7	10	0.18	0.36
ENSMUSG00000024300	17916	Myo1f	myosin IF	0.5	0	0.15	154	121	143	168	235	201	154	127	166	147	233	200	2.21	3.22
ENSMUSG00000050742	258443	Olfr164	olfactory receptor 164	0.5	0.07	0.83	1	0	0	3	1	4	1	0	0	3	1	4	0.02	0.16	4740	Olfactory transduction - Mus musculus (mouse)
ENSMUSG00000002020	16997	Ltbp2	latent transforming growth factor beta binding protein 2	0.5	0.02	0.61	33	34	49	70	49	56	33	36	57	61	49	56	0.35	0.53
ENSMUSG00000083878				0.5	0.07	0.81	0	0	2	7	3	1	0	0	2	6	3	1	0.09	0.56
ENSMUSG00000086039				0.5	0.12	0.92	8	2	3	10	8	7	8	2	3	9	8	7	0.44	0.92
ENSMUSG00000037358	75905	4930578C19Rik	RIKEN cDNA 4930578C19 gene	0.5	0.12	0.91	11	4	2	11	8	12	11	4	2	10	8	12	0.09	0.18
ENSMUSG00000060470	54672	Adgrg3	adhesion G protein-coupled receptor G3	0.5	0.07	0.81	16	18	15	22	30	24	16	19	17	19	30	24	0.4	0.64
ENSMUSG00000025473	11501	Adam8	a disintegrin and metallopeptidase domain 8	0.5	0.02	0.55	48	30	45	53	68	61	48	31	52	46	67	61	0.67	1.01
ENSMUSG00000095753				0.5	0.1	0.88	15	22	46	35	66	37	15	23	53	31	65	37	5.82	9.6
ENSMUSG00000047462	319293	A530099J19Rik	RIKEN cDNA A530099J19 gene	0.5	0.04	0.7	30	30	21	41	38	42	30	32	24	36	38	42	0.59	0.9
ENSMUSG00000043953	54199	Ccrl2	chemokine (C-C motif) receptor-like 2	0.5	0.06	0.8	15	15	12	23	26	18	15	16	14	20	26	18	0.4	0.65
ENSMUSG00000036949	277468	Slc39a12	solute carrier family 39 (zinc transporter), member 12	0.5	0.07	0.81	1	0	0	3	4	1	1	0	0	3	4	1	0.01	0.06
ENSMUSG00000027386	70370	Fbln7	fibulin 7	0.5	0.05	0.77	23	30	25	32	37	49	23	31	29	28	37	49	0.49	0.75
ENSMUSG00000097685				0.5	0.12	0.92	6	5	5	17	11	3	6	5	6	15	11	3	0.22	0.44
ENSMUSG00000083012	67238	Fam220a	family with sequence similarity 220, member A	0.5	0.11	0.9	8	4	8	15	10	10	8	4	9	13	10	10	0.17	0.31
ENSMUSG00000053475	21930	Tnfaip6	tumor necrosis factor alpha induced protein 6	0.5	0.1	0.88	11	7	12	18	12	20	11	7	14	16	12	20	0.35	0.6
ENSMUSG00000078853	16145	Igtp	interferon gamma induced GTPase	0.5	0.05	0.76	147	121	161	178	229	251	147	127	186	156	227	249	4.29	6.62	5145	Toxoplasmosis - Mus musculus (mouse)
ENSMUSG00000069265	360198	Hist1h3a	histone cluster 1, H3a	0.5	0.1	0.88	14	10	13	18	22	20	14	11	15	16	22	20	1.42	2.31	5322	Systemic lupus erythematosus - Mus musculus (mouse)
ENSMUSG00000020264	246049	Slc36a2	solute carrier family 36 (proton/amino acid symporter), member 2	0.5	0.1	0.89	4	12	7	9	13	18	4	13	8	8	13	18	0.19	0.34
ENSMUSG00000084190				0.5	0.05	0.76	0	1	1	2	5	3	0	1	1	2	5	3	0.11	0.64
ENSMUSG00000064193				0.5	0.13	0.92	2	5	3	13	2	8	2	5	4	11	2	8	0.13	0.29
ENSMUSG00000092060	666938	Bend4	BEN domain containing 4	0.5	0.08	0.85	15	7	19	25	19	22	15	7	22	22	19	22	0.1	0.17
ENSMUSG00000058908	18780	Pla2g2a	phospholipase A2, group IIA (platelets, synovial fluid)	0.5	0.04	0.72	295	409	360	516	632	464	295	430	417	452	626	461	27.36	41.63	00564;00565;00590;00591;00592;01100;04010;04270;04370;04664;04730;04912;04972;04975;05145	Glycerophospholipid metabolism - Mus musculus (mouse);Ether lipid metabolism - Mus musculus (mouse);Arachidonic acid metabolism - Mus musculus (mouse);Linoleic acid metabolism - Mus musculus (mouse);alpha-Linolenic acid metabolism - Mus musculus (mouse);Metabolic pathways - Mus musculus (mouse);MAPK signaling pathway - Mus musculus (mouse);Vascular smooth muscle contraction - Mus musculus (mouse)…
ENSMUSG00000035615	666060	Frmpd1	FERM and PDZ domain containing 1	0.5	0.13	0.92	6	1	8	13	8	8	6	1	9	11	8	8	0.06	0.11
ENSMUSG00000060216	216869	Arrb2	arrestin, beta 2	0.5	0.01	0.35	68	73	79	91	117	112	68	77	91	80	116	111	2.41	3.52	04010;04062;04144;04740;04744	MAPK signaling pathway - Mus musculus (mouse);Chemokine signaling pathway - Mus musculus (mouse);Endocytosis - Mus musculus (mouse);Olfactory transduction - Mus musculus (mouse);Phototransduction - Mus musculus (mouse)
ENSMUSG00000031551	15930	Ido1	indoleamine 2,3-dioxygenase 1	0.5	0.02	0.56	46	41	32	53	69	54	46	43	37	46	68	54	1.44	2.16	00380;01100;05143	Tryptophan metabolism - Mus musculus (mouse);Metabolic pathways - Mus musculus (mouse);African trypanosomiasis - Mus musculus (mouse)
ENSMUSG00000098843				0.49	0.13	0.92	4	2	7	8	6	14	4	2	8	7	6	14	0.39	0.85
ENSMUSG00000076555				0.49	0.1	0.89	42	76	84	58	133	141	42	80	97	51	132	140	11.5	18.81
ENSMUSG00000002289	57875	Angptl4	angiopoietin-like 4	0.49	0.07	0.81	35	42	20	40	68	43	35	44	23	35	67	43	0.64	1	3320	PPAR signaling pathway - Mus musculus (mouse)
ENSMUSG00000022389	21685	Tef	thyrotroph embryonic factor	0.49	0.01	0.48	121	150	103	225	184	142	121	158	119	197	182	141	1.71	2.56
ENSMUSG00000085742				0.49	0.09	0.87	2	1	2	3	5	5	2	1	2	3	5	5	0.12	0.36
ENSMUSG00000052270	14289	Fpr2	formyl peptide receptor 2	0.49	0.09	0.86	5	7	8	10	15	9	5	7	9	9	15	9	0.35	0.62	04080;05150	Neuroactive ligand-receptor interaction - Mus musculus (mouse);Staphylococcus aureus infection - Mus musculus (mouse)
ENSMUSG00000040026	20210	Saa3	serum amyloid A 3	0.49	0.04	0.72	81	59	87	113	129	104	81	62	101	99	128	103	8.67	13.26
ENSMUSG00000076672				0.49	0.02	0.56	88	85	71	142	126	91	88	89	82	124	125	90	14.35	21.39
ENSMUSG00000045045	225875	Lrfn4	leucine rich repeat and fibronectin type III domain containing 4	0.49	0.06	0.78	19	20	20	25	35	29	19	21	23	22	35	29	0.37	0.57
ENSMUSG00000029379	330122	Cxcl3	chemokine (C-X-C motif) ligand 3	0.49	0.13	0.92	0	0	2	2	6	1	0	0	2	2	6	1	0.04	0.19
ENSMUSG00000022225	17228	Cma1	chymase 1, mast cell	0.49	0.12	0.92	5	2	2	3	10	6	5	2	2	3	10	6	0.16	0.37	4614	Renin-angiotensin system - Mus musculus (mouse)
ENSMUSG00000096672				0.49	0.13	0.92	35	29	31	54	106	23	35	30	36	47	105	23	5.44	10.54
ENSMUSG00000097514				0.49	0.13	0.92	4	3	4	8	6	9	4	3	5	7	6	9	0.16	0.33
ENSMUSG00000097482				0.49	0.11	0.89	2	4	1	9	5	3	2	4	1	8	5	3	0.1	0.28
ENSMUSG00000073555	240327	Gm4951	predicted gene 4951	0.49	0.02	0.61	38	29	28	38	55	49	38	30	33	33	54	49	0.72	1.09
ENSMUSG00000077358				0.49	0.13	0.92	5	11	9	11	12	21	5	12	11	10	12	21	6.28	10.83
ENSMUSG00000030889	233813	Vwa3a	von Willebrand factor A domain containing 3A	0.49	0.1	0.88	2	0	0	5	2	3	2	0	0	4	2	3	0.01	0.04
ENSMUSG00000046006	238875	Gapt	Grb2-binding adaptor, transmembrane	0.49	0.13	0.92	4	7	5	5	13	12	4	7	6	4	13	12	0.16	0.29
ENSMUSG00000094411	100217453	Snord16a	small nucleolar RNA, C/D box 16A	0.49	0.11	0.89	5	14	18	23	12	27	5	15	21	20	12	27	7.76	12.84
ENSMUSG00000095789	69034	Nupr1l	nuclear protein transcriptional regulator 1 like	0.49	0.13	0.92	3	6	9	16	13	4	3	6	10	14	13	4	0.19	0.37
ENSMUSG00000056106				0.49	0.13	0.92	1	8	12	9	13	15	1	8	14	8	13	15	0.21	0.36
ENSMUSG00000080746				0.49	0.12	0.91	3	3	1	5	8	4	3	3	1	4	8	4	0.15	0.38
ENSMUSG00000044583	170743	Tlr7	toll-like receptor 7	0.49	0.01	0.51	66	60	40	87	75	80	66	63	46	76	74	79	0.85	1.26	4620	Toll-like receptor signaling pathway - Mus musculus (mouse)
ENSMUSG00000093565	75614	Rab26os	RAB26, member RAS oncogene family, opposite strand	0.49	0.13	0.92	5	3	3	9	7	5	5	3	3	8	7	5	0.44	0.91
ENSMUSG00000038210	15396	Hoxa11	homeobox A11	0.49	0.08	0.83	13	15	15	23	21	23	13	16	17	20	21	23	0.32	0.51
ENSMUSG00000047583	209584	Tyw3	tRNA-yW synthesizing protein 3 homolog (S. cerevisiae)	0.49	0.04	0.71	31	25	26	45	32	45	31	26	30	39	32	45	0.39	0.58
ENSMUSG00000074634	633640	Gm7120	predicted gene 7120	0.49	0.09	0.87	13	12	15	17	25	21	13	13	17	15	25	21	0.27	0.43
ENSMUSG00000069874	54396	Irgm2	immunity-related GTPase family M member 2	0.49	0.01	0.35	291	249	255	325	399	422	291	261	295	285	395	419	4.62	6.72
ENSMUSG00000025128	59058	Bhlhe22	basic helix-loop-helix family, member e22	0.49	0.13	0.92	2	2	3	7	8	3	2	2	4	6	8	3	0.05	0.11
ENSMUSG00000097813				0.49	0.13	0.93	4	4	3	7	7	7	4	4	3	6	7	7	0.11	0.23
ENSMUSG00000005824	50930	Tnfsf14	tumor necrosis factor (ligand) superfamily, member 14	0.49	0.13	0.92	9	4	3	8	14	6	9	4	3	7	14	6	0.16	0.31	4060	Cytokine-cytokine receptor interaction - Mus musculus (mouse)
ENSMUSG00000051008				0.48	0.09	0.87	12	13	11	23	19	16	12	14	13	20	19	16	0.66	1.07
ENSMUSG00000039278	30052	Pcsk1n	proprotein convertase subtilisin/kexin type 1 inhibitor	0.48	0.13	0.92	6	2	0	6	6	7	6	2	0	5	6	7	0.07	0.17
ENSMUSG00000043832	73149	Clec4a3	C-type lectin domain family 4, member a3	0.48	0.03	0.65	31	27	28	45	47	36	31	28	33	39	47	36	1.34	2.01
ENSMUSG00000076569				0.48	0.1	0.88	187	79	103	218	212	157	187	83	119	191	210	156	25.75	41.71
ENSMUSG00000079499	76220	6530402F18Rik	RIKEN cDNA 6530402F18 gene	0.48	0.04	0.74	29	20	33	40	45	37	29	21	38	35	45	37	0.39	0.58
ENSMUSG00000050211	329502	Pla2g4e	phospholipase A2, group IVE	0.48	0.13	0.92	5	4	4	6	12	8	5	4	5	5	12	8	0.06	0.12	00564;00565;00590;00591;00592;01100;04010;04270;04370;04664;04666;04730;04912;04972;04975;05145	Glycerophospholipid metabolism - Mus musculus (mouse);Ether lipid metabolism - Mus musculus (mouse);Arachidonic acid metabolism - Mus musculus (mouse);Linoleic acid metabolism - Mus musculus (mouse);alpha-Linolenic acid metabolism - Mus musculus (mouse);Metabolic pathways - Mus musculus (mouse);MAPK signaling pathway - Mus musculus (mouse);Vascular smooth muscle contraction - Mus musculus (mouse)…
ENSMUSG00000024371	12263	C2	complement component 2 (within H-2S)	0.48	0.12	0.91	13	9	8	26	14	9	13	9	9	23	14	9	0.22	0.38	04610;05150;05322	Complement and coagulation cascades - Mus musculus (mouse);Staphylococcus aureus infection - Mus musculus (mouse);Systemic lupus erythematosus - Mus musculus (mouse)
ENSMUSG00000096833				0.48	0.1	0.88	36	17	31	68	38	28	36	18	36	60	38	28	4.83	7.87
ENSMUSG00000058715	14127	Fcer1g	Fc receptor, IgE, high affinity I, gamma polypeptide	0.48	0.03	0.65	33	30	28	35	57	42	33	32	32	31	56	42	2.73	4.04	04650;04664;05310	Natural killer cell mediated cytotoxicity - Mus musculus (mouse);Fc epsilon RI signaling pathway - Mus musculus (mouse);Asthma - Mus musculus (mouse)
ENSMUSG00000039201	209815	Tbc1d25	TBC1 domain family, member 25	0.48	0.03	0.66	35	38	33	49	42	63	35	40	38	43	42	63	0.81	1.19
ENSMUSG00000020901	320207	Pik3r5	phosphoinositide-3-kinase, regulatory subunit 5, p101	0.48	0	0.28	91	87	93	123	148	117	91	91	108	108	147	116	1.25	1.81	04012;04062;04070;04150;04210;04370;04380;04510;04620;04630;04650;04660;04662;04664;04666;04670;04722;04810;04910;04914;04930;04960;04973;05100;05142;05145;05146;05160;05200;05210;05211;05212;05213;05214;05215;05218;05220;05221;05222;05223	ErbB signaling pathway - Mus musculus (mouse);Chemokine signaling pathway - Mus musculus (mouse);Phosphatidylinositol signaling system - Mus musculus (mouse);mTOR signaling pathway - Mus musculus (mouse);Apoptosis - Mus musculus (mouse);VEGF signaling pathway - Mus musculus (mouse);Osteoclast differentiation - Mus musculus (mouse);Focal adhesion - Mus musculus (mouse);Toll-like receptor signaling…
ENSMUSG00000040594	66011	Ranbp17	RAN binding protein 17	0.48	0.05	0.77	30	29	19	33	49	33	30	30	22	29	49	33	0.31	0.47
ENSMUSG00000048899	194237	Rimkla	ribosomal modification protein rimK-like family member A	0.48	0.08	0.84	0	1	1	1	2	6	0	1	1	1	2	6	0.01	0.05
ENSMUSG00000097033				0.48	0.1	0.88	12	12	11	19	16	21	12	13	13	17	16	21	0.14	0.23
ENSMUSG00000094335				0.48	0.06	0.8	322	271	252	388	378	507	322	285	292	340	374	504	47.44	72.28
ENSMUSG00000081703				0.48	0.13	0.92	1	3	2	5	4	6	1	3	2	4	4	6	0.23	0.6
ENSMUSG00000036957	233067	Lrfn3	leucine rich repeat and fibronectin type III domain containing 3	0.48	0.09	0.87	14	21	14	21	31	23	14	22	16	18	31	23	0.34	0.53
ENSMUSG00000099002				0.48	0.13	0.92	4	3	3	3	5	12	4	3	3	3	5	12	1.43	3.14
ENSMUSG00000028527	11639	Ak4	adenylate kinase 4	0.48	0.01	0.38	85	96	90	120	128	142	85	101	104	105	127	141	1.26	1.82	00230;01100	Purine metabolism - Mus musculus (mouse);Metabolic pathways - Mus musculus (mouse)
ENSMUSG00000095497				0.48	0.13	0.92	54	13	23	60	79	64	54	14	27	53	78	64	5.04	11.54
ENSMUSG00000036944	213068	Tmem71	transmembrane protein 71	0.48	0.07	0.83	32	10	22	31	40	25	32	10	25	27	40	25	0.43	0.67
ENSMUSG00000049191	331474	Rgag4	retrotransposon gag domain containing 4	0.48	0.08	0.83	20	13	24	34	23	31	20	14	28	30	23	31	0.25	0.39
ENSMUSG00000097136				0.48	0.03	0.66	36	37	34	40	57	59	36	39	39	35	56	59	0.63	0.92
ENSMUSG00000036832	65086	Lpar3	lysophosphatidic acid receptor 3	0.48	0.14	0.93	5	10	9	23	9	9	5	10	10	20	9	9	0.19	0.34	4080	Neuroactive ligand-receptor interaction - Mus musculus (mouse)
ENSMUSG00000026348	266645	Acmsd	amino carboxymuconate semialdehyde decarboxylase	0.48	0.11	0.89	2	0	3	5	5	5	2	0	3	4	5	5	0.04	0.13	00380;01100	Tryptophan metabolism - Mus musculus (mouse);Metabolic pathways - Mus musculus (mouse)
ENSMUSG00000024737	65221	Slc15a3	solute carrier family 15, member 3	0.48	0.04	0.74	28	19	20	34	34	31	28	20	23	30	34	31	0.28	0.42
ENSMUSG00000021553	114304	Slc28a3	solute carrier family 28 (sodium-coupled nucleoside transporter), member 3	0.48	0.1	0.88	5	17	16	16	21	23	5	18	18	14	21	23	0.17	0.27
ENSMUSG00000016552	239554	Foxred2	FAD-dependent oxidoreductase domain containing 2	0.48	0.06	0.8	24	23	28	45	32	35	24	24	32	39	32	35	0.31	0.48
ENSMUSG00000080779				0.48	0.11	0.9	0	1	2	3	4	3	0	1	2	3	4	3	0.14	0.52
ENSMUSG00000094405				0.48	0.13	0.92	5	9	9	11	16	12	5	9	11	10	16	12	4.05	6.95
ENSMUSG00000091191				0.48	0.12	0.92	5	7	16	15	17	16	5	7	19	13	17	16	0.64	1.08
ENSMUSG00000076518				0.47	0.14	0.94	69	31	15	73	95	44	69	33	17	64	94	44	6.37	12.06
ENSMUSG00000047935	434280	Gm5607	predicted gene 5607	0.47	0.08	0.85	13	24	16	29	30	22	13	25	18	25	30	22	0.21	0.33
ENSMUSG00000024245	68027	Tmem178	transmembrane protein 178	0.47	0.13	0.92	4	2	1	8	4	4	4	2	1	7	4	4	0.08	0.19
ENSMUSG00000052384	224109	Nrros	negative regulator of reactive oxygen species	0.47	0.01	0.43	52	49	55	70	85	69	52	51	64	61	84	69	0.88	1.27
ENSMUSG00000096528	545238	G430049J08Rik	RIKEN cDNA G430049J08 gene	0.47	0.03	0.65	29	34	40	49	50	52	29	36	46	43	50	52	0.78	1.15
ENSMUSG00000028037	99899	Ifi44	interferon-induced protein 44	0.47	0.01	0.44	87	73	54	90	112	105	87	77	63	79	111	104	1.06	1.54
ENSMUSG00000086794				0.47	0.12	0.91	2	1	2	6	4	4	2	1	2	5	4	4	0.21	0.64
ENSMUSG00000005057	23921	Sh2b2	SH2B adaptor protein 2	0.47	0.1	0.88	21	14	18	30	27	26	21	15	21	26	27	26	0.38	0.6	04722;04910	Neurotrophin signaling pathway - Mus musculus (mouse);Insulin signaling pathway - Mus musculus (mouse)
ENSMUSG00000086944				0.47	0.13	0.92	13	3	14	15	21	13	13	3	16	13	21	13	0.85	1.41
ENSMUSG00000084899				0.47	0.08	0.83	18	15	24	33	28	26	18	16	28	29	28	26	2.77	4.25
ENSMUSG00000091095				0.47	0.12	0.91	2	0	3	10	5	1	2	0	4	9	5	1	0.22	0.66
ENSMUSG00000090855				0.47	0.11	0.89	0	1	1	3	5	1	0	1	1	3	5	1	0.06	0.32
ENSMUSG00000021886	14744	Gpr65	G-protein coupled receptor 65	0.47	0.02	0.54	64	43	42	91	64	60	64	45	49	80	63	60	1.46	2.15
ENSMUSG00000022768	76872	Ccdc116	coiled-coil domain containing 116	0.47	0.06	0.8	17	19	13	26	26	22	17	20	15	23	26	22	0.23	0.36
ENSMUSG00000029298	236573	Gbp9	guanylate-binding protein 9	0.47	0	0.27	154	107	142	202	194	177	154	112	165	177	192	176	2.24	3.22
ENSMUSG00000032327	20897	Stra6	stimulated by retinoic acid gene 6	0.47	0.1	0.88	17	10	11	18	22	19	17	11	13	16	22	19	0.25	0.39
ENSMUSG00000078606	100042856	Gm4070	predicted gene 4070	0.47	0.03	0.65	31	45	26	48	47	52	31	47	30	42	47	52	0.23	0.33
ENSMUSG00000093040				0.47	0.13	0.92	2	3	0	5	3	6	2	3	0	4	3	6	0.76	2.21
ENSMUSG00000030761	17921	Myo7a	myosin VIIA	0.47	0.03	0.69	39	34	36	47	50	62	39	36	42	41	50	62	0.29	0.43
ENSMUSG00000050919	238803	Zfp366	zinc finger protein 366	0.47	0.03	0.68	36	30	31	43	47	49	36	31	36	38	47	49	0.71	1.03
ENSMUSG00000037902	19261	Sirpa	signal-regulatory protein alpha	0.47	0	0.1	296	231	228	358	374	331	296	243	264	314	370	329	3.82	5.44	4380	Osteoclast differentiation - Mus musculus (mouse)
ENSMUSG00000021069	110095	Pygl	liver glycogen phosphorylase	0.47	0	0.25	83	67	71	100	94	118	83	70	82	88	93	117	1.49	2.13	00500;04910	Starch and sucrose metabolism - Mus musculus (mouse);Insulin signaling pathway - Mus musculus (mouse)
ENSMUSG00000097838				0.47	0.1	0.88	15	13	14	27	22	17	15	14	16	24	22	17	0.22	0.36
ENSMUSG00000034059	241525	Ypel4	yippee-like 4 (Drosophila)	0.47	0.13	0.92	12	9	9	16	14	19	12	9	11	14	14	19	0.33	0.55
ENSMUSG00000027995	24088	Tlr2	toll-like receptor 2	0.47	0	0.09	234	192	187	273	317	272	234	202	217	239	314	270	4.1	5.82	04145;04620;05140;05142;05144;05145;05146;05323	Phagosome - Mus musculus (mouse);Toll-like receptor signaling pathway - Mus musculus (mouse);Leishmaniasis - Mus musculus (mouse);Chagas disease (American trypanosomiasis) - Mus musculus (mouse);Malaria - Mus musculus (mouse);Toxoplasmosis - Mus musculus (mouse);Amoebiasis - Mus musculus (mouse);Rheumatoid arthritis - Mus musculus (mouse)
ENSMUSG00000000552	29813	Zfp385a	zinc finger protein 385A	0.47	0.09	0.87	19	19	19	33	23	32	19	20	22	29	23	32	0.5	0.79
ENSMUSG00000076937				0.47	0.06	0.78	287	286	248	304	357	550	287	300	287	266	354	546	27.3	40.66
ENSMUSG00000091732				0.47	0.12	0.91	2	2	1	5	3	7	2	2	1	4	3	7	0.18	0.57
ENSMUSG00000037202	18646	Prf1	perforin 1 (pore forming protein)	0.47	0.15	0.95	4	6	6	8	22	2	4	6	7	7	22	2	0.16	0.32	04650;04940;05320;05330;05332;05416	Natural killer cell mediated cytotoxicity - Mus musculus (mouse);Type I diabetes mellitus - Mus musculus (mouse);Autoimmune thyroid disease - Mus musculus (mouse);Allograft rejection - Mus musculus (mouse);Graft-versus-host disease - Mus musculus (mouse);Viral myocarditis - Mus musculus (mouse)
ENSMUSG00000049086	107771	Bmyc	brain expressed myelocytomatosis oncogene	0.47	0.15	0.95	5	6	3	13	8	5	5	6	3	11	8	5	0.32	0.63
ENSMUSG00000047632	72514	Fgfbp3	fibroblast growth factor binding protein 3	0.47	0.14	0.94	3	3	3	8	5	7	3	3	4	7	5	7	0.11	0.23
ENSMUSG00000039716	208869	Dock3	dedicator of cyto-kinesis 3	0.47	0.13	0.92	11	12	10	21	17	17	11	13	12	18	17	17	0.08	0.12
ENSMUSG00000046688	211550	Tifa	TRAF-interacting protein with forkhead-associated domain	0.47	0.01	0.39	88	101	95	140	134	131	88	106	110	123	133	130	2.63	3.79
ENSMUSG00000029005	70433	Draxin	dorsal inhibitory axon guidance protein	0.47	0.09	0.86	14	12	13	18	22	20	14	13	15	16	22	20	0.15	0.24
ENSMUSG00000041754	58218	Trem3	triggering receptor expressed on myeloid cells 3	0.47	0.12	0.92	0	0	0	5	3	0	0	0	0	4	3	0	0	0.16
ENSMUSG00000028073	73182	Pear1	platelet endothelial aggregation receptor 1	0.47	0.03	0.68	27	42	35	43	53	54	27	44	40	38	52	54	0.38	0.56
ENSMUSG00000015451				0.47	0.06	0.78	26	20	27	27	42	38	26	21	31	24	42	38	0.27	0.41
ENSMUSG00000097637	71186	4933417D19Rik	RIKEN cDNA 4933417D19 gene	0.47	0.14	0.93	2	5	3	3	6	10	2	5	3	3	6	10	0.15	0.32
ENSMUSG00000050721	102595	Plekho2	pleckstrin homology domain containing, family O member 2	0.47	0	0.23	116	99	119	169	149	154	116	104	138	148	148	153	2.07	2.95
ENSMUSG00000095788	320832	Sirpb1a	signal-regulatory protein beta 1A	0.47	0.15	0.95	4	0	3	8	4	4	4	0	3	7	4	4	0.11	0.27
ENSMUSG00000094649	633057	Gm7102	predicted gene 7102	0.47	0.05	0.75	30	33	41	59	37	56	30	35	47	52	37	56	1.3	1.93
ENSMUSG00000021281	21928	Tnfaip2	tumor necrosis factor, alpha-induced protein 2	0.47	0	0.27	109	70	96	115	152	121	109	74	111	101	151	120	1.43	2.03
ENSMUSG00000000386	17857	Mx1	MX dynamin-like GTPase 1	0.47	0.07	0.81	19	20	26	38	28	32	19	21	30	33	28	32	0.39	0.59
ENSMUSG00000086061				0.46	0.15	0.95	4	7	5	9	10	9	4	7	6	8	10	9	0.2	0.36
ENSMUSG00000046178	18231	Nxph1	neurexophilin 1	0.46	0.09	0.85	1	1	0	0	5	5	1	1	0	0	5	5	0.01	0.07
ENSMUSG00000086889				0.46	0.14	0.93	3	2	1	3	5	6	3	2	1	3	5	6	0.23	0.59
ENSMUSG00000008461	14343	Fut1	fucosyltransferase 1	0.46	0.12	0.91	8	12	11	17	15	18	8	13	13	15	15	18	0.25	0.4	00601;00603;01100	Glycosphingolipid biosynthesis - lacto and neolacto series - Mus musculus (mouse);Glycosphingolipid biosynthesis - globo series - Mus musculus (mouse);Metabolic pathways - Mus musculus (mouse)
ENSMUSG00000097433				0.46	0.1	0.88	1	2	1	6	7	0	1	2	1	5	7	0	0.05	0.18
ENSMUSG00000036887	12259	C1qa	complement component 1, q subcomponent, alpha polypeptide	0.46	0	0.05	291	230	219	348	360	323	291	242	254	305	357	321	14.34	20.22	04610;05020;05142;05150;05322	Complement and coagulation cascades - Mus musculus (mouse);Prion diseases - Mus musculus (mouse);Chagas disease (American trypanosomiasis) - Mus musculus (mouse);Staphylococcus aureus infection - Mus musculus (mouse);Systemic lupus erythematosus - Mus musculus (mouse)
ENSMUSG00000076665				0.46	0.13	0.92	16	17	23	23	33	36	16	18	27	20	33	36	3.18	5.2
ENSMUSG00000008438	56622	Adam21	a disintegrin and metallopeptidase domain 21	0.46	0.06	0.8	0	0	1	3	3	2	0	0	1	3	3	2	0.01	0.06
ENSMUSG00000074497	319493	A430078G23Rik	RIKEN cDNA A430078G23 gene	0.46	0.04	0.74	40	38	28	68	45	41	40	40	33	60	45	41	0.72	1.07
ENSMUSG00000093553				0.46	0.07	0.83	21	24	21	37	31	29	21	25	24	32	31	29	0.47	0.7
ENSMUSG00000082570				0.46	0.12	0.92	2	2	2	8	2	5	2	2	2	7	2	5	0.21	0.58
ENSMUSG00000032017	110637	Grik4	glutamate receptor, ionotropic, kainate 4	0.46	0.14	0.94	4	0	2	7	3	5	4	0	2	6	3	5	0.02	0.05	4080	Neuroactive ligand-receptor interaction - Mus musculus (mouse)
ENSMUSG00000005124	22402	Wisp1	WNT1 inducible signaling pathway protein 1	0.46	0.03	0.68	30	37	28	34	55	47	30	39	32	30	54	47	0.38	0.54
ENSMUSG00000097077	100504333	Gm16712	predicted gene, 16712	0.46	0.11	0.89	1	0	2	2	5	3	1	0	2	2	5	3	0.03	0.11
ENSMUSG00000024338	16913	Psmb8	proteasome (prosome, macropain) subunit, beta type 8 (large multifunctional peptidase 7)	0.46	0	0.01	364	297	325	484	452	433	364	312	377	424	448	430	10.44	14.64	3050	Proteasome - Mus musculus (mouse)
ENSMUSG00000043036	330188	Ccdc63	coiled-coil domain containing 63	0.46	0.12	0.91	13	9	8	21	14	12	13	9	9	18	14	12	0.26	0.42
ENSMUSG00000078920	15953	Ifi47	interferon gamma inducible protein 47	0.46	0.01	0.47	148	122	135	180	181	211	148	128	156	158	179	210	4.63	6.61
ENSMUSG00000085492	68789	Trmt61b	tRNA methyltransferase 61B	0.46	0.11	0.89	8	24	13	19	25	24	8	25	15	17	25	24	0.35	0.54
ENSMUSG00000033508	67855	Asprv1	aspartic peptidase, retroviral-like 1	0.46	0.15	0.95	4	5	3	10	8	4	4	5	3	9	8	4	0.15	0.3
ENSMUSG00000083076				0.46	0.15	0.95	2	4	3	5	5	9	2	4	3	4	5	9	0.33	0.73
ENSMUSG00000097699				0.46	0.12	0.92	3	2	0	2	7	5	3	2	0	2	7	5	0.06	0.18
ENSMUSG00000035456	77630	Prdm8	PR domain containing 8	0.46	0.12	0.91	2	1	3	9	3	3	2	1	3	8	3	3	0.04	0.1
ENSMUSG00000031980	11606	Agt	angiotensinogen (serpin peptidase inhibitor, clade A, member 8)	0.46	0.01	0.39	85	86	83	118	105	134	85	90	96	103	104	133	2.71	3.85	4614	Renin-angiotensin system - Mus musculus (mouse)
ENSMUSG00000094502				0.46	0.08	0.85	48	20	29	40	53	51	48	21	34	35	52	51	5.62	8.4
ENSMUSG00000036853	171166	Mcoln3	mucolipin 3	0.46	0.16	0.96	4	8	6	6	12	13	4	8	7	5	12	13	0.12	0.21
ENSMUSG00000035403	241324	Crb2	crumbs family member 2	0.46	0.16	0.96	4	2	7	13	7	5	4	2	8	11	7	5	0.04	0.08
ENSMUSG00000090942	240328	F830016B08Rik	RIKEN cDNA F830016B08 gene	0.46	0.05	0.78	28	33	33	40	57	42	28	35	38	35	56	42	0.58	0.86
ENSMUSG00000092448	102639169	Gm20387	predicted gene 20387	0.46	0.13	0.92	2	1	1	2	3	6	2	1	1	2	3	6	0.04	0.13
ENSMUSG00000029299	27405	Abcg3	ATP-binding cassette, sub-family G (WHITE), member 3	0.46	0.02	0.61	49	45	55	50	89	72	49	47	64	44	88	72	0.99	1.41	2010	ABC transporters - Mus musculus (mouse)
ENSMUSG00000091993				0.45	0.1	0.88	16	16	16	26	25	21	16	17	18	23	25	21	0.27	0.42
ENSMUSG00000056148	103142	Rdh9	retinol dehydrogenase 9	0.45	0.11	0.91	16	9	16	19	20	24	16	9	19	17	20	24	0.31	0.48
ENSMUSG00000030651	11872	Art2b	ADP-ribosyltransferase 2b	0.45	0.09	0.85	17	20	20	32	24	29	17	21	23	28	24	29	1.32	2.01
ENSMUSG00000085403				0.45	0.16	0.96	5	3	5	7	9	8	5	3	6	6	9	8	0.3	0.56
ENSMUSG00000051486	93882	Pcdhb11	protocadherin beta 11	0.45	0.12	0.91	13	9	12	17	18	17	13	9	14	15	18	17	0.19	0.3
ENSMUSG00000087535				0.45	0.16	0.96	7	10	7	15	11	13	7	10	8	13	11	13	0.14	0.23
ENSMUSG00000027848	99543	Olfml3	olfactomedin-like 3	0.45	0.01	0.33	122	103	107	155	173	137	122	108	124	136	171	136	1.68	2.38
ENSMUSG00000090103				0.45	0.13	0.92	10	7	14	15	17	16	10	7	16	13	17	16	1.45	2.29
ENSMUSG00000046402	19659	Rbp1	retinol binding protein 1, cellular	0.45	0.06	0.79	30	25	27	35	38	45	30	26	31	31	38	45	0.63	0.92
ENSMUSG00000009731	16506	Kcnd1	potassium voltage-gated channel, Shal-related family, member 1	0.45	0.16	0.96	8	4	7	9	16	9	8	4	8	8	16	9	0.07	0.13
ENSMUSG00000027322	20612	Siglec1	sialic acid binding Ig-like lectin 1, sialoadhesin	0.45	0.01	0.45	82	58	85	95	124	99	82	61	99	83	123	98	0.72	1.01	4514	Cell adhesion molecules (CAMs) - Mus musculus (mouse)
ENSMUSG00000064419				0.45	0.16	0.96	2	4	8	6	10	10	2	4	9	5	10	10	2.06	3.86
ENSMUSG00000031380	14205	Figf	c-fos induced growth factor	0.45	0.09	0.85	18	16	22	27	39	18	18	17	25	24	39	18	0.55	0.84	04060;04150;04510;05200;05211;05212;05219	Cytokine-cytokine receptor interaction - Mus musculus (mouse);mTOR signaling pathway - Mus musculus (mouse);Focal adhesion - Mus musculus (mouse);Pathways in cancer - Mus musculus (mouse);Renal cell carcinoma - Mus musculus (mouse);Pancreatic cancer - Mus musculus (mouse);Bladder cancer - Mus musculus (mouse)
ENSMUSG00000028071	27371	Sh2d2a	SH2 domain containing 2A	0.45	0.06	0.8	30	13	28	41	28	36	30	14	33	36	28	36	0.31	0.45	4370	VEGF signaling pathway - Mus musculus (mouse)
ENSMUSG00000076556				0.45	0.13	0.93	40	71	86	95	140	75	40	75	100	83	139	75	11.54	18.02
ENSMUSG00000076587				0.45	0.16	0.96	44	36	27	83	61	50	44	38	31	73	60	50	6.18	11.45
ENSMUSG00000046694	100342	Fam46b	family with sequence similarity 46, member B	0.45	0.13	0.92	22	9	19	40	12	26	22	9	22	35	12	26	0.44	0.7
ENSMUSG00000097364				0.45	0.16	0.96	7	5	5	11	12	6	7	5	6	10	12	6	0.11	0.19
ENSMUSG00000065952	546049	C330021F23Rik	RIKEN cDNA C330021F23 gene	0.45	0.16	0.96	1	6	3	7	8	6	1	6	4	6	8	6	0.13	0.26
ENSMUSG00000000253	66355	Gmpr	guanosine monophosphate reductase	0.45	0.05	0.77	37	41	35	74	38	51	37	43	41	65	38	51	1.45	2.13	230	Purine metabolism - Mus musculus (mouse)
ENSMUSG00000086264	329253	Gm15850	predicted gene 15850	0.45	0.13	0.92	3	0	2	1	7	5	3	0	2	1	7	5	0.05	0.13
ENSMUSG00000045551	14293	Fpr1	formyl peptide receptor 1	0.45	0.16	0.96	2	1	0	5	3	3	2	1	0	4	3	3	0.04	0.16	04080;05150	Neuroactive ligand-receptor interaction - Mus musculus (mouse);Staphylococcus aureus infection - Mus musculus (mouse)
ENSMUSG00000057069	67475	Ero1lb	ERO1-like beta (S. cerevisiae)	0.45	0	0.28	124	124	164	193	218	164	124	130	190	169	216	163	1.97	2.76	4141	Protein processing in endoplasmic reticulum - Mus musculus (mouse)
ENSMUSG00000034209	75668	Rasl10a	RAS-like, family 10, member A	0.45	0.14	0.94	4	0	2	3	5	6	4	0	2	3	5	6	0.1	0.27
ENSMUSG00000097231				0.45	0.03	0.68	46	50	40	68	62	63	46	53	46	60	61	63	0.48	0.69
ENSMUSG00000087086				0.45	0.13	0.92	1	1	2	3	3	5	1	1	2	3	3	5	0.12	0.36
ENSMUSG00000094862				0.45	0.08	0.83	2	1	1	7	6	2	2	1	1	6	6	2	0.26	1.04
ENSMUSG00000026811	50935	St6galnac6	ST6 (alpha-N-acetyl-neuraminyl-2,3-beta-galactosyl-1,3)-N-acetylgalactosaminide alpha-2,6-sialyltransferase 6	0.45	0	0.02	406	378	426	579	590	499	406	397	493	507	584	496	10.19	14.15	00604;01100	Glycosphingolipid biosynthesis - ganglio series - Mus musculus (mouse);Metabolic pathways - Mus musculus (mouse)
ENSMUSG00000070427	16068	Il18bp	interleukin 18 binding protein	0.45	0.03	0.65	36	36	41	55	59	47	36	38	47	48	58	47	1.63	2.34
ENSMUSG00000077711				0.45	0.06	0.8	44	43	24	43	50	65	44	45	28	38	50	65	17.8	25.94
ENSMUSG00000009292	28240	Trpm2	transient receptor potential cation channel, subfamily M, member 2	0.45	0.01	0.41	68	69	79	110	106	87	68	72	91	96	105	86	0.6	0.85
ENSMUSG00000040552	12267	C3ar1	complement component 3a receptor 1	0.45	0.01	0.5	108	80	57	103	129	110	108	84	66	90	128	109	1.14	1.61	04080;04610;05150	Neuroactive ligand-receptor interaction - Mus musculus (mouse);Complement and coagulation cascades - Mus musculus (mouse);Staphylococcus aureus infection - Mus musculus (mouse)
ENSMUSG00000076539				0.45	0.07	0.83	1	0	0	2	5	1	1	0	0	2	5	1	0.07	0.58
ENSMUSG00000083410				0.45	0.11	0.91	0	1	0	1	4	3	0	1	0	1	4	3	0.02	0.18
ENSMUSG00000096464				0.45	0.15	0.96	77	26	21	67	50	84	77	27	24	59	50	83	7	11.75
ENSMUSG00000098112	668218	Bin2	bridging integrator 2	0.45	0	0.18	105	95	139	159	160	154	105	100	161	139	158	153	3.39	4.73
ENSMUSG00000034732	93728	Pabpc5	poly(A) binding protein, cytoplasmic 5	0.45	0.14	0.93	3	1	0	2	3	6	3	1	0	2	3	6	0.03	0.09	03013;03015;03018	RNA transport - Mus musculus (mouse);mRNA surveillance pathway - Mus musculus (mouse);RNA degradation - Mus musculus (mouse)
ENSMUSG00000043760	241035	Pkhd1	polycystic kidney and hepatic disease 1	0.45	0.15	0.95	4	17	16	29	16	14	4	18	18	25	16	14	0.06	0.09
ENSMUSG00000034387	243612	Ssu2	ssu-2 homolog (C. elegans)	0.45	0.17	0.97	4	5	3	7	6	9	4	5	3	6	6	9	0.15	0.29
ENSMUSG00000063506	239027	Arhgap22	Rho GTPase activating protein 22	0.45	0.13	0.92	15	11	9	21	12	23	15	12	11	18	12	23	0.28	0.44
ENSMUSG00000076514				0.45	0.12	0.91	47	27	29	40	78	39	47	28	34	35	77	39	5.91	9.09
ENSMUSG00000085538				0.45	0.15	0.95	1	3	2	7	5	2	1	3	2	6	5	2	0.15	0.39
ENSMUSG00000026104	20846	Stat1	signal transducer and activator of transcription 1	0.44	0	0.05	1163	1108	1235	1453	1743	1633	1164	1164	1431	1273	1726	1622	13.74	19.02	04062;04380;04620;04630;05140;05145;05160;05200;05212	Chemokine signaling pathway - Mus musculus (mouse);Osteoclast differentiation - Mus musculus (mouse);Toll-like receptor signaling pathway - Mus musculus (mouse);Jak-STAT signaling pathway - Mus musculus (mouse);Leishmaniasis - Mus musculus (mouse);Toxoplasmosis - Mus musculus (mouse);Hepatitis C - Mus musculus (mouse);Pathways in cancer - Mus musculus (mouse);Pancreatic cancer - Mus musculus (mou…
ENSMUSG00000049939	192198	Lrrc4	leucine rich repeat containing 4	0.44	0.09	0.86	13	16	20	23	27	23	13	17	23	20	27	23	0.28	0.41
ENSMUSG00000033777	279572	Tlr13	toll-like receptor 13	0.44	0.02	0.56	62	68	44	71	83	90	62	71	51	62	82	89	0.86	1.22
ENSMUSG00000036469	72925	March1	membrane-associated ring finger (C3HC4) 1	0.44	0.01	0.33	134	106	128	181	189	141	134	111	148	159	187	140	1.78	2.49
ENSMUSG00000094652				0.44	0.13	0.92	2	0	0	1	4	4	2	0	0	1	4	4	0.13	0.63
ENSMUSG00000044052	12777	Ccr10	chemokine (C-C motif) receptor 10	0.44	0.16	0.96	9	8	6	11	9	16	9	8	7	10	9	16	0.26	0.43	04060;04062;04672	Cytokine-cytokine receptor interaction - Mus musculus (mouse);Chemokine signaling pathway - Mus musculus (mouse);Intestinal immune network for IgA production - Mus musculus (mouse)
ENSMUSG00000034226	228543	Rhov	ras homolog family member V	0.44	0.12	0.91	17	19	17	33	23	24	17	20	20	29	23	24	0.63	0.97
ENSMUSG00000067199				0.44	0.16	0.96	4	3	2	6	5	7	4	3	2	5	5	7	0.3	0.63
ENSMUSG00000097835				0.44	0.15	0.95	13	13	10	19	15	23	13	14	12	17	15	23	1.06	1.69
ENSMUSG00000076550				0.44	0.17	0.97	17	8	27	41	48	23	17	8	31	36	48	23	3.67	8.02
ENSMUSG00000031548	20377	Sfrp1	secreted frizzled-related protein 1	0.44	0	0.28	226	172	150	256	259	245	226	181	174	224	256	243	2.52	3.54	4310	Wnt signaling pathway - Mus musculus (mouse)
ENSMUSG00000079415	12803	Cntf	ciliary neurotrophic factor	0.44	0.11	0.9	0	0	1	2	1	4	0	0	1	2	1	4	0.02	0.14	04060;04630	Cytokine-cytokine receptor interaction - Mus musculus (mouse);Jak-STAT signaling pathway - Mus musculus (mouse)
ENSMUSG00000076563				0.44	0.12	0.91	148	103	197	110	322	241	148	108	228	96	319	239	26.25	39.17
ENSMUSG00000037139	242702	Myom3	myomesin family, member 3	0.44	0.15	0.95	11	11	9	17	14	18	11	12	11	15	14	18	0.12	0.18
ENSMUSG00000095633				0.44	0.15	0.95	21	12	9	19	38	9	21	13	11	17	38	9	2.93	4.63
ENSMUSG00000085478				0.44	0.17	0.97	5	6	1	9	7	6	5	6	1	8	7	6	0.33	0.66
ENSMUSG00000046805	17476	Mpeg1	macrophage expressed gene 1	0.44	0	0.04	754	651	623	863	980	941	755	684	722	756	971	935	9.44	13.08
ENSMUSG00000096727	16912	Psmb9	proteasome (prosome, macropain) subunit, beta type 9 (large multifunctional peptidase 2)	0.44	0.01	0.39	111	123	129	183	178	146	111	129	150	160	176	145	2.55	3.58	3050	Proteasome - Mus musculus (mouse)
ENSMUSG00000097352	606736	C920009B18Rik	RIKEN cDNA C920009B18 gene	0.44	0.05	0.75	41	50	34	60	64	52	41	52	39	53	63	52	0.55	0.79
ENSMUSG00000081344				0.44	0.15	0.95	8	14	9	19	13	16	8	15	10	17	13	16	2.35	3.74
ENSMUSG00000027220	80976	Syt13	synaptotagmin XIII	0.44	0.02	0.54	83	70	81	115	114	98	83	73	94	101	113	97	1.26	1.77
ENSMUSG00000081564				0.44	0.07	0.81	2	0	0	7	2	2	2	0	0	6	2	2	0.11	0.61
ENSMUSG00000097246				0.44	0.09	0.86	19	18	16	25	25	28	19	19	19	22	25	28	0.33	0.5
ENSMUSG00000074758				0.44	0.11	0.9	1	1	0	2	5	3	1	1	0	2	5	3	0.02	0.12
ENSMUSG00000074677	100038947	LOC100038947	signal-regulatory protein beta 1-like	0.44	0.16	0.96	0	1	0	5	1	2	0	1	0	4	1	2	0.01	0.06
ENSMUSG00000017652	21939	Cd40	CD40 antigen	0.44	0.02	0.6	40	44	42	62	58	58	40	46	49	54	57	58	0.85	1.21	04060;04514;04620;04672;05144;05145;05310;05320;05322;05330;05340;05416	Cytokine-cytokine receptor interaction - Mus musculus (mouse);Cell adhesion molecules (CAMs) - Mus musculus (mouse);Toll-like receptor signaling pathway - Mus musculus (mouse);Intestinal immune network for IgA production - Mus musculus (mouse);Malaria - Mus musculus (mouse);Toxoplasmosis - Mus musculus (mouse);Asthma - Mus musculus (mouse);Autoimmune thyroid disease - Mus musculus (mouse);Systemi…
ENSMUSG00000024076	74199	Vit	vitrin	0.44	0.11	0.91	16	22	19	39	19	27	16	23	22	34	19	27	0.42	0.64
ENSMUSG00000082917				0.44	0.09	0.85	0	0	0	2	3	1	0	0	0	2	3	1	0	0.24
ENSMUSG00000024401	21926	Tnf	tumor necrosis factor	0.44	0.09	0.85	20	9	18	17	24	28	20	9	21	15	24	28	0.58	0.86	04010;04060;04210;04350;04380;04612;04620;04621;04622;04640;04650;04660;04664;04920;04930;04940;05010;05014;05140;05142;05143;05144;05145;05146;05160;05310;05322;05323;05330;05332;05410;05414	MAPK signaling pathway - Mus musculus (mouse);Cytokine-cytokine receptor interaction - Mus musculus (mouse);Apoptosis - Mus musculus (mouse);TGF-beta signaling pathway - Mus musculus (mouse);Osteoclast differentiation - Mus musculus (mouse);Antigen processing and presentation - Mus musculus (mouse);Toll-like receptor signaling pathway - Mus musculus (mouse);NOD-like receptor signaling pathway - M…
ENSMUSG00000001029	15896	Icam2	intercellular adhesion molecule 2	0.44	0.08	0.84	24	22	31	37	32	43	24	23	36	32	32	43	1.22	1.78	04514;04650	Cell adhesion molecules (CAMs) - Mus musculus (mouse);Natural killer cell mediated cytotoxicity - Mus musculus (mouse)
ENSMUSG00000030366	67315	Ceacam12	carcinoembryonic antigen-related cell adhesion molecule 12	0.44	0.15	0.95	9	10	8	16	15	12	9	11	9	14	15	12	0.3	0.48
ENSMUSG00000097868	606735	A330069E16Rik	RIKEN cDNA A330069E16 gene	0.44	0.13	0.93	13	15	13	27	21	15	13	16	15	24	21	15	0.94	1.47
ENSMUSG00000084950	434064	Gm5577	predicted gene 5577	0.44	0.17	0.97	2	1	3	8	4	3	2	1	4	7	4	3	0.09	0.22
ENSMUSG00000090881	628693	Gm6904	predicted gene 6904	0.44	0.15	0.96	3	2	1	3	4	7	3	2	1	3	4	7	0.13	0.33
ENSMUSG00000083253				0.44	0.12	0.91	0	1	2	7	0	4	0	1	2	6	0	4	0.02	0.07
ENSMUSG00000040253	229900	Gbp7	guanylate binding protein 7	0.44	0	0.31	292	306	312	410	453	396	292	321	362	359	449	393	3.32	4.62
ENSMUSG00000095589				0.44	0.12	0.91	25	17	21	30	39	25	25	18	24	26	39	25	3.61	5.46
ENSMUSG00000026656	14130	Fcgr2b	Fc receptor, IgG, low affinity IIb	0.44	0	0.02	239	206	199	290	322	267	239	216	231	254	319	265	5.77	7.95	04145;04380;04662;04666;05150;05322	Phagosome - Mus musculus (mouse);Osteoclast differentiation - Mus musculus (mouse);B cell receptor signaling pathway - Mus musculus (mouse);Fc gamma R-mediated phagocytosis - Mus musculus (mouse);Staphylococcus aureus infection - Mus musculus (mouse);Systemic lupus erythematosus - Mus musculus (mouse)
ENSMUSG00000037341	236727	Slc9a7	solute carrier family 9 (sodium/hydrogen exchanger), member 7	0.44	0.08	0.85	36	48	41	48	73	58	36	50	47	42	72	58	1	1.45
ENSMUSG00000056592	210104	Zfp658	zinc finger protein 658	0.44	0.04	0.72	50	37	45	57	68	61	50	39	52	50	67	61	0.76	1.08
ENSMUSG00000040522	170744	Tlr8	toll-like receptor 8	0.44	0.05	0.75	36	32	35	50	59	39	36	34	41	44	58	39	0.61	0.88	4620	Toll-like receptor signaling pathway - Mus musculus (mouse)
ENSMUSG00000074622	16658	Mafb	v-maf musculoaponeurotic fibrosarcoma oncogene family, protein B (avian)	0.44	0	0.25	123	86	114	150	144	151	123	90	132	131	143	150	1.92	2.68
ENSMUSG00000077222				0.44	0.15	0.95	14	9	15	11	26	20	14	9	17	10	26	20	5.72	8.87
ENSMUSG00000024160	79043	Spsb3	splA/ryanodine receptor domain and SOCS box containing 3	0.44	0.16	0.96	6	12	5	11	14	12	6	13	6	10	14	12	0.24	0.38
ENSMUSG00000073490	226691	AI607873	expressed sequence AI607873	0.44	0.03	0.65	91	51	60	95	117	71	91	54	69	83	116	71	1.17	1.66
ENSMUSG00000087481				0.44	0.17	0.97	6	7	7	8	12	12	6	7	8	7	12	12	0.11	0.18
ENSMUSG00000032890	242662	Rims3	regulating synaptic membrane exocytosis 3	0.44	0.16	0.96	6	9	9	16	11	12	6	9	11	14	11	12	0.08	0.12
ENSMUSG00000085583				0.44	0.16	0.96	2	0	3	6	3	5	2	0	4	5	3	5	0.14	0.35
ENSMUSG00000022582	546644	Ly6g	lymphocyte antigen 6 complex, locus G	0.44	0.1	0.89	7	11	19	21	18	19	7	12	22	18	18	19	2.28	3.51
ENSMUSG00000064916				0.44	0.1	0.88	1	0	0	0	5	3	1	0	0	0	5	3	0.19	1.59
ENSMUSG00000072692				0.44	0.18	0.98	4	4	5	10	8	6	4	4	6	9	8	6	0.39	0.73
ENSMUSG00000053603				0.44	0.16	0.96	5	2	1	10	4	4	5	2	1	9	4	4	0.12	0.3
ENSMUSG00000025279	13421	Dnase1l3	deoxyribonuclease 1-like 3	0.44	0	0.24	191	141	158	237	233	202	191	148	183	208	231	201	2.08	2.89
ENSMUSG00000022015	21943	Tnfsf11	tumor necrosis factor (ligand) superfamily, member 11	0.43	0.13	0.92	14	11	14	25	18	17	14	12	16	22	18	17	0.35	0.55	04060;04380;05323	Cytokine-cytokine receptor interaction - Mus musculus (mouse);Osteoclast differentiation - Mus musculus (mouse);Rheumatoid arthritis - Mus musculus (mouse)
ENSMUSG00000034792	14676	Gna15	guanine nucleotide binding protein, alpha 15	0.43	0.14	0.94	10	11	10	10	22	16	10	12	12	9	22	16	0.33	0.5	04020;05142;05146	Calcium signaling pathway - Mus musculus (mouse);Chagas disease (American trypanosomiasis) - Mus musculus (mouse);Amoebiasis - Mus musculus (mouse)
ENSMUSG00000070323	234911	Mmp27	matrix metallopeptidase 27	0.43	0.08	0.83	1	0	0	6	3	0	1	0	0	5	3	0	0.01	0.09
ENSMUSG00000066487				0.43	0.09	0.88	1	0	2	10	2	0	1	0	2	9	2	0	0.06	0.29
ENSMUSG00000037649	14998	H2-DMa	histocompatibility 2, class II, locus DMa	0.43	0	0.25	127	110	108	171	151	150	127	115	125	150	150	149	4.47	6.2	04145;04514;04612;04672;04940;05140;05145;05150;05310;05320;05322;05323;05330;05332;05416	Phagosome - Mus musculus (mouse);Cell adhesion molecules (CAMs) - Mus musculus (mouse);Antigen processing and presentation - Mus musculus (mouse);Intestinal immune network for IgA production - Mus musculus (mouse);Type I diabetes mellitus - Mus musculus (mouse);Leishmaniasis - Mus musculus (mouse);Toxoplasmosis - Mus musculus (mouse);Staphylococcus aureus infection - Mus musculus (mouse);Asthma -…
ENSMUSG00000037321	21354	Tap1	transporter 1, ATP-binding cassette, sub-family B (MDR/TAP)	0.43	0	0.16	221	190	244	338	273	290	221	200	283	296	270	288	3.4	4.7	02010;04145;04612;05340	ABC transporters - Mus musculus (mouse);Phagosome - Mus musculus (mouse);Antigen processing and presentation - Mus musculus (mouse);Primary immunodeficiency - Mus musculus (mouse)
ENSMUSG00000095752				0.43	0.15	0.95	0	1	3	1	4	7	0	1	3	1	4	7	0.69	2.31
ENSMUSG00000044724	269053	Gpr152	G protein-coupled receptor 152	0.43	0.17	0.97	4	3	1	3	8	5	4	3	1	3	8	5	0.04	0.09
ENSMUSG00000085956				0.43	0.18	0.98	3	6	6	11	5	10	3	6	7	10	5	10	0.28	0.5
ENSMUSG00000016024	16803	Lbp	lipopolysaccharide binding protein	0.43	0.02	0.54	46	33	41	56	57	56	46	35	48	49	56	56	0.97	1.36	4620	Toll-like receptor signaling pathway - Mus musculus (mouse)
ENSMUSG00000058470	666926	Gm8369	predicted gene 8369	0.43	0.18	0.98	9	7	7	10	13	14	9	7	8	9	13	14	0.33	0.56
ENSMUSG00000000594	14667	Gm2a	GM2 ganglioside activator protein	0.43	0	0.06	517	393	445	706	576	568	518	413	516	619	570	564	6.63	9.15	4142	Lysosome - Mus musculus (mouse)
ENSMUSG00000028931	16498	Kcnab2	potassium voltage-gated channel, shaker-related subfamily, beta member 2	0.43	0.02	0.57	67	51	68	90	100	69	67	54	79	79	99	69	0.96	1.35
ENSMUSG00000074195	99709	Clca4b	chloride channel accessory 4B	0.43	0.11	0.89	387	412	488	540	916	452	387	433	565	473	907	449	8.71	12.91	04740;04972	Olfactory transduction - Mus musculus (mouse);Pancreatic secretion - Mus musculus (mouse)
ENSMUSG00000026185	16011	Igfbp5	insulin-like growth factor binding protein 5	0.43	0	0.01	1637	1480	1494	2094	2339	1835	1639	1554	1731	1835	2316	1823	15.51	21.25
ENSMUSG00000082280				0.43	0.18	0.98	6	0	2	5	10	3	6	0	2	4	10	3	0.08	0.2
ENSMUSG00000078193				0.43	0.08	0.84	53	38	41	89	43	57	53	40	48	78	43	57	6	8.75
ENSMUSG00000090327				0.43	0.1	0.88	3	0	1	1	8	3	3	0	1	1	8	3	0.19	0.6
ENSMUSG00000031196	14069	F8	coagulation factor VIII	0.43	0.07	0.83	47	40	27	59	47	54	47	42	31	52	47	54	0.23	0.34	4610	Complement and coagulation cascades - Mus musculus (mouse)
ENSMUSG00000096715				0.43	0.18	0.98	116	30	26	76	138	70	116	31	30	67	137	70	9.45	16.11
ENSMUSG00000050447	320343	Lypd6	LY6/PLAUR domain containing 6	0.43	0.18	0.98	5	2	3	9	5	6	5	2	4	8	5	6	0.06	0.11
ENSMUSG00000045282	68255	Tmem86b	transmembrane protein 86B	0.43	0.18	0.98	9	5	9	10	15	12	9	5	11	9	15	12	0.39	0.62
ENSMUSG00000035337	93841	Uchl4	ubiquitin carboxyl-terminal esterase L4	0.43	0.18	0.99	2	5	7	8	11	6	2	5	8	7	11	6	0.24	0.44
ENSMUSG00000078780	381484	Gm5150	predicted gene 5150	0.43	0.18	0.99	5	3	4	6	10	7	5	3	5	5	10	7	0.27	0.51
ENSMUSG00000022658	56370	Tagln3	transgelin 3	0.43	0.13	0.93	15	13	17	21	21	26	15	14	20	18	21	26	0.75	1.12
ENSMUSG00000090290	212728	Gm17296	predicted gene, 17296	0.43	0.02	0.55	52	59	61	74	73	92	52	62	71	65	72	91	0.69	0.96
ENSMUSG00000078607				0.43	0.18	0.98	3	10	7	10	9	13	3	10	8	9	9	13	0.33	0.55
ENSMUSG00000026778	18761	Prkcq	protein kinase C, theta	0.43	0.01	0.48	77	64	57	90	94	88	77	67	66	79	93	87	1	1.39	04270;04530;04660;04920	Vascular smooth muscle contraction - Mus musculus (mouse);Tight junction - Mus musculus (mouse);T cell receptor signaling pathway - Mus musculus (mouse);Adipocytokine signaling pathway - Mus musculus (mouse)
ENSMUSG00000026480	17970	Ncf2	neutrophil cytosolic factor 2	0.43	0	0.2	146	148	146	180	210	209	146	155	169	158	208	208	3.42	4.7	04145;04380;04670;05140	Phagosome - Mus musculus (mouse);Osteoclast differentiation - Mus musculus (mouse);Leukocyte transendothelial migration - Mus musculus (mouse);Leishmaniasis - Mus musculus (mouse)
ENSMUSG00000052861	330355	Dnah6	dynein, axonemal, heavy chain 6	0.43	0.19	0.99	4	1	8	7	9	9	4	1	9	6	9	9	0.02	0.04
ENSMUSG00000054517	338364	Trim65	tripartite motif-containing 65	0.43	0	0.24	142	117	137	196	170	176	142	123	159	172	168	175	1.98	2.74
ENSMUSG00000044562	69903	Rasip1	Ras interacting protein 1	0.43	0.09	0.87	22	21	23	37	25	34	22	22	27	32	25	34	0.42	0.61
ENSMUSG00000053063	232413	Clec12a	C-type lectin domain family 12, member a	0.43	0.08	0.85	24	19	18	30	29	29	24	20	21	26	29	29	0.38	0.56
ENSMUSG00000049625	212937	Tifab	TRAF-interacting protein with forkhead-associated domain, family member B	0.43	0.03	0.68	67	48	65	72	111	66	67	50	75	63	110	66	1.04	1.45
ENSMUSG00000054763	619548	Defb42	defensin beta 42	0.43	0.19	0.99	4	4	2	8	5	6	4	4	2	7	5	6	0.1	0.2
ENSMUSG00000038354	213121	Ankrd35	ankyrin repeat domain 35	0.43	0.16	0.96	13	10	8	23	15	11	13	11	9	20	15	11	0.18	0.29
ENSMUSG00000097318	100502742	1700007L15Rik	RIKEN cDNA 1700007L15 gene	0.43	0.16	0.96	11	10	11	15	15	18	11	10	13	13	15	18	0.87	1.33
ENSMUSG00000018387	71774	Shroom1	shroom family member 1	0.43	0.19	0.99	2	9	3	9	8	7	2	9	3	8	8	7	0.06	0.11
ENSMUSG00000098039				0.42	0.17	0.97	1	2	3	3	6	5	1	2	4	3	6	5	0.14	0.31
ENSMUSG00000015829	21960	Tnr	tenascin R	0.42	0.19	0.99	6	6	5	9	6	13	6	6	6	8	6	13	0.08	0.13	04510;04512	Focal adhesion - Mus musculus (mouse);ECM-receptor interaction - Mus musculus (mouse)
ENSMUSG00000022651	245195	Retnlg	resistin like gamma	0.42	0.17	0.97	9	2	3	6	11	7	9	2	3	5	11	7	0.44	0.8
ENSMUSG00000021319	20379	Sfrp4	secreted frizzled-related protein 4	0.42	0.1	0.88	34	23	39	53	48	37	34	24	45	46	48	37	1.11	1.61	4310	Wnt signaling pathway - Mus musculus (mouse)
ENSMUSG00000034664	16399	Itga2b	integrin alpha 2b	0.42	0.16	0.96	11	6	10	14	12	16	11	6	12	12	12	16	0.16	0.25	04510;04512;04640;04810;05200;05222;05410;05412;05414	Focal adhesion - Mus musculus (mouse);ECM-receptor interaction - Mus musculus (mouse);Hematopoietic cell lineage - Mus musculus (mouse);Regulation of actin cytoskeleton - Mus musculus (mouse);Pathways in cancer - Mus musculus (mouse);Small cell lung cancer - Mus musculus (mouse);Hypertrophic cardiomyopathy (HCM) - Mus musculus (mouse);Arrhythmogenic right ventricular cardiomyopathy (ARVC) - Mus m…
ENSMUSG00000062861	22690	Zfp28	zinc finger protein 28	0.42	0.11	0.89	24	18	22	30	27	35	24	19	25	26	27	35	0.31	0.45
ENSMUSG00000052819	212989	Best2	bestrophin 2	0.42	0.09	0.86	29	30	28	49	37	38	29	31	33	43	37	38	0.84	1.22	4970	Salivary secretion - Mus musculus (mouse)
ENSMUSG00000094094				0.42	0.18	0.99	6	11	6	13	19	8	6	12	7	11	19	8	1.36	2.33
ENSMUSG00000073242	100038522	Dnmt3aos	DNA methyltransferase 3A, opposite strand	0.42	0.18	0.98	1	1	4	6	5	4	1	1	5	5	5	4	0.09	0.22
ENSMUSG00000001802	435965	Lrp3	low density lipoprotein receptor-related protein 3	0.42	0.14	0.94	17	11	19	18	27	25	17	12	22	16	27	25	0.24	0.36
ENSMUSG00000050578	17386	Mmp13	matrix metallopeptidase 13	0.42	0.14	0.94	23	21	18	23	40	31	23	22	21	20	40	31	0.47	0.72
ENSMUSG00000090599				0.42	0.19	0.99	2	9	7	9	12	10	2	9	8	8	12	10	0.16	0.28
ENSMUSG00000095204				0.42	0.16	0.96	27	8	14	24	31	18	27	8	16	21	31	18	2.79	4.29
ENSMUSG00000024349	72512	Tmem173	transmembrane protein 173	0.42	0.02	0.53	61	63	68	97	105	63	61	66	79	85	104	63	1.69	2.35	04622;04623	RIG-I-like receptor signaling pathway - Mus musculus (mouse);Cytosolic DNA-sensing pathway - Mus musculus (mouse)
ENSMUSG00000069712	114671	4930444G20Rik	RIKEN cDNA 4930444G20 gene	0.42	0.17	0.97	2	3	2	3	7	5	2	3	2	3	7	5	0.07	0.18	03013;04310	RNA transport - Mus musculus (mouse);Wnt signaling pathway - Mus musculus (mouse)
ENSMUSG00000047497	239337	Adamts12	a disintegrin-like and metallopeptidase (reprolysin type) with thrombospondin type 1 motif, 12	0.42	0.01	0.46	72	62	60	79	95	92	72	65	70	69	94	91	0.63	0.87
ENSMUSG00000074282	22756	Zfp94	zinc finger protein 94	0.42	0.16	0.96	7	10	22	22	17	21	7	10	26	19	17	21	0.31	0.47
ENSMUSG00000096632				0.42	0.07	0.81	105	61	79	171	95	81	105	64	92	150	94	80	17.22	24.77
ENSMUSG00000086706				0.42	0.14	0.93	10	15	27	23	24	30	10	16	31	20	24	30	1.28	1.89
ENSMUSG00000097031				0.42	0.16	0.96	0	1	2	3	2	4	0	1	2	3	2	4	0.03	0.09
ENSMUSG00000084974				0.42	0.19	0.99	5	5	6	14	4	10	5	5	7	12	4	10	0.15	0.27
ENSMUSG00000026548	98365	Slamf9	SLAM family member 9	0.42	0.16	0.96	15	12	6	15	19	17	15	13	7	13	19	17	0.51	0.79
ENSMUSG00000059842	228807	Zfp341	zinc finger protein 341	0.42	0.1	0.88	20	17	28	31	30	33	20	18	33	27	30	33	0.4	0.58
ENSMUSG00000025044	20288	Msr1	macrophage scavenger receptor 1	0.42	0.04	0.7	65	48	43	66	87	62	65	50	50	58	86	62	0.86	1.2	4145	Phagosome - Mus musculus (mouse)
ENSMUSG00000039315	27278	Clnk	cytokine-dependent hematopoietic cell linker	0.42	0.18	0.98	10	7	12	7	13	26	10	7	14	6	13	26	0.34	0.55
ENSMUSG00000055421	211712	Pcdh9	protocadherin 9	0.42	0.19	0.99	4	9	4	8	9	11	4	9	5	7	9	11	0.09	0.15
ENSMUSG00000041132	100637	N4bp2l1	NEDD4 binding protein 2-like 1	0.42	0.08	0.85	35	26	24	33	49	37	35	27	28	29	49	37	0.9	1.28
ENSMUSG00000057465	20209	Saa2	serum amyloid A 2	0.42	0.05	0.76	38	27	42	47	56	48	38	28	49	41	55	48	3.56	5.03
ENSMUSG00000097990	100503104	Gm19557	predicted gene, 19557	0.42	0.19	0.99	9	8	5	3	15	18	9	8	6	3	15	18	0.16	0.27
ENSMUSG00000059498	14131	Fcgr3	Fc receptor, IgG, low affinity III	0.42	0	0.31	146	99	94	148	172	140	146	104	109	130	170	139	5.06	6.95	04145;04380;04650;05140;05150;05322	Phagosome - Mus musculus (mouse);Osteoclast differentiation - Mus musculus (mouse);Natural killer cell mediated cytotoxicity - Mus musculus (mouse);Leishmaniasis - Mus musculus (mouse);Staphylococcus aureus infection - Mus musculus (mouse);Systemic lupus erythematosus - Mus musculus (mouse)
ENSMUSG00000097335				0.42	0.18	0.98	20	5	12	10	29	17	20	5	14	9	29	17	0.38	0.59
ENSMUSG00000027297	17005	Ltk	leukocyte tyrosine kinase	0.42	0.19	0.99	9	5	6	14	10	9	9	5	7	12	10	9	0.13	0.22
ENSMUSG00000051209	236781	Gpr119	G-protein coupled receptor 119	0.42	0.18	0.98	5	4	1	6	9	5	5	4	1	5	9	5	0.08	0.18
ENSMUSG00000081067				0.42	0.16	0.96	14	14	14	32	22	10	14	15	16	28	22	10	0.62	0.95
ENSMUSG00000097617				0.42	0.16	0.96	16	8	10	18	19	14	16	8	12	16	19	14	0.41	0.64
ENSMUSG00000022054	18040	Nefm	neurofilament, medium polypeptide	0.42	0.18	0.98	12	5	14	10	18	19	12	5	16	9	18	19	0.17	0.26	5014	Amyotrophic lateral sclerosis (ALS) - Mus musculus (mouse)
ENSMUSG00000074136	319960	4930513N10Rik	RIKEN cDNA 4930513N10 gene	0.42	0.19	0.99	3	6	6	10	5	11	3	6	7	9	5	11	0.09	0.17
ENSMUSG00000000157	16415	Itgb2l	integrin beta 2-like	0.42	0.14	0.94	14	15	18	30	21	20	14	16	21	26	21	20	0.34	0.52	04145;04514;04650;04670;04810;05140;05144;05146;05150;05323;05416	Phagosome - Mus musculus (mouse);Cell adhesion molecules (CAMs) - Mus musculus (mouse);Natural killer cell mediated cytotoxicity - Mus musculus (mouse);Leukocyte transendothelial migration - Mus musculus (mouse);Regulation of actin cytoskeleton - Mus musculus (mouse);Leishmaniasis - Mus musculus (mouse);Malaria - Mus musculus (mouse);Amoebiasis - Mus musculus (mouse);Staphylococcus aureus infecti…
ENSMUSG00000020692	217011	Nle1	notchless homolog 1 (Drosophila)	0.42	0.1	0.89	16	19	22	30	26	26	16	20	25	26	26	26	0.64	0.94
ENSMUSG00000020135	23805	Apc2	adenomatosis polyposis coli 2	0.42	0.13	0.92	17	14	20	27	26	21	17	15	23	24	26	21	0.11	0.17	04310;04810;05200;05210;05213;05217	Wnt signaling pathway - Mus musculus (mouse);Regulation of actin cytoskeleton - Mus musculus (mouse);Pathways in cancer - Mus musculus (mouse);Colorectal cancer - Mus musculus (mouse);Endometrial cancer - Mus musculus (mouse);Basal cell carcinoma - Mus musculus (mouse)
ENSMUSG00000006649	54631	Nphs1	nephrosis 1, nephrin	0.42	0.17	0.97	1	1	4	5	4	6	1	1	5	4	4	6	0.03	0.06
ENSMUSG00000040231	58867	Syngr4	synaptogyrin 4	0.42	0.11	0.9	0	2	1	5	2	3	0	2	1	4	2	3	0.06	0.2
ENSMUSG00000072612				0.42	0.18	0.98	15	5	9	17	11	16	15	5	10	15	11	16	0.46	0.74
ENSMUSG00000021880	78416	Rnase6	ribonuclease, RNase A family, 6	0.42	0.05	0.76	41	46	41	72	51	54	41	48	47	63	51	54	2.4	3.39
ENSMUSG00000086906				0.42	0.19	0.99	4	10	5	13	10	8	4	10	6	11	10	8	0.76	1.26
ENSMUSG00000091071				0.42	0.18	0.99	3	3	3	8	5	6	3	3	4	7	5	6	0.13	0.27
ENSMUSG00000073489	15951	Ifi204	interferon activated gene 204	0.42	0.01	0.52	61	62	57	81	92	73	61	65	66	71	91	73	1.61	2.23
ENSMUSG00000084137				0.42	0.2	0.99	4	4	4	14	6	3	4	4	5	12	6	3	0.23	0.44
ENSMUSG00000042763	215090	Maneal	mannosidase, endo-alpha-like	0.42	0.2	1	6	5	8	7	11	13	6	5	9	6	11	13	0.14	0.23
ENSMUSG00000085672				0.42	0.19	0.99	3	2	3	3	8	6	3	2	4	3	8	6	0.22	0.46
ENSMUSG00000020573	30955	Pik3cg	phosphoinositide-3-kinase, catalytic, gamma polypeptide	0.42	0	0.22	132	114	116	151	182	156	132	120	134	132	180	155	1.24	1.69	00562;04012;04062;04070;04150;04210;04370;04380;04510;04620;04630;04650;04660;04662;04664;04666;04670;04722;04810;04910;04914;04930;04960;04973;05100;05142;05145;05146;05160;05200;05210;05211;05212;05213;05214;05215;05218;05220;05221;05222;05223	Inositol phosphate metabolism - Mus musculus (mouse);ErbB signaling pathway - Mus musculus (mouse);Chemokine signaling pathway - Mus musculus (mouse);Phosphatidylinositol signaling system - Mus musculus (mouse);mTOR signaling pathway - Mus musculus (mouse);Apoptosis - Mus musculus (mouse);VEGF signaling pathway - Mus musculus (mouse);Osteoclast differentiation - Mus musculus (mouse);Focal adhesio…
ENSMUSG00000033233	229644	Trim45	tripartite motif-containing 45	0.42	0.1	0.88	26	24	22	25	34	41	26	25	25	22	34	41	0.31	0.44
ENSMUSG00000087538				0.42	0.1	0.88	0	0	2	0	4	5	0	0	2	0	4	5	0.1	0.48
ENSMUSG00000089791				0.42	0.1	0.88	19	29	22	38	37	24	19	30	25	33	37	24	1	1.45
ENSMUSG00000070777	71601	Ceacam20	carcinoembryonic antigen-related cell adhesion molecule 20	0.42	0	0.13	391	385	376	492	568	493	391	404	436	431	563	490	8.03	10.92
ENSMUSG00000021647	27220	Cartpt	CART prepropeptide	0.42	0.16	0.96	13	7	10	15	18	13	13	7	12	13	18	13	0.69	1.07
ENSMUSG00000038276	171209	Asic3	acid-sensing (proton-gated) ion channel 3	0.42	0.19	0.99	3	1	7	6	7	8	3	1	8	5	7	8	0.12	0.22
ENSMUSG00000028583	14726	Pdpn	podoplanin	0.42	0	0.18	140	128	111	158	186	167	140	134	129	138	184	166	4.2	5.72
ENSMUSG00000066607	319477	6030419C18Rik	RIKEN cDNA 6030419C18 gene	0.42	0.18	0.99	10	6	8	11	12	13	10	6	9	10	12	13	0.22	0.35
ENSMUSG00000084154				0.41	0.17	0.97	2	2	2	5	4	5	2	2	2	4	4	5	0.29	0.72
ENSMUSG00000074115	20208	Saa1	serum amyloid A 1	0.41	0.08	0.85	953	682	846	1065	1255	1184	954	716	980	933	1243	1176	82.84	117.88
ENSMUSG00000079554	213043	Aox2	aldehyde oxidase 2	0.41	0.14	0.93	1	3	1	3	6	3	1	3	1	3	6	3	0.02	0.05	00280;00350;00380;00750;00760;00982;01100	Valine, leucine and isoleucine degradation - Mus musculus (mouse);Tyrosine metabolism - Mus musculus (mouse);Tryptophan metabolism - Mus musculus (mouse);Vitamin B6 metabolism - Mus musculus (mouse);Nicotinate and nicotinamide metabolism - Mus musculus (mouse);Drug metabolism - cytochrome P450 - Mus musculus (mouse);Metabolic pathways - Mus musculus (mouse)
ENSMUSG00000073145				0.41	0.2	1	8	3	5	6	9	13	8	3	6	5	9	13	0.51	0.9
ENSMUSG00000084671				0.41	0.06	0.79	66	55	41	65	79	78	66	58	47	57	78	77	10.38	14.39
ENSMUSG00000020806	217344	Rhbdf2	rhomboid 5 homolog 2	0.41	0.03	0.68	43	47	55	63	76	61	43	49	64	55	75	61	0.76	1.06
ENSMUSG00000024399	16994	Ltb	lymphotoxin B	0.41	0.05	0.76	51	42	43	64	56	68	51	44	50	56	55	68	1.94	2.71	04060;05323	Cytokine-cytokine receptor interaction - Mus musculus (mouse);Rheumatoid arthritis - Mus musculus (mouse)
ENSMUSG00000074277	232970	Phldb3	pleckstrin homology like domain, family B, member 3	0.41	0.07	0.83	27	26	37	49	37	40	27	27	43	43	37	40	0.8	1.14
ENSMUSG00000041673	67580	Lrrc18	leucine rich repeat containing 18	0.41	0.13	0.92	17	14	22	23	30	25	17	15	26	20	30	25	0.42	0.62
ENSMUSG00000059479	232984	B3gnt8	UDP-GlcNAc:betaGal beta-1,3-N-acetylglucosaminyltransferase 8	0.41	0.2	1	3	6	9	11	7	11	3	6	10	10	7	11	0.24	0.41
ENSMUSG00000090307	73504	1700071M16Rik	RIKEN cDNA 1700071M16 gene	0.41	0.15	0.95	17	10	9	18	18	16	17	10	10	16	18	16	0.28	0.43
ENSMUSG00000097619	75768	4833422M21Rik	RIKEN cDNA 4833422M21 gene	0.41	0.19	0.99	6	7	9	9	10	15	6	7	10	8	10	15	0.18	0.29
ENSMUSG00000032094	12500	Cd3d	CD3 antigen, delta polypeptide	0.41	0.04	0.73	43	45	41	66	49	61	43	47	47	58	49	61	1.96	2.73	04640;04660;05142;05340	Hematopoietic cell lineage - Mus musculus (mouse);T cell receptor signaling pathway - Mus musculus (mouse);Chagas disease (American trypanosomiasis) - Mus musculus (mouse);Primary immunodeficiency - Mus musculus (mouse)
ENSMUSG00000035095	219148	Fam167a	family with sequence similarity 167, member A	0.41	0.2	1	10	4	7	13	8	13	10	4	8	11	8	13	0.1	0.16
ENSMUSG00000036782	67455	Klhl13	kelch-like 13	0.41	0.05	0.76	62	45	47	82	61	68	62	47	54	72	60	68	0.92	1.29	4120	Ubiquitin mediated proteolysis - Mus musculus (mouse)
ENSMUSG00000078486	74183	Perm1	PPARGC1 and ESRR induced regulator, muscle 1	0.41	0.19	0.99	5	13	6	11	15	12	5	14	7	10	15	12	0.13	0.2
ENSMUSG00000026495	68226	Efcab2	EF-hand calcium binding domain 2	0.41	0.12	0.91	16	20	17	26	25	25	16	21	20	23	25	25	0.42	0.62
ENSMUSG00000044667	229791	Plppr4	phospholipid phosphatase related 4	0.41	0.2	0.99	7	9	3	13	10	7	7	9	3	11	10	7	0.06	0.11
ENSMUSG00000025475	52389	Adgra1	adhesion G protein-coupled receptor A1	0.41	0.18	0.98	2	1	2	3	4	4	2	1	2	3	4	4	0.02	0.05
ENSMUSG00000094487				0.41	0.2	1	7	6	9	14	12	9	7	6	10	12	12	9	0.67	1.1
ENSMUSG00000073423	328801	Zfp414	zinc finger protein 414	0.41	0.11	0.9	20	24	20	35	28	27	20	25	23	31	28	27	1.06	1.53
ENSMUSG00000003617	12870	Cp	ceruloplasmin	0.41	0	0.05	392	347	363	533	501	446	392	364	421	467	496	443	4.88	6.61	860	Porphyrin and chlorophyll metabolism - Mus musculus (mouse)
ENSMUSG00000076564				0.41	0.2	1	183	77	72	171	210	164	183	81	83	150	208	163	19.06	31.98
ENSMUSG00000030748	16190	Il4ra	interleukin 4 receptor, alpha	0.41	0	0.1	274	254	339	403	387	378	274	267	393	353	383	376	3.46	4.68	04060;04630;04640	Cytokine-cytokine receptor interaction - Mus musculus (mouse);Jak-STAT signaling pathway - Mus musculus (mouse);Hematopoietic cell lineage - Mus musculus (mouse)
ENSMUSG00000059277	97423	R74862	expressed sequence R74862	0.41	0.2	1	2	3	3	5	7	5	2	3	4	4	7	5	0.07	0.14
ENSMUSG00000058603				0.41	0.09	0.86	43	46	41	72	50	60	43	48	48	63	50	60	5.3	7.53
ENSMUSG00000042351	17444	Grap2	GRB2-related adaptor protein 2	0.41	0.1	0.88	27	29	25	37	38	38	27	30	29	32	38	38	0.52	0.73	4660	T cell receptor signaling pathway - Mus musculus (mouse)
ENSMUSG00000076522				0.41	0.16	0.96	208	173	136	306	287	172	208	182	157	268	284	171	29.83	44.84
ENSMUSG00000086507				0.41	0.2	1	4	4	9	6	10	12	4	4	10	5	10	12	0.34	0.58
ENSMUSG00000029082	12182	Bst1	bone marrow stromal cell antigen 1	0.41	0.09	0.85	19	24	33	32	45	30	19	25	38	28	45	30	0.73	1.03	00760;01100;04020;04970;04972	Nicotinate and nicotinamide metabolism - Mus musculus (mouse);Metabolic pathways - Mus musculus (mouse);Calcium signaling pathway - Mus musculus (mouse);Salivary secretion - Mus musculus (mouse);Pancreatic secretion - Mus musculus (mouse)
ENSMUSG00000086891				0.41	0.11	0.9	0	0	2	5	2	2	0	0	2	4	2	2	0.04	0.2
ENSMUSG00000023903	240047	Mmp25	matrix metallopeptidase 25	0.41	0.16	0.96	9	10	9	10	18	14	9	10	11	9	18	14	0.17	0.26
ENSMUSG00000095087				0.41	0.15	0.95	1	1	2	5	4	2	1	1	2	4	4	2	0.7	2.03
ENSMUSG00000078485	231002	Plekhn1	pleckstrin homology domain containing, family N member 1	0.41	0.18	0.99	11	10	9	15	14	17	11	11	10	13	14	17	0.27	0.43
ENSMUSG00000057626				0.41	0.16	0.96	1	1	2	2	4	4	1	1	2	2	4	4	0.12	0.33
ENSMUSG00000037946	30938	Fgd3	FYVE, RhoGEF and PH domain containing 3	0.41	0.02	0.53	108	84	108	148	160	100	108	88	125	130	158	99	1.29	1.77	4810	Regulation of actin cytoskeleton - Mus musculus (mouse)
ENSMUSG00000094655				0.41	0.12	0.91	175	166	180	258	230	255	175	174	208	226	228	253	55.1	79.35
ENSMUSG00000021750	268709	Fam107a	family with sequence similarity 107, member A	0.41	0.14	0.93	16	18	30	37	30	27	16	19	35	32	30	27	0.39	0.58
ENSMUSG00000054006				0.41	0.2	1	8	7	3	8	12	9	8	7	4	7	12	9	0.23	0.38
ENSMUSG00000003882	16197	Il7r	interleukin 7 receptor	0.41	0.03	0.64	96	75	111	143	115	128	96	79	129	125	114	127	1.79	2.45	04060;04630;04640;05340	Cytokine-cytokine receptor interaction - Mus musculus (mouse);Jak-STAT signaling pathway - Mus musculus (mouse);Hematopoietic cell lineage - Mus musculus (mouse);Primary immunodeficiency - Mus musculus (mouse)
ENSMUSG00000027737	26570	Slc7a11	solute carrier family 7 (cationic amino acid transporter, y+ system), member 11	0.41	0.01	0.44	107	79	92	136	137	104	107	83	107	119	136	103	0.61	0.83
ENSMUSG00000072620	20556	Slfn2	schlafen 2	0.41	0	0.19	322	220	230	306	394	334	322	231	267	268	390	332	9.34	12.64
ENSMUSG00000082241				0.41	0.19	0.99	4	1	3	2	5	8	4	1	3	2	5	8	0.33	0.68
ENSMUSG00000092268				0.41	0.13	0.92	1	0	0	2	1	4	1	0	0	2	1	4	0.02	0.19
ENSMUSG00000085227	69004	6330418K02Rik	RIKEN cDNA 6330418K02 gene	0.41	0.16	0.96	1	5	0	3	9	2	1	5	0	3	9	2	0.09	0.23
ENSMUSG00000035459	192188	Stab2	stabilin 2	0.41	0.12	0.91	26	23	22	33	35	31	26	24	25	29	35	31	0.17	0.25
ENSMUSG00000046207	104709	Pik3r6	phosphoinositide-3-kinase, regulatory subunit 6	0.41	0.14	0.93	16	15	17	19	27	24	16	16	20	17	27	24	0.3	0.44
ENSMUSG00000085129				0.41	0.17	0.97	3	2	1	1	6	6	3	2	1	1	6	6	0.05	0.13
ENSMUSG00000052549	74448	Arl13a	ADP-ribosylation factor-like 13A	0.41	0.2	0.99	0	3	1	3	3	4	0	3	1	3	3	4	0.04	0.12
ENSMUSG00000084284				0.41	0.21	1	4	4	7	6	10	9	4	4	8	5	10	9	0.57	0.96
ENSMUSG00000029581	14086	Fscn1	fascin actin-bundling protein 1	0.41	0.02	0.64	62	69	56	94	86	74	62	72	65	82	85	74	1.41	1.94
ENSMUSG00000097889				0.41	0.16	0.96	14	19	9	15	25	22	14	20	11	13	25	22	0.22	0.32
ENSMUSG00000088278				0.41	0.16	0.96	1	1	2	3	4	3	1	1	2	3	4	3	0.43	1.23
ENSMUSG00000061848				0.41	0.19	0.99	3	3	3	9	4	4	3	3	3	8	4	4	0.37	0.77
ENSMUSG00000040680	73016	Kremen2	kringle containing transmembrane protein 2	0.41	0.19	0.99	18	6	9	15	20	15	18	6	11	13	20	15	0.31	0.48
ENSMUSG00000041653	116939	Pnpla3	patatin-like phospholipase domain containing 3	0.41	0.2	1	6	9	13	10	12	21	6	9	15	9	12	21	0.12	0.19	00561;01100	Glycerolipid metabolism - Mus musculus (mouse);Metabolic pathways - Mus musculus (mouse)
ENSMUSG00000096971				0.41	0.16	0.96	17	13	9	24	16	18	17	14	11	21	16	18	0.2	0.3
ENSMUSG00000071715	17972	Ncf4	neutrophil cytosolic factor 4	0.41	0.03	0.65	73	54	60	79	94	81	73	57	69	69	93	80	2.57	3.52	04145;04380;04670;05140	Phagosome - Mus musculus (mouse);Osteoclast differentiation - Mus musculus (mouse);Leukocyte transendothelial migration - Mus musculus (mouse);Leishmaniasis - Mus musculus (mouse)
ENSMUSG00000095630				0.41	0.09	0.86	116	50	87	155	101	99	116	53	101	136	100	98	14.73	20.93
ENSMUSG00000035356	80859	Nfkbiz	nuclear factor of kappa light polypeptide gene enhancer in B cells inhibitor, zeta	0.4	0	0.02	454	390	390	514	534	596	455	410	452	450	529	592	6.06	8.14
ENSMUSG00000037944	12775	Ccr7	chemokine (C-C motif) receptor 7	0.4	0.1	0.88	33	20	25	38	32	39	33	21	29	33	32	39	0.79	1.13	04060;04062	Cytokine-cytokine receptor interaction - Mus musculus (mouse);Chemokine signaling pathway - Mus musculus (mouse)
ENSMUSG00000000817	14103	Fasl	Fas ligand (TNF superfamily, member 6)	0.4	0.21	1	4	9	3	9	8	10	4	9	4	8	8	10	0.17	0.29	04010;04060;04210;04650;04722;04940;05142;05143;05200;05320;05330;05332	MAPK signaling pathway - Mus musculus (mouse);Cytokine-cytokine receptor interaction - Mus musculus (mouse);Apoptosis - Mus musculus (mouse);Natural killer cell mediated cytotoxicity - Mus musculus (mouse);Neurotrophin signaling pathway - Mus musculus (mouse);Type I diabetes mellitus - Mus musculus (mouse);Chagas disease (American trypanosomiasis) - Mus musculus (mouse);African trypanosomiasis - …
ENSMUSG00000086105				0.4	0.17	0.97	10	11	15	15	25	14	10	12	17	13	25	14	0.95	1.42
ENSMUSG00000013091	78052	Tmem190	transmembrane protein 190	0.4	0.21	1	1	2	3	8	2	3	1	2	3	7	2	3	0.19	0.46
ENSMUSG00000076694				0.4	0.2	1	3	3	3	3	8	8	3	3	3	3	8	8	0.58	1.36
ENSMUSG00000025197	226143	Cyp2c44	cytochrome P450, family 2, subfamily c, polypeptide 44	0.4	0.21	1	3	3	3	6	5	7	3	3	4	5	5	7	0.1	0.18	00590;00591;00830;00980;00982;01100	Arachidonic acid metabolism - Mus musculus (mouse);Linoleic acid metabolism - Mus musculus (mouse);Retinol metabolism - Mus musculus (mouse);Metabolism of xenobiotics by cytochrome P450 - Mus musculus (mouse);Drug metabolism - cytochrome P450 - Mus musculus (mouse);Metabolic pathways - Mus musculus (mouse)
ENSMUSG00000041797	217262	Abca9	ATP-binding cassette, sub-family A (ABC1), member 9	0.4	0.01	0.39	197	132	153	213	236	197	197	139	177	187	234	196	1.52	2.06	2010	ABC transporters - Mus musculus (mouse)
ENSMUSG00000085262				0.4	0.21	1	8	5	7	9	9	15	8	5	8	8	9	15	0.42	0.72
ENSMUSG00000098814				0.4	0.22	1	40	11	29	50	45	42	40	12	34	44	45	42	4.73	8.18
ENSMUSG00000094749				0.4	0.1	0.88	91	72	83	86	150	106	91	76	96	75	149	105	13.66	19.05
ENSMUSG00000094433				0.4	0.21	1	240	182	121	277	246	343	240	191	140	243	244	341	31.31	50.97
ENSMUSG00000091478				0.4	0.14	0.93	27	24	21	38	31	33	27	25	24	33	31	33	2.7	3.91
ENSMUSG00000041479	319508	Syt15	synaptotagmin XV	0.4	0.13	0.92	31	25	24	47	35	31	31	26	28	41	35	31	0.44	0.64
ENSMUSG00000074445	100042514	Sprr2a3	small proline-rich protein 2A3	0.4	0	0.25	300	238	262	328	410	332	300	250	304	287	406	330	23.69	31.91
ENSMUSG00000051159	12705	Cited1	Cbp/p300-interacting transactivator with Glu/Asp-rich carboxy-terminal domain 1	0.4	0.14	0.94	1	2	1	7	1	3	1	2	1	6	1	3	0.07	0.21
ENSMUSG00000017390	11676	Aldoc	aldolase C, fructose-bisphosphate	0.4	0.04	0.7	57	55	50	87	67	67	57	58	58	76	66	67	1.18	1.62	00010;00030;00051;01100	Glycolysis / Gluconeogenesis - Mus musculus (mouse);Pentose phosphate pathway - Mus musculus (mouse);Fructose and mannose metabolism - Mus musculus (mouse);Metabolic pathways - Mus musculus (mouse)
ENSMUSG00000026989	76747	Dapl1	death associated protein-like 1	0.4	0.2	1	6	4	1	10	6	4	6	4	1	9	6	4	0.32	0.63
ENSMUSG00000070167				0.4	0.22	1	3	6	4	10	7	7	3	6	5	9	7	7	1.79	3.37
ENSMUSG00000030149	27007	Klrk1	killer cell lectin-like receptor subfamily K, member 1	0.4	0.08	0.85	29	29	25	42	46	26	29	30	29	37	46	26	0.52	0.73	4650	Natural killer cell mediated cytotoxicity - Mus musculus (mouse)
ENSMUSG00000024353	69816	Mzb1	marginal zone B and B1 cell-specific protein 1	0.4	0.03	0.69	88	64	87	98	132	94	88	67	101	86	131	93	5.34	7.28
ENSMUSG00000057137	68487	Tmem140	transmembrane protein 140	0.4	0.06	0.79	42	43	41	56	62	55	42	45	48	49	61	55	0.78	1.08
ENSMUSG00000044948	414801	Itprip	inositol 1,4,5-triphosphate receptor interacting protein	0.4	0.21	1	6	1	4	5	12	4	6	1	5	4	12	4	0.04	0.08
ENSMUSG00000009687	18301	Fxyd5	FXYD domain-containing ion transport regulator 5	0.4	0	0.13	174	167	152	200	236	218	174	175	176	175	234	217	3.31	4.44
ENSMUSG00000038812	67674	Trmt112	tRNA methyltransferase 11-2	0.4	0.06	0.8	45	46	50	59	72	62	45	48	58	52	71	62	2.89	4
ENSMUSG00000081838				0.4	0.15	0.95	1	3	0	0	3	9	1	3	0	0	3	9	0.17	0.53
ENSMUSG00000077440				0.4	0.21	1	8	7	10	15	9	17	8	7	12	13	9	17	6.87	11.34
ENSMUSG00000085099				0.4	0.18	0.98	3	3	2	3	5	7	3	3	2	3	5	7	0.41	0.86
ENSMUSG00000000320	11684	Alox12	arachidonate 12-lipoxygenase	0.4	0.22	1	7	10	9	13	10	22	7	11	11	11	10	22	0.18	0.3	00590;01100	Arachidonic acid metabolism - Mus musculus (mouse);Metabolic pathways - Mus musculus (mouse)
ENSMUSG00000080440				0.4	0.17	0.97	673	605	622	912	912	948	674	635	721	799	903	942	266.62	392.37
ENSMUSG00000076670				0.4	0.22	1	8	3	6	16	7	7	8	3	7	14	7	7	1.14	2.07
ENSMUSG00000018008	72318	Cyth4	cytohesin 4	0.4	0.01	0.34	121	124	130	170	157	176	121	130	151	149	155	175	2.72	3.67
ENSMUSG00000020399	171285	Havcr2	hepatitis A virus cellular receptor 2	0.4	0.07	0.83	69	30	47	65	64	71	69	31	55	57	63	71	1.08	1.5
ENSMUSG00000026177	18173	Slc11a1	solute carrier family 11 (proton-coupled divalent metal ion transporters), member 1	0.4	0.07	0.81	41	32	34	54	40	53	41	34	39	47	40	53	0.79	1.1	4142	Lysosome - Mus musculus (mouse)
ENSMUSG00000024014	18712	Pim1	proviral integration site 1	0.4	0.02	0.57	73	62	78	107	86	95	73	65	90	94	85	94	2.18	2.98	04630;05221	Jak-STAT signaling pathway - Mus musculus (mouse);Acute myeloid leukemia - Mus musculus (mouse)
ENSMUSG00000039109	74145	F13a1	coagulation factor XIII, A1 subunit	0.4	0	0.31	230	189	136	252	275	211	230	198	157	221	272	210	2.87	3.88	4610	Complement and coagulation cascades - Mus musculus (mouse)
ENSMUSG00000040247	108995	Tbc1d10c	TBC1 domain family, member 10c	0.4	0.09	0.86	43	28	25	50	40	41	43	29	29	44	40	41	1.09	1.53
ENSMUSG00000069266	326620	Hist1h4b	histone cluster 1, H4b	0.4	0.21	1	2	2	3	3	4	6	2	2	3	3	4	6	0.27	0.56	5322	Systemic lupus erythematosus - Mus musculus (mouse)
ENSMUSG00000094356				0.4	0.22	1	79	67	63	108	99	126	79	70	73	95	98	125	13.79	22.28
ENSMUSG00000022504	12265	Ciita	class II transactivator	0.4	0.01	0.32	195	185	218	249	286	265	195	194	253	218	283	263	2.31	3.1	04612;05145;05340	Antigen processing and presentation - Mus musculus (mouse);Toxoplasmosis - Mus musculus (mouse);Primary immunodeficiency - Mus musculus (mouse)
ENSMUSG00000029561	23962	Oasl2	2'-5' oligoadenylate synthetase-like 2	0.4	0.04	0.72	183	110	192	212	233	212	183	115	222	186	231	211	3.14	4.29
ENSMUSG00000076570				0.4	0.15	0.95	1	1	3	1	23	5	1	1	4	1	23	5	0.32	1.71
ENSMUSG00000075553	432870	Gm5464	predicted gene 5464	0.4	0.22	1	8	9	3	14	9	9	8	9	3	12	9	9	0.18	0.3
ENSMUSG00000071470	239083	Ccnb1ip1	cyclin B1 interacting protein 1	0.4	0.22	1	2	1	6	8	5	5	2	1	7	7	5	5	0.12	0.25
ENSMUSG00000033220	19354	Rac2	RAS-related C3 botulinum substrate 2	0.4	0.01	0.43	160	130	136	205	179	184	160	136	157	180	177	183	2.82	3.82	04010;04062;04310;04360;04370;04510;04520;04650;04662;04664;04666;04670;04810;05200;05210;05212;05416	MAPK signaling pathway - Mus musculus (mouse);Chemokine signaling pathway - Mus musculus (mouse);Wnt signaling pathway - Mus musculus (mouse);Axon guidance - Mus musculus (mouse);VEGF signaling pathway - Mus musculus (mouse);Focal adhesion - Mus musculus (mouse);Adherens junction - Mus musculus (mouse);Natural killer cell mediated cytotoxicity - Mus musculus (mouse);B cell receptor signaling path…
ENSMUSG00000070873	232801	Lilra5	leukocyte immunoglobulin-like receptor, subfamily A (with TM domain), member 5	0.4	0.12	0.91	22	19	18	31	28	24	22	20	21	27	28	24	0.57	0.81
ENSMUSG00000096150				0.4	0.14	0.94	34	20	21	34	42	28	34	21	24	30	42	28	4.27	6.08
ENSMUSG00000025161	80879	Slc16a3	solute carrier family 16 (monocarboxylic acid transporters), member 3	0.4	0.11	0.9	29	30	27	35	57	28	29	31	31	31	56	28	0.4	0.56
ENSMUSG00000067768	27083	Xlr4b	X-linked lymphocyte-regulated 4B	0.4	0.2	1	2	3	3	7	3	7	2	3	4	6	3	7	0.1	0.2
ENSMUSG00000056071	20202	S100a9	S100 calcium binding protein A9 (calgranulin B)	0.4	0.21	1	5	0	3	14	65	23	5	0	4	12	64	23	0.33	3.94
ENSMUSG00000060275	100042150	Nrg2	neuregulin 2	0.4	0.21	1	11	6	7	11	12	13	11	6	8	10	12	13	0.16	0.25	4012	ErbB signaling pathway - Mus musculus (mouse)
ENSMUSG00000029771	27056	Irf5	interferon regulatory factor 5	0.4	0.02	0.56	135	95	102	164	137	144	135	100	118	144	136	143	2.98	4.06	4620	Toll-like receptor signaling pathway - Mus musculus (mouse)
ENSMUSG00000076596				0.4	0.22	1	19	12	28	32	42	33	19	13	32	28	42	33	3.38	6.15
ENSMUSG00000028111	13038	Ctsk	cathepsin K	0.4	0.09	0.85	37	29	28	37	55	38	37	30	32	32	54	38	1.27	1.77	04142;04380;04620;05323	Lysosome - Mus musculus (mouse);Osteoclast differentiation - Mus musculus (mouse);Toll-like receptor signaling pathway - Mus musculus (mouse);Rheumatoid arthritis - Mus musculus (mouse)
ENSMUSG00000030043	21336	Tacr1	tachykinin receptor 1	0.39	0.05	0.76	49	33	37	54	62	47	49	35	43	47	61	47	0.48	0.66	04020;04080	Calcium signaling pathway - Mus musculus (mouse);Neuroactive ligand-receptor interaction - Mus musculus (mouse)
ENSMUSG00000085902				0.39	0.22	1	5	3	2	2	11	5	5	3	2	2	11	5	0.1	0.2
ENSMUSG00000097147				0.39	0.17	0.97	14	10	15	22	14	20	14	10	17	19	14	20	0.31	0.46
ENSMUSG00000047658	545276	Gal3st3	galactose-3-O-sulfotransferase 3	0.39	0.22	1	5	8	6	7	12	11	5	8	7	6	12	11	0.16	0.25
ENSMUSG00000022203	13644	Efs	embryonal Fyn-associated substrate	0.39	0.15	0.95	20	19	16	27	25	26	20	20	19	24	25	26	0.31	0.45
ENSMUSG00000001670	234724	Tat	tyrosine aminotransferase	0.39	0.03	0.64	73	60	43	83	79	74	73	63	50	73	78	74	1.49	2.03	00130;00270;00350;00360;00400;01100	Ubiquinone and other terpenoid-quinone biosynthesis - Mus musculus (mouse);Cysteine and methionine metabolism - Mus musculus (mouse);Tyrosine metabolism - Mus musculus (mouse);Phenylalanine metabolism - Mus musculus (mouse);Phenylalanine, tyrosine and tryptophan biosynthesis - Mus musculus (mouse);Metabolic pathways - Mus musculus (mouse)
ENSMUSG00000074507				0.39	0.21	1	6	7	9	11	10	13	6	7	11	10	10	13	0.24	0.37
ENSMUSG00000036381	140795	P2ry14	purinergic receptor P2Y, G-protein coupled, 14	0.39	0.03	0.65	90	81	69	98	106	118	90	85	80	86	105	117	2.69	3.65	4080	Neuroactive ligand-receptor interaction - Mus musculus (mouse)
ENSMUSG00000073400	19824	Trim10	tripartite motif-containing 10	0.39	0.13	0.92	0	0	0	2	2	1	0	0	0	2	2	1	0	0.05
ENSMUSG00000082990				0.39	0.22	1	3	2	2	7	5	2	3	2	2	6	5	2	0.13	0.28
ENSMUSG00000093695				0.39	0.16	0.96	0	1	2	2	2	6	0	1	2	2	2	6	0.1	0.4
ENSMUSG00000022639				0.39	0.21	1	9	10	9	8	18	17	9	11	10	7	18	17	1	1.54
ENSMUSG00000097065	100043910	A630075F10Rik	RIKEN cDNA A630075F10 gene	0.39	0.22	1	4	2	4	5	6	8	4	2	5	4	6	8	0.11	0.2
ENSMUSG00000051504	233274	Siglech	sialic acid binding Ig-like lectin H	0.39	0.11	0.9	29	33	36	58	49	30	29	35	42	51	49	30	0.87	1.22
ENSMUSG00000065767				0.39	0.21	1	1	4	2	8	4	3	1	4	2	7	4	3	0.69	1.62
ENSMUSG00000000983	14038	Wfdc18	WAP four-disulfide core domain 18	0.39	0.2	0.99	0	1	1	1	4	5	0	1	1	1	4	5	0.04	0.23
ENSMUSG00000050989	74777	Sepn1	selenoprotein N, 1	0.39	0.06	0.79	36	37	44	54	51	55	36	39	51	47	51	55	0.69	0.95
ENSMUSG00000087484				0.39	0.2	0.99	3	1	2	6	5	2	3	1	2	5	5	2	0.05	0.11
ENSMUSG00000082292				0.39	0.12	0.91	124	105	124	158	159	181	124	110	144	138	157	180	2.64	3.75
ENSMUSG00000036578	57780	Fxyd7	FXYD domain-containing ion transport regulator 7	0.39	0.21	1	3	5	1	6	6	5	3	5	1	5	6	5	0.25	0.5
ENSMUSG00000038181	100910	Chpf2	chondroitin polymerizing factor 2	0.39	0.03	0.68	57	60	54	74	82	74	57	63	63	65	81	74	0.64	0.87	00532;01100	Glycosaminoglycan biosynthesis - chondroitin sulfate / dermatan sulfate - Mus musculus (mouse);Metabolic pathways - Mus musculus (mouse)
ENSMUSG00000030325	17059	Klrb1c	killer cell lectin-like receptor subfamily B member 1C	0.39	0.22	1	6	1	2	3	9	4	6	1	2	3	9	4	0.07	0.13	4650	Natural killer cell mediated cytotoxicity - Mus musculus (mouse)
ENSMUSG00000024824	19367	Rad9a	RAD9 checkpoint clamp component A	0.39	0.09	0.85	39	34	31	56	35	52	39	36	36	49	35	52	1.03	1.44
ENSMUSG00000045967	241263	Gpr158	G protein-coupled receptor 158	0.39	0.18	0.98	1	2	2	2	5	4	1	2	2	2	5	4	0.01	0.03
ENSMUSG00000074361	319430	C5ar2	complement component 5a receptor 2	0.39	0.23	1	0	4	5	5	7	6	0	4	6	4	7	6	0.05	0.1
ENSMUSG00000091345	665033	Col6a5	collagen, type VI, alpha 5	0.39	0	0.16	909	713	713	1039	1088	968	910	749	826	910	1077	962	5.85	7.84
ENSMUSG00000068606	225594	Gm4841	predicted gene 4841	0.39	0.15	0.95	26	19	18	38	23	30	26	20	21	33	23	30	0.45	0.66
ENSMUSG00000029016	26372	Clcn6	chloride channel, voltage-sensitive 6	0.39	0.12	0.91	29	20	40	33	45	45	29	21	46	29	45	45	0.35	0.48
ENSMUSG00000023272	76737	Creld2	cysteine-rich with EGF-like domains 2	0.39	0.01	0.52	273	275	318	386	459	313	273	289	368	338	455	311	12.87	17.28
ENSMUSG00000056687	100036768	Gm11696	predicted gene 11696	0.39	0.17	0.97	17	15	9	24	16	19	17	16	10	21	16	19	0.3	0.44
ENSMUSG00000036054	234373	Sugp2	SURP and G patch domain containing 2	0.39	0.03	0.65	76	62	96	110	103	103	76	65	111	96	102	102	0.66	0.89
ENSMUSG00000095007				0.39	0.09	0.86	103	94	85	152	124	112	103	99	99	133	123	111	16.43	22.82
ENSMUSG00000002699	16822	Lcp2	lymphocyte cytosolic protein 2	0.39	0.01	0.36	133	102	135	155	175	162	133	107	156	136	173	161	2.05	2.75	04380;04650;04660;04664	Osteoclast differentiation - Mus musculus (mouse);Natural killer cell mediated cytotoxicity - Mus musculus (mouse);T cell receptor signaling pathway - Mus musculus (mouse);Fc epsilon RI signaling pathway - Mus musculus (mouse)
ENSMUSG00000041831	83672	Sytl3	synaptotagmin-like 3	0.39	0.16	0.96	16	11	15	22	21	18	16	12	17	19	21	18	0.38	0.55
ENSMUSG00000036790	245450	Slitrk2	SLIT and NTRK-like family, member 2	0.39	0.13	0.92	1	0	1	2	3	3	1	0	1	2	3	3	0	0.02
ENSMUSG00000029003	71890	Mad2l2	MAD2 mitotic arrest deficient-like 2	0.39	0.15	0.95	16	16	20	16	33	24	16	17	23	14	33	24	0.69	0.97	04110;04114;04914;05100	Cell cycle - Mus musculus (mouse);Oocyte meiosis - Mus musculus (mouse);Progesterone-mediated oocyte maturation - Mus musculus (mouse);Bacterial invasion of epithelial cells - Mus musculus (mouse)
ENSMUSG00000002325	16391	Irf9	interferon regulatory factor 9	0.39	0	0.16	345	294	255	360	419	402	345	309	295	315	415	399	4.65	6.21	04380;04630;05160	Osteoclast differentiation - Mus musculus (mouse);Jak-STAT signaling pathway - Mus musculus (mouse);Hepatitis C - Mus musculus (mouse)
ENSMUSG00000018774	12514	Cd68	CD68 antigen	0.39	0.01	0.42	96	93	85	130	127	108	96	98	98	114	126	107	4.49	6.05	4142	Lysosome - Mus musculus (mouse)
ENSMUSG00000025933	75712	Tmem14a	transmembrane protein 14A	0.39	0.23	1	6	3	6	6	9	10	6	3	7	5	9	10	0.24	0.4
ENSMUSG00000054514	70448	Atad3aos	ATPase family, AAA domain containing 3A, opposite strand	0.39	0.21	1	6	1	4	11	7	5	6	1	5	10	7	5	0.23	0.5
ENSMUSG00000022766	15160	Serpind1	serine (or cysteine) peptidase inhibitor, clade D, member 1	0.39	0.23	1	5	7	6	15	8	6	5	7	7	13	8	6	0.16	0.27	4610	Complement and coagulation cascades - Mus musculus (mouse)
ENSMUSG00000027368	13537	Dusp2	dual specificity phosphatase 2	0.39	0.19	0.99	13	20	9	21	18	22	13	21	10	18	18	22	0.52	0.77	4010	MAPK signaling pathway - Mus musculus (mouse)
ENSMUSG00000060131	241633	Atp8b4	ATPase, class I, type 8B, member 4	0.39	0.1	0.88	25	30	23	34	34	40	25	32	27	30	34	40	0.28	0.39
ENSMUSG00000080198				0.39	0.13	0.92	0	0	0	2	2	1	0	0	0	2	2	1	0	0.17
ENSMUSG00000097194	320377	9330175E14Rik	RIKEN cDNA 9330175E14 gene	0.39	0.2	1	9	7	7	18	9	8	9	7	8	16	9	8	0.1	0.17
ENSMUSG00000083674	171588	Gm38402	zinc finger protein pseudogene	0.39	0.22	1	3	1	3	7	4	3	3	1	3	6	4	3	0.07	0.16
ENSMUSG00000032554	22041	Trf	transferrin	0.39	0.16	0.96	15	14	13	25	19	17	15	15	15	22	19	17	0.33	0.49
ENSMUSG00000025481	76974	Urah	urate (5-hydroxyiso-) hydrolase	0.39	0.08	0.85	36	39	31	46	44	54	36	41	36	40	44	54	1.86	2.56	00230;01100	Purine metabolism - Mus musculus (mouse);Metabolic pathways - Mus musculus (mouse)
ENSMUSG00000080365				0.39	0.14	0.93	317	260	275	417	377	397	317	273	319	365	373	394	120.28	169.75
ENSMUSG00000097383	69002	1500026H17Rik	RIKEN cDNA 1500026H17 gene	0.39	0.2	0.99	7	14	12	14	18	18	7	15	14	12	18	18	0.22	0.34
ENSMUSG00000030786	16409	Itgam	integrin alpha M	0.39	0	0.27	150	131	129	175	194	175	150	138	150	153	192	174	1.73	2.31	04145;04514;04640;04670;04810;05140;05146;05150	Phagosome - Mus musculus (mouse);Cell adhesion molecules (CAMs) - Mus musculus (mouse);Hematopoietic cell lineage - Mus musculus (mouse);Leukocyte transendothelial migration - Mus musculus (mouse);Regulation of actin cytoskeleton - Mus musculus (mouse);Leishmaniasis - Mus musculus (mouse);Amoebiasis - Mus musculus (mouse);Staphylococcus aureus infection - Mus musculus (mouse)
ENSMUSG00000064936				0.39	0.23	1	2	5	3	2	5	11	2	5	3	2	5	11	1.45	2.87
ENSMUSG00000028602	21941	Tnfrsf8	tumor necrosis factor receptor superfamily, member 8	0.39	0.23	1	5	3	2	8	2	8	5	3	2	7	2	8	0.06	0.11	4060	Cytokine-cytokine receptor interaction - Mus musculus (mouse)
ENSMUSG00000022657	84544	Cd96	CD96 antigen	0.39	0.08	0.83	40	38	42	57	60	47	40	40	49	50	59	47	1.12	1.53
ENSMUSG00000096832				0.39	0.11	0.89	0	0	0	1	5	0	0	0	0	1	5	0	0	1.75
ENSMUSG00000062488	667370	Ifit3b	interferon-induced protein with tetratricopeptide repeats 3B	0.39	0.17	0.97	11	16	12	24	20	13	11	17	14	21	20	13	0.4	0.58
ENSMUSG00000063765	214685	Chadl	chondroadherin-like	0.39	0.2	1	3	1	1	3	6	2	3	1	1	3	6	2	0.03	0.07
ENSMUSG00000037190	56368	Cyb561d2	cytochrome b-561 domain containing 2	0.39	0.07	0.83	52	51	45	79	59	64	52	54	52	69	58	64	1.68	2.31
ENSMUSG00000020542	214384	Myocd	myocardin	0.39	0.02	0.54	121	108	117	169	128	163	121	113	135	148	127	162	1.36	1.84
ENSMUSG00000053093	140781	Myh7	myosin, heavy polypeptide 7, cardiac muscle, beta	0.39	0.16	0.96	1	1	2	5	3	3	1	1	2	4	3	3	0.01	0.03	04260;04530;05410;05414;05416	Cardiac muscle contraction - Mus musculus (mouse);Tight junction - Mus musculus (mouse);Hypertrophic cardiomyopathy (HCM) - Mus musculus (mouse);Dilated cardiomyopathy - Mus musculus (mouse);Viral myocarditis - Mus musculus (mouse)
ENSMUSG00000099240				0.39	0.23	1	3	6	7	7	11	8	3	6	8	6	11	8	1.42	2.36
ENSMUSG00000096280				0.39	0.23	1	4	5	6	1	13	12	4	5	7	1	13	12	2.6	4.57
ENSMUSG00000078180				0.39	0.22	1	2	0	3	6	3	4	2	0	4	5	3	4	0.24	0.57
ENSMUSG00000078923	66589	Ube2v1	ubiquitin-conjugating enzyme E2 variant 1	0.39	0.19	0.99	9	17	16	23	16	22	9	18	18	20	16	22	0.42	0.61
ENSMUSG00000042564	75729	Fam227a	family with sequence similarity 227, member A	0.39	0.23	1	5	4	12	16	12	6	5	4	14	14	12	6	0.08	0.13
ENSMUSG00000065560	724064	Mir148b	microRNA 148b	0.39	0.16	0.96	2	0	3	8	5	1	2	0	3	7	5	1	0.97	2.97
ENSMUSG00000042429	11539	Adora1	adenosine A1 receptor	0.39	0.18	0.98	13	11	23	24	24	22	13	12	27	21	24	22	0.17	0.25	4080	Neuroactive ligand-receptor interaction - Mus musculus (mouse)
ENSMUSG00000048347	93889	Pcdhb18	protocadherin beta 18	0.39	0.19	0.99	13	10	11	18	18	14	13	11	13	16	18	14	0.14	0.2
ENSMUSG00000097122				0.39	0.12	0.92	21	21	27	42	25	29	21	22	31	37	25	29	0.37	0.53
ENSMUSG00000028270	14469	Gbp2	guanylate binding protein 2	0.39	0.01	0.53	370	307	333	428	468	448	370	322	386	375	463	445	8.1	10.88
ENSMUSG00000025316	53325	Banp	BTG3 associated nuclear protein	0.39	0.02	0.56	141	137	170	205	207	185	141	144	197	180	205	184	1.67	2.24
ENSMUSG00000090252				0.39	0.23	1	0	9	4	6	7	11	0	9	5	5	7	11	0.3	0.55
ENSMUSG00000079462				0.39	0.23	1	4	7	5	13	8	6	4	7	6	11	8	6	0.07	0.11
ENSMUSG00000090176	271375	Cd200r2	Cd200 receptor 2	0.39	0.23	1	5	10	3	13	6	11	5	10	4	11	6	11	0.21	0.35
ENSMUSG00000081723				0.39	0.23	1	3	2	4	3	8	6	3	2	5	3	8	6	0.1	0.19
ENSMUSG00000022586	57248	Ly6i	lymphocyte antigen 6 complex, locus I	0.39	0.22	1	1	0	1	2	3	2	1	0	1	2	3	2	0.04	0.17
ENSMUSG00000030032	75659	Wdr54	WD repeat domain 54	0.39	0.23	1	6	5	5	10	11	5	6	5	6	9	11	5	0.07	0.12
ENSMUSG00000036923	216021	Stox1	storkhead box 1	0.38	0.24	1	7	5	4	6	10	11	7	5	5	5	10	11	0.09	0.16
ENSMUSG00000097546				0.38	0.24	1	4	4	9	9	11	7	4	4	10	8	11	7	0.17	0.29
ENSMUSG00000043531	58178	Sorcs1	sortilin-related VPS10 domain containing receptor 1	0.38	0.17	0.97	17	22	11	29	18	25	17	23	13	25	18	25	0.14	0.2
ENSMUSG00000025140	209027	Pycr1	pyrroline-5-carboxylate reductase 1	0.38	0.16	0.96	11	19	21	23	26	23	11	20	24	20	26	23	0.36	0.5	00330;01100	Arginine and proline metabolism - Mus musculus (mouse);Metabolic pathways - Mus musculus (mouse)
ENSMUSG00000000290	16414	Itgb2	integrin beta 2	0.38	0	0.23	179	154	164	232	235	189	179	162	190	203	233	188	3.38	4.5	04145;04514;04650;04670;04810;05140;05144;05146;05150;05323;05416	Phagosome - Mus musculus (mouse);Cell adhesion molecules (CAMs) - Mus musculus (mouse);Natural killer cell mediated cytotoxicity - Mus musculus (mouse);Leukocyte transendothelial migration - Mus musculus (mouse);Regulation of actin cytoskeleton - Mus musculus (mouse);Leishmaniasis - Mus musculus (mouse);Malaria - Mus musculus (mouse);Amoebiasis - Mus musculus (mouse);Staphylococcus aureus infecti…
ENSMUSG00000055172	50909	C1ra	complement component 1, r subcomponent A	0.38	0.01	0.39	164	128	117	199	163	178	164	134	135	174	161	177	2.98	4	04145;04610;05150;05322	Phagosome - Mus musculus (mouse);Complement and coagulation cascades - Mus musculus (mouse);Staphylococcus aureus infection - Mus musculus (mouse);Systemic lupus erythematosus - Mus musculus (mouse)
ENSMUSG00000029602	19415	Rasal1	RAS protein activator like 1 (GAP1 like)	0.38	0.24	1	6	7	6	7	8	16	6	7	7	6	8	16	0.12	0.19
ENSMUSG00000022508	12053	Bcl6	B cell leukemia/lymphoma 6	0.38	0.04	0.73	82	73	94	128	112	96	82	77	109	112	111	95	1.29	1.74
ENSMUSG00000022148	23880	Fyb	FYN binding protein	0.38	0	0.2	211	204	192	243	282	274	211	214	223	213	279	272	4.59	6.09
ENSMUSG00000066180				0.38	0.22	1	1	4	1	3	5	4	1	4	1	3	5	4	0.24	0.53
ENSMUSG00000027239	17242	Mdk	midkine	0.38	0.24	1	6	1	3	6	9	5	6	1	4	5	9	5	0.2	0.38
ENSMUSG00000038151	12142	Prdm1	PR domain containing 1, with ZNF domain	0.38	0.01	0.43	177	135	140	204	195	198	177	142	162	179	193	197	1.72	2.31
ENSMUSG00000031375	12111	Bgn	biglycan	0.38	0	0.18	907	691	732	1008	1045	1015	908	726	848	883	1035	1008	17.63	23.45
ENSMUSG00000022864	67102	D16Ertd472e	DNA segment, Chr 16, ERATO Doi 472, expressed	0.38	0.07	0.83	30	41	37	48	47	51	30	43	43	42	47	51	0.89	1.22
ENSMUSG00000026405	12269	C4bp	complement component 4 binding protein	0.38	0.23	1	4	3	2	6	7	4	4	3	2	5	7	4	0.06	0.11	4610	Complement and coagulation cascades - Mus musculus (mouse)
ENSMUSG00000076543				0.38	0.22	1	79	51	64	113	120	57	79	54	74	99	119	57	10.94	16.54
ENSMUSG00000030263	16970	Lrmp	lymphoid-restricted membrane protein	0.38	0.01	0.5	123	110	110	131	162	159	123	115	127	115	160	158	2.98	3.96
ENSMUSG00000086390				0.38	0.11	0.89	23	36	19	37	37	33	23	38	22	32	37	33	1.6	2.22
ENSMUSG00000018654	22778	Ikzf1	IKAROS family zinc finger 1	0.38	0	0.18	287	228	295	371	328	367	287	239	342	325	325	365	3.17	4.21
ENSMUSG00000076606				0.38	0.24	1	8	3	6	9	11	7	8	3	7	8	11	7	9.46	15.42
ENSMUSG00000016150	23963	Tenm1	teneurin transmembrane protein 1	0.38	0.22	1	11	8	5	14	12	10	11	8	6	12	12	10	0.04	0.06
ENSMUSG00000044794				0.38	0.1	0.88	46	30	34	45	41	62	46	31	39	39	41	62	1.1	1.52
ENSMUSG00000095315				0.38	0.24	1	7	8	3	9	8	12	7	8	4	8	8	12	1.19	1.97
ENSMUSG00000026579	14067	F5	coagulation factor V	0.38	0.06	0.8	67	59	55	66	86	92	67	62	64	58	85	91	0.49	0.67	4610	Complement and coagulation cascades - Mus musculus (mouse)
ENSMUSG00000018339	14778	Gpx3	glutathione peroxidase 3	0.38	0.02	0.54	181	137	153	179	254	190	181	144	177	157	252	189	5.96	7.95	00480;00590	Glutathione metabolism - Mus musculus (mouse);Arachidonic acid metabolism - Mus musculus (mouse)
ENSMUSG00000049037	269799	Clec4a1	C-type lectin domain family 4, member a1	0.38	0.12	0.91	26	22	20	31	31	31	26	23	23	27	31	31	0.88	1.22
ENSMUSG00000040345	216445	Arhgap9	Rho GTPase activating protein 9	0.38	0.13	0.92	32	21	17	40	34	23	32	22	20	35	34	23	0.78	1.1
ENSMUSG00000097002				0.38	0.21	1	2	3	0	2	4	5	2	3	0	2	4	5	0.03	0.08
ENSMUSG00000044062				0.38	0.14	0.94	1	0	0	3	2	1	1	0	0	3	2	1	0.02	0.14
ENSMUSG00000062545	384059	Tlr12	toll-like receptor 12	0.38	0.12	0.91	31	25	25	31	48	31	31	26	29	27	48	31	0.51	0.71
ENSMUSG00000052142	320484	Rasal3	RAS protein activator like 3	0.38	0.07	0.8	49	44	52	79	61	56	49	46	60	69	60	56	0.76	1.04
ENSMUSG00000094158				0.38	0.24	1	5	9	5	13	7	11	5	9	6	11	7	11	3.54	5.87
ENSMUSG00000054169	26366	Ceacam10	carcinoembryonic antigen-related cell adhesion molecule 10	0.38	0.07	0.81	79	137	132	158	154	157	79	144	153	138	153	156	6.79	9.17
ENSMUSG00000079012	20717	Serpina3m	serine (or cysteine) peptidase inhibitor, clade A, member 3M	0.38	0.19	0.99	10	6	8	15	13	8	10	6	9	13	13	8	0.29	0.44
ENSMUSG00000070604	75690	Vsig10l	V-set and immunoglobulin domain containing 10 like	0.38	0.2	0.99	12	13	9	19	15	16	12	14	11	17	15	16	0.19	0.28
ENSMUSG00000079311				0.38	0.13	0.92	0	0	2	3	4	1	0	0	2	3	4	1	0.04	0.17
ENSMUSG00000003273	12348	Car11	carbonic anhydrase 11	0.38	0.24	1	7	6	7	14	10	7	7	6	8	12	10	7	0.25	0.4
ENSMUSG00000051074	75881	4930579K19Rik	RIKEN cDNA 4930579K19 gene	0.38	0.23	1	3	2	1	5	5	3	3	2	1	4	5	3	0.18	0.39
ENSMUSG00000032038	20443	St3gal4	ST3 beta-galactoside alpha-2,3-sialyltransferase 4	0.38	0.09	0.85	29	38	30	50	32	50	29	40	35	44	32	50	0.97	1.34	00601;01100	Glycosphingolipid biosynthesis - lacto and neolacto series - Mus musculus (mouse);Metabolic pathways - Mus musculus (mouse)
ENSMUSG00000027603	207182	Ggt7	gamma-glutamyltransferase 7	0.38	0.22	1	6	0	2	2	7	7	6	0	2	2	7	7	0.06	0.13	00430;00460;00480;00590;01100	Taurine and hypotaurine metabolism - Mus musculus (mouse);Cyanoamino acid metabolism - Mus musculus (mouse);Glutathione metabolism - Mus musculus (mouse);Arachidonic acid metabolism - Mus musculus (mouse);Metabolic pathways - Mus musculus (mouse)
ENSMUSG00000081670				0.38	0.22	1	3	3	2	3	6	5	3	3	2	3	6	5	0.05	0.1
ENSMUSG00000096917				0.38	0.22	1	8	15	9	13	20	16	8	16	11	11	20	16	0.25	0.38
ENSMUSG00000096954				0.38	0.06	0.79	80	65	72	94	111	86	80	68	83	82	110	85	0.87	1.18
ENSMUSG00000036322				0.38	0	0.24	606	521	578	766	758	717	607	547	670	671	751	712	33.28	44.1
ENSMUSG00000084823				0.38	0.23	1	11	16	8	17	20	14	11	17	9	15	20	14	0.96	1.44
ENSMUSG00000092905				0.38	0.24	1	3	1	3	6	6	3	3	1	4	5	6	3	0.7	1.4
ENSMUSG00000095583				0.38	0.16	0.96	48	30	35	66	48	43	48	31	41	58	48	43	6.48	9.2
ENSMUSG00000030380	109889	Mzf1	myeloid zinc finger 1	0.38	0.23	1	6	11	18	24	18	13	6	12	21	21	18	13	0.18	0.28
ENSMUSG00000000901	17385	Mmp11	matrix metallopeptidase 11	0.38	0.19	0.99	15	14	17	21	19	27	15	15	20	18	19	27	0.41	0.6
ENSMUSG00000030579	22177	Tyrobp	TYRO protein tyrosine kinase binding protein	0.38	0.03	0.68	67	51	63	84	92	65	67	54	73	74	91	65	6.5	8.73	04380;04650	Osteoclast differentiation - Mus musculus (mouse);Natural killer cell mediated cytotoxicity - Mus musculus (mouse)
ENSMUSG00000064493	100316932	Snora28	small nucleolar RNA, H/ACA box 28	0.38	0.05	0.75	108	72	80	123	97	127	108	76	93	108	96	126	41.33	55.8
ENSMUSG00000071724	100503915	Smpd5	sphingomyelin phosphodiesterase 5	0.38	0.24	1	3	5	3	3	9	6	3	5	3	3	9	6	0.11	0.21
ENSMUSG00000027347	19419	Rasgrp1	RAS guanyl releasing protein 1	0.38	0.02	0.64	117	110	122	169	160	134	117	115	141	148	158	133	1.35	1.8	04010;04660	MAPK signaling pathway - Mus musculus (mouse);T cell receptor signaling pathway - Mus musculus (mouse)
ENSMUSG00000039956	77037	Mrap	melanocortin 2 receptor accessory protein	0.38	0.24	1	4	6	3	6	11	6	4	6	4	5	11	6	0.24	0.43
ENSMUSG00000026880	13830	Stom	stomatin	0.38	0	0.22	333	286	263	402	367	388	333	300	305	352	363	385	6.38	8.46
ENSMUSG00000038987	227736	Cfap157	cilia and flagella associated protein 157	0.38	0.24	1	5	6	3	7	5	10	5	6	3	6	5	10	0.15	0.26
ENSMUSG00000039873	415115	Neurl2	neuralized E3 ubiquitin protein ligase 2	0.38	0.18	0.98	2	0	1	2	3	4	2	0	1	2	3	4	0.06	0.19
ENSMUSG00000035200	108015	Chrnb4	cholinergic receptor, nicotinic, beta polypeptide 4	0.38	0.11	0.89	30	38	35	47	39	54	30	40	41	41	39	54	0.6	0.82	4080	Neuroactive ligand-receptor interaction - Mus musculus (mouse)
ENSMUSG00000094797				0.38	0.18	0.99	269	152	136	315	243	235	269	160	158	276	241	233	32.17	46.69
ENSMUSG00000097697	73904	4833412C05Rik	RIKEN cDNA 4833412C05 gene	0.38	0.24	1	2	8	3	5	9	9	2	8	4	4	9	9	0.3	0.51
ENSMUSG00000023966	75564	Rsph9	radial spoke head 9 homolog (Chlamydomonas)	0.38	0.2	1	12	16	8	18	17	16	12	17	9	16	17	16	0.75	1.09
ENSMUSG00000088689				0.38	0.15	0.96	24	23	28	30	48	26	24	24	33	26	48	26	19.34	26.8
ENSMUSG00000048865	226652	Arhgap30	Rho GTPase activating protein 30	0.38	0	0.25	306	269	370	434	413	395	306	282	429	380	409	392	3.82	5.05
ENSMUSG00000085081	319454	Rptoros	regulatory associated protein of MTOR, complex 1, opposite strand	0.38	0.19	0.99	0	4	2	7	5	2	0	4	2	6	5	2	0.1	0.24
ENSMUSG00000076695				0.38	0.2	1	20	32	41	50	51	35	20	34	48	44	51	35	6.26	9.12
ENSMUSG00000036896	12262	C1qc	complement component 1, q subcomponent, C chain	0.38	0.03	0.69	107	79	75	124	109	113	107	83	87	109	108	112	4.37	5.87	04610;05020;05142;05150;05322	Complement and coagulation cascades - Mus musculus (mouse);Prion diseases - Mus musculus (mouse);Chagas disease (American trypanosomiasis) - Mus musculus (mouse);Staphylococcus aureus infection - Mus musculus (mouse);Systemic lupus erythematosus - Mus musculus (mouse)
ENSMUSG00000053158	14159	Fes	feline sarcoma oncogene	0.38	0.05	0.75	60	61	57	71	94	72	60	64	66	62	93	72	1.3	1.75	4360	Axon guidance - Mus musculus (mouse)
ENSMUSG00000032656	320253	March3	membrane-associated ring finger (C3HC4) 3	0.38	0.09	0.87	49	30	36	42	56	56	49	31	42	37	55	56	0.5	0.67
ENSMUSG00000074345	244882	Tnfaip8l3	tumor necrosis factor, alpha-induced protein 8-like 3	0.38	0.2	1	16	23	13	18	23	32	16	24	15	16	23	32	0.47	0.67
ENSMUSG00000069273	319151	Hist1h3e	histone cluster 1, H3e	0.37	0.04	0.72	78	59	73	96	85	98	78	62	84	84	84	97	5.07	6.79	5322	Systemic lupus erythematosus - Mus musculus (mouse)
ENSMUSG00000036027	69809	1810046K07Rik	RIKEN cDNA 1810046K07 gene	0.37	0.22	1	2	3	0	2	6	3	2	3	0	2	6	3	0.07	0.17
ENSMUSG00000015134	56847	Aldh1a3	aldehyde dehydrogenase family 1, subfamily A3	0.37	0.05	0.77	81	60	44	67	89	89	81	63	51	59	88	88	1.08	1.45	00010;00340;00350;00360;00980;00982;01100	Glycolysis / Gluconeogenesis - Mus musculus (mouse);Histidine metabolism - Mus musculus (mouse);Tyrosine metabolism - Mus musculus (mouse);Phenylalanine metabolism - Mus musculus (mouse);Metabolism of xenobiotics by cytochrome P450 - Mus musculus (mouse);Drug metabolism - cytochrome P450 - Mus musculus (mouse);Metabolic pathways - Mus musculus (mouse)
ENSMUSG00000049526	73893	Tmem202	transmembrane protein 202	0.37	0.25	1	5	4	3	7	10	4	5	4	4	6	10	4	0.2	0.34
ENSMUSG00000030854	19259	Ptpn5	protein tyrosine phosphatase, non-receptor type 5	0.37	0.21	1	1	1	1	3	3	2	1	1	1	3	3	2	0.02	0.05	4010	MAPK signaling pathway - Mus musculus (mouse)
ENSMUSG00000039057	244281	Myo16	myosin XVI	0.37	0.24	1	6	3	9	9	8	12	6	3	11	8	8	12	0.06	0.09
ENSMUSG00000085051				0.37	0.17	0.96	0	2	1	5	4	1	0	2	1	4	4	1	0.04	0.13
ENSMUSG00000037405	15894	Icam1	intercellular adhesion molecule 1	0.37	0	0.27	143	130	150	193	178	184	143	136	174	169	176	183	3.37	4.46	04514;04650;04670;05143;05144;05150;05323;05416	Cell adhesion molecules (CAMs) - Mus musculus (mouse);Natural killer cell mediated cytotoxicity - Mus musculus (mouse);Leukocyte transendothelial migration - Mus musculus (mouse);African trypanosomiasis - Mus musculus (mouse);Malaria - Mus musculus (mouse);Staphylococcus aureus infection - Mus musculus (mouse);Rheumatoid arthritis - Mus musculus (mouse);Viral myocarditis - Mus musculus (mouse)
ENSMUSG00000086150	414068	Bach2os	BTB and CNC homology 2, opposite strand	0.37	0.24	1	3	3	2	7	5	3	3	3	2	6	5	3	0.09	0.18
ENSMUSG00000032596	74153	Uba7	ubiquitin-like modifier activating enzyme 7	0.37	0	0.29	144	141	154	200	177	199	144	148	178	175	175	198	2.45	3.25	04120;05012	Ubiquitin mediated proteolysis - Mus musculus (mouse);Parkinson's disease - Mus musculus (mouse)
ENSMUSG00000093955				0.37	0.19	0.99	29	19	16	31	35	24	29	20	19	27	35	24	3.68	5.24
ENSMUSG00000039754	72041	Alkbh4	alkB homolog 4, lysine demethylase	0.37	0.12	0.91	23	23	30	37	35	32	23	24	35	32	35	32	0.87	1.2
ENSMUSG00000044708	16513	Kcnj10	potassium inwardly-rectifying channel, subfamily J, member 10	0.37	0.07	0.81	45	37	50	46	60	71	45	39	58	40	59	71	0.5	0.66	4971	Gastric acid secretion - Mus musculus (mouse)
ENSMUSG00000051242	93880	Pcdhb9	protocadherin beta 9	0.37	0.21	1	8	13	16	18	28	9	8	14	19	16	28	9	0.25	0.37
ENSMUSG00000075032				0.37	0.23	1	15	6	11	18	14	15	15	6	13	16	14	15	1.33	2.01
ENSMUSG00000054792	270201	Klhl18	kelch-like 18	0.37	0	0.18	195	181	197	243	228	277	195	190	228	213	226	275	2.5	3.29
ENSMUSG00000036564	234593	Ndrg4	N-myc downstream regulated gene 4	0.37	0.07	0.83	49	46	36	59	63	52	49	48	42	52	62	52	0.85	1.15
ENSMUSG00000095584				0.37	0.25	1	4	10	14	8	20	16	4	11	16	7	20	16	5.43	8.38
ENSMUSG00000030111	232345	A2m	alpha-2-macroglobulin	0.37	0.25	1	4	3	3	8	7	4	4	3	4	7	7	4	0.04	0.08	4610	Complement and coagulation cascades - Mus musculus (mouse)
ENSMUSG00000025488	12869	Cox8b	cytochrome c oxidase subunit VIIIb	0.37	0.21	1	1	1	3	3	4	4	1	1	3	3	4	4	0.26	0.65	00190;01100;04260;05010;05012;05016	Oxidative phosphorylation - Mus musculus (mouse);Metabolic pathways - Mus musculus (mouse);Cardiac muscle contraction - Mus musculus (mouse);Alzheimer's disease - Mus musculus (mouse);Parkinson's disease - Mus musculus (mouse);Huntington's disease - Mus musculus (mouse)
ENSMUSG00000076620				0.37	0.16	0.96	1	1	0	2	2	3	1	1	0	2	2	3	0.71	2.77
ENSMUSG00000022650	57263	Retnlb	resistin like beta	0.37	0	0.02	833	933	951	1104	1130	1299	834	980	1102	967	1119	1291	79.22	103.59
ENSMUSG00000026773	170768	Pfkfb3	6-phosphofructo-2-kinase/fructose-2,6-biphosphatase 3	0.37	0.02	0.61	88	90	88	102	123	125	88	94	102	89	122	124	1.06	1.4	51	Fructose and mannose metabolism - Mus musculus (mouse)
ENSMUSG00000091971	193740	Hspa1a	heat shock protein 1A	0.37	0.24	1	23	18	91	136	69	26	23	19	105	119	68	26	0.93	1.62	03040;04010;04141;04144;04612;05020;05145	Spliceosome - Mus musculus (mouse);MAPK signaling pathway - Mus musculus (mouse);Protein processing in endoplasmic reticulum - Mus musculus (mouse);Endocytosis - Mus musculus (mouse);Antigen processing and presentation - Mus musculus (mouse);Prion diseases - Mus musculus (mouse);Toxoplasmosis - Mus musculus (mouse)
ENSMUSG00000048965	244238	Mrgpre	MAS-related GPR, member E	0.37	0.16	0.96	19	17	18	29	22	25	19	18	21	25	22	25	0.29	0.41
ENSMUSG00000090099				0.37	0.25	1	3	6	3	5	10	6	3	6	4	4	10	6	0.13	0.22
ENSMUSG00000004609	12489	Cd33	CD33 antigen	0.37	0.06	0.78	52	55	50	78	65	67	52	58	58	68	64	67	1.24	1.67	4640	Hematopoietic cell lineage - Mus musculus (mouse)
ENSMUSG00000090622	320700	A930033H14Rik	RIKEN cDNA A930033H14 gene	0.37	0.22	1	8	10	9	14	13	14	8	11	11	12	13	14	0.19	0.28
ENSMUSG00000066258	76681	Trim12a	tripartite motif-containing 12A	0.37	0.22	1	12	9	14	14	17	19	12	9	16	12	17	19	0.19	0.27
ENSMUSG00000095375				0.37	0.17	0.97	16	17	31	32	31	27	16	18	36	28	31	27	0.26	0.37
ENSMUSG00000097739	100039992	Gm2539	predicted gene, 2539	0.37	0.25	1	7	9	3	13	10	7	7	9	4	11	10	7	0.16	0.25
ENSMUSG00000036560	243914	Lgi4	leucine-rich repeat LGI family, member 4	0.37	0.15	0.95	26	20	25	34	43	20	26	21	29	30	43	20	0.36	0.49
ENSMUSG00000001227	20359	Sema6b	sema domain, transmembrane domain (TM), and cytoplasmic domain, (semaphorin) 6B	0.37	0.2	1	12	13	12	18	16	19	12	14	14	16	16	19	0.2	0.28	4360	Axon guidance - Mus musculus (mouse)
ENSMUSG00000089798	76421	1700028K03Rik	RIKEN cDNA 1700028K03 gene	0.37	0.24	1	9	5	12	11	12	15	9	5	14	10	12	15	0.1	0.15
ENSMUSG00000084984				0.37	0.23	1	7	13	11	22	12	13	7	14	13	19	12	13	0.72	1.07
ENSMUSG00000097667				0.37	0.12	0.92	34	47	31	53	49	49	34	49	36	46	49	49	0.87	1.19
ENSMUSG00000091845	100043718	Gm4604	predicted gene 4604	0.37	0.2	1	17	20	12	33	16	20	17	21	14	29	16	20	2.53	3.65
ENSMUSG00000082319				0.37	0.25	1	4	2	5	8	5	7	4	2	6	7	5	7	0.1	0.18
ENSMUSG00000078763	20555	Slfn1	schlafen 1	0.37	0.12	0.92	45	15	23	46	34	34	45	16	27	40	34	34	0.9	1.25
ENSMUSG00000024679	68774	Ms4a6d	membrane-spanning 4-domains, subfamily A, member 6D	0.37	0.04	0.72	58	62	61	76	89	74	58	65	71	67	88	74	2.58	3.44
ENSMUSG00000067780	94227	Pi15	peptidase inhibitor 15	0.37	0.04	0.75	70	61	70	96	98	72	70	64	81	84	97	72	0.59	0.78
ENSMUSG00000044694				0.37	0.18	0.98	0	1	0	3	2	1	0	1	0	3	2	1	0.03	0.21
ENSMUSG00000089729				0.37	0.26	1	5	5	9	6	12	13	5	5	11	5	12	13	0.58	0.91
ENSMUSG00000037390				0.37	0.04	0.74	3834	4080	4629	5135	4673	6738	3838	4284	5363	4499	4628	6694	139.55	185.11
ENSMUSG00000054934	58802	Kcnmb4	potassium large conductance calcium-activated channel, subfamily M, beta member 4	0.37	0.25	1	11	9	5	15	11	11	11	9	6	13	11	11	0.3	0.47	4270	Vascular smooth muscle contraction - Mus musculus (mouse)
ENSMUSG00000085154				0.37	0.25	1	3	3	3	5	5	7	3	3	4	4	5	7	0.26	0.47
ENSMUSG00000090145	394435	Ugt1a6b	UDP glucuronosyltransferase 1 family, polypeptide A6B	0.37	0.26	1	1	6	5	2	11	7	1	6	6	2	11	7	0.11	0.18	00040;00053;00140;00500;00514;00830;00860;00980;00982;00983;01100	Pentose and glucuronate interconversions - Mus musculus (mouse);Ascorbate and aldarate metabolism - Mus musculus (mouse);Steroid hormone biosynthesis - Mus musculus (mouse);Starch and sucrose metabolism - Mus musculus (mouse);Other types of O-glycan biosynthesis - Mus musculus (mouse);Retinol metabolism - Mus musculus (mouse);Porphyrin and chlorophyll metabolism - Mus musculus (mouse);Metabolism …
ENSMUSG00000086049				0.37	0.25	1	7	3	3	10	6	7	7	3	3	9	6	7	0.38	0.74
ENSMUSG00000046082	68344	Tmem174	transmembrane protein 174	0.37	0.16	0.96	1	0	0	2	2	2	1	0	0	2	2	2	0.01	0.06
ENSMUSG00000015843	20183	Rxrg	retinoid X receptor gamma	0.37	0.26	1	4	5	5	8	9	6	4	5	6	7	9	6	0.13	0.22	03320;04920;05200;05216;05222;05223	PPAR signaling pathway - Mus musculus (mouse);Adipocytokine signaling pathway - Mus musculus (mouse);Pathways in cancer - Mus musculus (mouse);Thyroid cancer - Mus musculus (mouse);Small cell lung cancer - Mus musculus (mouse);Non-small cell lung cancer - Mus musculus (mouse)
ENSMUSG00000051497	16517	Kcnj16	potassium inwardly-rectifying channel, subfamily J, member 16	0.37	0.26	1	7	3	8	8	10	10	7	3	9	7	10	10	0.1	0.15	4971	Gastric acid secretion - Mus musculus (mouse)
ENSMUSG00000004730	13733	Adgre1	adhesion G protein-coupled receptor E1	0.36	0.02	0.54	207	151	151	213	231	220	207	159	175	187	229	219	3.16	4.18
ENSMUSG00000051343	52055	Rab11fip5	RAB11 family interacting protein 5 (class I)	0.36	0.11	0.9	48	44	44	74	57	52	48	46	51	65	56	52	0.67	0.91	4144	Endocytosis - Mus musculus (mouse)
ENSMUSG00000024675	64380	Ms4a4c	membrane-spanning 4-domains, subfamily A, member 4C	0.36	0.12	0.92	30	18	33	39	33	38	30	19	38	34	33	38	0.95	1.31
ENSMUSG00000084980	74045	Slc36a1os	solute carrier family 36 (proton/amino acid symporter), member 1, opposite strand	0.36	0.19	0.99	16	14	16	26	21	18	16	15	19	23	21	18	0.53	0.75
ENSMUSG00000058818	18733	Pirb	paired Ig-like receptor B	0.36	0.08	0.85	37	55	47	65	75	46	37	58	54	57	74	46	0.74	0.99	04380;04662	Osteoclast differentiation - Mus musculus (mouse);B cell receptor signaling pathway - Mus musculus (mouse)
ENSMUSG00000043017	19222	Ptgir	prostaglandin I receptor (IP)	0.36	0.21	1	13	11	16	31	15	12	13	12	18	27	15	12	0.25	0.36	04080;04270	Neuroactive ligand-receptor interaction - Mus musculus (mouse);Vascular smooth muscle contraction - Mus musculus (mouse)
ENSMUSG00000002111	20375	Spi1	spleen focus forming virus (SFFV) proviral integration oncogene	0.36	0.08	0.84	52	39	45	40	62	79	52	41	52	35	61	78	1.35	1.8	04380;05200;05221	Osteoclast differentiation - Mus musculus (mouse);Pathways in cancer - Mus musculus (mouse);Acute myeloid leukemia - Mus musculus (mouse)
ENSMUSG00000074662				0.36	0.18	0.98	0	0	2	1	2	4	0	0	2	1	2	4	0.09	0.37
ENSMUSG00000094198				0.36	0.26	1	12	5	9	15	11	14	12	5	11	13	11	14	1.51	2.33
ENSMUSG00000024906	71711	Mus81	MUS81 structure-specific endonuclease subunit	0.36	0.06	0.8	63	52	58	68	87	73	63	55	67	60	86	73	1.69	2.25	3440	Homologous recombination - Mus musculus (mouse)
ENSMUSG00000000628	15277	Hk2	hexokinase 2	0.36	0.01	0.43	1045	927	1030	1307	1351	1255	1046	973	1193	1145	1338	1247	11.01	14.46	00010;00051;00052;00500;00520;00524;01100;04910;04930;04973	Glycolysis / Gluconeogenesis - Mus musculus (mouse);Fructose and mannose metabolism - Mus musculus (mouse);Galactose metabolism - Mus musculus (mouse);Starch and sucrose metabolism - Mus musculus (mouse);Amino sugar and nucleotide sugar metabolism - Mus musculus (mouse);Butirosin and neomycin biosynthesis - Mus musculus (mouse);Metabolic pathways - Mus musculus (mouse);Insulin signaling pathway -…
ENSMUSG00000080932				0.36	0.2	1	2	1	0	5	2	2	2	1	0	4	2	2	0.09	0.29
ENSMUSG00000009092	70377	Derl3	Der1-like domain family, member 3	0.36	0.15	0.95	30	27	26	30	46	35	30	28	30	26	46	35	1.25	1.69	4141	Protein processing in endoplasmic reticulum - Mus musculus (mouse)
ENSMUSG00000097997				0.36	0.26	1	5	7	3	7	7	10	5	7	4	6	7	10	0.46	0.74
ENSMUSG00000032661	246727	Oas3	2'-5' oligoadenylate synthetase 3	0.36	0.09	0.87	180	117	144	200	178	210	180	123	167	175	176	209	1.88	2.54	5160	Hepatitis C - Mus musculus (mouse)
ENSMUSG00000015053	14461	Gata2	GATA binding protein 2	0.36	0.25	1	8	12	9	18	6	19	8	13	10	16	6	19	0.18	0.28
ENSMUSG00000033762	79456	Recql4	RecQ protein-like 4	0.36	0.2	1	12	18	14	21	24	17	12	19	16	18	24	17	0.23	0.32
ENSMUSG00000097129	74706	4930507D05Rik	RIKEN cDNA 4930507D05 gene	0.36	0.21	1	0	2	1	5	2	2	0	2	1	4	2	2	0.03	0.1
ENSMUSG00000081811				0.36	0.23	1	0	1	3	5	2	3	0	1	3	4	2	3	0.1	0.26
ENSMUSG00000086479				0.36	0.26	1	6	7	3	10	9	7	6	7	4	9	9	7	0.6	1
ENSMUSG00000033082	243653	Clec1a	C-type lectin domain family 1, member a	0.36	0.16	0.96	29	35	24	41	53	27	29	37	28	36	52	27	0.55	0.75
ENSMUSG00000078519				0.36	0.24	1	2	3	3	3	8	4	2	3	4	3	8	4	0.42	0.79
ENSMUSG00000038239	15464	Hrc	histidine rich calcium binding protein	0.36	0.25	1	7	9	6	13	10	10	7	9	7	11	10	10	0.18	0.28
ENSMUSG00000026156	280645	B3gat2	beta-1,3-glucuronyltransferase 2 (glucuronosyltransferase S)	0.36	0.24	1	14	6	20	19	20	18	14	6	23	17	20	18	0.14	0.21	00532;00534;01100	Glycosaminoglycan biosynthesis - chondroitin sulfate / dermatan sulfate - Mus musculus (mouse);Glycosaminoglycan biosynthesis - heparan sulfate / heparin - Mus musculus (mouse);Metabolic pathways - Mus musculus (mouse)
ENSMUSG00000042286	192187	Stab1	stabilin 1	0.36	0	0.2	449	348	376	496	524	499	450	365	436	435	519	496	2.96	3.87
ENSMUSG00000073374				0.36	0.25	1	12	9	9	17	10	17	12	9	11	15	10	17	0.41	0.62
ENSMUSG00000082560				0.36	0.18	0.98	1	0	1	2	3	2	1	0	1	2	3	2	0.05	0.21
ENSMUSG00000084372				0.36	0.24	1	12	8	11	10	13	21	12	8	13	9	13	21	2.17	3.15
ENSMUSG00000036960	229933	Clca2	chloride channel accessory 2	0.36	0.24	1	1	2	4	6	5	5	1	2	5	5	5	5	0.04	0.08	04740;04972	Olfactory transduction - Mus musculus (mouse);Pancreatic secretion - Mus musculus (mouse)
ENSMUSG00000078954	73167	Arhgap8	Rho GTPase activating protein 8	0.36	0.1	0.88	31	38	34	41	45	50	31	40	39	36	45	50	0.85	1.14
ENSMUSG00000093042	100526560	Mir3109	microRNA 3109	0.36	0.23	1	1	1	1	6	3	0	1	1	1	5	3	0	0.65	2.04
ENSMUSG00000020566	68775	Atp6v1c2	ATPase, H+ transporting, lysosomal V1 subunit C2	0.36	0.16	0.96	1	0	1	3	1	3	1	0	1	3	1	3	0.02	0.1	00190;01100;04145;04966;05323	Oxidative phosphorylation - Mus musculus (mouse);Metabolic pathways - Mus musculus (mouse);Phagosome - Mus musculus (mouse);Collecting duct acid secretion - Mus musculus (mouse);Rheumatoid arthritis - Mus musculus (mouse)
ENSMUSG00000015314	30925	Slamf6	SLAM family member 6	0.36	0.09	0.88	49	36	36	43	49	67	49	38	42	38	49	67	1	1.34
ENSMUSG00000031706	19724	Rfx1	regulatory factor X, 1 (influences HLA class II expression)	0.36	0.05	0.76	65	58	51	70	71	88	65	61	59	61	70	87	0.84	1.11
ENSMUSG00000003190	75736	Bcl2l12	BCL2-like 12 (proline rich)	0.36	0.25	1	9	10	9	14	19	10	9	11	11	12	19	10	0.37	0.55
ENSMUSG00000055805	57778	Fmnl1	formin-like 1	0.36	0.01	0.53	120	126	118	186	162	128	120	132	137	163	160	127	1.93	2.55
ENSMUSG00000083250				0.36	0.25	1	8	8	8	13	11	11	8	8	9	11	11	11	0.17	0.25
ENSMUSG00000053687	319446	Dpep2	dipeptidase 2	0.36	0.15	0.95	23	20	18	32	24	27	23	21	21	28	24	27	0.42	0.58
ENSMUSG00000027639	56045	Samhd1	SAM domain and HD domain, 1	0.36	0	0.14	808	688	744	908	995	993	809	723	862	796	985	987	11.53	15.03
ENSMUSG00000094126				0.36	0.24	1	2	4	6	2	17	4	2	4	7	2	17	4	0.72	1.39
ENSMUSG00000026430	54354	Rassf5	Ras association (RalGDS/AF-6) domain family member 5	0.36	0.04	0.71	93	70	84	118	96	111	93	74	97	103	95	110	1.43	1.9	04670;05200;05223	Leukocyte transendothelial migration - Mus musculus (mouse);Pathways in cancer - Mus musculus (mouse);Non-small cell lung cancer - Mus musculus (mouse)
ENSMUSG00000097452				0.36	0.27	1	4	4	3	8	6	6	4	4	4	7	6	6	0.06	0.12
ENSMUSG00000068227	16185	Il2rb	interleukin 2 receptor, beta chain	0.36	0.11	0.89	34	27	31	37	41	44	34	28	36	32	41	44	0.69	0.92	04060;04144;04630	Cytokine-cytokine receptor interaction - Mus musculus (mouse);Endocytosis - Mus musculus (mouse);Jak-STAT signaling pathway - Mus musculus (mouse)
ENSMUSG00000069171	13865	Nr2f1	nuclear receptor subfamily 2, group F, member 1	0.36	0.25	1	6	15	9	14	14	17	6	16	11	12	14	17	0.19	0.29
ENSMUSG00000037731	230787	Themis2	thymocyte selection associated family member 2	0.36	0.03	0.67	119	82	111	127	157	125	119	86	129	111	155	124	2.05	2.7
ENSMUSG00000034780	26877	B3galt1	UDP-Gal:betaGlcNAc beta 1,3-galactosyltransferase, polypeptide 1	0.36	0.24	1	14	11	9	14	15	20	14	12	10	12	15	20	0.14	0.2	00601;01100	Glycosphingolipid biosynthesis - lacto and neolacto series - Mus musculus (mouse);Metabolic pathways - Mus musculus (mouse)
ENSMUSG00000004707	17085	Ly9	lymphocyte antigen 9	0.36	0.04	0.7	93	66	81	118	101	96	93	69	94	103	100	95	1.95	2.58
ENSMUSG00000035692	100038882	Isg15	ISG15 ubiquitin-like modifier	0.36	0.07	0.82	50	46	45	48	70	67	50	48	52	42	69	67	3.75	4.97	4622	RIG-I-like receptor signaling pathway - Mus musculus (mouse)
ENSMUSG00000072647	280668	Adam1a	a disintegrin and metallopeptidase domain 1a	0.36	0.26	1	5	8	9	13	9	12	5	8	11	11	9	12	0.14	0.22
ENSMUSG00000078651	237940	Aoc2	amine oxidase, copper containing 2 (retina-specific)	0.36	0.26	1	4	10	8	13	9	12	4	11	9	11	9	12	0.18	0.27	00260;00350;00360;00410;01100	Glycine, serine and threonine metabolism - Mus musculus (mouse);Tyrosine metabolism - Mus musculus (mouse);Phenylalanine metabolism - Mus musculus (mouse);beta-Alanine metabolism - Mus musculus (mouse);Metabolic pathways - Mus musculus (mouse)
ENSMUSG00000031933	64931	Izumo1r	IZUMO1 receptor, JUNO	0.36	0.24	1	12	7	20	21	15	20	12	7	23	18	15	20	0.61	0.88	4144	Endocytosis - Mus musculus (mouse)
ENSMUSG00000063919	68955	Srrm4	serine/arginine repetitive matrix 4	0.36	0.27	1	7	5	2	8	8	6	7	5	2	7	8	6	0.04	0.06
ENSMUSG00000035948	380660	Acss3	acyl-CoA synthetase short-chain family member 3	0.36	0.18	0.98	20	19	25	18	45	24	20	20	29	16	45	24	0.52	0.71	00640;01100	Propanoate metabolism - Mus musculus (mouse);Metabolic pathways - Mus musculus (mouse)
ENSMUSG00000022876	67742	Samsn1	SAM domain, SH3 domain and nuclear localization signals, 1	0.36	0.03	0.7	103	73	64	104	104	105	103	77	74	91	103	104	1.92	2.53
ENSMUSG00000028137	78784	Celf3	CUGBP, Elav-like family member 3	0.36	0.25	1	14	10	6	14	16	14	14	11	7	12	16	14	0.22	0.33
ENSMUSG00000020804	11298	Aanat	arylalkylamine N-acetyltransferase	0.36	0.13	0.92	0	0	0	0	2	4	0	0	0	0	2	4	0	0.09	00380;01100	Tryptophan metabolism - Mus musculus (mouse);Metabolic pathways - Mus musculus (mouse)
ENSMUSG00000022306	22762	Zfpm2	zinc finger protein, multitype 2	0.36	0.11	0.89	37	35	40	38	59	52	37	37	46	33	58	52	0.46	0.61
ENSMUSG00000083650				0.36	0.25	1	1	4	3	2	5	7	1	4	3	2	5	7	0.28	0.54
ENSMUSG00000024530	225655	Slmo1	slowmo homolog 1 (Drosophila)	0.36	0.22	1	5	1	2	2	7	6	5	1	2	2	7	6	0.07	0.14
ENSMUSG00000086816				0.36	0.24	1	0	2	2	6	3	2	0	2	2	5	3	2	0.08	0.25
ENSMUSG00000093798				0.36	0.27	1	1	10	6	10	6	12	1	10	7	9	6	12	0.45	0.77
ENSMUSG00000085196	105246847	LOC105246847	uncharacterized LOC105246847	0.36	0.13	0.92	57	45	34	64	57	60	57	47	39	56	56	60	1.06	1.44
ENSMUSG00000090188				0.36	0.22	1	2	3	1	1	10	2	2	3	1	1	10	2	0.14	0.33
ENSMUSG00000060509	23832	Xcr1	chemokine (C motif) receptor 1	0.36	0.08	0.83	66	42	52	74	66	70	66	44	60	65	65	70	0.72	0.96	04060;04062	Cytokine-cytokine receptor interaction - Mus musculus (mouse);Chemokine signaling pathway - Mus musculus (mouse)
ENSMUSG00000091227				0.36	0.27	1	1	3	4	6	6	4	1	3	5	5	6	4	0.12	0.22
ENSMUSG00000074415	73144	3110039I08Rik	RIKEN cDNA 3110039I08 gene	0.36	0.05	0.75	60	67	60	78	77	91	60	70	70	68	76	90	0.89	1.18
ENSMUSG00000094551				0.36	0.27	1	6	1	3	5	9	5	6	1	4	4	9	5	1.95	3.54
ENSMUSG00000053675	74176	Tgm5	transglutaminase 5	0.36	0.27	1	0	2	2	3	4	2	0	2	2	3	4	2	0.03	0.07
ENSMUSG00000043487	217700	Acot6	acyl-CoA thioesterase 6	0.36	0.21	1	13	17	13	22	19	19	13	18	15	19	19	19	0.26	0.36
ENSMUSG00000040163	73344	1700034J05Rik	RIKEN cDNA 1700034J05 gene	0.36	0.25	1	13	7	10	11	10	22	13	7	12	10	10	22	0.2	0.3
ENSMUSG00000020120	56193	Plek	pleckstrin	0.36	0	0.31	209	170	213	269	274	223	209	178	247	236	271	222	2.92	3.81
ENSMUSG00000097417				0.36	0.22	1	5	0	3	3	6	6	5	0	3	3	6	6	0.08	0.17
ENSMUSG00000025491	68713	Ifitm1	interferon induced transmembrane protein 1	0.36	0.07	0.83	73	42	41	75	62	67	73	44	47	66	61	67	3.53	4.73	4662	B cell receptor signaling pathway - Mus musculus (mouse)
ENSMUSG00000002227	17454	Mov10	Moloney leukemia virus 10	0.36	0.01	0.45	249	257	243	299	330	340	249	270	282	262	327	338	4.07	5.31
ENSMUSG00000020155	16533	Kcnmb1	potassium large conductance calcium-activated channel, subfamily M, beta member 1	0.35	0.04	0.72	78	83	67	100	88	109	78	87	78	88	87	108	1.1	1.45	4270	Vascular smooth muscle contraction - Mus musculus (mouse)
ENSMUSG00000028950	110326	Tas1r1	taste receptor, type 1, member 1	0.35	0.24	1	3	2	3	5	8	2	3	2	3	4	8	2	0.03	0.06	4742	Taste transduction - Mus musculus (mouse)
ENSMUSG00000022372	20491	Sla	src-like adaptor	0.35	0.01	0.38	213	168	194	288	245	211	213	176	225	252	243	210	1.77	2.31
ENSMUSG00000022971	15976	Ifnar2	interferon (alpha and beta) receptor 2	0.35	0.03	0.69	119	98	90	110	145	143	119	103	104	96	144	142	2.03	2.66	04060;04380;04620;04630;04650;05160	Cytokine-cytokine receptor interaction - Mus musculus (mouse);Osteoclast differentiation - Mus musculus (mouse);Toll-like receptor signaling pathway - Mus musculus (mouse);Jak-STAT signaling pathway - Mus musculus (mouse);Natural killer cell mediated cytotoxicity - Mus musculus (mouse);Hepatitis C - Mus musculus (mouse)
ENSMUSG00000020275	19696	Rel	reticuloendotheliosis oncogene	0.35	0.03	0.69	60	69	74	81	88	96	60	72	86	71	87	95	1.47	1.92
ENSMUSG00000039934	212167	Gsap	gamma-secretase activating protein	0.35	0.02	0.64	120	107	91	137	118	156	120	112	105	120	117	155	1.71	2.24
ENSMUSG00000024677	69774	Ms4a6b	membrane-spanning 4-domains, subfamily A, member 6B	0.35	0.04	0.72	117	100	116	142	154	138	117	105	134	124	153	137	1.57	2.06
ENSMUSG00000097445				0.35	0.25	1	20	9	7	17	18	15	20	9	8	15	18	15	0.28	0.41
ENSMUSG00000081126				0.35	0.27	1	1	6	3	5	7	6	1	6	4	4	7	6	0.14	0.25
ENSMUSG00000097832				0.35	0.27	1	0	4	8	11	7	3	0	4	9	10	7	3	0.16	0.3
ENSMUSG00000040723	226594	Rcsd1	RCSD domain containing 1	0.35	0.01	0.42	167	139	142	200	193	185	167	146	164	175	191	184	3.38	4.41
ENSMUSG00000065118				0.35	0.01	0.45	193	165	180	228	229	238	193	173	209	200	227	236	85.61	111.55
ENSMUSG00000030922	73919	Lyrm1	LYR motif containing 1	0.35	0.23	1	8	11	12	14	17	14	8	12	14	12	17	14	0.5	0.72
ENSMUSG00000044244	213208	Il20rb	interleukin 20 receptor beta	0.35	0.26	1	2	1	1	3	3	3	2	1	1	3	3	3	0.03	0.07	04060;04630	Cytokine-cytokine receptor interaction - Mus musculus (mouse);Jak-STAT signaling pathway - Mus musculus (mouse)
ENSMUSG00000038319	16511	Kcnh2	potassium voltage-gated channel, subfamily H (eag-related), member 2	0.35	0.14	0.95	28	33	30	42	31	49	28	35	35	37	31	49	0.44	0.59
ENSMUSG00000086032				0.35	0.15	0.95	2	0	0	5	0	4	2	0	0	4	0	4	0.03	0.15
ENSMUSG00000021675	14064	F2rl2	coagulation factor II (thrombin) receptor-like 2	0.35	0.21	1	23	15	10	22	24	21	23	16	12	19	24	21	0.39	0.55	4080	Neuroactive ligand-receptor interaction - Mus musculus (mouse)
ENSMUSG00000077380				0.35	0.19	0.99	0	2	2	5	2	3	0	2	2	4	2	3	0.57	1.49
ENSMUSG00000096639				0.35	0.27	1	3	2	3	6	3	7	3	2	4	5	3	7	1.59	3.02
ENSMUSG00000089857	382019	Zfp882	zinc finger protein 882	0.35	0.13	0.92	52	30	34	56	47	50	52	32	39	49	47	50	0.74	1
ENSMUSG00000089942	18725	Pira2	paired-Ig-like receptor A2	0.35	0.22	1	12	6	13	16	13	15	12	6	15	14	13	15	0.19	0.28	4380	Osteoclast differentiation - Mus musculus (mouse)
ENSMUSG00000096474				0.35	0.28	1	5	3	3	2	6	12	5	3	4	2	6	12	0.47	0.86
ENSMUSG00000021190	19141	Lgmn	legumain	0.35	0	0.03	706	585	624	826	812	817	707	614	723	724	804	812	19.43	25.16	04142;04612	Lysosome - Mus musculus (mouse);Antigen processing and presentation - Mus musculus (mouse)
ENSMUSG00000023274	12504	Cd4	CD4 antigen	0.35	0.01	0.51	170	152	152	236	176	201	170	160	176	207	174	200	3.08	4.03	04514;04612;04640;04660;05340	Cell adhesion molecules (CAMs) - Mus musculus (mouse);Antigen processing and presentation - Mus musculus (mouse);Hematopoietic cell lineage - Mus musculus (mouse);T cell receptor signaling pathway - Mus musculus (mouse);Primary immunodeficiency - Mus musculus (mouse)
ENSMUSG00000054162	72902	Spock3	sparc/osteonectin, cwcv and kazal-like domains proteoglycan 3	0.35	0.27	1	3	12	9	11	17	9	3	13	11	10	17	9	0.16	0.24
ENSMUSG00000056306	329641	Sertm1	serine rich and transmembrane domain containing 1	0.35	0.2	1	1	1	1	2	5	1	1	1	1	2	5	1	0.02	0.05
ENSMUSG00000028369	64817	Svep1	sushi, von Willebrand factor type A, EGF and pentraxin domain containing 1	0.35	0.01	0.52	759	570	578	824	837	804	760	599	670	722	829	799	3.31	4.32
ENSMUSG00000090397				0.35	0.27	1	7	10	4	15	10	7	7	10	5	13	10	7	0.57	0.89
ENSMUSG00000063234	80910	Gpr84	G protein-coupled receptor 84	0.35	0.19	0.99	0	0	1	1	1	4	0	0	1	1	1	4	0.01	0.08
ENSMUSG00000022491	14663	Glycam1	glycosylation dependent cell adhesion molecule 1	0.35	0.04	0.7	354	308	348	573	303	435	354	323	403	502	300	432	32.66	42.97	4514	Cell adhesion molecules (CAMs) - Mus musculus (mouse)
ENSMUSG00000097262	71082	4933416M07Rik	RIKEN cDNA 4933416M07 gene	0.35	0.25	1	12	14	10	14	19	19	12	15	12	12	19	19	0.5	0.71
ENSMUSG00000015850	229595	Adamtsl4	ADAMTS-like 4	0.35	0.07	0.83	65	65	56	78	76	90	65	68	65	68	75	89	0.93	1.23
ENSMUSG00000097011				0.35	0.24	1	2	0	1	1	4	3	2	0	1	1	4	3	0.04	0.13
ENSMUSG00000086050				0.35	0.26	1	2	2	1	2	2	6	2	2	1	2	2	6	0.03	0.07
ENSMUSG00000016496	60533	Cd274	CD274 antigen	0.35	0.03	0.68	97	100	93	130	119	128	97	105	108	114	118	127	1.62	2.12	4514	Cell adhesion molecules (CAMs) - Mus musculus (mouse)
ENSMUSG00000084804	73563	1700095J12Rik	RIKEN cDNA 1700095J12 gene	0.35	0.24	1	0	2	2	3	2	4	0	2	2	3	2	4	0.1	0.26
ENSMUSG00000024757	207151	Slc22a19	solute carrier family 22 (organic anion transporter), member 19	0.35	0.25	1	2	1	1	5	1	4	2	1	1	4	1	4	0.02	0.06
ENSMUSG00000081915				0.35	0.27	1	3	10	9	11	11	11	3	11	10	10	11	11	0.34	0.52
ENSMUSG00000086763	319849	Plxna4os1	plexin A4, opposite strand 1	0.35	0.25	1	1	0	1	1	3	3	1	0	1	1	3	3	0.02	0.07
ENSMUSG00000070880	14415	Gad1	glutamate decarboxylase 1	0.35	0.23	1	2	0	0	2	4	1	2	0	0	2	4	1	0.01	0.04	00250;00410;00430;00650;01100;04940	Alanine, aspartate and glutamate metabolism - Mus musculus (mouse);beta-Alanine metabolism - Mus musculus (mouse);Taurine and hypotaurine metabolism - Mus musculus (mouse);Butanoate metabolism - Mus musculus (mouse);Metabolic pathways - Mus musculus (mouse);Type I diabetes mellitus - Mus musculus (mouse)
ENSMUSG00000038578	634731	Susd1	sushi domain containing 1	0.35	0.16	0.96	49	38	25	66	41	43	49	40	29	58	41	43	0.68	0.94
ENSMUSG00000051678	93877	Pcdhb6	protocadherin beta 6	0.35	0.23	1	2	0	3	3	4	3	2	0	3	3	4	3	0.04	0.09
ENSMUSG00000026308	70788	Klhl30	kelch-like 30	0.35	0.28	1	5	7	5	9	9	8	5	7	6	8	9	8	0.11	0.17
ENSMUSG00000051951	497097	Xkr4	X-linked Kx blood group related 4	0.35	0.28	1	3	10	6	11	14	5	3	11	7	10	14	5	0.1	0.15
ENSMUSG00000079537				0.35	0.15	0.95	1	1	1	7	0	3	1	1	1	6	0	3	0.09	0.31
ENSMUSG00000027947	16194	Il6ra	interleukin 6 receptor, alpha	0.35	0.04	0.71	75	56	84	105	88	88	75	59	97	92	87	87	1.3	1.71	04060;04630;04640	Cytokine-cytokine receptor interaction - Mus musculus (mouse);Jak-STAT signaling pathway - Mus musculus (mouse);Hematopoietic cell lineage - Mus musculus (mouse)
ENSMUSG00000078306				0.35	0.24	1	13	14	14	22	19	17	13	15	16	19	19	17	0.22	0.31
ENSMUSG00000083621	100041925	Gm14586	predicted gene 14586	0.35	0.17	0.97	1	0	1	5	2	1	1	0	1	4	2	1	0.09	0.38
ENSMUSG00000075010	107350	AW112010	expressed sequence AW112010	0.35	0	0.29	328	329	353	446	439	414	328	346	409	391	435	411	26.56	34.4
ENSMUSG00000067161				0.35	0.27	1	7	3	2	6	5	10	7	3	2	5	5	10	0.26	0.48
ENSMUSG00000031802	18689	Phxr4	per-hexamer repeat gene 4	0.35	0.23	1	15	10	20	24	22	16	15	10	23	21	22	16	0.66	0.92
ENSMUSG00000098065	382450	Gm5177	glyceraldehyde-3-phosphate dehydrogenase pseudogene	0.35	0.26	1	5	2	0	3	5	5	5	2	0	3	5	5	0.04	0.07
ENSMUSG00000024621	12978	Csf1r	colony stimulating factor 1 receptor	0.35	0	0.28	572	399	418	612	618	553	573	419	484	536	612	549	5.95	7.73	04060;04144;04380;04640;05200	Cytokine-cytokine receptor interaction - Mus musculus (mouse);Endocytosis - Mus musculus (mouse);Osteoclast differentiation - Mus musculus (mouse);Hematopoietic cell lineage - Mus musculus (mouse);Pathways in cancer - Mus musculus (mouse)
ENSMUSG00000084915				0.35	0.22	1	1	2	1	8	1	1	1	2	1	7	1	1	0.04	0.11
ENSMUSG00000087178				0.35	0.28	1	7	6	4	9	5	12	7	6	5	8	5	12	0.16	0.25
ENSMUSG00000051735	320435	Rinl	Ras and Rab interactor-like	0.35	0.14	0.93	35	29	47	53	53	42	35	30	54	46	52	42	0.78	1.05
ENSMUSG00000010492	100271841	Uckl1os	uridine-cytidine kinase 1-like 1, opposite strand	0.35	0.21	1	26	17	12	23	27	25	26	18	14	20	27	25	0.55	0.76
ENSMUSG00000086912				0.35	0.2	1	1	4	1	6	0	8	1	4	1	5	0	8	0.06	0.16
ENSMUSG00000082145				0.35	0.28	1	7	3	3	3	12	7	7	3	4	3	12	7	0.41	0.71
ENSMUSG00000040747	12508	Cd53	CD53 antigen	0.35	0.02	0.6	260	161	239	322	276	255	260	169	277	282	273	253	4.76	6.21
ENSMUSG00000025017	83490	Pik3ap1	phosphoinositide-3-kinase adaptor protein 1	0.35	0.02	0.53	142	133	138	173	186	173	142	140	160	152	184	172	3.2	4.15	4662	B cell receptor signaling pathway - Mus musculus (mouse)
ENSMUSG00000083337				0.35	0.23	1	20	21	16	39	18	21	20	22	18	34	18	21	2.04	2.88
ENSMUSG00000055413	15016	H2-Q5	histocompatibility 2, Q region locus 5	0.35	0.13	0.92	29	44	29	48	34	53	29	46	34	42	34	53	1.78	2.4
ENSMUSG00000097825	319251	9630001P10Rik	RIKEN cDNA 9630001P10 gene	0.35	0.27	1	3	1	1	3	3	4	3	1	1	3	3	4	0.03	0.07
ENSMUSG00000070000	74015	Fcho1	FCH domain only 1	0.35	0.1	0.89	42	40	43	63	53	49	42	42	50	55	52	49	0.76	1
ENSMUSG00000029661	12843	Col1a2	collagen, type I, alpha 2	0.35	0	0.31	1899	1802	1726	2276	2433	2252	1901	1892	2000	1994	2409	2237	20.5	26.52	04510;04512;04974;05146	Focal adhesion - Mus musculus (mouse);ECM-receptor interaction - Mus musculus (mouse);Protein digestion and absorption - Mus musculus (mouse);Amoebiasis - Mus musculus (mouse)
ENSMUSG00000046480	399548	Scn4b	sodium channel, type IV, beta	0.35	0.28	1	8	10	5	8	8	18	8	10	6	7	8	18	0.09	0.14
ENSMUSG00000005800	17394	Mmp8	matrix metallopeptidase 8	0.35	0.29	1	1	1	1	5	5	0	1	1	1	4	5	0	0.02	0.08
ENSMUSG00000028599	21938	Tnfrsf1b	tumor necrosis factor receptor superfamily, member 1b	0.35	0	0.27	271	248	285	368	340	323	271	260	330	322	337	321	4.26	5.51	04060;04920;05014	Cytokine-cytokine receptor interaction - Mus musculus (mouse);Adipocytokine signaling pathway - Mus musculus (mouse);Amyotrophic lateral sclerosis (ALS) - Mus musculus (mouse)
ENSMUSG00000022003	67554	Slc25a30	solute carrier family 25, member 30	0.35	0.12	0.91	33	30	28	41	40	37	33	31	32	36	40	37	1.07	1.42
ENSMUSG00000089944				0.35	0.22	1	25	13	11	30	15	23	25	14	13	26	15	23	1.92	2.7
ENSMUSG00000020598	319504	Nrcam	neuronal cell adhesion molecule	0.34	0.1	0.88	45	33	37	54	48	49	45	35	43	47	48	49	0.31	0.41	4514	Cell adhesion molecules (CAMs) - Mus musculus (mouse)
ENSMUSG00000030173	16636	Klra5	killer cell lectin-like receptor, subfamily A, member 5	0.34	0.28	1	5	8	5	10	11	6	5	8	6	9	11	6	0.31	0.49
ENSMUSG00000055137	192136	Sugct	succinyl-CoA glutarate-CoA transferase	0.34	0.25	1	16	7	9	18	12	15	16	7	11	16	12	15	0.49	0.71
ENSMUSG00000045763	70350	Basp1	brain abundant, membrane attached signal protein 1	0.34	0.03	0.69	160	113	127	183	153	180	160	119	147	160	152	179	4.37	5.71
ENSMUSG00000046321	195646	Hs3st2	heparan sulfate (glucosamine) 3-O-sulfotransferase 2	0.34	0.15	0.95	2	1	0	0	5	5	2	1	0	0	5	5	0.03	0.09	534	Glycosaminoglycan biosynthesis - heparan sulfate / heparin - Mus musculus (mouse)
ENSMUSG00000026365	12628	Cfh	complement component factor h	0.34	0.03	0.65	374	309	254	441	422	343	374	324	294	386	418	341	4.31	5.63	04610;05150	Complement and coagulation cascades - Mus musculus (mouse);Staphylococcus aureus infection - Mus musculus (mouse)
ENSMUSG00000076618				0.34	0.28	1	16	7	9	15	16	16	16	7	11	13	16	16	11.95	17.77
ENSMUSG00000048636				0.34	0.29	1	1	4	3	6	6	4	1	4	4	5	6	4	0.08	0.14
ENSMUSG00000037926	237860	Ssh2	slingshot homolog 2 (Drosophila)	0.34	0	0.04	804	746	862	1024	1094	960	805	783	999	897	1083	954	5.32	6.83	4810	Regulation of actin cytoskeleton - Mus musculus (mouse)
ENSMUSG00000030077	12661	Chl1	cell adhesion molecule L1-like	0.34	0.03	0.69	138	110	92	147	165	126	138	115	107	129	163	125	0.88	1.15
ENSMUSG00000044807	30944	Zfp354c	zinc finger protein 354C	0.34	0.09	0.86	48	54	43	57	69	63	48	57	50	50	68	63	0.55	0.72
ENSMUSG00000047485	245683	Klhl34	kelch-like 34	0.34	0.19	0.99	1	0	3	6	2	3	1	0	3	5	2	3	0.04	0.11
ENSMUSG00000022999	74775	Lmbr1l	limb region 1 like	0.34	0.11	0.91	51	38	35	55	58	49	51	40	40	48	57	49	0.98	1.29
ENSMUSG00000020077	19073	Srgn	serglycin	0.34	0.01	0.39	184	164	167	208	243	208	184	172	194	182	241	207	6.02	7.77
ENSMUSG00000027581	20262	Stmn3	stathmin-like 3	0.34	0.25	1	18	16	12	29	22	14	18	17	14	25	22	14	0.82	1.17
ENSMUSG00000043850	229320	Clrn1	clarin 1	0.34	0.22	1	1	1	2	2	3	4	1	1	2	2	3	4	0.02	0.06
ENSMUSG00000062083				0.34	0.15	0.95	70	72	59	121	70	75	70	76	68	106	69	75	6.62	8.91
ENSMUSG00000061728				0.34	0.12	0.91	81	65	46	92	67	92	81	68	53	81	66	91	2.18	2.91
ENSMUSG00000014543	170733	Klra17	killer cell lectin-like receptor, subfamily A, member 17	0.34	0.24	1	0	0	1	6	0	1	0	0	1	5	0	1	0.02	0.12
ENSMUSG00000032020	72828	Ubash3b	ubiquitin associated and SH3 domain containing, B	0.34	0.08	0.85	41	46	47	57	65	52	41	48	54	50	64	52	0.42	0.56
ENSMUSG00000084088				0.34	0.24	1	2	2	3	6	4	5	2	2	4	5	4	5	0.68	1.37
ENSMUSG00000062007	209488	Hsh2d	hematopoietic SH2 domain containing	0.34	0.25	1	15	13	9	21	12	19	15	14	10	18	12	19	0.6	0.86
ENSMUSG00000038740	72543	Mvb12b	multivesicular body subunit 12B	0.34	0.03	0.69	77	70	85	112	104	85	77	74	98	98	103	84	0.94	1.23	4144	Endocytosis - Mus musculus (mouse)
ENSMUSG00000068696	64378	Gpr88	G-protein coupled receptor 88	0.34	0.29	1	2	5	3	7	3	7	2	5	3	6	3	7	0.05	0.1
ENSMUSG00000021180	73086	Rps6ka5	ribosomal protein S6 kinase, polypeptide 5	0.34	0.08	0.83	62	61	50	68	75	81	62	64	58	60	74	80	0.79	1.03	04010;04722;05219	MAPK signaling pathway - Mus musculus (mouse);Neurotrophin signaling pathway - Mus musculus (mouse);Bladder cancer - Mus musculus (mouse)
ENSMUSG00000076533				0.34	0.29	1	19	2	5	14	10	21	19	2	6	12	10	21	1.58	2.81
ENSMUSG00000001986	53623	Gria3	glutamate receptor, ionotropic, AMPA3 (alpha 3)	0.34	0.12	0.91	27	42	43	51	54	43	27	44	50	45	53	43	0.44	0.58	04080;04730	Neuroactive ligand-receptor interaction - Mus musculus (mouse);Long-term depression - Mus musculus (mouse)
ENSMUSG00000035458	21954	Tnni3	troponin I, cardiac 3	0.34	0.26	1	2	0	3	3	3	4	2	0	3	3	3	4	0.1	0.23	04260;05410;05414	Cardiac muscle contraction - Mus musculus (mouse);Hypertrophic cardiomyopathy (HCM) - Mus musculus (mouse);Dilated cardiomyopathy - Mus musculus (mouse)
ENSMUSG00000097577				0.34	0.26	1	7	10	17	24	9	16	7	10	20	21	9	16	0.45	0.65
ENSMUSG00000017765	20498	Slc12a4	solute carrier family 12, member 4	0.34	0.12	0.92	35	33	34	42	45	46	35	35	39	37	45	46	0.54	0.71
ENSMUSG00000045362	244237	Tnfrsf26	tumor necrosis factor receptor superfamily, member 26	0.34	0.26	1	9	10	10	21	10	12	9	11	12	18	10	12	0.2	0.29
ENSMUSG00000015702	71790	Anxa9	annexin A9	0.34	0.25	1	22	19	6	17	20	27	22	20	7	15	20	27	0.5	0.7
ENSMUSG00000032845	225638	Alpk2	alpha-kinase 2	0.34	0.07	0.81	63	50	54	73	74	69	63	53	62	64	73	69	0.46	0.61
ENSMUSG00000024910	13041	Ctsw	cathepsin W	0.34	0.19	0.99	24	15	25	35	22	29	24	16	29	31	22	29	1.06	1.44	4142	Lysosome - Mus musculus (mouse)
ENSMUSG00000021360	14538	Gcnt2	glucosaminyl (N-acetyl) transferase 2, I-branching enzyme	0.34	0.01	0.37	174	161	151	180	232	206	174	169	175	158	230	205	2.25	2.88	00601;01100	Glycosphingolipid biosynthesis - lacto and neolacto series - Mus musculus (mouse);Metabolic pathways - Mus musculus (mouse)
ENSMUSG00000037820	21817	Tgm2	transglutaminase 2, C polypeptide	0.34	0	0.03	878	816	961	1104	1208	1066	879	857	1113	967	1196	1059	14.96	19.13	5016	Huntington's disease - Mus musculus (mouse)
ENSMUSG00000040017	20211	Saa4	serum amyloid A 4	0.34	0.29	1	6	5	3	6	13	3	6	5	3	5	13	3	0.13	0.22
ENSMUSG00000009585	80287	Apobec3	apolipoprotein B mRNA editing enzyme, catalytic polypeptide 3	0.34	0	0.27	195	187	173	225	249	233	195	196	201	197	247	231	4.05	5.21
ENSMUSG00000001435	12822	Col18a1	collagen, type XVIII, alpha 1	0.34	0.01	0.38	498	422	414	538	637	529	499	443	480	471	631	526	4.25	5.47	4974	Protein digestion and absorption - Mus musculus (mouse)
ENSMUSG00000023367	66058	Tmem176a	transmembrane protein 176A	0.34	0	0.27	424	365	345	482	493	470	424	383	400	422	488	467	21.48	27.67
ENSMUSG00000072618	100038735	Gm10384	predicted gene 10384	0.34	0.28	1	3	5	10	7	11	10	3	5	12	6	11	10	0.18	0.28
ENSMUSG00000002204	16541	Napsa	napsin A aspartic peptidase	0.34	0.16	0.96	34	20	34	49	30	37	34	21	39	43	30	37	1.18	1.58	4142	Lysosome - Mus musculus (mouse)
ENSMUSG00000055976	71908	Cldn23	claudin 23	0.34	0.07	0.81	82	70	79	114	87	100	82	74	92	100	86	99	2.53	3.32	04514;04530;04670;05160	Cell adhesion molecules (CAMs) - Mus musculus (mouse);Tight junction - Mus musculus (mouse);Leukocyte transendothelial migration - Mus musculus (mouse);Hepatitis C - Mus musculus (mouse)
ENSMUSG00000053358				0.34	0.3	1	6	4	4	13	4	6	6	4	5	11	4	6	0.15	0.25
ENSMUSG00000022456	24050	37865	septin 3	0.34	0.15	0.96	32	30	30	40	36	46	32	32	35	35	36	46	0.4	0.53
ENSMUSG00000032089	16154	Il10ra	interleukin 10 receptor, alpha	0.34	0.04	0.74	83	88	89	111	120	104	83	92	103	97	119	103	1.5	1.95	04060;04630;05145	Cytokine-cytokine receptor interaction - Mus musculus (mouse);Jak-STAT signaling pathway - Mus musculus (mouse);Toxoplasmosis - Mus musculus (mouse)
ENSMUSG00000084433				0.34	0.25	1	1	3	1	3	3	4	1	3	1	3	3	4	0.7	1.58
ENSMUSG00000018449	69723	Rpain	RPA interacting protein	0.34	0.14	0.93	31	44	29	51	34	51	31	46	34	45	34	51	1.91	2.55
ENSMUSG00000024658				0.34	0.26	1	9	15	8	11	20	13	9	16	9	10	20	13	0.32	0.45
ENSMUSG00000033278	19274	Ptprm	protein tyrosine phosphatase, receptor type, M	0.34	0.01	0.4	242	187	214	264	284	272	242	196	248	231	281	270	2.33	3	04514;04520	Cell adhesion molecules (CAMs) - Mus musculus (mouse);Adherens junction - Mus musculus (mouse)
ENSMUSG00000039158	100182	Akna	AT-hook transcription factor	0.34	0.01	0.5	176	167	199	269	212	213	176	175	231	236	210	212	2.04	2.63
ENSMUSG00000097912				0.34	0.3	1	2	4	7	11	4	6	2	4	8	10	4	6	0.22	0.37
ENSMUSG00000044043	93885	Pcdhb14	protocadherin beta 14	0.34	0.2	1	19	17	25	22	34	26	19	18	29	19	34	26	0.36	0.49
ENSMUSG00000026222	20684	Sp100	nuclear antigen Sp100	0.34	0.01	0.38	426	360	387	469	510	514	426	378	448	411	505	511	6.22	7.99
ENSMUSG00000038507	243771	Parp12	poly (ADP-ribose) polymerase family, member 12	0.34	0	0.08	562	514	551	675	682	710	563	540	638	591	675	705	10.19	13.03
ENSMUSG00000054758				0.34	0.2	0.99	2	1	0	2	4	3	2	1	0	2	4	3	0.02	0.06
ENSMUSG00000008489	15569	Elavl2	ELAV (embryonic lethal, abnormal vision, Drosophila)-like 2 (Hu antigen B)	0.34	0.24	1	1	2	1	2	2	5	1	2	1	2	2	5	0.02	0.05
ENSMUSG00000087819				0.34	0.23	1	218	150	173	213	244	278	218	158	200	187	242	276	75.74	104
ENSMUSG00000073409	15019	H2-Q8	histocompatibility 2, Q region locus 8	0.34	0.01	0.32	205	189	192	263	263	221	205	198	223	230	260	220	5.68	7.3	04144;04145;04514;04612;04940;05320;05330;05332;05416	Endocytosis - Mus musculus (mouse);Phagosome - Mus musculus (mouse);Cell adhesion molecules (CAMs) - Mus musculus (mouse);Antigen processing and presentation - Mus musculus (mouse);Type I diabetes mellitus - Mus musculus (mouse);Autoimmune thyroid disease - Mus musculus (mouse);Allograft rejection - Mus musculus (mouse);Graft-versus-host disease - Mus musculus (mouse);Viral myocarditis - Mus musc…
ENSMUSG00000088252	100217422	Snord13	small nucleolar RNA, C/D box 13	0.34	0.26	1	13	19	11	19	22	19	13	20	13	17	22	19	8.38	11.89
ENSMUSG00000029695	30956	Aass	aminoadipate-semialdehyde synthase	0.34	0.27	1	5	2	3	5	6	6	5	2	3	4	6	6	0.05	0.09	00300;00310;01100	Lysine biosynthesis - Mus musculus (mouse);Lysine degradation - Mus musculus (mouse);Metabolic pathways - Mus musculus (mouse)
ENSMUSG00000084866	100503120	A930006K02Rik	RIKEN cDNA A930006K02 gene	0.34	0.24	1	0	1	3	6	3	2	0	1	4	5	3	2	0.12	0.28
ENSMUSG00000065265				0.34	0.03	0.68	307	267	295	318	389	405	307	280	342	279	385	402	175.61	226.25
ENSMUSG00000027074	58207	Slc43a3	solute carrier family 43, member 3	0.34	0.01	0.53	149	134	145	191	175	182	149	141	168	167	173	181	3.3	4.26
ENSMUSG00000000409	16818	Lck	lymphocyte protein tyrosine kinase	0.34	0.06	0.8	74	61	61	80	75	98	74	64	71	70	74	97	1.81	2.35	04380;04650;04660;05340	Osteoclast differentiation - Mus musculus (mouse);Natural killer cell mediated cytotoxicity - Mus musculus (mouse);T cell receptor signaling pathway - Mus musculus (mouse);Primary immunodeficiency - Mus musculus (mouse)
ENSMUSG00000093622				0.34	0.27	1	0	2	3	5	3	4	0	2	4	4	3	4	0.29	0.62
ENSMUSG00000045322	81897	Tlr9	toll-like receptor 9	0.34	0.28	1	13	10	10	25	10	15	13	11	12	22	10	15	0.2	0.3	04620;05142;05143;05144	Toll-like receptor signaling pathway - Mus musculus (mouse);Chagas disease (American trypanosomiasis) - Mus musculus (mouse);African trypanosomiasis - Mus musculus (mouse);Malaria - Mus musculus (mouse)
ENSMUSG00000091922				0.34	0.26	1	3	1	1	3	5	2	3	1	1	3	5	2	0.1	0.22
ENSMUSG00000059689	232337	Zfp637	zinc finger protein 637	0.34	0.12	0.91	59	33	65	63	79	63	59	35	75	55	78	63	2.35	3.08
ENSMUSG00000032515	215418	Csrnp1	cysteine-serine-rich nuclear protein 1	0.34	0.12	0.91	26	37	35	51	37	41	26	39	41	45	37	41	0.7	0.93
ENSMUSG00000078480				0.34	0.11	0.9	55	50	57	66	80	65	55	53	66	58	79	65	5.17	6.76
ENSMUSG00000084969	102632809	Gm11205	predicted gene 11205	0.34	0.2	1	28	26	25	27	28	49	28	27	29	24	28	49	3.69	4.96
ENSMUSG00000094872				0.33	0.22	1	136	87	144	150	201	145	136	91	167	131	199	144	21.06	28.53
ENSMUSG00000039552	212892	Rsph4a	radial spoke head 4 homolog A (Chlamydomonas)	0.33	0.29	1	4	0	4	3	6	6	4	0	5	3	6	6	0.05	0.09
ENSMUSG00000022901	12524	Cd86	CD86 antigen	0.33	0.03	0.67	98	71	100	118	117	111	98	75	116	103	116	110	2.15	2.77	04514;04620;04672;04940;05320;05322;05323;05330;05332;05416	Cell adhesion molecules (CAMs) - Mus musculus (mouse);Toll-like receptor signaling pathway - Mus musculus (mouse);Intestinal immune network for IgA production - Mus musculus (mouse);Type I diabetes mellitus - Mus musculus (mouse);Autoimmune thyroid disease - Mus musculus (mouse);Systemic lupus erythematosus - Mus musculus (mouse);Rheumatoid arthritis - Mus musculus (mouse);Allograft rejection - M…
ENSMUSG00000032060	12955	Cryab	crystallin, alpha B	0.33	0.12	0.91	36	45	52	63	46	64	36	47	60	55	46	64	2.27	2.99	4141	Protein processing in endoplasmic reticulum - Mus musculus (mouse)
ENSMUSG00000097020				0.33	0.29	1	4	2	3	7	6	3	4	2	3	6	6	3	0.12	0.22
ENSMUSG00000096940				0.33	0.3	1	2	3	6	3	12	3	2	3	7	3	12	3	0.08	0.14
ENSMUSG00000052942	226075	Glis3	GLIS family zinc finger 3	0.33	0.06	0.8	48	54	48	67	67	60	48	57	56	59	66	60	0.41	0.53
ENSMUSG00000045237	68618	1110012L19Rik	RIKEN cDNA 1110012L19 gene	0.33	0.04	0.74	81	83	80	111	93	110	81	87	93	97	92	109	4.51	5.85
ENSMUSG00000049313	20660	Sorl1	sortilin-related receptor, LDLR class A repeats-containing	0.33	0	0.2	1006	1034	1189	1347	1321	1431	1007	1086	1377	1180	1308	1422	6.11	7.8
ENSMUSG00000033987	69926	Dnah17	dynein, axonemal, heavy chain 17	0.33	0.29	1	4	6	4	7	6	9	4	6	5	6	6	9	0.02	0.03
ENSMUSG00000061780	11537	Cfd	complement factor D (adipsin)	0.33	0.15	0.95	108	132	154	154	177	185	108	139	178	135	175	184	8.67	11.38	04610;05150	Complement and coagulation cascades - Mus musculus (mouse);Staphylococcus aureus infection - Mus musculus (mouse)
ENSMUSG00000028838	56219	Extl1	exostoses (multiple)-like 1	0.33	0.26	1	7	9	15	16	14	13	7	9	17	14	14	13	0.15	0.21	00534;01100	Glycosaminoglycan biosynthesis - heparan sulfate / heparin - Mus musculus (mouse);Metabolic pathways - Mus musculus (mouse)
ENSMUSG00000093413	100113364	Snora15	small nucleolar RNA, H/ACA box 15	0.33	0.22	1	57	40	41	53	54	79	57	42	47	46	53	78	21.13	28.7
ENSMUSG00000039058	229949	Ak5	adenylate kinase 5	0.33	0.3	1	5	1	2	5	5	5	5	1	2	4	5	5	0.05	0.1	00230;01100	Purine metabolism - Mus musculus (mouse);Metabolic pathways - Mus musculus (mouse)
ENSMUSG00000076668				0.33	0.2	1	0	3	2	8	1	3	0	3	2	7	1	3	0.26	0.69
ENSMUSG00000060862	230848	Zbtb40	zinc finger and BTB domain containing 40	0.33	0.04	0.74	108	88	140	142	156	134	108	92	162	124	154	133	0.95	1.22
ENSMUSG00000065434	723902	Mir7-1	microRNA 7-1	0.33	0.23	1	0	2	2	2	2	5	0	2	2	2	2	5	0.69	1.76
ENSMUSG00000075576	100037262	Gm12359	predicted gene 12359	0.33	0.3	1	8	6	9	9	17	8	8	6	11	8	17	8	0.34	0.5
ENSMUSG00000097440				0.33	0.31	1	3	6	5	13	5	5	3	6	6	11	5	5	0.16	0.27
ENSMUSG00000029650	71706	Slc46a3	solute carrier family 46, member 3	0.33	0.17	0.97	28	38	35	49	40	43	28	40	40	43	40	43	0.84	1.11
ENSMUSG00000026999	69482	Nup35	nucleoporin 35	0.33	0.2	1	21	24	23	27	33	30	21	25	27	24	33	30	0.51	0.69	3013	RNA transport - Mus musculus (mouse)
ENSMUSG00000035673	216161	Sbno2	strawberry notch homolog 2 (Drosophila)	0.33	0	0.31	265	271	285	349	369	325	265	285	330	306	365	323	3.93	5.03
ENSMUSG00000074899				0.33	0.3	1	1	10	3	6	15	3	1	10	4	5	15	3	0.08	0.13
ENSMUSG00000047361	381260	Gm973	predicted gene 973	0.33	0.27	1	21	11	14	27	21	15	21	12	16	24	21	15	0.26	0.36
ENSMUSG00000028717	21349	Tal1	T cell acute lymphocytic leukemia 1	0.33	0.29	1	7	10	4	9	10	11	7	10	5	8	10	11	0.1	0.15
ENSMUSG00000053175	12051	Bcl3	B cell leukemia/lymphoma 3	0.33	0.04	0.72	78	86	103	100	127	114	78	90	119	88	126	113	2.92	3.75
ENSMUSG00000090027				0.33	0.26	1	2	0	3	2	7	1	2	0	3	2	7	1	0.07	0.16
ENSMUSG00000042647	71985	Acad10	acyl-Coenzyme A dehydrogenase family, member 10	0.33	0.21	1	23	30	33	37	33	45	23	32	38	32	33	45	0.74	0.99
ENSMUSG00000097343				0.33	0.25	1	14	16	14	21	15	24	14	17	16	18	15	24	0.39	0.53
ENSMUSG00000075053				0.33	0.29	1	4	4	1	5	7	4	4	4	1	4	7	4	0.13	0.24
ENSMUSG00000064983				0.33	0.26	1	0	2	3	5	4	2	0	2	3	4	4	2	0.87	2.03
ENSMUSG00000072774	626391	Zfp951	zinc finger protein 951	0.33	0.29	1	9	10	7	13	15	10	9	11	8	11	15	10	0.39	0.57
ENSMUSG00000052291				0.33	0.3	1	9	8	5	11	7	14	9	8	6	10	7	14	0.2	0.3
ENSMUSG00000081801				0.33	0.28	1	1	4	1	2	8	2	1	4	1	2	8	2	0.09	0.2
ENSMUSG00000042870	21968	Tom1	target of myb1 trafficking protein	0.33	0.09	0.87	71	70	52	66	88	94	71	74	60	58	87	93	1.65	2.14
ENSMUSG00000064620				0.33	0.19	0.99	1	2	0	1	4	3	1	2	0	1	4	3	0.47	1.36
ENSMUSG00000030284	171508	Creld1	cysteine-rich with EGF-like domains 1	0.33	0.14	0.93	32	42	35	60	43	39	32	44	41	53	43	39	0.96	1.27
ENSMUSG00000040711	268396	Sh3pxd2b	SH3 and PX domains 2B	0.33	0.01	0.52	156	140	178	202	224	177	156	147	206	177	222	176	1.3	1.66
ENSMUSG00000020143	94176	Dock2	dedicator of cyto-kinesis 2	0.33	0.01	0.52	666	535	592	773	806	701	667	562	686	677	798	696	5.65	7.25	04062;04666	Chemokine signaling pathway - Mus musculus (mouse);Fc gamma R-mediated phagocytosis - Mus musculus (mouse)
ENSMUSG00000039304	22035	Tnfsf10	tumor necrosis factor (ligand) superfamily, member 10	0.33	0.06	0.78	150	191	270	244	243	298	150	201	313	214	241	296	2.5	3.21	04060;04210;04650	Cytokine-cytokine receptor interaction - Mus musculus (mouse);Apoptosis - Mus musculus (mouse);Natural killer cell mediated cytotoxicity - Mus musculus (mouse)
ENSMUSG00000047905				0.33	0.18	0.98	0	0	1	1	0	5	0	0	1	1	0	5	0.04	0.27
ENSMUSG00000090278				0.33	0.3	1	5	9	9	10	12	12	5	9	11	9	12	12	0.17	0.26
ENSMUSG00000079492	100529082	Gm11127	predicted gene 11127	0.33	0.25	1	12	15	16	23	15	21	12	16	18	20	15	21	0.65	0.9
ENSMUSG00000053646	235611	Plxnb1	plexin B1	0.33	0.14	0.94	33	43	39	49	58	43	33	45	45	43	57	43	0.27	0.36	4360	Axon guidance - Mus musculus (mouse)
ENSMUSG00000028749	26971	Pla2g2f	phospholipase A2, group IIF	0.33	0.3	1	4	7	3	6	9	7	4	7	4	5	9	7	0.12	0.18	00564;00565;00590;00591;00592;01100;04010;04270;04370;04664;04730;04912;04972;04975;05145	Glycerophospholipid metabolism - Mus musculus (mouse);Ether lipid metabolism - Mus musculus (mouse);Arachidonic acid metabolism - Mus musculus (mouse);Linoleic acid metabolism - Mus musculus (mouse);alpha-Linolenic acid metabolism - Mus musculus (mouse);Metabolic pathways - Mus musculus (mouse);MAPK signaling pathway - Mus musculus (mouse);Vascular smooth muscle contraction - Mus musculus (mouse)…
ENSMUSG00000024622	106894	Hmgxb3	HMG box domain containing 3	0.33	0	0.29	226	185	199	261	250	260	226	194	231	229	248	258	2.41	3.08
ENSMUSG00000023947	18037	Nfkbie	nuclear factor of kappa light polypeptide gene enhancer in B cells inhibitor, epsilon	0.33	0.01	0.52	142	151	178	226	192	183	142	159	206	198	190	182	3.95	5.07	04660;04662;04722;04920	T cell receptor signaling pathway - Mus musculus (mouse);B cell receptor signaling pathway - Mus musculus (mouse);Neurotrophin signaling pathway - Mus musculus (mouse);Adipocytokine signaling pathway - Mus musculus (mouse)
ENSMUSG00000064427				0.33	0.28	1	7	10	19	15	17	20	7	11	22	13	17	20	5.5	7.8
ENSMUSG00000006179	54373	Prss16	protease, serine 16 (thymus)	0.33	0.3	1	6	6	4	14	6	5	6	6	5	12	6	5	0.15	0.24
ENSMUSG00000030317	110595	Timp4	tissue inhibitor of metalloproteinase 4	0.33	0.29	1	1	3	3	6	5	2	1	3	3	5	5	2	0.09	0.18
ENSMUSG00000024136	66705	Dnase1l2	deoxyribonuclease 1-like 2	0.33	0.31	1	4	7	3	5	9	8	4	7	3	4	9	8	0.14	0.23
ENSMUSG00000093489				0.33	0.3	1	6	10	4	7	13	9	6	10	5	6	13	9	0.57	0.84
ENSMUSG00000086707				0.33	0.28	1	10	10	9	17	16	8	10	11	10	15	16	8	1.13	1.62
ENSMUSG00000084453				0.33	0.25	1	2	2	1	2	5	3	2	2	1	2	5	3	0.89	1.96
ENSMUSG00000082592				0.33	0.22	1	0	0	3	2	3	4	0	0	4	2	3	4	0.18	0.46
ENSMUSG00000045092	13609	S1pr1	sphingosine-1-phosphate receptor 1	0.33	0.04	0.74	109	110	85	156	135	98	109	116	99	137	134	97	2.03	2.62	4080	Neuroactive ligand-receptor interaction - Mus musculus (mouse)
ENSMUSG00000049134	18175	Nrap	nebulin-related anchoring protein	0.33	0.12	0.91	39	34	28	48	47	35	39	36	32	42	47	35	0.37	0.48
ENSMUSG00000037813	228846	D630003M21Rik	RIKEN cDNA D630003M21 gene	0.33	0.22	1	22	15	22	27	30	22	22	16	26	24	30	22	0.27	0.36
ENSMUSG00000051007	213350	Pddc1	Parkinson disease 7 domain containing 1	0.33	0.05	0.76	68	66	75	99	89	80	68	69	87	87	88	79	1.8	2.33
ENSMUSG00000035637	76238	Grhpr	glyoxylate reductase/hydroxypyruvate reductase	0.33	0.08	0.85	53	51	58	66	74	68	53	54	67	58	73	68	2.57	3.32	00620;00630;01100	Pyruvate metabolism - Mus musculus (mouse);Glyoxylate and dicarboxylate metabolism - Mus musculus (mouse);Metabolic pathways - Mus musculus (mouse)
ENSMUSG00000097300				0.33	0.19	0.99	26	22	31	33	35	36	26	23	36	29	35	36	0.49	0.65
ENSMUSG00000035186	24108	Ubd	ubiquitin D	0.33	0.03	0.66	150	165	132	204	194	170	150	173	153	179	192	169	9.68	12.45
ENSMUSG00000019464	19216	Ptger1	prostaglandin E receptor 1 (subtype EP1)	0.33	0.03	0.65	117	125	131	138	153	182	117	131	152	121	152	181	1.68	2.14	04020;04080	Calcium signaling pathway - Mus musculus (mouse);Neuroactive ligand-receptor interaction - Mus musculus (mouse)
ENSMUSG00000050587	241568	Lrrc4c	leucine rich repeat containing 4C	0.33	0.31	1	2	10	5	9	4	13	2	10	6	8	4	13	0.09	0.15	4360	Axon guidance - Mus musculus (mouse)
ENSMUSG00000057990				0.33	0.3	1	2	5	3	5	9	4	2	5	4	4	9	4	0.42	0.72
ENSMUSG00000077549				0.33	0.3	1	6	9	16	11	19	13	6	9	18	10	19	13	7.27	10.43
ENSMUSG00000073411	14964	H2-D1	histocompatibility 2, D region locus 1	0.33	0	0	3985	3702	3970	5146	4744	4780	3990	3888	4600	4509	4698	4749	112.19	142.37	04144;04145;04514;04612;04650;04940;05320;05330;05332;05416	Endocytosis - Mus musculus (mouse);Phagosome - Mus musculus (mouse);Cell adhesion molecules (CAMs) - Mus musculus (mouse);Antigen processing and presentation - Mus musculus (mouse);Natural killer cell mediated cytotoxicity - Mus musculus (mouse);Type I diabetes mellitus - Mus musculus (mouse);Autoimmune thyroid disease - Mus musculus (mouse);Allograft rejection - Mus musculus (mouse);Graft-versus…
ENSMUSG00000030157	93694	Clec2d	C-type lectin domain family 2, member d	0.33	0.04	0.71	2789	2223	1962	2620	3210	3048	2792	2334	2273	2296	3179	3028	115.68	148.94
ENSMUSG00000097090				0.33	0.28	1	12	5	13	17	12	13	12	5	15	15	12	13	0.37	0.52
ENSMUSG00000005947	16407	Itgae	integrin alpha E, epithelial-associated	0.33	0	0.27	188	195	211	235	274	243	188	205	245	206	271	241	3.13	3.98	4810	Regulation of actin cytoskeleton - Mus musculus (mouse)
ENSMUSG00000029468	18439	P2rx7	purinergic receptor P2X, ligand-gated ion channel, 7	0.33	0.03	0.65	111	103	107	131	151	125	111	108	124	115	150	124	1.31	1.68	04020;04080	Calcium signaling pathway - Mus musculus (mouse);Neuroactive ligand-receptor interaction - Mus musculus (mouse)
ENSMUSG00000084796				0.33	0.3	1	15	4	10	16	9	17	15	4	12	14	9	17	2.18	3.21
ENSMUSG00000059751				0.33	0.31	1	4	7	1	5	6	8	4	7	1	4	6	8	0.27	0.44
ENSMUSG00000038528	215928	Mfsd4b5	major facilitator superfamily domain containing 4B5	0.33	0.29	1	10	17	9	13	18	19	10	18	10	11	18	19	0.24	0.34
ENSMUSG00000051669	239691	AU021092	expressed sequence AU021092	0.33	0.31	1	10	9	3	8	15	8	10	9	3	7	15	8	0.31	0.46
ENSMUSG00000082609				0.33	0.28	1	3	3	0	2	1	9	3	3	0	2	1	9	0.27	0.59
ENSMUSG00000074576	69372	Mocs3	molybdenum cofactor synthesis 3	0.33	0.13	0.92	34	29	41	43	43	47	34	30	47	38	43	47	1.24	1.63	4122	Sulfur relay system - Mus musculus (mouse)
ENSMUSG00000021728	13723	Emb	embigin	0.33	0.06	0.78	129	87	84	140	121	120	129	91	97	123	120	119	2.67	3.45
ENSMUSG00000022321	320873	Cdh10	cadherin 10	0.33	0.3	1	3	1	4	6	0	10	3	1	5	5	0	10	0.04	0.09
ENSMUSG00000055960	320640	Skint4	selection and upkeep of intraepithelial T cells 4	0.33	0.27	1	3	2	2	5	3	5	3	2	2	4	3	5	0.03	0.06
ENSMUSG00000085824	73696	Platr9	pluripotency associated transcript 9	0.33	0.29	1	2	2	2	3	6	2	2	2	2	3	6	2	0.07	0.15
ENSMUSG00000080486	100529075	Snord100	small nucleolar RNA, C/D box 100	0.33	0.23	1	2	1	1	3	0	6	2	1	1	3	0	6	1.03	2.63
ENSMUSG00000086753				0.33	0.31	1	7	7	9	13	12	8	7	7	10	11	12	8	0.24	0.36
ENSMUSG00000020798	77577	Spns3	spinster homolog 3	0.33	0.31	1	4	2	6	6	9	5	4	2	7	5	9	5	0.06	0.1
ENSMUSG00000054000	69136	Tusc1	tumor suppressor candidate 1	0.32	0.31	1	6	11	5	15	9	10	6	12	6	13	9	10	0.33	0.51
ENSMUSG00000092500				0.32	0.17	0.97	31	30	30	38	55	28	31	32	35	33	54	28	2.79	3.68
ENSMUSG00000096594				0.32	0.31	1	42	34	23	31	101	32	42	36	27	27	100	32	6.54	10.84
ENSMUSG00000041180	226098	Hectd2	HECT domain containing 2	0.32	0.12	0.91	39	45	34	49	54	48	39	47	39	43	53	48	0.5	0.65
ENSMUSG00000097430				0.32	0.3	1	4	2	3	1	9	6	4	2	3	1	9	6	0.08	0.15
ENSMUSG00000001506	12842	Col1a1	collagen, type I, alpha 1	0.32	0.02	0.6	833	811	765	912	1103	1037	834	852	886	799	1092	1030	8.21	10.47	04510;04512;04974;05146	Focal adhesion - Mus musculus (mouse);ECM-receptor interaction - Mus musculus (mouse);Protein digestion and absorption - Mus musculus (mouse);Amoebiasis - Mus musculus (mouse)
ENSMUSG00000001588	216859	Acap1	ArfGAP with coiled-coil, ankyrin repeat and PH domains 1	0.32	0.07	0.81	73	63	66	84	92	82	73	66	77	74	91	81	1.37	1.77	4144	Endocytosis - Mus musculus (mouse)
ENSMUSG00000067235	15007	H2-Q10	histocompatibility 2, Q region locus 10	0.32	0	0.27	308	280	342	378	387	408	308	294	396	331	383	405	4.35	5.52	04144;04145;04514;04612;04940;05320;05330;05332;05416	Endocytosis - Mus musculus (mouse);Phagosome - Mus musculus (mouse);Cell adhesion molecules (CAMs) - Mus musculus (mouse);Antigen processing and presentation - Mus musculus (mouse);Type I diabetes mellitus - Mus musculus (mouse);Autoimmune thyroid disease - Mus musculus (mouse);Allograft rejection - Mus musculus (mouse);Graft-versus-host disease - Mus musculus (mouse);Viral myocarditis - Mus musc…
ENSMUSG00000062524	17086	Ncr1	natural cytotoxicity triggering receptor 1	0.32	0.25	1	18	24	14	21	22	31	18	25	16	18	22	31	0.75	1.01	4650	Natural killer cell mediated cytotoxicity - Mus musculus (mouse)
ENSMUSG00000085072				0.32	0.32	1	2	3	4	8	5	3	2	3	5	7	5	3	0.18	0.31
ENSMUSG00000077565				0.32	0.1	0.88	135	113	135	184	141	166	135	119	156	161	140	165	87.04	112.75
ENSMUSG00000029610	231872	Aimp2	aminoacyl tRNA synthetase complex-interacting multifunctional protein 2	0.32	0.07	0.81	69	70	58	94	86	72	69	74	67	82	85	72	3.36	4.34
ENSMUSG00000036144	17286	Meox2	mesenchyme homeobox 2	0.32	0.28	1	18	11	13	27	16	15	18	12	15	24	16	15	0.18	0.26
ENSMUSG00000024066	22436	Xdh	xanthine dehydrogenase	0.32	0	0.19	491	463	524	585	666	609	492	486	607	513	660	605	6.53	8.26	00230;00232;00983;01100;04146	Purine metabolism - Mus musculus (mouse);Caffeine metabolism - Mus musculus (mouse);Drug metabolism - other enzymes - Mus musculus (mouse);Metabolic pathways - Mus musculus (mouse);Peroxisome - Mus musculus (mouse)
ENSMUSG00000022560	52710	Slc52a2	solute carrier protein 52, member 2	0.32	0.1	0.88	53	49	59	70	77	59	53	51	68	61	76	59	1.2	1.55
ENSMUSG00000097358				0.32	0.32	1	5	3	4	7	4	9	5	3	5	6	4	9	0.09	0.14
ENSMUSG00000036864	333193	Proser3	proline and serine rich 3	0.32	0.26	1	14	12	23	16	29	22	14	13	27	14	29	22	0.41	0.55
ENSMUSG00000019909	77296	Fam162b	family with sequence similarity 162, member B	0.32	0.27	1	3	3	2	6	6	3	3	3	2	5	6	3	0.25	0.5
ENSMUSG00000025355	58223	Mmp19	matrix metallopeptidase 19	0.32	0.11	0.89	33	47	40	48	58	48	33	49	46	42	57	48	0.71	0.92
ENSMUSG00000090136	100042561	Gm10177	predicted gene 10177	0.32	0.26	1	22	20	18	25	24	30	22	21	21	22	24	30	2.73	3.65	03060;04141;04145	Protein export - Mus musculus (mouse);Protein processing in endoplasmic reticulum - Mus musculus (mouse);Phagosome - Mus musculus (mouse)
ENSMUSG00000095506				0.32	0.21	1	1	2	1	6	1	3	1	2	1	5	1	3	0.71	1.88
ENSMUSG00000076680				0.32	0.31	1	182	186	343	205	286	512	182	195	397	180	283	509	40.68	57.16
ENSMUSG00000021087	104001	Rtn1	reticulon 1	0.32	0.17	0.97	32	31	36	43	44	42	32	33	42	38	44	42	0.56	0.73
ENSMUSG00000090231	14962	Cfb	complement factor B	0.32	0.19	0.99	26	28	30	21	40	48	26	29	35	18	40	48	0.62	0.81	04610;05150	Complement and coagulation cascades - Mus musculus (mouse);Staphylococcus aureus infection - Mus musculus (mouse)
ENSMUSG00000043924	230822	Ncmap	noncompact myelin associated protein	0.32	0.31	1	2	8	1	10	4	4	2	8	1	9	4	4	0.1	0.19
ENSMUSG00000015340	13058	Cybb	cytochrome b-245, beta polypeptide	0.32	0	0.24	588	456	489	663	630	636	589	479	567	581	624	632	6.51	8.28	04145;04380;04670	Phagosome - Mus musculus (mouse);Osteoclast differentiation - Mus musculus (mouse);Leukocyte transendothelial migration - Mus musculus (mouse)
ENSMUSG00000090272	100040462	Mndal	myeloid nuclear differentiation antigen like	0.32	0.03	0.7	126	122	116	168	172	122	126	128	134	147	170	121	3.85	4.93
ENSMUSG00000021694	71991	Ercc8	excision repaiross-complementing rodent repair deficiency, complementation group 8	0.32	0.09	0.87	46	52	47	62	58	67	46	55	55	54	57	67	0.93	1.2	03420;04120	Nucleotide excision repair - Mus musculus (mouse);Ubiquitin mediated proteolysis - Mus musculus (mouse)
ENSMUSG00000094185				0.32	0.22	1	0	2	0	1	1	5	0	2	0	1	1	5	0.08	0.3
ENSMUSG00000087298				0.32	0.29	1	1	4	2	7	3	3	1	4	2	6	3	3	0.07	0.15
ENSMUSG00000091021				0.32	0.32	1	2	9	11	13	8	14	2	9	13	11	8	14	0.29	0.46
ENSMUSG00000026829	227671	Gbgt1	globoside alpha-1,3-N-acetylgalactosaminyltransferase 1	0.32	0.21	1	31	26	22	35	37	30	31	27	25	31	37	30	1.18	1.57	00603;01100	Glycosphingolipid biosynthesis - globo series - Mus musculus (mouse);Metabolic pathways - Mus musculus (mouse)
ENSMUSG00000063739				0.32	0.29	1	2	2	2	8	2	2	2	2	2	7	2	2	0.3	0.66
ENSMUSG00000024965	108101	Fermt3	fermitin family member 3	0.32	0.02	0.58	160	115	145	178	173	180	160	121	168	156	171	179	3.28	4.18
ENSMUSG00000038209	16429	Itln1	intelectin 1 (galactofuranose binding)	0.32	0.03	0.68	315	402	382	366	415	609	315	422	443	321	411	605	19.52	24.81
ENSMUSG00000096111				0.32	0.32	1	5	6	6	6	9	10	5	6	7	5	9	10	0.51	0.76
ENSMUSG00000017400	217154	Stac2	SH3 and cysteine rich domain 2	0.32	0.31	1	6	10	5	9	13	9	6	11	6	8	13	9	0.14	0.21
ENSMUSG00000075122	12519	Cd80	CD80 antigen	0.32	0.32	1	5	5	3	3	10	7	5	5	4	3	10	7	0.16	0.24	04514;04620;04672;04940;05320;05322;05323;05330;05332;05416	Cell adhesion molecules (CAMs) - Mus musculus (mouse);Toll-like receptor signaling pathway - Mus musculus (mouse);Intestinal immune network for IgA production - Mus musculus (mouse);Type I diabetes mellitus - Mus musculus (mouse);Autoimmune thyroid disease - Mus musculus (mouse);Systemic lupus erythematosus - Mus musculus (mouse);Rheumatoid arthritis - Mus musculus (mouse);Allograft rejection - M…
ENSMUSG00000073494	545378	Sh2d1b2	SH2 domain containing 1B2	0.32	0.29	1	1	1	3	2	2	6	1	1	3	2	2	6	0.04	0.08
ENSMUSG00000084183				0.32	0.26	1	0	4	0	5	6	0	0	4	0	4	6	0	0.07	0.2
ENSMUSG00000022623	58234	Shank3	SH3/ankyrin domain gene 3	0.32	0.2	0.99	25	21	34	23	41	40	25	22	39	20	41	40	0.22	0.29
ENSMUSG00000042474	69169	Fcmr	Fc fragment of IgM receptor	0.32	0.07	0.81	124	101	102	145	128	142	124	106	118	127	127	141	4.12	5.3
ENSMUSG00000028635	13615	Edn2	endothelin 2	0.32	0.32	1	2	5	4	7	7	5	2	5	5	6	7	5	0.15	0.26
ENSMUSG00000095866				0.32	0.21	1	24	29	41	48	28	47	24	30	47	42	28	47	5.43	7.22
ENSMUSG00000047298	240595	Kcnv2	potassium channel, subfamily V, member 2	0.32	0.19	0.99	0	1	0	3	1	2	0	1	0	3	1	2	0	0.03
ENSMUSG00000024065	57440	Ehd3	EH-domain containing 3	0.32	0.08	0.85	83	66	66	90	90	93	83	69	76	79	89	92	1.18	1.52	4144	Endocytosis - Mus musculus (mouse)
ENSMUSG00000082500				0.32	0.32	1	4	5	3	9	8	3	4	5	4	8	8	3	0.94	1.57
ENSMUSG00000060143				0.32	0.28	1	12	17	13	19	16	22	12	18	15	17	16	22	2.22	3.07
ENSMUSG00000048832	107305	Vps37c	vacuolar protein sorting 37C (yeast)	0.32	0.01	0.5	164	174	165	187	230	215	164	183	191	164	228	214	4.21	5.33	4144	Endocytosis - Mus musculus (mouse)
ENSMUSG00000020193	53604	Zpbp	zona pellucida binding protein	0.32	0.26	1	3	1	0	1	5	3	3	1	0	1	5	3	0.02	0.04
ENSMUSG00000034382	224833	AI661453	expressed sequence AI661453	0.32	0.01	0.38	203	198	218	227	278	273	203	208	252	199	275	271	2.57	3.25
ENSMUSG00000002847	85031	Pla1a	phospholipase A1 member A	0.32	0.32	1	4	6	3	5	14	3	4	6	4	4	14	3	0.13	0.22
ENSMUSG00000019564	13496	Arid3a	AT rich interactive domain 3A (BRIGHT-like)	0.32	0.05	0.76	92	85	110	121	123	120	92	89	127	106	122	119	1.08	1.38
ENSMUSG00000031169	53627	Porcn	porcupine homolog (Drosophila)	0.32	0.3	1	10	10	8	19	10	9	10	10	9	17	10	9	0.21	0.3	4310	Wnt signaling pathway - Mus musculus (mouse)
ENSMUSG00000080396				0.32	0.32	1	5	8	16	14	13	15	5	8	19	12	13	15	6.72	9.6
ENSMUSG00000070425	22064	Trpc2	transient receptor potential cation channel, subfamily C, member 2	0.32	0.11	0.89	57	51	52	58	62	85	57	54	60	51	61	84	0.67	0.86
ENSMUSG00000036356	234356	Csgalnact1	chondroitin sulfate N-acetylgalactosaminyltransferase 1	0.32	0.18	0.98	33	31	23	32	48	33	33	33	27	28	48	33	0.45	0.59	00532;01100	Glycosaminoglycan biosynthesis - chondroitin sulfate / dermatan sulfate - Mus musculus (mouse);Metabolic pathways - Mus musculus (mouse)
ENSMUSG00000048402	14633	Gli2	GLI-Kruppel family member GLI2	0.32	0.09	0.87	56	43	57	63	61	75	56	45	66	55	60	75	0.48	0.61	04340;05200;05217	Hedgehog signaling pathway - Mus musculus (mouse);Pathways in cancer - Mus musculus (mouse);Basal cell carcinoma - Mus musculus (mouse)
ENSMUSG00000037994	97086	Slc9b2	solute carrier family 9, subfamily B (NHA2, cation proton antiporter 2), member 2	0.32	0.27	1	1	2	2	2	7	1	1	2	2	2	7	1	0.05	0.11
ENSMUSG00000087242				0.32	0.32	1	2	6	13	10	9	12	2	6	15	9	9	12	0.13	0.19
ENSMUSG00000029913	70779	Prdm5	PR domain containing 5	0.32	0.13	0.92	58	38	50	59	67	61	58	40	58	52	66	61	1.37	1.77
ENSMUSG00000079022	69700	Col22a1	collagen, type XXII, alpha 1	0.32	0.23	1	23	13	20	26	22	26	23	14	23	23	22	26	0.13	0.17
ENSMUSG00000020067	68802	Mypn	myopalladin	0.32	0.22	1	1	0	2	0	5	3	1	0	2	0	5	3	0.01	0.03
ENSMUSG00000087111				0.32	0.29	1	1	1	3	2	5	3	1	1	3	2	5	3	0.29	0.65
ENSMUSG00000031253	68792	Srpx2	sushi-repeat-containing protein, X-linked 2	0.32	0.02	0.63	117	119	103	137	156	134	117	125	119	120	154	133	2.34	2.97
ENSMUSG00000029254	56792	Stap1	signal transducing adaptor family member 1	0.32	0.12	0.91	67	50	54	75	70	74	67	53	63	66	69	74	1.71	2.21
ENSMUSG00000061259	231382	Tmprss11d	transmembrane protease, serine 11d	0.32	0.33	1	5	2	5	3	7	9	5	2	6	3	7	9	0.09	0.15
ENSMUSG00000040009	14687	Gnaz	guanine nucleotide binding protein, alpha z subunit	0.32	0.2	1	23	22	25	32	29	30	23	23	29	28	29	30	0.4	0.53	4730	Long-term depression - Mus musculus (mouse)
ENSMUSG00000066952	231646	Myo1h	myosin 1H	0.32	0.32	1	4	8	4	10	7	7	4	8	5	9	7	7	0.07	0.11
ENSMUSG00000003283	15162	Hck	hemopoietic cell kinase	0.32	0.1	0.88	89	60	66	75	105	94	89	63	77	66	104	93	2.07	2.66	04062;04666	Chemokine signaling pathway - Mus musculus (mouse);Fc gamma R-mediated phagocytosis - Mus musculus (mouse)
ENSMUSG00000085501				0.32	0.25	1	3	1	0	1	6	2	3	1	0	1	6	2	0.15	0.35
ENSMUSG00000030413	21946	Pglyrp1	peptidoglycan recognition protein 1	0.32	0	0.24	282	252	297	357	344	342	282	265	344	313	341	340	24.71	31.25
ENSMUSG00000026950	17996	Neb	nebulin	0.32	0.15	0.95	37	40	44	53	57	47	37	42	51	46	56	47	0.11	0.14
ENSMUSG00000021203	68149	Otub2	OTU domain, ubiquitin aldehyde binding 2	0.32	0.24	1	14	24	19	22	20	33	14	25	22	19	20	33	0.36	0.47
ENSMUSG00000027381	12125	Bcl2l11	BCL2-like 11 (apoptosis facilitator)	0.32	0.05	0.77	128	90	110	146	149	121	128	95	128	128	148	120	1.32	1.68
ENSMUSG00000085564				0.32	0.32	1	9	6	7	10	15	6	9	6	8	9	15	6	0.24	0.35
ENSMUSG00000020227	73914	Irak3	interleukin-1 receptor-associated kinase 3	0.32	0.09	0.87	55	45	61	74	57	75	55	47	71	65	56	75	1.05	1.36	04210;04722	Apoptosis - Mus musculus (mouse);Neurotrophin signaling pathway - Mus musculus (mouse)
ENSMUSG00000042677	230738	Zc3h12a	zinc finger CCCH type containing 12A	0.32	0.08	0.83	49	62	84	94	72	85	49	65	97	82	71	84	1.44	1.85
ENSMUSG00000096780				0.32	0.32	1	6	8	4	13	7	7	6	8	5	11	7	7	0.43	0.65
ENSMUSG00000057135	327957	Scimp	SLP adaptor and CSK interacting membrane protein	0.32	0.27	1	19	8	14	22	13	20	19	8	16	19	13	20	0.75	1.04
ENSMUSG00000020176	14783	Grb10	growth factor receptor bound protein 10	0.32	0.03	0.68	133	132	142	167	196	152	133	139	165	146	194	151	1.63	2.07
ENSMUSG00000086328				0.32	0.29	1	1	2	2	0	4	6	1	2	2	0	4	6	0.13	0.28
ENSMUSG00000001249	15451	Hpn	hepsin	0.32	0.32	1	2	2	4	8	5	2	2	2	5	7	5	2	0.09	0.17
ENSMUSG00000023913	27226	Pla2g7	phospholipase A2, group VII (platelet-activating factor acetylhydrolase, plasma)	0.32	0.02	0.54	244	218	186	294	289	232	244	229	216	258	286	230	6.23	7.92	00565;01100	Ether lipid metabolism - Mus musculus (mouse);Metabolic pathways - Mus musculus (mouse)
ENSMUSG00000038055	58239	Dexi	dexamethasone-induced transcript	0.32	0.09	0.85	51	74	57	76	74	82	51	78	66	67	73	81	1.45	1.86
ENSMUSG00000095682				0.32	0.27	1	17	27	34	82	104	66	17	28	39	72	103	66	4.4	14.31
ENSMUSG00000000149	14673	Gna12	guanine nucleotide binding protein, alpha 12	0.32	0.02	0.61	164	149	163	223	195	182	164	156	189	195	193	181	2.82	3.58	04010;04270;04730;04810	MAPK signaling pathway - Mus musculus (mouse);Vascular smooth muscle contraction - Mus musculus (mouse);Long-term depression - Mus musculus (mouse);Regulation of actin cytoskeleton - Mus musculus (mouse)
ENSMUSG00000049511	15551	Htr1b	5-hydroxytryptamine (serotonin) receptor 1B	0.32	0.3	1	9	14	5	9	19	11	9	15	6	8	19	11	0.12	0.17	4080	Neuroactive ligand-receptor interaction - Mus musculus (mouse)
ENSMUSG00000085759				0.32	0.21	1	0	2	0	2	1	4	0	2	0	2	1	4	0.06	0.25
ENSMUSG00000071637				0.32	0.03	0.65	212	145	138	196	216	208	212	152	160	172	214	207	8.43	10.71
ENSMUSG00000098482	102466634	Mir6363	microRNA 6363	0.32	0.32	1	3	8	11	8	17	7	3	8	13	7	17	7	3.94	5.72
ENSMUSG00000005540	14128	Fcer2a	Fc receptor, IgE, low affinity II, alpha polypeptide	0.32	0.12	0.92	82	74	95	122	97	103	82	78	110	107	96	102	2.27	2.93	4640	Hematopoietic cell lineage - Mus musculus (mouse)
ENSMUSG00000060572	17150	Mfap2	microfibrillar-associated protein 2	0.32	0.32	1	10	8	5	10	12	10	10	8	6	9	12	10	0.43	0.62
ENSMUSG00000079105	109828	C7	complement component 7	0.31	0.29	1	17	16	16	18	29	21	17	17	19	16	29	21	0.37	0.51	04610;05020;05322	Complement and coagulation cascades - Mus musculus (mouse);Prion diseases - Mus musculus (mouse);Systemic lupus erythematosus - Mus musculus (mouse)
ENSMUSG00000092517	11871	Art2a-ps	ADP-ribosyltransferase 2a, pseudogene	0.31	0.1	0.88	86	87	67	89	111	104	86	91	78	78	110	103	3.84	4.92
ENSMUSG00000037185	74127	Krt80	keratin 80	0.31	0.33	1	6	4	5	8	8	7	6	4	6	7	8	7	0.17	0.27
ENSMUSG00000041734	170643	Kirrel	kin of IRRE like (Drosophila)	0.31	0.05	0.75	121	106	123	142	165	136	121	111	143	124	163	135	0.97	1.24
ENSMUSG00000019295	68366	Tmem129	transmembrane protein 129	0.31	0.04	0.7	128	116	129	164	171	135	128	122	149	144	169	134	3.16	4.01
ENSMUSG00000044456	217835	Rin3	Ras and Rab interactor 3	0.31	0.1	0.88	79	71	84	119	98	83	79	75	97	104	97	82	1.22	1.57
ENSMUSG00000032496	17002	Ltf	lactotransferrin	0.31	0.3	1	2	1	1	7	11	4	2	1	1	6	11	4	0.03	0.16
ENSMUSG00000098495				0.31	0.33	1	5	5	7	11	4	10	5	5	8	10	4	10	0.28	0.44
ENSMUSG00000034156	207777	Bzrap1	benzodiazepine receptor associated protein 1	0.31	0.32	1	11	8	10	10	21	9	11	8	12	9	21	9	0.08	0.11
ENSMUSG00000032470	17532	Mras	muscle and microspikes RAS	0.31	0.1	0.88	77	62	46	86	78	70	77	65	53	75	77	70	0.92	1.18	04010;04530;04810	MAPK signaling pathway - Mus musculus (mouse);Tight junction - Mus musculus (mouse);Regulation of actin cytoskeleton - Mus musculus (mouse)
ENSMUSG00000097315				0.31	0.26	1	6	30	25	27	24	30	6	31	29	24	24	30	0.78	1.05
ENSMUSG00000030329	319352	Pianp	PILR alpha associated neural protein	0.31	0.21	1	19	21	22	26	27	28	19	22	26	23	27	28	0.56	0.74
ENSMUSG00000056738	329513	A730036I17Rik	RIKEN cDNA A730036I17 gene	0.31	0.3	1	5	2	2	5	5	5	5	2	2	4	5	5	0.05	0.09
ENSMUSG00000038623	107769	Tm6sf1	transmembrane 6 superfamily member 1	0.31	0.1	0.88	49	43	49	62	61	57	49	45	57	54	60	57	0.83	1.07
ENSMUSG00000067203				0.31	0.13	0.92	59	56	69	80	72	85	59	59	80	70	71	84	3.35	4.32
ENSMUSG00000075410	100038570	Gm11744	predicted gene 11744	0.31	0.24	1	1	1	0	2	3	2	1	1	0	2	3	2	0.03	0.12
ENSMUSG00000079339	667373	Ifit1bl1	interferon induced protein with tetratricpeptide repeats 1B like 1	0.31	0.05	0.77	341	324	401	410	451	484	341	340	465	359	447	481	9.76	12.37	5160	Hepatitis C - Mus musculus (mouse)
ENSMUSG00000098269	102465886	Mir8094	microRNA 8094	0.31	0.31	1	2	2	3	5	2	6	2	2	3	4	2	6	1.13	2.21
ENSMUSG00000029135	14284	Fosl2	fos-like antigen 2	0.31	0.01	0.36	899	729	729	944	996	1009	900	766	845	827	986	1002	8.12	10.26	4380	Osteoclast differentiation - Mus musculus (mouse)
ENSMUSG00000084760				0.31	0.3	1	1	6	2	7	5	5	1	6	2	6	5	5	0.2	0.41
ENSMUSG00000028804	329942	Csmd2	CUB and Sushi multiple domains 2	0.31	0.29	1	3	3	1	3	2	7	3	3	1	3	2	7	0.01	0.02
ENSMUSG00000067149	16069	Jchain	immunoglobulin joining chain	0.31	0	0.13	4747	3599	3791	5196	5273	4675	4752	3779	4392	4553	5222	4645	175.68	221.61
ENSMUSG00000030577	12483	Cd22	CD22 antigen	0.31	0.07	0.82	141	102	161	193	140	178	141	107	186	169	139	177	2	2.55	04514;04640;04662	Cell adhesion molecules (CAMs) - Mus musculus (mouse);Hematopoietic cell lineage - Mus musculus (mouse);B cell receptor signaling pathway - Mus musculus (mouse)
ENSMUSG00000089767				0.31	0.26	1	1	3	0	2	6	1	1	3	0	2	6	1	0.14	0.34
ENSMUSG00000082064				0.31	0.33	1	6	3	2	14	2	3	6	3	2	12	2	3	0.24	0.44
ENSMUSG00000004359	20728	Spic	Spi-C transcription factor (Spi-1/PU.1 related)	0.31	0.25	1	10	24	20	27	24	20	10	25	23	24	24	20	0.48	0.64
ENSMUSG00000043931	231932	Gimap7	GTPase, IMAP family member 7	0.31	0.06	0.8	74	72	93	100	99	104	74	76	108	88	98	103	3.83	4.87
ENSMUSG00000028957	18628	Per3	period circadian clock 3	0.31	0.19	0.99	41	54	40	50	88	37	41	57	46	44	87	37	0.45	0.59	4710	Circadian rhythm - Mus musculus (mouse)
ENSMUSG00000074676	14239	Foxs1	forkhead box S1	0.31	0.32	1	5	3	3	2	7	8	5	3	3	2	7	8	0.16	0.27
ENSMUSG00000056427	20564	Slit3	slit homolog 3 (Drosophila)	0.31	0.06	0.78	197	161	172	210	236	221	197	169	199	184	234	220	2.04	2.6	4360	Axon guidance - Mus musculus (mouse)
ENSMUSG00000074796	269356	Slc4a11	solute carrier family 4, sodium bicarbonate transporter-like, member 11	0.31	0.33	1	7	5	5	5	8	12	7	5	6	4	8	12	0.11	0.16
ENSMUSG00000093989	52898	Rnasek	ribonuclease, RNase K	0.31	0.28	1	3	1	3	2	11	0	3	1	3	2	11	0	0.17	0.34
ENSMUSG00000028980	100198	H6pd	hexose-6-phosphate dehydrogenase (glucose 1-dehydrogenase)	0.31	0.02	0.61	225	209	182	261	261	251	225	220	211	229	258	249	2.62	3.32	00030;01100	Pentose phosphate pathway - Mus musculus (mouse);Metabolic pathways - Mus musculus (mouse)
ENSMUSG00000022488	105855	Nckap1l	NCK associated protein 1 like	0.31	0.01	0.46	353	266	344	423	415	367	353	279	399	371	411	365	4.13	5.21	4810	Regulation of actin cytoskeleton - Mus musculus (mouse)
ENSMUSG00000030515	272396	Tarsl2	threonyl-tRNA synthetase-like 2	0.31	0.08	0.85	78	66	59	95	87	74	78	69	68	83	86	74	1.28	1.64	970	Aminoacyl-tRNA biosynthesis - Mus musculus (mouse)
ENSMUSG00000030527	70461	Crtc3	CREB regulated transcription coactivator 3	0.31	0.02	0.57	133	120	120	158	152	157	133	126	139	138	151	156	1.47	1.86
ENSMUSG00000024030	11307	Abcg1	ATP-binding cassette, sub-family G (WHITE), member 1	0.31	0.17	0.97	62	35	88	98	73	69	62	37	102	86	72	69	1.05	1.36	2010	ABC transporters - Mus musculus (mouse)
ENSMUSG00000076615				0.31	0.06	0.79	550	404	403	701	582	429	551	424	467	614	576	426	27.55	35.23
ENSMUSG00000052763	232784	Zfp212	Zinc finger protein 212	0.31	0.12	0.91	42	41	50	55	54	61	42	43	58	48	53	61	0.96	1.24
ENSMUSG00000027435	17064	Cd93	CD93 antigen	0.31	0.02	0.54	301	232	255	354	325	308	301	244	295	310	322	306	2.38	3.02
ENSMUSG00000025743	20970	Sdc3	syndecan 3	0.31	0.01	0.52	197	192	188	227	250	245	197	202	218	199	248	243	2.35	2.96	04512;04514;05144	ECM-receptor interaction - Mus musculus (mouse);Cell adhesion molecules (CAMs) - Mus musculus (mouse);Malaria - Mus musculus (mouse)
ENSMUSG00000080622				0.31	0.32	1	8	10	8	9	12	14	8	10	9	8	12	14	3.96	5.57
ENSMUSG00000043029	246788	Trpv3	transient receptor potential cation channel, subfamily V, member 3	0.31	0.31	1	17	14	8	9	26	17	17	15	9	8	26	17	0.13	0.18
ENSMUSG00000029490	243197	Mfsd7a	major facilitator superfamily domain containing 7A	0.31	0.18	0.99	43	31	35	39	42	58	43	33	40	34	42	58	0.88	1.13
ENSMUSG00000048978	22360	Nrsn1	neurensin 1	0.31	0.33	1	4	2	3	3	3	8	4	2	3	3	3	8	0.08	0.13
ENSMUSG00000083339				0.31	0.26	1	0	1	2	2	3	2	0	1	2	2	3	2	0.1	0.26
ENSMUSG00000028268	55932	Gbp3	guanylate binding protein 3	0.31	0.12	0.91	134	159	122	168	211	149	134	167	141	147	209	148	3.12	4
ENSMUSG00000060639	319158	Hist1h4i	histone cluster 1, H4i	0.31	0.21	1	20	31	27	33	40	28	20	33	31	29	40	28	2.95	3.85	5322	Systemic lupus erythematosus - Mus musculus (mouse)
ENSMUSG00000067795	75799	4930444P10Rik	RIKEN cDNA 4930444P10 gene	0.31	0.33	1	7	14	10	19	15	10	7	15	12	17	15	10	0.35	0.49
ENSMUSG00000065944	19848	Rnu2-10	U2 small nuclear RNA 10	0.31	0.33	1	0	4	10	9	3	12	0	4	12	8	3	12	1.55	2.6
ENSMUSG00000004113	12287	Cacna1b	calcium channel, voltage-dependent, N type, alpha 1B subunit	0.31	0.21	1	33	20	23	32	28	38	33	21	27	28	28	38	0.16	0.21	04010;04020;04742;04930	MAPK signaling pathway - Mus musculus (mouse);Calcium signaling pathway - Mus musculus (mouse);Taste transduction - Mus musculus (mouse);Type II diabetes mellitus - Mus musculus (mouse)
ENSMUSG00000027656	22403	Wisp2	WNT1 inducible signaling pathway protein 2	0.31	0.34	1	2	2	1	2	6	2	2	2	1	2	6	2	0.06	0.12
ENSMUSG00000085436				0.31	0.34	1	3	3	4	5	6	6	3	3	5	4	6	6	0.18	0.3
ENSMUSG00000017493	16010	Igfbp4	insulin-like growth factor binding protein 4	0.31	0.01	0.38	709	624	607	811	843	767	710	655	703	711	835	762	10.22	12.88
ENSMUSG00000020014	380654	Cfap54	cilia and flagella associated protein 54	0.31	0.29	1	15	15	11	16	23	16	15	16	13	14	23	16	0.08	0.11
ENSMUSG00000089929	12045	Bcl2a1b	B cell leukemia/lymphoma 2 related protein A1b	0.31	0.33	1	10	10	3	8	11	13	10	10	4	7	11	13	0.56	0.8
ENSMUSG00000063286				0.31	0.01	0.32	518	468	479	612	638	578	519	491	555	536	632	574	4.07	5.12
ENSMUSG00000065911				0.31	0.1	0.88	134	130	123	179	171	139	134	136	142	157	169	138	23.06	29.49
ENSMUSG00000097833				0.31	0.34	1	4	9	2	10	5	7	4	9	2	9	5	7	0.29	0.46
ENSMUSG00000074800				0.31	0.13	0.92	51	49	57	80	66	54	51	51	66	70	65	54	8.76	11.28
ENSMUSG00000041117	434130	Ccdc8	coiled-coil domain containing 8	0.31	0.17	0.97	42	34	36	40	50	53	42	36	42	35	50	53	0.47	0.61
ENSMUSG00000084350				0.31	0.31	1	3	2	2	7	4	2	3	2	2	6	4	2	0.06	0.11
ENSMUSG00000044499	319415	Hs3st5	heparan sulfate (glucosamine) 3-O-sulfotransferase 5	0.31	0.29	1	2	2	3	6	2	5	2	2	3	5	2	5	0.04	0.09	534	Glycosaminoglycan biosynthesis - heparan sulfate / heparin - Mus musculus (mouse)
ENSMUSG00000085581				0.31	0.28	1	1	2	1	5	1	4	1	2	1	4	1	4	0.12	0.31
ENSMUSG00000096684				0.31	0.3	1	11	10	14	16	12	20	11	11	16	14	12	20	5.39	7.4
ENSMUSG00000085360				0.31	0.3	1	3	0	2	2	4	4	3	0	2	2	4	4	0.07	0.15
ENSMUSG00000073492				0.31	0.33	1	4	8	5	5	8	12	4	8	6	4	8	12	0.13	0.19
ENSMUSG00000006574	20533	Slc4a1	solute carrier family 4 (anion exchanger), member 1	0.31	0.24	1	0	2	0	5	2	1	0	2	0	4	2	1	0.01	0.03	4966	Collecting duct acid secretion - Mus musculus (mouse)
ENSMUSG00000095565				0.31	0.34	1	5	2	5	9	5	5	5	2	6	8	5	5	0.7	1.13
ENSMUSG00000086670				0.31	0.34	1	4	3	3	6	7	4	4	3	4	5	7	4	0.67	1.1
ENSMUSG00000085890				0.31	0.28	1	16	19	13	18	16	29	16	20	15	16	16	29	1.18	1.59
ENSMUSG00000076547				0.31	0.32	1	20	10	18	21	20	24	20	10	21	18	20	24	2.77	3.8
ENSMUSG00000028926	18647	Cdk14	cyclin-dependent kinase 14	0.31	0.04	0.7	105	115	111	144	136	136	105	121	129	126	135	135	1.3	1.65
ENSMUSG00000023336	67866	Wfdc1	WAP four-disulfide core domain 1	0.31	0.12	0.91	76	62	73	100	74	93	76	65	84	88	73	92	3.51	4.49
ENSMUSG00000097994				0.31	0.34	1	7	10	3	9	8	13	7	11	4	8	8	13	0.36	0.54
ENSMUSG00000025150	12409	Cbr2	carbonyl reductase 2	0.31	0.08	0.84	86	87	81	97	109	113	86	91	94	85	108	112	4.62	5.85	00590;01100	Arachidonic acid metabolism - Mus musculus (mouse);Metabolic pathways - Mus musculus (mouse)
ENSMUSG00000097151				0.31	0.08	0.83	89	89	93	105	117	119	89	93	108	92	116	118	1.29	1.64
ENSMUSG00000085615				0.31	0.15	0.95	31	54	51	62	56	57	31	57	59	54	55	57	0.9	1.16
ENSMUSG00000071647	225898	Eml3	echinoderm microtubule associated protein like 3	0.31	0.06	0.8	93	71	110	105	122	118	93	75	127	92	121	117	1.76	2.22
ENSMUSG00000040857	13875	Erf	Ets2 repressor factor	0.31	0.09	0.87	71	66	52	92	67	79	71	69	60	81	66	78	1.08	1.39
ENSMUSG00000096981	100503652	Gm16845	predicted gene, 16845	0.31	0.34	1	7	5	1	5	7	8	7	5	1	4	7	8	0.18	0.28
ENSMUSG00000097030				0.31	0.31	1	3	2	1	1	6	4	3	2	1	1	6	4	0.11	0.22
ENSMUSG00000029530	12769	Ccr9	chemokine (C-C motif) receptor 9	0.31	0.24	1	26	16	22	34	25	24	26	17	25	30	25	24	0.3	0.4	04060;04062;04672	Cytokine-cytokine receptor interaction - Mus musculus (mouse);Chemokine signaling pathway - Mus musculus (mouse);Intestinal immune network for IgA production - Mus musculus (mouse)
ENSMUSG00000097591	319931	A330032B11Rik	RIKEN cDNA A330032B11 gene	0.31	0.24	1	14	23	27	24	35	24	14	24	31	21	35	24	0.68	0.88
ENSMUSG00000084893				0.31	0.27	1	0	1	0	1	0	5	0	1	0	1	0	5	0.04	0.28
ENSMUSG00000079563	57757	Pglyrp2	peptidoglycan recognition protein 2	0.31	0.33	1	5	12	12	19	7	16	5	13	14	17	7	16	0.29	0.42
ENSMUSG00000090394	67647	4930523C07Rik	RIKEN cDNA 4930523C07 gene	0.31	0.08	0.85	134	120	82	158	148	116	134	126	95	138	147	115	1.74	2.22
ENSMUSG00000040867	380785	Begain	brain-enriched guanylate kinase-associated	0.31	0.24	1	1	1	1	3	1	4	1	1	1	3	1	4	0.02	0.06
ENSMUSG00000047733	433215	BC048609	cDNA sequence BC048609	0.31	0.26	1	0	1	1	6	1	0	0	1	1	5	1	0	0.07	0.26
ENSMUSG00000027574	58237	Nkain4	Na+/K+ transporting ATPase interacting 4	0.31	0.34	1	4	2	4	8	4	5	4	2	5	7	4	5	0.22	0.37
ENSMUSG00000030117	14562	Gdf3	growth differentiation factor 3	0.31	0.31	1	2	0	2	3	2	3	2	0	2	3	2	3	0.04	0.08
ENSMUSG00000075478	76965	Slitrk1	SLIT and NTRK-like family, member 1	0.31	0.29	1	0	2	1	3	1	3	0	2	1	3	1	3	0.01	0.04
ENSMUSG00000021612	22598	Slc6a18	solute carrier family 6 (neurotransmitter transporter), member 18	0.31	0.31	1	10	14	9	13	21	11	10	15	10	11	21	11	0.15	0.21
ENSMUSG00000038894	384783	Irs2	insulin receptor substrate 2	0.31	0.06	0.8	137	110	129	169	158	146	137	116	149	148	156	145	1.89	2.39	04722;04910;04920;04930;04960	Neurotrophin signaling pathway - Mus musculus (mouse);Insulin signaling pathway - Mus musculus (mouse);Adipocytokine signaling pathway - Mus musculus (mouse);Type II diabetes mellitus - Mus musculus (mouse);Aldosterone-regulated sodium reabsorption - Mus musculus (mouse)
ENSMUSG00000024442	66839	0610009O20Rik	RIKEN cDNA 0610009O20 gene	0.31	0.04	0.7	170	137	155	203	179	195	170	144	179	178	177	194	3.88	4.9
ENSMUSG00000024114	71003	Prss41	protease, serine 41	0.31	0.35	1	7	5	6	9	6	11	7	5	7	8	6	11	0.21	0.31
ENSMUSG00000095438				0.31	0.34	1	1	5	3	5	7	4	1	5	4	4	7	4	0.48	0.8
ENSMUSG00000044867				0.31	0.29	1	16	17	21	26	16	29	16	18	24	23	16	29	0.63	0.85
ENSMUSG00000097777	100504734	Gm16794	predicted gene, 16794	0.31	0.3	1	13	15	12	21	16	17	13	16	14	18	16	17	0.39	0.52
ENSMUSG00000050600	100043757	Zfp831	zinc finger protein 831	0.31	0.22	1	46	22	42	48	50	44	46	23	49	42	50	44	0.23	0.3
ENSMUSG00000069516	17105	Lyz2	lysozyme 2	0.31	0	0.27	2464	1754	2085	2744	2604	2484	2467	1842	2416	2404	2579	2468	100.51	126.17	4970	Salivary secretion - Mus musculus (mouse)
ENSMUSG00000038521	50908	C1s1	complement component 1, s subcomponent 1	0.3	0.01	0.4	419	348	343	488	451	439	419	365	397	428	447	436	7.59	9.55	04610;05150;05322	Complement and coagulation cascades - Mus musculus (mouse);Staphylococcus aureus infection - Mus musculus (mouse);Systemic lupus erythematosus - Mus musculus (mouse)
ENSMUSG00000031770	64209	Herpud1	homocysteine-inducible, endoplasmic reticulum stress-inducible, ubiquitin-like domain member 1	0.3	0.01	0.47	446	369	415	582	485	467	447	388	481	510	480	464	12.75	16.04	4141	Protein processing in endoplasmic reticulum - Mus musculus (mouse)
ENSMUSG00000022842	107522	Ece2	endothelin converting enzyme 2	0.3	0.18	0.98	24	30	33	34	33	43	24	31	38	30	33	43	0.51	0.66
ENSMUSG00000031779	20299	Ccl22	chemokine (C-C motif) ligand 22	0.3	0.23	1	30	25	22	30	42	26	30	26	25	26	42	26	0.69	0.9	04060;04062	Cytokine-cytokine receptor interaction - Mus musculus (mouse);Chemokine signaling pathway - Mus musculus (mouse)
ENSMUSG00000093044	100217445	Snord8	small nucleolar RNA, C/D box 8	0.3	0.11	0.91	60	83	66	84	82	97	60	87	76	74	81	96	38.32	48.72
ENSMUSG00000046169	108154	Adamts6	a disintegrin-like and metallopeptidase (reprolysin type) with thrombospondin type 1 motif, 6	0.3	0.14	0.94	39	38	36	53	55	37	39	40	42	46	54	37	0.47	0.61
ENSMUSG00000030830	16408	Itgal	integrin alpha L	0.3	0.08	0.84	103	80	116	118	142	116	103	84	134	103	141	115	1.16	1.46	04514;04650;04670;04810;05144;05150;05323;05416	Cell adhesion molecules (CAMs) - Mus musculus (mouse);Natural killer cell mediated cytotoxicity - Mus musculus (mouse);Leukocyte transendothelial migration - Mus musculus (mouse);Regulation of actin cytoskeleton - Mus musculus (mouse);Malaria - Mus musculus (mouse);Staphylococcus aureus infection - Mus musculus (mouse);Rheumatoid arthritis - Mus musculus (mouse);Viral myocarditis - Mus musculus (…
ENSMUSG00000049109	210757	Themis	thymocyte selection associated	0.3	0.25	1	28	30	28	48	34	30	28	31	33	42	34	30	0.34	0.45
ENSMUSG00000093178	266793	Snord87	small nucleolar RNA, C/D box 87	0.3	0.09	0.85	130	141	161	155	188	200	130	148	187	136	186	199	100.81	127.1
ENSMUSG00000036964	56631	Trim17	tripartite motif-containing 17	0.3	0.33	1	15	9	8	11	19	12	15	9	9	10	19	12	0.17	0.24
ENSMUSG00000036743	73677	Psma8	proteasome (prosome, macropain) subunit, alpha type, 8	0.3	0.23	1	0	1	0	1	2	2	0	1	0	1	2	2	0.01	0.06	3050	Proteasome - Mus musculus (mouse)
ENSMUSG00000017491	218772	Rarb	retinoic acid receptor, beta	0.3	0.2	1	36	38	22	31	43	48	36	40	26	27	43	48	0.64	0.82	05200;05222;05223	Pathways in cancer - Mus musculus (mouse);Small cell lung cancer - Mus musculus (mouse);Non-small cell lung cancer - Mus musculus (mouse)
ENSMUSG00000084828				0.3	0.34	1	1	4	5	3	6	7	1	4	6	3	6	7	0.1	0.16
ENSMUSG00000028454	56703	Pigo	phosphatidylinositol glycan anchor biosynthesis, class O	0.3	0.06	0.8	98	90	73	103	126	98	98	95	85	90	125	97	1.24	1.57	00563;01100	Glycosylphosphatidylinositol(GPI)-anchor biosynthesis - Mus musculus (mouse);Metabolic pathways - Mus musculus (mouse)
ENSMUSG00000079505				0.3	0.22	1	26	21	30	35	34	30	26	22	35	31	34	30	0.5	0.65
ENSMUSG00000046841	216197	Ckap4	cytoskeleton-associated protein 4	0.3	0.01	0.41	177	182	181	210	241	219	177	191	210	184	239	218	3.75	4.69	4141	Protein processing in endoplasmic reticulum - Mus musculus (mouse)
ENSMUSG00000024426	73242	Atat1	alpha tubulin acetyltransferase 1	0.3	0.19	0.99	52	48	41	70	61	50	52	50	48	61	60	50	1.4	1.81
ENSMUSG00000097345	100272219	AA543186	expressed sequence AA543186	0.3	0.34	1	3	10	3	13	7	5	3	10	4	11	7	5	0.19	0.3
ENSMUSG00000006457	11474	Actn3	actinin alpha 3	0.3	0.35	1	5	6	7	7	8	11	5	6	8	6	8	11	0.12	0.18	04510;04520;04530;04670;04810;05146;05322;05412	Focal adhesion - Mus musculus (mouse);Adherens junction - Mus musculus (mouse);Tight junction - Mus musculus (mouse);Leukocyte transendothelial migration - Mus musculus (mouse);Regulation of actin cytoskeleton - Mus musculus (mouse);Amoebiasis - Mus musculus (mouse);Systemic lupus erythematosus - Mus musculus (mouse);Arrhythmogenic right ventricular cardiomyopathy (ARVC) - Mus musculus (mouse)
ENSMUSG00000044092	319772	C130050O18Rik	RIKEN cDNA C130050O18 gene	0.3	0.33	1	6	10	9	9	17	9	6	10	11	8	17	9	0.17	0.24
ENSMUSG00000051373	227721	Plpp7	phospholipid phosphatase 7 (inactive)	0.3	0.34	1	6	2	3	7	5	5	6	2	3	6	5	5	0.11	0.18
ENSMUSG00000090608				0.3	0.29	1	1	3	1	2	5	3	1	3	1	2	5	3	0.05	0.1
ENSMUSG00000037846	170799	Rtkn2	rhotekin 2	0.3	0.34	1	9	4	5	7	11	8	9	4	6	6	11	8	0.08	0.12
ENSMUSG00000057716	434008	Tmem178b	transmembrane protein 178B	0.3	0.25	1	17	20	22	30	23	25	17	21	26	26	23	25	0.19	0.26
ENSMUSG00000004665	12798	Cnn2	calponin 2	0.3	0.02	0.54	271	246	298	356	356	302	271	258	345	312	353	300	6.71	8.41
ENSMUSG00000031304	16186	Il2rg	interleukin 2 receptor, gamma chain	0.3	0.17	0.97	51	30	31	45	47	50	51	32	36	39	47	50	1.35	1.74	04060;04144;04630;05340	Cytokine-cytokine receptor interaction - Mus musculus (mouse);Endocytosis - Mus musculus (mouse);Jak-STAT signaling pathway - Mus musculus (mouse);Primary immunodeficiency - Mus musculus (mouse)
ENSMUSG00000085279				0.3	0.04	0.7	126	153	129	184	141	184	126	161	149	161	140	183	5.77	7.29
ENSMUSG00000060212	270109	Pcnx2	pecanex homolog 2	0.3	0.32	1	3	2	2	2	7	3	3	2	2	2	7	3	0.02	0.03
ENSMUSG00000035279	269855	Ssc5d	scavenger receptor cysteine rich family, 5 domains	0.3	0.14	0.93	60	60	45	60	63	85	60	63	52	53	62	84	0.77	0.99
ENSMUSG00000062939	20849	Stat4	signal transducer and activator of transcription 4	0.3	0.1	0.89	50	50	58	70	72	57	50	52	67	61	71	57	1.07	1.36	4630	Jak-STAT signaling pathway - Mus musculus (mouse)
ENSMUSG00000075270	241489	Pde11a	phosphodiesterase 11A	0.3	0.33	1	10	3	6	7	11	9	10	3	7	6	11	9	0.09	0.13	230	Purine metabolism - Mus musculus (mouse)
ENSMUSG00000026395	19264	Ptprc	protein tyrosine phosphatase, receptor type, C	0.3	0	0.04	1468	1297	1465	1777	1845	1611	1470	1362	1697	1557	1827	1601	15.11	18.83	04514;04660;04666;05340	Cell adhesion molecules (CAMs) - Mus musculus (mouse);T cell receptor signaling pathway - Mus musculus (mouse);Fc gamma R-mediated phagocytosis - Mus musculus (mouse);Primary immunodeficiency - Mus musculus (mouse)
ENSMUSG00000086916				0.3	0.29	1	1	1	0	2	2	2	1	1	0	2	2	2	0.12	0.42
ENSMUSG00000050762	213171	Prss27	protease, serine 27	0.3	0.34	1	2	1	2	6	0	4	2	1	2	5	0	4	0.08	0.16
ENSMUSG00000048534	270152	Amica1	adhesion molecule, interacts with CXADR antigen 1	0.3	0.06	0.78	119	107	133	161	168	121	119	112	154	141	166	120	2.96	3.73
ENSMUSG00000081707				0.3	0.28	1	1	0	2	1	3	3	1	0	2	1	3	3	0.09	0.24
ENSMUSG00000062585	12802	Cnr2	cannabinoid receptor 2 (macrophage)	0.3	0.18	0.98	55	45	40	68	47	61	55	47	46	60	47	61	0.73	0.94	4080	Neuroactive ligand-receptor interaction - Mus musculus (mouse)
ENSMUSG00000037306	230815	Man1c1	mannosidase, alpha, class 1C, member 1	0.3	0.11	0.9	58	57	70	62	83	89	58	60	81	54	82	88	0.8	1	00510;01100;04141	N-Glycan biosynthesis - Mus musculus (mouse);Metabolic pathways - Mus musculus (mouse);Protein processing in endoplasmic reticulum - Mus musculus (mouse)
ENSMUSG00000087381				0.3	0.35	1	4	4	3	11	3	4	4	4	4	10	3	4	0.28	0.47
ENSMUSG00000025821	101095	Zfp282	zinc finger protein 282	0.3	0.02	0.53	158	173	171	241	205	180	158	182	198	211	203	179	1.82	2.29
ENSMUSG00000094235				0.3	0.27	1	0	1	2	3	2	2	0	1	2	3	2	2	0.19	0.53
ENSMUSG00000026237	14767	Nmur1	neuromedin U receptor 1	0.3	0.25	1	1	1	0	5	1	1	1	1	0	4	1	1	0.03	0.1	4080	Neuroactive ligand-receptor interaction - Mus musculus (mouse)
ENSMUSG00000051439	12475	Cd14	CD14 antigen	0.3	0.1	0.89	115	61	110	120	135	105	115	64	127	105	134	104	3.68	4.66	04010;04145;04620;04640;04810;05146	MAPK signaling pathway - Mus musculus (mouse);Phagosome - Mus musculus (mouse);Toll-like receptor signaling pathway - Mus musculus (mouse);Hematopoietic cell lineage - Mus musculus (mouse);Regulation of actin cytoskeleton - Mus musculus (mouse);Amoebiasis - Mus musculus (mouse)
ENSMUSG00000062785	16504	Kcnc3	potassium voltage gated channel, Shaw-related subfamily, member 3	0.3	0.35	1	4	2	5	8	8	2	4	2	6	7	8	2	0.04	0.07
ENSMUSG00000088217				0.3	0.3	1	1	4	0	5	1	5	1	4	0	4	1	5	0.9	2.06
ENSMUSG00000082774				0.3	0.29	1	4	0	2	2	4	5	4	0	2	2	4	5	0.37	0.74
ENSMUSG00000084381	100359413	AA413626	ribosomal protein L17 pseudogene	0.3	0.31	1	0	2	1	3	2	2	0	2	1	3	2	2	0.11	0.31
ENSMUSG00000028033	226922	Kcnq5	potassium voltage-gated channel, subfamily Q, member 5	0.3	0.27	1	21	22	16	34	20	23	21	23	19	30	20	23	0.17	0.23
ENSMUSG00000084275				0.3	0.25	1	3	1	1	6	1	4	3	1	1	5	1	4	0.17	0.39
ENSMUSG00000023143	27426	Nagpa	N-acetylglucosamine-1-phosphodiester alpha-N-acetylglucosaminidase	0.3	0.06	0.79	111	110	94	123	115	155	111	116	109	108	114	154	2.85	3.6	4142	Lysosome - Mus musculus (mouse)
ENSMUSG00000081888				0.3	0.29	1	18	16	10	17	18	23	18	17	12	15	18	23	1.31	1.75
ENSMUSG00000032549	270192	Rab6b	RAB6B, member RAS oncogene family	0.3	0.27	1	27	13	22	30	29	22	27	14	25	26	29	22	0.26	0.35
ENSMUSG00000029618	18261	Ocm	oncomodulin	0.3	0.25	1	0	1	0	3	1	1	0	1	0	3	1	1	0.03	0.17
ENSMUSG00000049723	17381	Mmp12	matrix metallopeptidase 12	0.3	0.08	0.84	57	73	63	81	79	83	57	77	73	71	78	82	0.87	1.1
ENSMUSG00000087384				0.3	0.33	1	7	11	9	10	13	14	7	12	10	9	13	14	0.27	0.38
ENSMUSG00000030107	24110	Usp18	ubiquitin specific peptidase 18	0.3	0.16	0.96	35	48	60	46	68	67	35	50	69	40	67	67	1.64	2.07
ENSMUSG00000032925	223272	Itgbl1	integrin, beta-like 1	0.3	0.34	1	3	3	3	7	3	6	3	3	3	6	3	6	0.04	0.08
ENSMUSG00000026239	18582	Pde6d	phosphodiesterase 6D, cGMP-specific, rod, delta	0.3	0.28	1	16	17	21	21	23	27	16	18	24	18	23	27	0.84	1.11	230	Purine metabolism - Mus musculus (mouse)
ENSMUSG00000097804				0.3	0.31	1	12	9	15	11	17	19	12	9	17	10	17	19	0.45	0.61
ENSMUSG00000035686	21835	Thrsp	thyroid hormone responsive	0.3	0.25	1	36	71	73	81	63	90	36	75	84	71	62	89	2.87	3.73
ENSMUSG00000039005	21898	Tlr4	toll-like receptor 4	0.3	0.05	0.76	134	146	129	160	183	167	134	153	150	140	181	166	2.03	2.55	04145;04620;05140;05142;05144;05145;05146;05323	Phagosome - Mus musculus (mouse);Toll-like receptor signaling pathway - Mus musculus (mouse);Leishmaniasis - Mus musculus (mouse);Chagas disease (American trypanosomiasis) - Mus musculus (mouse);Malaria - Mus musculus (mouse);Toxoplasmosis - Mus musculus (mouse);Amoebiasis - Mus musculus (mouse);Rheumatoid arthritis - Mus musculus (mouse)
ENSMUSG00000046793	229714	Gpr61	G protein-coupled receptor 61	0.3	0.34	1	1	2	4	3	6	4	1	2	5	3	6	4	0.04	0.07
ENSMUSG00000036492	386454	Rnf39	ring finger protein 39	0.3	0.12	0.91	78	51	47	64	86	71	78	54	55	56	85	71	2.25	2.85
ENSMUSG00000060034	244218	Ctf2	cardiotrophin 2	0.3	0.35	1	7	15	8	21	13	9	7	16	9	18	13	9	0.35	0.5
ENSMUSG00000081269				0.3	0.33	1	4	1	2	3	5	4	4	1	2	3	5	4	0.16	0.3
ENSMUSG00000035407	242553	Kank4	KN motif and ankyrin repeat domains 4	0.3	0.33	1	7	14	5	11	16	9	7	15	6	10	16	9	0.11	0.16
ENSMUSG00000065343				0.3	0.3	1	9	16	16	19	17	18	9	17	18	17	17	18	2.53	3.41
ENSMUSG00000029072	83771	Tas1r3	taste receptor, type 1, member 3	0.3	0.2	1	40	36	35	41	56	45	40	38	41	36	55	45	0.64	0.82	04742;04973	Taste transduction - Mus musculus (mouse);Carbohydrate digestion and absorption - Mus musculus (mouse)
ENSMUSG00000081270				0.3	0.3	1	1	1	1	3	4	0	1	1	1	3	4	0	0.06	0.15
ENSMUSG00000069072	241919	Slc7a14	solute carrier family 7 (cationic amino acid transporter, y+ system), member 14	0.3	0.19	0.99	34	47	30	49	37	54	34	49	35	43	37	54	0.25	0.33
ENSMUSG00000085972				0.3	0.36	1	5	5	6	7	6	11	5	5	7	6	6	11	0.38	0.58
ENSMUSG00000097275				0.3	0.22	1	37	20	24	32	30	41	37	21	28	28	30	41	0.28	0.36
ENSMUSG00000089714				0.3	0.29	1	1	1	2	2	2	4	1	1	2	2	2	4	0.03	0.07
ENSMUSG00000097818				0.3	0.35	1	5	3	3	3	7	7	5	3	4	3	7	7	0.16	0.25
ENSMUSG00000082309				0.3	0.32	1	1	0	2	1	4	2	1	0	2	1	4	2	0.12	0.31
ENSMUSG00000040197	170780	Cd209e	CD209e antigen	0.3	0.27	1	1	2	0	1	4	3	1	2	0	1	4	3	0.03	0.09	4145	Phagosome - Mus musculus (mouse)
ENSMUSG00000085684				0.3	0.36	1	2	6	4	5	9	5	2	6	5	4	9	5	0.35	0.54
ENSMUSG00000084949	102633259	Gm16249	predicted gene 16249	0.3	0.25	1	22	28	28	24	37	39	22	29	33	21	37	39	1.26	1.62
ENSMUSG00000036805	241275	Noxa1	NADPH oxidase activator 1	0.3	0.02	0.61	173	200	205	255	214	251	173	210	238	223	212	249	7.25	9.08
ENSMUSG00000099148				0.3	0.36	1	3	3	7	7	7	6	3	3	8	6	7	6	0.26	0.4
ENSMUSG00000093800				0.3	0.36	1	3	5	2	3	5	7	3	5	2	3	5	7	0.05	0.09
ENSMUSG00000038007	230379	Acer2	alkaline ceramidase 2	0.3	0.15	0.95	73	49	38	64	75	61	73	51	44	56	74	61	0.76	0.97	00600;01100	Sphingolipid metabolism - Mus musculus (mouse);Metabolic pathways - Mus musculus (mouse)
ENSMUSG00000036526	108723	Card11	caspase recruitment domain family, member 11	0.3	0.04	0.71	109	113	132	150	137	155	109	119	153	131	136	154	1.75	2.19	04660;04662	T cell receptor signaling pathway - Mus musculus (mouse);B cell receptor signaling pathway - Mus musculus (mouse)
ENSMUSG00000096126				0.3	0.35	1	24	15	19	45	18	18	24	16	22	39	18	18	10.97	15.53
ENSMUSG00000022220	104110	Adcy4	adenylate cyclase 4	0.3	0.24	1	15	21	27	29	32	21	15	22	31	25	32	21	0.37	0.48	00230;04020;04062;04114;04270;04540;04742;04912;04914;04916;04970;04971;04972;04976;05414	Purine metabolism - Mus musculus (mouse);Calcium signaling pathway - Mus musculus (mouse);Chemokine signaling pathway - Mus musculus (mouse);Oocyte meiosis - Mus musculus (mouse);Vascular smooth muscle contraction - Mus musculus (mouse);Gap junction - Mus musculus (mouse);Taste transduction - Mus musculus (mouse);GnRH signaling pathway - Mus musculus (mouse);Progesterone-mediated oocyte maturatio…
ENSMUSG00000044361	271278	BC024139	cDNA sequence BC024139	0.3	0.36	1	4	5	8	13	11	2	4	5	9	11	11	2	0.11	0.18
ENSMUSG00000058488	16591	Kl	klotho	0.3	0.21	1	0	0	1	0	2	4	0	0	1	0	2	4	0	0.02
ENSMUSG00000023176	71756	Cpn2	carboxypeptidase N, polypeptide 2	0.3	0.2	1	0	0	0	1	1	2	0	0	0	1	1	2	0	0.02
ENSMUSG00000042121	231637	Ssh1	slingshot homolog 1 (Drosophila)	0.3	0.02	0.61	168	177	174	208	211	225	168	186	202	182	209	224	1.25	1.56	4810	Regulation of actin cytoskeleton - Mus musculus (mouse)
ENSMUSG00000022671	72083	Mzt2	mitotic spindle organizing protein 2	0.3	0.17	0.97	47	41	45	58	55	55	47	43	52	51	54	55	2.59	3.31
ENSMUSG00000056116	15039	H2-T22	histocompatibility 2, T region locus 22	0.3	0.01	0.4	213	235	246	284	273	303	213	247	285	249	270	301	4.59	5.73	04144;04145;04514;04612;04940;05320;05330;05332;05416	Endocytosis - Mus musculus (mouse);Phagosome - Mus musculus (mouse);Cell adhesion molecules (CAMs) - Mus musculus (mouse);Antigen processing and presentation - Mus musculus (mouse);Type I diabetes mellitus - Mus musculus (mouse);Autoimmune thyroid disease - Mus musculus (mouse);Allograft rejection - Mus musculus (mouse);Graft-versus-host disease - Mus musculus (mouse);Viral myocarditis - Mus musc…
ENSMUSG00000023330	69185	Dtwd1	DTW domain containing 1	0.3	0.21	1	27	26	27	31	31	39	27	27	31	27	31	39	1.2	1.54
ENSMUSG00000001666	13202	Ddt	D-dopachrome tautomerase	0.3	0.16	0.96	36	49	41	50	55	53	36	51	47	44	54	53	3.9	4.96
ENSMUSG00000042594	16923	Sh2b3	SH2B adaptor protein 3	0.3	0.03	0.69	142	137	155	180	170	190	142	144	180	158	168	189	2.04	2.55	4722	Neurotrophin signaling pathway - Mus musculus (mouse)
ENSMUSG00000028581	16792	Laptm5	lysosomal-associated protein transmembrane 5	0.3	0.02	0.6	401	306	390	446	463	450	401	321	452	391	459	447	8.53	10.66	4142	Lysosome - Mus musculus (mouse)
ENSMUSG00000020396	380684	Nefh	neurofilament, heavy polypeptide	0.3	0.31	1	9	12	10	13	11	19	9	13	12	11	11	19	0.16	0.22	5014	Amyotrophic lateral sclerosis (ALS) - Mus musculus (mouse)
ENSMUSG00000098559				0.3	0.35	1	2	4	3	2	10	3	2	4	4	2	10	3	0.24	0.39
ENSMUSG00000071178	20701	Serpina1b	serine (or cysteine) preptidase inhibitor, clade A, member 1B	0.3	0.22	1	45	50	34	62	55	47	45	52	39	54	54	47	1.47	1.9	4610	Complement and coagulation cascades - Mus musculus (mouse)
ENSMUSG00000034438	76074	Gbp8	guanylate-binding protein 8	0.3	0.16	0.96	33	37	41	53	51	38	33	39	48	46	51	38	0.92	1.18
ENSMUSG00000068037	17171	Mas1	MAS1 oncogene	0.3	0.28	1	0	2	2	3	2	3	0	2	2	3	2	3	0.03	0.07	04080;04614	Neuroactive ligand-receptor interaction - Mus musculus (mouse);Renin-angiotensin system - Mus musculus (mouse)
ENSMUSG00000054892	22165	Txk	TXK tyrosine kinase	0.3	0.31	1	19	13	15	17	23	22	19	14	17	15	23	22	0.41	0.55	4670	Leukocyte transendothelial migration - Mus musculus (mouse)
ENSMUSG00000090083	58230	Rnf8	ring finger protein 8	0.3	0.3	1	17	14	14	14	29	16	17	15	16	12	29	16	0.44	0.58
ENSMUSG00000049744	76117	Arhgap15	Rho GTPase activating protein 15	0.3	0.04	0.71	176	133	145	201	183	180	176	140	168	176	181	179	1.95	2.44
ENSMUSG00000072244	94088	Trim6	tripartite motif-containing 6	0.3	0.28	1	24	11	22	27	22	25	24	12	25	24	22	25	0.3	0.4
ENSMUSG00000010307	67893	Tmem86a	transmembrane protein 86A	0.3	0.32	1	10	10	11	14	18	10	10	10	13	12	18	10	0.35	0.48
ENSMUSG00000047696	241943	Ccdc144b	coiled-coil domain containing 144B	0.3	0.33	1	13	10	7	16	10	15	13	11	8	14	10	15	0.1	0.14
ENSMUSG00000079427	100039707	Mthfsl	5, 10-methenyltetrahydrofolate synthetase-like	0.3	0.36	1	4	2	9	6	7	11	4	2	11	5	7	11	0.41	0.62	00670;01100	One carbon pool by folate - Mus musculus (mouse);Metabolic pathways - Mus musculus (mouse)
ENSMUSG00000020601	217410	Trib2	tribbles pseudokinase 2	0.3	0.05	0.75	117	103	99	151	116	130	117	108	115	132	115	129	1.53	1.93
ENSMUSG00000035713	244144	Usp35	ubiquitin specific peptidase 35	0.3	0.23	1	20	29	37	42	35	33	20	30	43	37	35	33	0.41	0.53
ENSMUSG00000032641	14760	Gpr19	G protein-coupled receptor 19	0.3	0.34	1	10	12	7	16	11	13	10	13	8	14	11	13	0.28	0.4
ENSMUSG00000006154	67425	Eps8l1	EPS8-like 1	0.3	0.36	1	6	7	9	11	11	8	6	7	10	10	11	8	0.14	0.2
ENSMUSG00000082149				0.3	0.31	1	2	1	3	3	4	5	2	1	4	3	4	5	0.19	0.37
ENSMUSG00000029832	18025	Nfe2l3	nuclear factor, erythroid derived 2, like 3	0.3	0.2	1	31	30	48	42	45	51	31	31	56	37	45	51	0.87	1.11
ENSMUSG00000031385	140571	Plxnb3	plexin B3	0.3	0.36	1	8	5	4	3	14	7	8	5	5	3	14	7	0.06	0.08	4360	Axon guidance - Mus musculus (mouse)
ENSMUSG00000028864	15234	Hgf	hepatocyte growth factor	0.3	0.14	0.93	96	78	45	80	89	105	96	82	52	70	88	104	1.59	2.02	04060;04510;05144;05200;05211;05218	Cytokine-cytokine receptor interaction - Mus musculus (mouse);Focal adhesion - Mus musculus (mouse);Malaria - Mus musculus (mouse);Pathways in cancer - Mus musculus (mouse);Renal cell carcinoma - Mus musculus (mouse);Melanoma - Mus musculus (mouse)
ENSMUSG00000028979	17175	Masp2	mannan-binding lectin serine peptidase 2	0.3	0.36	1	4	5	6	9	6	7	4	5	7	8	6	7	0.1	0.15	04610;05150	Complement and coagulation cascades - Mus musculus (mouse);Staphylococcus aureus infection - Mus musculus (mouse)
ENSMUSG00000097729	69548	2310015A10Rik	RIKEN cDNA 2310015A10 gene	0.3	0.12	0.91	63	54	77	87	85	72	63	57	89	76	84	72	0.81	1.03
ENSMUSG00000020381	68067	3010026O09Rik	RIKEN cDNA 3010026O09 gene	0.3	0.35	1	5	12	11	11	11	17	5	13	13	10	11	17	0.51	0.71
ENSMUSG00000045658	98496	Pid1	phosphotyrosine interaction domain containing 1	0.3	0.08	0.84	149	119	129	151	193	151	149	125	150	132	191	150	3.01	3.78
ENSMUSG00000033006	20665	Sox10	SRY (sex determining region Y)-box 10	0.29	0.35	1	11	10	6	16	9	12	11	10	7	14	9	12	0.2	0.28
ENSMUSG00000039911	74646	Spsb1	splA/ryanodine receptor domain and SOCS box containing 1	0.29	0.12	0.92	76	53	73	73	96	84	76	56	84	64	95	83	1.32	1.66
ENSMUSG00000022561	14731	Gpaa1	GPI anchor attachment protein 1	0.29	0.09	0.85	77	82	75	114	93	86	77	86	87	100	92	85	2.11	2.67	00563;01100	Glycosylphosphatidylinositol(GPI)-anchor biosynthesis - Mus musculus (mouse);Metabolic pathways - Mus musculus (mouse)
ENSMUSG00000007476	241296	Lrrc8a	leucine rich repeat containing 8A	0.29	0.11	0.9	59	42	55	71	61	64	59	44	64	62	60	64	0.73	0.93
ENSMUSG00000034116	22324	Vav1	vav 1 oncogene	0.29	0.05	0.76	212	134	209	244	234	211	212	141	242	214	232	210	3.79	4.75	04062;04510;04650;04660;04662;04664;04666;04670;04810	Chemokine signaling pathway - Mus musculus (mouse);Focal adhesion - Mus musculus (mouse);Natural killer cell mediated cytotoxicity - Mus musculus (mouse);T cell receptor signaling pathway - Mus musculus (mouse);B cell receptor signaling pathway - Mus musculus (mouse);Fc epsilon RI signaling pathway - Mus musculus (mouse);Fc gamma R-mediated phagocytosis - Mus musculus (mouse);Leukocyte transendot…
ENSMUSG00000047108	57755	Dnajb7	DnaJ heat shock protein family (Hsp40) member B7	0.29	0.36	1	6	2	4	7	7	5	6	2	5	6	7	5	0.21	0.33
ENSMUSG00000090038	102635191	Gm16573	predicted gene 16573	0.29	0.36	1	4	9	8	8	10	11	4	9	9	7	10	11	0.51	0.74
ENSMUSG00000028989	654812	Angptl7	angiopoietin-like 7	0.29	0.29	1	21	10	19	23	25	17	21	10	22	20	25	17	0.46	0.62
ENSMUSG00000051817	20667	Sox12	SRY (sex determining region Y)-box 12	0.29	0.3	1	21	12	21	22	20	29	21	13	24	19	20	29	0.25	0.33
ENSMUSG00000020723	54377	Cacng4	calcium channel, voltage-dependent, gamma subunit 4	0.29	0.35	1	3	4	0	5	2	6	3	4	0	4	2	6	0.04	0.07	04010;04260;05410;05412;05414	MAPK signaling pathway - Mus musculus (mouse);Cardiac muscle contraction - Mus musculus (mouse);Hypertrophic cardiomyopathy (HCM) - Mus musculus (mouse);Arrhythmogenic right ventricular cardiomyopathy (ARVC) - Mus musculus (mouse);Dilated cardiomyopathy - Mus musculus (mouse)
ENSMUSG00000056941	99311	Commd7	COMM domain containing 7	0.29	0.01	0.45	189	190	182	234	235	223	189	200	211	205	233	222	3.27	4.07
ENSMUSG00000038637	70552	Lrrc56	leucine rich repeat containing 56	0.29	0.27	1	19	26	22	26	33	26	19	27	25	23	33	26	0.31	0.4
ENSMUSG00000066682	545812	Pilrb2	paired immunoglobin-like type 2 receptor beta 2	0.29	0.36	1	5	5	9	15	5	8	5	5	10	13	5	8	0.21	0.32
ENSMUSG00000081339				0.29	0.37	1	9	4	4	10	7	8	9	4	5	9	7	8	0.76	1.15
ENSMUSG00000089536	100217414	Scarna3a	small Cajal body-specific RNA 3A	0.29	0.35	1	8	9	17	19	15	12	8	9	20	17	15	12	4.95	6.81
ENSMUSG00000034687	231470	Fras1	Fraser extracellular matrix complex subunit 1	0.29	0.21	1	39	32	26	42	34	46	39	34	30	37	34	46	0.12	0.16
ENSMUSG00000026443	16980	Lrrn2	leucine rich repeat protein 2, neuronal	0.29	0.37	1	8	7	5	5	18	7	8	7	6	4	18	7	0.12	0.18
ENSMUSG00000093146				0.29	0.29	1	27	20	25	24	28	41	27	21	29	21	28	41	11.28	14.75
ENSMUSG00000065643				0.29	0.28	1	1	1	1	1	4	2	1	1	1	1	4	2	0.53	1.36
ENSMUSG00000085014	433426	Gm13490	predicted gene 13490	0.29	0.27	1	1	2	2	7	2	1	1	2	2	6	2	1	0.04	0.08
ENSMUSG00000068579				0.29	0.33	1	1	1	3	2	4	3	1	1	3	2	4	3	0.11	0.23
ENSMUSG00000029601	75732	Iqcd	IQ motif containing D	0.29	0.32	1	0	2	5	6	3	5	0	2	6	5	3	5	0.09	0.17
ENSMUSG00000016758	12124	Bik	BCL2-interacting killer	0.29	0.36	1	2	10	10	15	11	7	2	11	12	13	11	7	0.5	0.72
ENSMUSG00000048232	269529	Fbxo10	F-box protein 10	0.29	0.14	0.94	57	45	47	60	60	65	57	47	54	53	59	65	0.65	0.82
ENSMUSG00000049100	18526	Pcdh10	protocadherin 10	0.29	0.31	1	1	1	2	2	4	2	1	1	2	2	4	2	0.01	0.02
ENSMUSG00000017737	17395	Mmp9	matrix metallopeptidase 9	0.29	0.19	0.99	39	41	23	32	62	36	39	43	27	28	61	36	0.65	0.83	04670;05200;05219	Leukocyte transendothelial migration - Mus musculus (mouse);Pathways in cancer - Mus musculus (mouse);Bladder cancer - Mus musculus (mouse)
ENSMUSG00000029838	19242	Ptn	pleiotrophin	0.29	0.07	0.83	93	94	98	107	105	141	93	99	113	94	104	140	2.85	3.56
ENSMUSG00000093885				0.29	0.28	1	1	5	0	6	4	2	1	5	0	5	4	2	0.28	0.58
ENSMUSG00000036067	227659	Slc2a6	solute carrier family 2 (facilitated glucose transporter), member 6	0.29	0.24	1	38	24	21	34	39	31	38	25	24	30	39	31	0.61	0.79
ENSMUSG00000054013	104885	Tmem179	transmembrane protein 179	0.29	0.36	1	3	3	6	7	3	9	3	3	7	6	3	9	0.1	0.16
ENSMUSG00000031970	72185	Dbndd1	dysbindin (dystrobrevin binding protein 1) domain containing 1	0.29	0.36	1	9	7	7	13	12	7	9	7	8	11	12	7	0.27	0.39
ENSMUSG00000097857				0.29	0.21	1	33	37	36	45	49	41	33	39	42	39	49	41	0.75	0.96
ENSMUSG00000097081				0.29	0.34	1	9	10	11	10	13	18	9	11	13	9	13	18	0.19	0.25
ENSMUSG00000057346	223672	Apol9a	apolipoprotein L 9a	0.29	0.36	1	10	3	17	10	11	21	10	3	20	9	11	21	0.4	0.57
ENSMUSG00000097910				0.29	0.37	1	6	1	7	7	9	5	6	1	8	6	9	5	0.14	0.21
ENSMUSG00000040740	384071	Slc25a34	solute carrier family 25, member 34	0.29	0.08	0.84	85	106	82	120	100	119	85	111	95	105	99	118	2.06	2.59
ENSMUSG00000044703	219131	Phf11a	PHD finger protein 11A	0.29	0.36	1	12	5	10	17	13	8	12	5	12	15	13	8	0.4	0.58
ENSMUSG00000030400	13871	Ercc2	excision repair cross-complementing rodent repair deficiency, complementation group 2	0.29	0.15	0.95	44	39	51	50	64	54	44	41	59	44	63	54	0.76	0.96	3420	Nucleotide excision repair - Mus musculus (mouse)
ENSMUSG00000002985	11816	Apoe	apolipoprotein E	0.29	0.01	0.47	3597	2799	2820	3740	3967	3648	3601	2939	3267	3277	3929	3624	134.02	166.92	5010	Alzheimer's disease - Mus musculus (mouse)
ENSMUSG00000028072	18211	Ntrk1	neurotrophic tyrosine kinase, receptor, type 1	0.29	0.29	1	0	2	1	2	4	1	0	2	1	2	4	1	0.02	0.06	04010;04144;04210;04722;05200;05216	MAPK signaling pathway - Mus musculus (mouse);Endocytosis - Mus musculus (mouse);Apoptosis - Mus musculus (mouse);Neurotrophin signaling pathway - Mus musculus (mouse);Pathways in cancer - Mus musculus (mouse);Thyroid cancer - Mus musculus (mouse)
ENSMUSG00000018899	16362	Irf1	interferon regulatory factor 1	0.29	0.02	0.6	998	804	886	961	1174	1181	999	844	1027	842	1163	1173	25.41	31.58	5160	Hepatitis C - Mus musculus (mouse)
ENSMUSG00000041679	234684	Lrrc29	leucine rich repeat containing 29	0.29	0.36	1	12	7	9	10	12	15	12	7	10	9	12	15	0.29	0.4
ENSMUSG00000066629				0.29	0.37	1	6	3	4	7	5	8	6	3	5	6	5	8	0.69	1.06
ENSMUSG00000005360	20512	Slc1a3	solute carrier family 1 (glial high affinity glutamate transporter), member 3	0.29	0.18	0.98	45	45	38	54	59	48	45	47	44	47	58	48	0.58	0.74
ENSMUSG00000040483	327959	Xaf1	XIAP associated factor 1	0.29	0.07	0.81	68	83	86	89	110	96	68	87	100	78	109	95	1.85	2.31
ENSMUSG00000026482	19731	Rgl1	ral guanine nucleotide dissociation stimulator,-like 1	0.29	0.03	0.65	279	266	256	331	322	335	279	279	297	290	319	333	3.18	3.96
ENSMUSG00000034295	225288	Fhod3	formin homology 2 domain containing 3	0.29	0.24	1	28	33	21	42	34	28	28	35	24	37	34	28	0.31	0.4
ENSMUSG00000004328	53417	Hif3a	hypoxia inducible factor 3, alpha subunit	0.29	0.34	1	9	7	16	16	17	11	9	7	19	14	17	11	0.1	0.14
ENSMUSG00000000182	64654	Fgf23	fibroblast growth factor 23	0.29	0.34	1	1	0	2	3	1	3	1	0	2	3	1	3	0.03	0.08	04010;04810;05200;05218	MAPK signaling pathway - Mus musculus (mouse);Regulation of actin cytoskeleton - Mus musculus (mouse);Pathways in cancer - Mus musculus (mouse);Melanoma - Mus musculus (mouse)
ENSMUSG00000017309	52685	Cd300lg	CD300 antigen like family member G	0.29	0.25	1	29	21	22	35	31	26	29	22	26	31	31	26	0.53	0.69
ENSMUSG00000026205	22626	Slc23a3	solute carrier family 23 (nucleobase transporters), member 3	0.29	0.37	1	3	6	8	11	5	8	3	6	9	10	5	8	0.16	0.24
ENSMUSG00000063623				0.29	0.37	1	4	5	5	7	6	8	4	5	6	6	6	8	0.12	0.18
ENSMUSG00000032591	15235	Mst1	macrophage stimulating 1 (hepatocyte growth factor-like)	0.29	0.37	1	6	6	5	5	14	6	6	6	6	4	14	6	0.15	0.22
ENSMUSG00000029287	21814	Tgfbr3	transforming growth factor, beta receptor III	0.29	0.01	0.46	508	431	436	572	582	540	509	453	505	501	576	536	4.56	5.67
ENSMUSG00000051748	66107	Wfdc21	WAP four-disulfide core domain 21	0.29	0.35	1	0	1	0	2	1	2	0	1	0	2	1	2	0.04	0.25
ENSMUSG00000041596	100417675	Nlrp5-ps	NLR family, pyrin domain containing 5, pseudogene	0.29	0.36	1	12	7	5	9	13	11	12	7	6	8	13	11	0.15	0.22
ENSMUSG00000049687	338368	Fam109b	family with sequence similarity 109, member B	0.29	0.34	1	9	13	10	15	15	14	9	14	12	13	15	14	0.23	0.31
ENSMUSG00000095981				0.29	0.22	1	89	58	152	128	139	113	89	61	176	112	138	112	17.03	21.56
ENSMUSG00000018263	21388	Tbx5	T-box 5	0.29	0.35	1	8	9	9	14	11	11	8	9	11	12	11	11	0.13	0.19
ENSMUSG00000098068				0.29	0.35	1	1	4	3	6	5	4	1	4	4	5	5	4	0.28	0.49
ENSMUSG00000020101	74048	Vsir	V-set immunoregulatory receptor	0.29	0.01	0.46	264	251	248	337	320	283	264	264	287	295	317	281	3.18	3.95
ENSMUSG00000096938	619321	9530052E02Rik	RIKEN cDNA 9530052E02 gene	0.29	0.35	1	5	1	3	1	7	6	5	1	3	1	7	6	0.11	0.19
ENSMUSG00000040795	230767	Iqcc	IQ motif containing C	0.29	0.18	0.98	39	48	56	56	57	67	39	50	65	49	56	67	1.1	1.39
ENSMUSG00000085333	74179	1700030A11Rik	RIKEN cDNA 1700030A11 gene	0.29	0.32	1	2	0	1	3	1	3	2	0	1	3	1	3	0.06	0.17
ENSMUSG00000070369	381924	Itgad	integrin, alpha D	0.29	0.3	1	1	0	2	1	5	1	1	0	2	1	5	1	0.01	0.04	4810	Regulation of actin cytoskeleton - Mus musculus (mouse)
ENSMUSG00000024845				0.29	0.02	0.56	184	155	161	203	191	220	184	163	186	178	189	219	2.73	3.39
ENSMUSG00000086341				0.29	0.36	1	1	7	3	7	8	3	1	7	4	6	8	3	0.44	0.71
ENSMUSG00000039616	68591	Mocos	molybdenum cofactor sulfurase	0.29	0.09	0.85	77	89	69	87	95	109	77	93	80	76	94	108	1.64	2.05
ENSMUSG00000079010				0.29	0.25	1	17	27	32	30	38	29	17	28	37	26	38	29	15.11	19.39
ENSMUSG00000096991				0.29	0.23	1	44	24	28	40	43	37	44	25	32	35	43	37	0.77	0.98
ENSMUSG00000090936				0.29	0.37	1	8	8	5	14	8	8	8	8	6	12	8	8	0.27	0.39
ENSMUSG00000036718	231830	Micall2	MICAL-like 2	0.29	0.18	0.98	41	54	64	62	50	89	41	57	74	54	50	88	0.97	1.22
ENSMUSG00000042453	19699	Reln	reelin	0.29	0.04	0.7	392	263	313	395	412	387	392	276	363	346	408	384	1.67	2.08	04510;04512	Focal adhesion - Mus musculus (mouse);ECM-receptor interaction - Mus musculus (mouse)
ENSMUSG00000026580	20344	Selp	selectin, platelet	0.29	0.25	1	31	14	13	22	30	22	31	15	15	19	30	22	0.34	0.44	04514;05144;05150	Cell adhesion molecules (CAMs) - Mus musculus (mouse);Malaria - Mus musculus (mouse);Staphylococcus aureus infection - Mus musculus (mouse)
ENSMUSG00000067586	13610	S1pr3	sphingosine-1-phosphate receptor 3	0.29	0.09	0.86	106	84	98	129	120	108	106	88	113	113	119	107	1.29	1.62	4080	Neuroactive ligand-receptor interaction - Mus musculus (mouse)
ENSMUSG00000096957	102132	E230013L22Rik	RIKEN cDNA E230013L22 gene	0.29	0.35	1	7	8	9	7	13	12	7	8	10	6	13	12	0.25	0.35
ENSMUSG00000051000	229488	Fam160a1	family with sequence similarity 160, member A1	0.29	0.03	0.68	153	140	129	152	192	174	153	147	149	133	190	173	1.91	2.37
ENSMUSG00000063522	67038	2010109I03Rik	RIKEN cDNA 2010109I03 gene	0.29	0.26	1	191	110	203	210	218	222	191	116	235	184	216	221	5.42	7.03
ENSMUSG00000085175	100503272	Gm11423	predicted gene 11423	0.29	0.37	1	10	7	4	13	12	5	10	7	5	11	12	5	0.61	0.88
ENSMUSG00000009281	71660	Rarres2	retinoic acid receptor responder (tazarotene induced) 2	0.29	0.03	0.68	498	435	397	539	545	556	499	457	460	472	540	552	37.89	47.2
ENSMUSG00000016995	17183	Matn4	matrilin 4	0.29	0.37	1	6	6	3	6	10	7	6	6	4	5	10	7	0.07	0.11
ENSMUSG00000069755				0.29	0.32	1	12	21	16	18	23	23	12	22	19	16	23	23	1.83	2.41
ENSMUSG00000085179				0.29	0.34	1	1	4	0	0	8	2	1	4	0	0	8	2	0.14	0.29
ENSMUSG00000023224	12258	Serping1	serine (or cysteine) peptidase inhibitor, clade G, member 1	0.29	0.02	0.62	554	436	419	617	528	589	555	458	485	541	523	585	16.06	20.02	4610	Complement and coagulation cascades - Mus musculus (mouse)
ENSMUSG00000005774	53970	Rfx5	regulatory factor X, 5 (influences HLA class II expression)	0.29	0.09	0.86	85	77	99	104	101	120	85	81	115	91	100	119	1.19	1.49	04612;05340	Antigen processing and presentation - Mus musculus (mouse);Primary immunodeficiency - Mus musculus (mouse)
ENSMUSG00000032356	19417	Rasgrf1	RAS protein-specific guanine nucleotide-releasing factor 1	0.29	0.28	1	1	3	2	1	2	8	1	3	2	1	2	8	0.03	0.05	04010;04510	MAPK signaling pathway - Mus musculus (mouse);Focal adhesion - Mus musculus (mouse)
ENSMUSG00000094724	68195	Rnaset2b	ribonuclease T2B	0.29	0.37	1	9	5	6	7	13	8	9	5	7	6	13	8	0.16	0.23
ENSMUSG00000044176	328971	Spink10	serine peptidase inhibitor, Kazal type 10	0.29	0.31	1	2	0	1	2	3	2	2	0	1	2	3	2	0.05	0.13
ENSMUSG00000030323	81896	Ift122	intraflagellar transport 122	0.29	0.07	0.81	101	95	93	116	119	122	101	100	108	102	118	121	1.32	1.64
ENSMUSG00000046408	73453	1700067K01Rik	RIKEN cDNA 1700067K01 gene	0.29	0.37	1	5	4	5	10	7	4	5	4	6	9	7	4	0.22	0.34
ENSMUSG00000082117				0.29	0.38	1	7	4	8	16	3	9	7	4	9	14	3	9	0.17	0.26
ENSMUSG00000045827	20723	Serpinb9	serine (or cysteine) peptidase inhibitor, clade B, member 9	0.29	0.03	0.65	163	143	150	168	200	192	163	150	174	147	198	191	2.65	3.28	5146	Amoebiasis - Mus musculus (mouse)
ENSMUSG00000047793	208777	Sned1	sushi, nidogen and EGF-like domains 1	0.29	0.07	0.8	84	82	91	102	117	99	84	86	105	89	116	98	0.57	0.71
ENSMUSG00000034910	72135	Pygo1	pygopus 1	0.29	0.25	1	44	50	24	41	55	54	44	53	28	36	54	54	0.3	0.39
ENSMUSG00000093906				0.29	0.36	1	12	2	3	11	9	8	12	2	4	10	9	8	0.98	1.67
ENSMUSG00000017830	80861	Dhx58	DEXH (Asp-Glu-X-His) box polypeptide 58	0.29	0.09	0.87	65	68	63	83	84	75	65	71	73	73	83	75	1.64	2.05	4622	RIG-I-like receptor signaling pathway - Mus musculus (mouse)
ENSMUSG00000038520	233204	Tbc1d17	TBC1 domain family, member 17	0.29	0.07	0.81	96	87	81	96	110	119	96	91	94	84	109	118	2.21	2.74
ENSMUSG00000085012				0.29	0.3	1	0	2	3	5	2	4	0	2	3	4	2	4	0.15	0.36
ENSMUSG00000057058	78473	Skap1	src family associated phosphoprotein 1	0.29	0.18	0.98	39	40	41	53	46	52	39	42	48	46	46	52	1.16	1.47
ENSMUSG00000091078				0.29	0.31	1	0	3	0	2	2	3	0	3	0	2	2	3	0.14	0.36
ENSMUSG00000040111	235283	Gramd1b	GRAM domain containing 1B	0.29	0.05	0.77	147	146	134	192	179	156	147	153	155	168	177	155	1.17	1.46
ENSMUSG00000083669				0.29	0.38	1	4	6	3	9	3	7	4	6	3	8	3	7	0.46	0.73
ENSMUSG00000024134	20472	Six2	sine oculis-related homeobox 2	0.29	0.25	1	25	23	18	26	25	32	25	24	21	23	25	32	0.62	0.8
ENSMUSG00000070995	622319	Gm6313	predicted gene 6313	0.29	0.37	1	7	10	6	13	11	8	7	10	7	11	11	8	0.18	0.25
ENSMUSG00000037580	14528	Gch1	GTP cyclohydrolase 1	0.29	0.1	0.88	67	58	64	68	80	86	67	61	74	60	79	85	1.38	1.72	00790;01100	Folate biosynthesis - Mus musculus (mouse);Metabolic pathways - Mus musculus (mouse)
ENSMUSG00000095028	668101	Sirpb1b	signal-regulatory protein beta 1B	0.29	0.28	1	0	0	0	1	2	1	0	0	0	1	2	1	0	0.06
ENSMUSG00000053574				0.29	0.36	1	2	5	3	3	10	2	2	5	3	3	10	2	0.06	0.09
ENSMUSG00000039542	17967	Ncam1	neural cell adhesion molecule 1	0.29	0.04	0.72	216	175	185	253	234	221	216	184	214	222	232	220	3.2	3.99	04514;05020	Cell adhesion molecules (CAMs) - Mus musculus (mouse);Prion diseases - Mus musculus (mouse)
ENSMUSG00000026458	68507	Ppfia4	protein tyrosine phosphatase, receptor type, f polypeptide (PTPRF), interacting protein (liprin), alpha 4	0.29	0.22	1	51	37	24	49	57	35	51	39	28	43	56	35	0.37	0.47
ENSMUSG00000034748	50721	Sirt6	sirtuin 6	0.29	0.3	1	19	19	15	22	23	23	19	20	17	19	23	23	0.56	0.73
ENSMUSG00000076370				0.29	0.23	1	39	30	41	39	54	47	39	32	48	34	53	47	21.6	27.29
ENSMUSG00000037440	22361	Vnn1	vanin 1	0.29	0.26	1	39	45	46	49	66	50	39	47	53	43	65	50	1.09	1.39	770	Pantothenate and CoA biosynthesis - Mus musculus (mouse)
ENSMUSG00000034786	106512	Gpsm3	G-protein signalling modulator 3 (AGS3-like, C. elegans)	0.29	0.27	1	22	32	24	33	41	26	22	34	28	29	41	26	1.18	1.53
ENSMUSG00000082279				0.29	0.3	1	1	2	0	1	4	2	1	2	0	1	4	2	0.06	0.14
ENSMUSG00000057886				0.29	0.32	1	2	1	3	6	2	3	2	1	3	5	2	3	0.07	0.13
ENSMUSG00000033728	223664	Lrrc14	leucine rich repeat containing 14	0.29	0.15	0.96	47	38	49	55	56	57	47	40	57	48	55	57	0.56	0.7
ENSMUSG00000052336	13051	Cx3cr1	chemokine (C-X3-C motif) receptor 1	0.29	0.06	0.8	126	101	107	143	122	147	126	106	124	125	121	146	1.81	2.25	04060;04062	Cytokine-cytokine receptor interaction - Mus musculus (mouse);Chemokine signaling pathway - Mus musculus (mouse)
ENSMUSG00000028885	100340	Smpdl3b	sphingomyelin phosphodiesterase, acid-like 3B	0.29	0.11	0.89	78	71	68	90	86	94	78	75	79	79	85	93	2.19	2.74
ENSMUSG00000057610				0.29	0.38	1	24	27	29	34	67	18	24	28	34	30	66	18	8.87	13.17
ENSMUSG00000057116	231201	AF366264	cDNA sequence AF366264	0.29	0.34	1	8	0	2	5	5	7	8	0	2	4	5	7	0.07	0.12	03013;04310	RNA transport - Mus musculus (mouse);Wnt signaling pathway - Mus musculus (mouse)
ENSMUSG00000055216				0.29	0.37	1	4	8	9	9	8	12	4	8	10	8	8	12	0.2	0.28
ENSMUSG00000082180				0.29	0.36	1	1	2	3	3	5	2	1	2	3	3	5	2	0.25	0.47
ENSMUSG00000097960	434353	A330074K22Rik	RIKEN cDNA A330074K22 gene	0.29	0.35	1	14	17	12	22	16	19	14	18	14	19	16	19	0.35	0.47
ENSMUSG00000090078				0.29	0.38	1	7	3	4	9	8	4	7	3	5	8	8	4	0.76	1.16
ENSMUSG00000023032	59033	Slc4a8	solute carrier family 4 (anion exchanger), member 8	0.29	0.27	1	23	21	34	32	37	30	23	22	39	28	37	30	0.13	0.17
ENSMUSG00000048731	70772	Ggnbp1	gametogenetin binding protein 1	0.28	0.34	1	9	10	20	10	19	23	9	11	23	9	19	23	0.16	0.21
ENSMUSG00000055866	18627	Per2	period circadian clock 2	0.28	0.31	1	60	64	129	129	104	100	60	67	149	113	103	99	0.89	1.16	4710	Circadian rhythm - Mus musculus (mouse)
ENSMUSG00000001143	214895	Lman2l	lectin, mannose-binding 2-like	0.28	0.1	0.88	62	72	73	80	86	92	62	76	85	70	85	91	1.04	1.29
ENSMUSG00000097025				0.28	0.35	1	1	3	1	3	3	3	1	3	1	3	3	3	0.11	0.22
ENSMUSG00000063816				0.28	0.38	1	5	2	5	5	4	10	5	2	6	4	4	10	0.6	0.93
ENSMUSG00000065947	17720	ND4L	NADH dehydrogenase subunit 4L	0.28	0.31	1	1	3	3	1	5	7	1	3	4	1	5	7	0.5	0.9	00190;01100;05012	Oxidative phosphorylation - Mus musculus (mouse);Metabolic pathways - Mus musculus (mouse);Parkinson's disease - Mus musculus (mouse)
ENSMUSG00000089296				0.28	0.28	1	0	2	1	6	2	0	0	2	1	5	2	0	0.55	1.55
ENSMUSG00000032322	19200	Pstpip1	proline-serine-threonine phosphatase-interacting protein 1	0.28	0.2	1	43	33	52	55	53	54	43	35	60	48	52	54	0.92	1.17	4621	NOD-like receptor signaling pathway - Mus musculus (mouse)
ENSMUSG00000060183	56066	Cxcl11	chemokine (C-X-C motif) ligand 11	0.28	0.3	1	16	26	32	37	27	33	16	27	37	32	27	33	0.4	0.52	04060;04062;04620	Cytokine-cytokine receptor interaction - Mus musculus (mouse);Chemokine signaling pathway - Mus musculus (mouse);Toll-like receptor signaling pathway - Mus musculus (mouse)
ENSMUSG00000032053	18985	Pou2af1	POU domain, class 2, associating factor 1	0.28	0.05	0.77	237	154	220	265	274	214	237	162	255	232	271	213	4.82	5.98
ENSMUSG00000089735				0.28	0.35	1	4	2	1	2	7	3	4	2	1	2	7	3	0.08	0.14
ENSMUSG00000035206	73218	Sppl2b	signal peptide peptidase like 2B	0.28	0.07	0.81	102	85	88	103	121	114	102	89	102	90	120	113	1.93	2.4
ENSMUSG00000007946	11859	Phox2a	paired-like homeobox 2a	0.28	0.31	1	3	0	0	2	3	2	3	0	0	2	3	2	0.04	0.09
ENSMUSG00000035505	231430	Cox18	cytochrome c oxidase assembly protein 18	0.28	0.21	1	38	47	28	51	44	46	38	49	33	45	44	46	1.71	2.18
ENSMUSG00000021590	75571	Spata9	spermatogenesis associated 9	0.28	0.32	1	2	1	1	6	1	2	2	1	1	5	1	2	0.07	0.17
ENSMUSG00000038147	12523	Cd84	CD84 antigen	0.28	0.04	0.74	164	170	168	181	222	213	164	179	195	159	220	212	2.96	3.66
ENSMUSG00000026737	18718	Pip4k2a	phosphatidylinositol-5-phosphate 4-kinase, type II, alpha	0.28	0.05	0.76	183	153	142	194	201	191	183	161	164	170	199	190	2.77	3.44	00562;04070;04810	Inositol phosphate metabolism - Mus musculus (mouse);Phosphatidylinositol signaling system - Mus musculus (mouse);Regulation of actin cytoskeleton - Mus musculus (mouse)
ENSMUSG00000086942				0.28	0.38	1	3	7	4	6	6	9	3	7	5	5	6	9	0.29	0.44
ENSMUSG00000019927	216080	Ube2d1	ubiquitin-conjugating enzyme E2D 1	0.28	0.07	0.83	107	102	95	118	127	129	107	107	110	103	126	128	1.94	2.41	04120;04141	Ubiquitin mediated proteolysis - Mus musculus (mouse);Protein processing in endoplasmic reticulum - Mus musculus (mouse)
ENSMUSG00000021278	93835	Amn	amnionless	0.28	0.36	1	11	22	16	17	18	29	11	23	18	15	18	29	0.58	0.78
ENSMUSG00000031740	17390	Mmp2	matrix metallopeptidase 2	0.28	0.01	0.49	591	465	465	615	649	596	592	488	539	539	643	592	10.09	12.48	04670;04912;05200;05219	Leukocyte transendothelial migration - Mus musculus (mouse);GnRH signaling pathway - Mus musculus (mouse);Pathways in cancer - Mus musculus (mouse);Bladder cancer - Mus musculus (mouse)
ENSMUSG00000072941	20657	Sod3	superoxide dismutase 3, extracellular	0.28	0.07	0.81	225	174	157	205	245	233	225	183	182	180	243	231	3.13	3.9
ENSMUSG00000030606	67666	Hapln3	hyaluronan and proteoglycan link protein 3	0.28	0.24	1	0	2	1	0	2	6	0	2	1	0	2	6	0.04	0.11
ENSMUSG00000094430	381043	Gm933	predicted gene 933	0.28	0.26	1	0	2	0	3	0	3	0	2	0	3	0	3	0.06	0.2
ENSMUSG00000025492	66141	Ifitm3	interferon induced transmembrane protein 3	0.28	0	0.1	532	515	501	630	647	612	533	541	581	552	641	608	46.17	56.79
ENSMUSG00000084231				0.28	0.27	1	3	1	0	0	5	4	3	1	0	0	5	4	0.16	0.38
ENSMUSG00000031897	19171	Psmb10	proteasome (prosome, macropain) subunit, beta type 10	0.28	0.02	0.55	309	309	296	370	387	361	309	324	343	324	383	359	14.53	17.94	3050	Proteasome - Mus musculus (mouse)
ENSMUSG00000020473	11568	Aebp1	AE binding protein 1	0.28	0.06	0.8	359	314	277	409	388	372	359	330	321	358	384	370	5	6.22
ENSMUSG00000037613	79201	Tnfrsf23	tumor necrosis factor receptor superfamily, member 23	0.28	0.33	1	12	8	9	11	12	15	12	8	11	10	12	15	0.18	0.23
ENSMUSG00000086133				0.28	0.29	1	1	2	0	2	2	3	1	2	0	2	2	3	0.12	0.3
ENSMUSG00000001248	52857	Gramd1a	GRAM domain containing 1A	0.28	0.08	0.84	91	77	93	112	102	109	91	81	108	98	101	108	1.97	2.45
ENSMUSG00000063415	232174	Cyp26b1	cytochrome P450, family 26, subfamily b, polypeptide 1	0.28	0.36	1	12	20	6	24	15	12	12	21	7	21	15	12	0.16	0.22	830	Retinol metabolism - Mus musculus (mouse)
ENSMUSG00000015981	57740	Stk32c	serine/threonine kinase 32C	0.28	0.39	1	6	4	4	7	6	8	6	4	5	6	6	8	0.13	0.19
ENSMUSG00000031286	320302	Glt28d2	glycosyltransferase 28 domain containing 2	0.28	0.25	1	36	36	26	39	43	41	36	38	30	34	43	41	0.72	0.92	00510;01100	N-Glycan biosynthesis - Mus musculus (mouse);Metabolic pathways - Mus musculus (mouse)
ENSMUSG00000087549				0.28	0.35	1	1	3	2	6	4	1	1	3	2	5	4	1	0.14	0.28
ENSMUSG00000081552				0.28	0.31	1	4	0	2	2	6	3	4	0	2	2	6	3	0.58	1.17
ENSMUSG00000039781	12009	Cep131	centrosomal protein 131	0.28	0.11	0.89	72	67	65	81	93	76	72	70	75	71	92	76	1.15	1.42
ENSMUSG00000045498	93874	Pcdhb3	protocadherin beta 3	0.28	0.39	1	4	10	3	6	12	6	4	10	3	5	12	6	0.09	0.13
ENSMUSG00000054753	245128	AU018091	expressed sequence AU018091	0.28	0.31	1	2	1	2	2	4	4	2	1	2	2	4	4	0.03	0.06
ENSMUSG00000069456	19683	Rdh16	retinol dehydrogenase 16	0.28	0.08	0.85	184	182	179	245	198	227	184	191	207	215	196	226	3.35	4.17	00830;01100	Retinol metabolism - Mus musculus (mouse);Metabolic pathways - Mus musculus (mouse)
ENSMUSG00000097047	68531	1110020A21Rik	RIKEN cDNA 1110020A21 gene	0.28	0.37	1	1	3	2	2	7	1	1	3	2	2	7	1	0.13	0.24
ENSMUSG00000055401	50762	Fbxo6	F-box protein 6	0.28	0.1	0.88	56	64	60	79	74	70	56	67	70	69	73	70	1.88	2.35	4141	Protein processing in endoplasmic reticulum - Mus musculus (mouse)
ENSMUSG00000074978				0.28	0.36	1	2	2	3	2	5	4	2	2	3	2	5	4	0.32	0.56
ENSMUSG00000082286				0.28	0.09	0.88	80	67	74	94	90	89	80	70	86	82	89	88	4	4.98
ENSMUSG00000023927	20230	Satb1	special AT-rich sequence binding protein 1	0.28	0.03	0.64	217	239	243	313	279	266	217	251	282	274	276	264	2.27	2.8
ENSMUSG00000026042	12832	Col5a2	collagen, type V, alpha 2	0.28	0.01	0.52	751	699	636	865	852	830	752	734	737	758	844	825	6.35	7.84	04510;04512;04974;05146	Focal adhesion - Mus musculus (mouse);ECM-receptor interaction - Mus musculus (mouse);Protein digestion and absorption - Mus musculus (mouse);Amoebiasis - Mus musculus (mouse)
ENSMUSG00000090963				0.28	0.38	1	2	11	3	8	9	7	2	12	3	7	9	7	1.26	1.93
ENSMUSG00000097148				0.28	0.2	1	33	47	33	42	47	50	33	49	38	37	47	50	1.33	1.67
ENSMUSG00000065327				0.28	0.04	0.74	220	179	177	255	227	223	220	188	205	223	225	222	37.45	46.42
ENSMUSG00000041836	19267	Ptpre	protein tyrosine phosphatase, receptor type, E	0.28	0.02	0.53	224	195	192	249	243	253	224	205	222	218	241	251	2.28	2.81
ENSMUSG00000043602	193043	Zfp3	zinc finger protein 3	0.28	0.27	1	19	26	32	38	26	34	19	27	37	33	26	34	0.76	0.97
ENSMUSG00000044674	14362	Fzd1	frizzled class receptor 1	0.28	0.05	0.76	189	161	141	173	219	206	189	169	163	152	217	205	2.26	2.79	04310;04916;05200;05217	Wnt signaling pathway - Mus musculus (mouse);Melanogenesis - Mus musculus (mouse);Pathways in cancer - Mus musculus (mouse);Basal cell carcinoma - Mus musculus (mouse)
ENSMUSG00000038763	116904	Alpk3	alpha-kinase 3	0.28	0.29	1	1	1	1	5	1	2	1	1	1	4	1	2	0.01	0.02
ENSMUSG00000022824	17063	Muc13	mucin 13, epithelial transmembrane	0.28	0	0.22	12649	12161	13391	15503	14719	16312	12663	12771	15515	13583	14577	16206	260.51	319.61
ENSMUSG00000034595	76448	Ppp1r18	protein phosphatase 1, regulatory subunit 18	0.28	0.03	0.68	213	169	155	207	214	233	213	177	179	181	212	231	3.06	3.78
ENSMUSG00000097378	320273	B230208H11Rik	RIKEN cDNA B230208H11 gene	0.28	0.36	1	12	16	9	11	14	23	12	17	10	10	14	23	0.67	0.89
ENSMUSG00000022098	12153	Bmp1	bone morphogenetic protein 1	0.28	0.08	0.83	99	90	87	121	115	103	99	94	101	106	114	102	1.48	1.84
ENSMUSG00000029401	80291	Rilpl2	Rab interacting lysosomal protein-like 2	0.28	0.14	0.95	62	52	67	88	64	74	62	55	78	77	63	74	2.65	3.32
ENSMUSG00000058441	406218	Panx2	pannexin 2	0.28	0.3	1	2	1	3	5	2	4	2	1	3	4	2	4	0.03	0.06
ENSMUSG00000024118	72016	1600002H07Rik	RIKEN cDNA 1600002H07 gene	0.28	0.27	1	32	30	21	35	26	43	32	32	24	31	26	43	0.77	0.99
ENSMUSG00000058754				0.28	0.32	1	18	16	16	26	16	22	18	17	18	23	16	22	2.7	3.55
ENSMUSG00000055980	16367	Irs1	insulin receptor substrate 1	0.28	0.08	0.85	86	82	79	105	103	95	86	86	91	92	102	94	0.54	0.67	04722;04910;04920;04930;04960	Neurotrophin signaling pathway - Mus musculus (mouse);Insulin signaling pathway - Mus musculus (mouse);Adipocytokine signaling pathway - Mus musculus (mouse);Type II diabetes mellitus - Mus musculus (mouse);Aldosterone-regulated sodium reabsorption - Mus musculus (mouse)
ENSMUSG00000039783	98256	Kmo	kynurenine 3-monooxygenase (kynurenine 3-hydroxylase)	0.28	0.13	0.92	72	77	59	86	94	76	72	81	68	75	93	76	1.14	1.42	00380;01100	Tryptophan metabolism - Mus musculus (mouse);Metabolic pathways - Mus musculus (mouse)
ENSMUSG00000032724	99382	Abtb2	ankyrin repeat and BTB (POZ) domain containing 2	0.28	0.27	1	18	19	31	33	27	27	18	20	36	29	27	27	0.3	0.39
ENSMUSG00000060802	12010	B2m	beta-2 microglobulin	0.28	0	0.2	7367	6308	6737	8098	8486	8257	7375	6624	7805	7095	8404	8203	479.52	588.55	4612	Antigen processing and presentation - Mus musculus (mouse)
ENSMUSG00000094726				0.28	0.33	1	4	0	1	1	3	6	4	0	1	1	3	6	0.9	1.93
ENSMUSG00000075316	20274	Scn9a	sodium channel, voltage-gated, type IX, alpha	0.28	0.33	1	16	17	16	21	25	17	16	18	18	18	25	17	0.1	0.13
ENSMUSG00000078012				0.28	0.38	1	2	2	1	2	1	6	2	2	1	2	1	6	1.04	2.07
ENSMUSG00000072812				0.28	0.11	0.9	156	165	173	224	181	204	156	173	200	196	179	203	1.84	2.28
ENSMUSG00000085255				0.28	0.26	1	0	0	2	2	3	1	0	0	2	2	3	1	0.06	0.2
ENSMUSG00000021974	14180	Fgf9	fibroblast growth factor 9	0.28	0.19	0.99	53	50	48	59	68	61	53	53	56	52	67	61	0.95	1.2	04010;04810;05200;05218	MAPK signaling pathway - Mus musculus (mouse);Regulation of actin cytoskeleton - Mus musculus (mouse);Pathways in cancer - Mus musculus (mouse);Melanoma - Mus musculus (mouse)
ENSMUSG00000064115	239857	Cadm2	cell adhesion molecule 2	0.28	0.38	1	11	9	6	14	8	13	11	9	7	12	8	13	0.05	0.07
ENSMUSG00000086430				0.28	0.33	1	1	2	2	1	4	4	1	2	2	1	4	4	0.09	0.17
ENSMUSG00000082080				0.28	0.33	1	0	1	8	3	8	5	0	1	9	3	8	5	0.05	0.1
ENSMUSG00000050799	319177	Hist1h2ba	histone cluster 1, H2ba	0.28	0.39	1	5	5	7	8	9	7	5	5	8	7	9	7	0.87	1.26	5322	Systemic lupus erythematosus - Mus musculus (mouse)
ENSMUSG00000008348	22190	Ubc	ubiquitin C	0.28	0.08	0.85	156	97	144	160	160	168	156	102	167	140	158	167	3.07	3.8	3320	PPAR signaling pathway - Mus musculus (mouse)
ENSMUSG00000076144	735271	Mir709	microRNA 709	0.28	0.28	1	1	0	2	3	2	2	1	0	2	3	2	2	0.64	1.74
ENSMUSG00000072683	665037	Gm7457	predicted gene 7457	0.28	0.27	1	1	1	0	2	2	2	1	1	0	2	2	2	0.02	0.05
ENSMUSG00000059089	246256	Fcgr4	Fc receptor, IgG, low affinity IV	0.28	0.24	1	29	19	23	31	29	30	29	20	27	27	29	30	1.15	1.47	04145;04380;04650;05140;05150;05322	Phagosome - Mus musculus (mouse);Osteoclast differentiation - Mus musculus (mouse);Natural killer cell mediated cytotoxicity - Mus musculus (mouse);Leishmaniasis - Mus musculus (mouse);Staphylococcus aureus infection - Mus musculus (mouse);Systemic lupus erythematosus - Mus musculus (mouse)
ENSMUSG00000064945	19874	Rny3	RNA, Y3 small cytoplasmic (associated with Ro protein)	0.28	0.08	0.84	536	535	504	613	634	686	537	562	584	537	628	682	312.1	386.27
ENSMUSG00000019732	73316	Calr3	calreticulin 3	0.28	0.39	1	7	4	9	9	11	7	7	4	10	8	11	7	0.22	0.31
ENSMUSG00000081895	100042880	Rpl17-ps10	ribosomal protein L17, pseudogene 10	0.28	0.27	1	1	0	1	1	1	4	1	0	1	1	1	4	0.07	0.23
ENSMUSG00000034613	319468	Ppm1h	protein phosphatase 1H (PP2C domain containing)	0.28	0.01	0.38	263	241	262	337	319	279	263	253	304	295	316	277	2.43	2.99
ENSMUSG00000028988	67087	Ctnnbip1	catenin beta interacting protein 1	0.28	0.12	0.92	84	85	70	97	92	105	84	89	81	85	91	104	1.8	2.24	4310	Wnt signaling pathway - Mus musculus (mouse)
ENSMUSG00000038180	245865	Spag4	sperm associated antigen 4	0.28	0.37	1	2	2	3	6	2	4	2	2	3	5	2	4	0.03	0.06
ENSMUSG00000037188	230824	Grhl3	grainyhead-like 3 (Drosophila)	0.28	0.39	1	1	5	3	6	6	4	1	5	4	5	6	4	0.07	0.12
ENSMUSG00000040280	407790	Ndufa4l2	NADH dehydrogenase (ubiquinone) 1 alpha subcomplex, 4-like 2	0.28	0.36	1	0	3	2	2	2	5	0	3	2	2	2	5	0.1	0.2	00190;01100;05010;05012;05016	Oxidative phosphorylation - Mus musculus (mouse);Metabolic pathways - Mus musculus (mouse);Alzheimer's disease - Mus musculus (mouse);Parkinson's disease - Mus musculus (mouse);Huntington's disease - Mus musculus (mouse)
ENSMUSG00000071037	73582	Camkmt	calmodulin-lysine N-methyltransferase	0.28	0.26	1	28	32	22	38	42	24	28	34	26	33	42	24	1.72	2.18
ENSMUSG00000083796				0.28	0.3	1	3	0	1	5	2	2	3	0	1	4	2	2	0.08	0.18
ENSMUSG00000043251	277978	Exoc3l	exocyst complex component 3-like	0.28	0.38	1	2	4	3	6	8	2	2	4	4	5	8	2	0.08	0.13
ENSMUSG00000034330	234779	Plcg2	phospholipase C, gamma 2	0.28	0.02	0.57	408	332	404	470	516	409	408	349	468	412	511	406	5.39	6.61	00562;01100;04012;04020;04070;04370;04380;04650;04662;04664;04666;04670;04722;05200;05214;05223	Inositol phosphate metabolism - Mus musculus (mouse);Metabolic pathways - Mus musculus (mouse);ErbB signaling pathway - Mus musculus (mouse);Calcium signaling pathway - Mus musculus (mouse);Phosphatidylinositol signaling system - Mus musculus (mouse);VEGF signaling pathway - Mus musculus (mouse);Osteoclast differentiation - Mus musculus (mouse);Natural killer cell mediated cytotoxicity - Mus musc…
ENSMUSG00000039824	216459	Myl6b	myosin, light polypeptide 6B	0.28	0.38	1	7	10	11	13	9	16	7	10	13	11	9	16	0.55	0.75	4270	Vascular smooth muscle contraction - Mus musculus (mouse)
ENSMUSG00000037016	242022	Frem2	Fras1 related extracellular matrix protein 2	0.28	0.04	0.72	149	123	137	150	177	172	149	129	159	131	175	171	0.67	0.82
ENSMUSG00000074674				0.28	0.3	1	0	2	2	2	3	3	0	2	2	2	3	3	0.02	0.05
ENSMUSG00000084999				0.28	0.29	1	0	1	2	1	5	1	0	1	2	1	5	1	0.09	0.24
ENSMUSG00000042726	231712	Trafd1	TRAF type zinc finger domain containing 1	0.28	0.01	0.45	262	234	243	293	318	288	262	246	282	257	315	286	4.85	5.94
ENSMUSG00000048217	217214	Nags	N-acetylglutamate synthase	0.28	0.18	0.99	40	50	48	62	60	51	40	53	56	54	59	51	1.04	1.3	00330;01100	Arginine and proline metabolism - Mus musculus (mouse);Metabolic pathways - Mus musculus (mouse)
ENSMUSG00000097467				0.28	0.39	1	4	8	9	6	15	9	4	8	11	5	15	9	0.2	0.28
ENSMUSG00000035390	381979	Brsk1	BR serine/threonine kinase 1	0.28	0.31	1	18	17	16	19	24	22	18	18	19	17	24	22	0.35	0.45
ENSMUSG00000026544	68440	Dusp23	dual specificity phosphatase 23	0.27	0.4	1	4	7	7	9	11	5	4	7	8	8	11	5	0.25	0.36
ENSMUSG00000081550				0.27	0.36	1	1	2	4	7	4	2	1	2	5	6	4	2	0.15	0.27
ENSMUSG00000069607	382551	Cd300lh	CD300 antigen like family member H	0.27	0.4	1	6	5	2	6	4	9	6	5	2	5	4	9	0.29	0.45
ENSMUSG00000086819				0.27	0.39	1	7	5	9	11	10	7	7	5	10	10	10	7	0.29	0.4
ENSMUSG00000021461	14088	Fancc	Fanconi anemia, complementation group C	0.27	0.19	0.99	56	43	56	67	65	60	56	45	65	59	64	60	0.99	1.24
ENSMUSG00000095429				0.27	0.36	1	9	12	22	27	20	10	9	13	25	24	20	10	2.49	3.34
ENSMUSG00000047746	207215	Fbxo40	F-box protein 40	0.27	0.38	1	4	2	2	1	6	6	4	2	2	1	6	6	0.03	0.05
ENSMUSG00000033192	270084	Lpcat2	lysophosphatidylcholine acyltransferase 2	0.27	0.05	0.77	118	121	122	134	166	141	118	127	141	117	164	140	2.61	3.2	00564;00565;01100	Glycerophospholipid metabolism - Mus musculus (mouse);Ether lipid metabolism - Mus musculus (mouse);Metabolic pathways - Mus musculus (mouse)
ENSMUSG00000090990				0.27	0.32	1	2	1	0	2	3	2	2	1	0	2	3	2	0.13	0.33
ENSMUSG00000017692	246104	Rhbdl3	rhomboid, veinlet-like 3 (Drosophila)	0.27	0.32	1	14	16	22	22	29	17	14	17	26	19	29	17	0.29	0.37
ENSMUSG00000053935				0.27	0.09	0.86	85	112	105	121	123	127	85	118	122	106	122	126	3.05	3.76
ENSMUSG00000057948	70450	Unc13d	unc-13 homolog D (C. elegans)	0.27	0.06	0.79	125	148	155	163	185	175	125	155	180	143	183	174	2.14	2.63
ENSMUSG00000024797	68505	Vps51	vacuolar protein sorting 51 homolog (S. cerevisiae)	0.27	0.08	0.85	92	85	87	104	124	95	92	89	101	91	123	94	1.75	2.15
ENSMUSG00000040165	170776	Cd209c	CD209c antigen	0.27	0.18	0.98	48	43	44	55	54	58	48	45	51	48	53	58	1.76	2.19	4145	Phagosome - Mus musculus (mouse)
ENSMUSG00000058152	78923	Chsy3	chondroitin sulfate synthase 3	0.27	0.37	1	13	13	9	25	10	12	13	14	10	22	10	12	0.24	0.33	00532;01100	Glycosaminoglycan biosynthesis - chondroitin sulfate / dermatan sulfate - Mus musculus (mouse);Metabolic pathways - Mus musculus (mouse)
ENSMUSG00000087478	75060	4930506C21Rik	RIKEN cDNA 4930506C21 gene	0.27	0.39	1	4	5	1	9	2	5	4	5	1	8	2	5	0.16	0.28
ENSMUSG00000093772	70942	4931403E22Rik	RIKEN cDNA 4931403E22 gene	0.27	0.35	1	2	2	2	2	4	4	2	2	2	2	4	4	0.17	0.31
ENSMUSG00000024670	12511	Cd6	CD6 antigen	0.27	0.34	1	17	16	21	30	25	15	17	17	24	26	25	15	0.36	0.47	4514	Cell adhesion molecules (CAMs) - Mus musculus (mouse)
ENSMUSG00000086443				0.27	0.35	1	1	2	1	1	4	3	1	2	1	1	4	3	0.05	0.1
ENSMUSG00000065820				0.27	0.4	1	6	2	9	7	7	10	6	2	10	6	7	10	1.77	2.56
ENSMUSG00000097415				0.27	0.15	0.96	40	50	60	67	65	54	40	52	70	59	64	54	4.65	5.79
ENSMUSG00000048281	239133	Dleu7	deleted in lymphocytic leukemia, 7	0.27	0.31	1	2	2	1	2	5	2	2	2	1	2	5	2	0.07	0.14
ENSMUSG00000086805				0.27	0.4	1	6	4	3	7	6	7	6	4	4	6	6	7	0.09	0.14
ENSMUSG00000059301	432649	Gm5434	ubiquitin-conjugating enzyme E2F (putative) pseudogene	0.27	0.33	1	2	3	0	6	3	1	2	3	0	5	3	1	0.07	0.14
ENSMUSG00000037161	67749	Mgarp	mitochondria localized glutamic acid rich protein	0.27	0.31	1	21	16	18	25	19	26	21	17	21	22	19	26	0.81	1.04
ENSMUSG00000086674				0.27	0.4	1	7	8	5	9	10	8	7	8	6	8	10	8	0.56	0.78
ENSMUSG00000045877				0.27	0.4	1	1	4	4	5	5	5	1	4	5	4	5	5	0.09	0.15
ENSMUSG00000055447	16423	Cd47	CD47 antigen (Rh-related antigen, integrin-associated signal transducer)	0.27	0.04	0.7	311	286	363	398	393	378	311	300	420	349	389	376	3.69	4.52	4512	ECM-receptor interaction - Mus musculus (mouse)
ENSMUSG00000033855	77057	Ston1	stonin 1	0.27	0.1	0.89	59	69	83	87	94	79	59	72	96	76	93	78	1.3	1.61	3022	Basal transcription factors - Mus musculus (mouse)
ENSMUSG00000068735	277414	Trp53i11	transformation related protein 53 inducible protein 11	0.27	0	0.15	401	417	455	530	495	520	401	438	527	464	490	517	8.9	10.87
ENSMUSG00000021268	17263	Meg3	maternally expressed 3	0.27	0.16	0.96	147	79	124	132	171	128	147	83	144	116	169	127	0.49	0.6
ENSMUSG00000004939	69564	Nmrk2	nicotinamide riboside kinase 2	0.27	0.4	1	7	10	5	11	12	8	7	11	6	10	12	8	0.25	0.35
ENSMUSG00000000884	13972	Gnb1l	guanine nucleotide binding protein (G protein), beta polypeptide 1-like	0.27	0.4	1	4	6	7	6	9	9	4	6	8	5	9	9	0.09	0.13
[truncated: 17,427 more rows]

## Sheet: adjusted p-value<=0.05
Dataset S5: Global gene expression changes within BALB/c mice (DESeq2 analysis cecum uninfected vs. YP147 (ΔcnfY) at 42 dpi)
Ensembl ID	Entrez ID	Gene symbol	Gene name	log2 fc (uninfected 42dpi vs YPIII ΔcnfY 42dpi)	p-value	adjusted p-value	DESeq2 normalized read counts 42dpi_uninfected_1	DESeq2 normalized read counts 42dpi_uninfected_2	DESeq2 normalized read counts 42dpi_uninfected_3	DESeq2 normalized read counts 42dpi_YPIIIΔcnfY_1	DESeq2 normalized read counts 42dpi_YPIIIΔcnfY_2	DESeq2 read normalized counts 42dpi_YPIIIΔcnfY_3	Raw read counts 42dpi_uninfected_1	Raw read counts 42dpi_uninfected_2	Raw read counts 42dpi_uninfected_3	Raw read counts 42dpi_YPIIIΔcnfY_1	Raw read counts 42dpi_YPIIIΔcnfY_2	Raw read counts 42dpi_YPIIIΔcnfY_3	mean RPKM 42dpi_uninfected	mean RPKM 42dpi_YPIIIΔcnfY	Kegg pathway IDs	Kegg pathway name
ENSMUSG00000076614				2.00652	5.94391e-10	1.64944e-06	158.82	99.9885	108.754	1625.24	2991.94	513.341	159	105	126	1424	2963	510	7.5927	106.705
ENSMUSG00000032068	76509	Plet1	placenta expressed transcript 1	1.90352	4.78863e-17	9.30192e-13	116.867	127.604	195.931	630.011	717.945	763.973	117	134	227	552	711	759	4.86678	23.2939
ENSMUSG00000022227	17224	Mcpt1	mast cell protease 1	1.88889	4.55943e-10	1.47611e-06	53.9387	75.2294	79.408	312.723	752.277	312.031	54	79	92	274	745	310	4.12412	27.0889
ENSMUSG00000027398	16176	Il1b	interleukin 1 beta	1.80765	2.10679e-14	2.04622e-10	33.9614	26.6636	47.4722	136.959	257.491	121.793	34	28	55	120	255	121	1.62333	7.7159	04010;04060;04210;04380;04620;04621;04623;04640;04940;05010;05020;05140;05142;05143;05144;05146;05323;05332	MAPK signaling pathway - Mus musculus (mouse);Cytokine-cytokine receptor interaction - Mus musculus (mouse);Apoptosis - Mus musculus (mouse);Osteoclast differentiation - Mus musculus (mouse);Toll-like receptor signaling pathway - Mus musculus (mouse);NOD-like receptor signaling pathway - Mus musculus (mouse);Cytosolic DNA-sensing pathway - Mus musculus (mouse);Hematopoietic cell lineage - Mus mus…
ENSMUSG00000017002	20568	Slpi	secretory leukocyte peptidase inhibitor	1.79953	2.54512e-08	3.29594e-05	5.99319	2.85681	16.3995	97.0125	159.543	36.2359	6	3	19	85	158	36	0.595594	6.77955
ENSMUSG00000019987	11846	Arg1	arginase, liver	1.71746	1.41834e-09	2.62513e-06	6.99205	9.52271	2.58939	47.9356	33.3223	33.2162	7	10	3	42	33	33	0.258425	1.5863	00330;01100;05146	Arginine and proline metabolism - Mus musculus (mouse);Metabolic pathways - Mus musculus (mouse);Amoebiasis - Mus musculus (mouse)
ENSMUSG00000022226	17225	Mcpt2	mast cell protease 2	1.70959	1.1815e-07	0.000135004	28.9671	28.5681	28.4833	138.1	429.151	152.996	29	30	33	121	425	152	1.79121	14.968
ENSMUSG00000058427	20310	Cxcl2	chemokine (C-X-C motif) ligand 2	1.66451	4.44855e-08	5.40082e-05	0.998865	0	0	10.2719	22.2149	11.0721	1	0	0	9	22	11	0.0184058	0.836663	04060;04062;04621	Cytokine-cytokine receptor interaction - Mus musculus (mouse);Chemokine signaling pathway - Mus musculus (mouse);NOD-like receptor signaling pathway - Mus musculus (mouse)
ENSMUSG00000043613	17392	Mmp3	matrix metallopeptidase 3	1.61615	1.48656e-09	2.62513e-06	25.9705	25.7113	24.1677	105.002	174.69	74.4848	26	27	28	92	173	74	0.852194	3.99636	5323	Rheumatoid arthritis - Mus musculus (mouse)
ENSMUSG00000076633				1.53161	1.81189e-06	0.00130355	3.99546	2.85681	6.90505	107.284	11.1074	6.03931	4	3	8	94	11	6	0.803957	7.39636
ENSMUSG00000076612				1.47761	1.01685e-06	0.000823016	196.776	128.557	233.908	908.494	1063.29	438.857	197	135	271	796	1053	436	9.37405	40.493
ENSMUSG00000071361	17232	Mcpt9	mast cell protease 9	1.37091	2.15575e-05	0.00890968	1.99773	1.90454	3.45252	12.5546	18.1758	18.1179	2	2	4	11	18	18	0.0751129	0.496344
ENSMUSG00000030142	56619	Clec4e	C-type lectin domain family 4, member e	1.22627	3.59156e-05	0.0131634	4.99432	0.952271	3.45252	14.8372	25.2442	10.0655	5	1	4	13	25	10	0.0394168	0.211722
ENSMUSG00000042265	58217	Trem1	triggering receptor expressed on myeloid cells 1	1.22475	0.000129546	0.0335525	0	0	0.863131	7.98927	10.0977	9.05896	0	0	1	7	10	9	0.00612203	0.184511
ENSMUSG00000000204	20558	Slfn4	schlafen 4	1.22125	9.91666e-10	2.14035e-06	39.9546	31.4249	33.6621	84.4579	111.074	85.5569	40	33	39	74	110	85	0.534897	1.44241
ENSMUSG00000031722	15439	Hp	haptoglobin	1.20284	6.18347e-05	0.0207093	0.998865	5.71363	3.45252	21.6851	33.3223	13.0852	1	6	4	19	33	13	0.154202	1.02937
ENSMUSG00000022126	16365	Irg1	immunoresponsive gene 1	1.16109	7.97526e-06	0.00442627	10.9875	6.6659	10.3576	19.4025	37.3614	32.2097	11	7	12	17	37	32	0.216067	0.687803
ENSMUSG00000076576				1.14624	4.44442e-05	0.0156969	97.8887	87.6089	86.3131	157.503	313.028	301.965	98	92	100	138	310	300	15.8145	45.1378
ENSMUSG00000029417	17329	Cxcl9	chemokine (C-X-C motif) ligand 9	1.14365	1.39736e-05	0.00672838	77.9115	51.4226	70.7767	168.916	242.344	159.035	78	54	82	148	240	158	1.39253	3.98906	04060;04062;04620	Cytokine-cytokine receptor interaction - Mus musculus (mouse);Chemokine signaling pathway - Mus musculus (mouse);Toll-like receptor signaling pathway - Mus musculus (mouse)
ENSMUSG00000068289	545055	Cma2	chymase 2, mast cell	1.1236	0.000318355	0.0617367	1.99773	0	1.72626	10.2719	16.1563	6.03931	2	0	2	9	16	6	0.0796684	0.695882
ENSMUSG00000030144	17474	Clec4d	C-type lectin domain family 4, member d	1.10743	0.000445559	0.0794035	0.998865	3.80908	0	10.2719	13.127	9.05896	1	4	0	9	13	9	0.0716067	0.494181
ENSMUSG00000041193	18784	Pla2g5	phospholipase A2, group V	1.10475	2.13655e-07	0.000197631	30.9648	18.0931	18.9889	55.9249	45.4396	67.439	31	19	22	49	45	67	0.597104	1.50537	00564;00565;00590;00591;00592;01100;04010;04270;04370;04664;04730;04912;04972;04975;05145	Glycerophospholipid metabolism - Mus musculus (mouse);Ether lipid metabolism - Mus musculus (mouse);Arachidonic acid metabolism - Mus musculus (mouse);Linoleic acid metabolism - Mus musculus (mouse);alpha-Linolenic acid metabolism - Mus musculus (mouse);Metabolic pathways - Mus musculus (mouse);MAPK signaling pathway - Mus musculus (mouse);Vascular smooth muscle contraction - Mus musculus (mouse)…
ENSMUSG00000029380	14825	Cxcl1	chemokine (C-X-C motif) ligand 1	1.1043	0.000357554	0.0680931	0.998865	2.85681	1.72626	10.2719	15.1465	8.05241	1	3	2	9	15	8	0.118831	0.713421	04060;04062;04621	Cytokine-cytokine receptor interaction - Mus musculus (mouse);Chemokine signaling pathway - Mus musculus (mouse);NOD-like receptor signaling pathway - Mus musculus (mouse)
ENSMUSG00000078922	21822	Tgtp1	T cell specific GTPase 1	1.0829	0.000270103	0.0576566	3.99546	2.85681	9.49444	19.4025	15.1465	22.1441	4	3	11	17	15	22	0.119148	0.410094
ENSMUSG00000001131	21857	Timp1	tissue inhibitor of metalloproteinase 1	1.07261	9.37547e-05	0.0269919	11.9864	8.57044	3.45252	22.8265	32.3126	15.0983	12	9	4	20	32	15	0.540986	1.61632
ENSMUSG00000096326				1.0669	0.00099656	0.139267	5.99319	4.76135	6.04191	15.9785	35.3419	9.05896	6	5	7	14	35	9	1.15644	4.15388
ENSMUSG00000027408	56264	Cpxm1	carboxypeptidase X 1 (M14 family)	1.05917	5.86563e-06	0.00353127	27.9682	18.0931	19.852	60.4902	58.5665	41.2686	28	19	23	53	58	41	0.560818	1.38198
ENSMUSG00000027399	16175	Il1a	interleukin 1 alpha	1.05473	0.000176395	0.0433732	6.99205	6.6659	8.63131	15.9785	31.3028	22.1441	7	7	10	14	31	22	0.229229	0.712871	04010;04060;04210;04380;04640;04940;05020;05140;05323;05332	MAPK signaling pathway - Mus musculus (mouse);Cytokine-cytokine receptor interaction - Mus musculus (mouse);Apoptosis - Mus musculus (mouse);Osteoclast differentiation - Mus musculus (mouse);Hematopoietic cell lineage - Mus musculus (mouse);Type I diabetes mellitus - Mus musculus (mouse);Prion diseases - Mus musculus (mouse);Leishmaniasis - Mus musculus (mouse);Rheumatoid arthritis - Mus musculus…
ENSMUSG00000027224	213696	Duoxa1	dual oxidase maturation factor 1	1.0507	0.000235637	0.0532237	4.99432	9.52271	9.49444	15.9785	23.2247	30.1965	5	10	11	14	23	30	0.198306	0.571738
ENSMUSG00000076571				1.03364	0.000606177	0.0950468	1.99773	2.85681	1.72626	44.5116	8.07814	3.01965	2	3	2	39	8	3	0.382265	3.32414
ENSMUSG00000029371	20311	Cxcl5	chemokine (C-X-C motif) ligand 5	1.02194	0.00146208	0.179379	1.99773	3.80908	3.45252	28.5331	33.3223	7.04586	2	4	4	25	33	7	0.113812	0.847644	04060;04062;05323	Cytokine-cytokine receptor interaction - Mus musculus (mouse);Chemokine signaling pathway - Mus musculus (mouse);Rheumatoid arthritis - Mus musculus (mouse)
ENSMUSG00000074892	93961	B3galt5	UDP-Gal:betaGlcNAc beta 1,3-galactosyltransferase, polypeptide 5	1.02129	3.08523e-10	1.19861e-06	505.426	463.756	472.996	845.721	1074.39	1167.6	506	487	548	741	1064	1160	5.5174	11.8919	00601;00603;01100	Glycosphingolipid biosynthesis - lacto and neolacto series - Mus musculus (mouse);Glycosphingolipid biosynthesis - globo series - Mus musculus (mouse);Metabolic pathways - Mus musculus (mouse)
ENSMUSG00000079293	56644	Clec7a	C-type lectin domain family 7, member a	1.00801	5.83598e-09	9.44699e-06	98.8876	67.6112	59.556	151.796	188.827	142.93	99	71	69	133	187	142	1.99324	4.32078	4145	Phagosome - Mus musculus (mouse)
ENSMUSG00000052212	68891	Cd177	CD177 antigen	1.00791	1.22586e-13	7.93745e-10	229.739	275.206	274.476	558.107	523.06	543.538	230	289	318	489	518	540	5.82559	12.2185
ENSMUSG00000066363	238393	Serpina3f	serine (or cysteine) peptidase inhibitor, clade A, member 3F	1.0056	6.62938e-05	0.0218264	7.99092	15.2363	11.2207	21.6851	36.3516	30.1965	8	16	13	19	36	30	0.310706	0.796636
ENSMUSG00000012428	117167	Steap4	STEAP family member 4	1.00222	8.4497e-11	4.10339e-07	60.9308	67.6112	71.6398	134.676	163.582	125.819	61	71	83	118	162	125	1.29234	2.74846
ENSMUSG00000095351				1.00132	0.00115415	0.152513	78.9103	43.8045	64.7348	183.753	237.295	114.747	79	46	75	161	235	114	10.5401	30.3542
ENSMUSG00000094769				1.00129	0.000364822	0.0688026	1.99773	0	0.863131	3.42397	3.0293	23.1507	2	0	1	3	3	23	0.156931	1.65642
ENSMUSG00000089672	14727	Lilr4b	leukocyte immunoglobulin-like receptor, subfamily B, member 4B	0.997093	1.5037e-05	0.00695459	24.9716	20.95	11.2207	41.0877	48.4689	44.2883	25	22	13	36	48	44	0.788587	1.88024
ENSMUSG00000076666				0.988643	0.00125324	0.158079	12.9852	12.3795	16.3995	43.3703	47.4591	21.1376	13	13	19	38	47	21	2.54716	6.85012
ENSMUSG00000079018	17067	Ly6c1	lymphocyte antigen 6 complex, locus C1	0.985629	1.17641e-06	0.000914071	40.9535	25.7113	27.6202	66.1968	71.6935	66.4324	41	27	32	58	71	66	2.20016	4.82849
ENSMUSG00000076508				0.960225	0.00284802	0.253437	23.9728	12.3795	15.5364	41.0877	33.3223	100.655	24	13	18	36	33	100	3.05947	10.4702
ENSMUSG00000028859	12986	Csf3r	colony stimulating factor 3 receptor (granulocyte)	0.954921	1.63776e-05	0.00723032	26.9693	17.1409	16.3995	38.805	53.5177	42.2752	27	18	19	34	53	42	0.349076	0.786009	04060;04630;04640;05200	Cytokine-cytokine receptor interaction - Mus musculus (mouse);Jak-STAT signaling pathway - Mus musculus (mouse);Hematopoietic cell lineage - Mus musculus (mouse);Pathways in cancer - Mus musculus (mouse)
ENSMUSG00000076598				0.954213	0.00307138	0.266346	32.9625	20.95	37.1146	41.0877	117.133	136.891	33	22	43	36	116	136	6.17912	19.9789
ENSMUSG00000030427	18726	Lilra6	leukocyte immunoglobulin-like receptor, subfamily A (with TM domain), member 6	0.951686	0.000294573	0.0608732	20.9762	7.61817	11.2207	22.8265	39.3809	33.2162	21	8	13	20	39	33	0.286891	0.69604	4380	Osteoclast differentiation - Mus musculus (mouse)
ENSMUSG00000041449				0.947866	0.000421517	0.0765231	9.98865	6.6659	9.49444	26.2504	25.2442	16.1048	10	7	11	23	25	16	0.372025	0.969644
ENSMUSG00000095442				0.941434	0.000847342	0.123963	83.9046	81.8953	112.207	157.503	363.516	131.858	84	86	130	138	360	131	16.1007	37.6214
ENSMUSG00000027360	15186	Hdc	histidine decarboxylase	0.93873	0.00119344	0.153526	1.99773	7.61817	10.3576	18.2612	30.293	12.0786	2	8	12	16	30	12	0.0910164	0.272264	00340;01100	Histidine metabolism - Mus musculus (mouse);Metabolic pathways - Mus musculus (mouse)
ENSMUSG00000076538				0.938658	0.00380332	0.280911	62.9285	43.8045	70.7767	232.83	301.921	156.016	63	46	82	204	299	155	10.3797	40.4857
ENSMUSG00000041481				0.9338	1.96925e-07	0.000197631	52.9398	32.3772	55.2404	97.0125	110.065	82.5372	53	34	64	85	109	82	1.58022	3.27092
ENSMUSG00000001865	12873	Cpa3	carboxypeptidase A3, mast cell	0.932111	0.00231248	0.230358	17.9796	10.475	10.3576	30.8157	43.42	24.1572	18	11	12	27	43	24	0.536369	1.37708	04614;04972;04974	Renin-angiotensin system - Mus musculus (mouse);Pancreatic secretion - Mus musculus (mouse);Protein digestion and absorption - Mus musculus (mouse)
ENSMUSG00000094117				0.931917	0.000669061	0.0999731	88.899	79.9908	81.9974	98.1538	296.872	185.206	89	84	95	86	294	184	14.1195	32.657
ENSMUSG00000020826	18126	Nos2	nitric oxide synthase 2, inducible	0.93062	4.78119e-06	0.00299595	52.9398	54.2794	75.9555	110.708	156.514	118.773	53	57	88	97	155	118	0.889178	1.87136	00330;01100;04020;04146;05140;05142;05145;05146;05200;05222	Arginine and proline metabolism - Mus musculus (mouse);Metabolic pathways - Mus musculus (mouse);Calcium signaling pathway - Mus musculus (mouse);Peroxisome - Mus musculus (mouse);Leishmaniasis - Mus musculus (mouse);Chagas disease (American trypanosomiasis) - Mus musculus (mouse);Toxoplasmosis - Mus musculus (mouse);Amoebiasis - Mus musculus (mouse);Pathways in cancer - Mus musculus (mouse);Smal…
ENSMUSG00000053113	12702	Socs3	suppressor of cytokine signaling 3	0.922757	0.00027008	0.0576566	66.9239	32.3772	68.1873	125.546	158.534	97.6355	67	34	79	110	157	97	1.33056	3.04281	04120;04380;04630;04910;04920;04930;05160	Ubiquitin mediated proteolysis - Mus musculus (mouse);Osteoclast differentiation - Mus musculus (mouse);Jak-STAT signaling pathway - Mus musculus (mouse);Insulin signaling pathway - Mus musculus (mouse);Adipocytokine signaling pathway - Mus musculus (mouse);Type II diabetes mellitus - Mus musculus (mouse);Hepatitis C - Mus musculus (mouse)
ENSMUSG00000030159	56760	Clec1b	C-type lectin domain family 1, member b	0.914635	0.00449837	0.307998	0.998865	1.90454	2.58939	6.84794	10.0977	9.05896	1	2	3	6	10	9	0.0258806	0.121545
ENSMUSG00000025877	212032	Hk3	hexokinase 3	0.912682	0.000854445	0.123963	14.983	3.80908	14.6732	19.4025	29.2833	33.2162	15	4	17	17	29	33	0.21086	0.516933	00010;00051;00052;00500;00520;00524;01100;04910;04930;04973	Glycolysis / Gluconeogenesis - Mus musculus (mouse);Fructose and mannose metabolism - Mus musculus (mouse);Galactose metabolism - Mus musculus (mouse);Starch and sucrose metabolism - Mus musculus (mouse);Amino sugar and nucleotide sugar metabolism - Mus musculus (mouse);Butirosin and neomycin biosynthesis - Mus musculus (mouse);Metabolic pathways - Mus musculus (mouse);Insulin signaling pathway -…
ENSMUSG00000012889	244550	Podnl1	podocan-like 1	0.911389	0.00162039	0.187357	12.9852	7.61817	9.49444	23.9678	23.2247	24.1572	13	8	11	21	23	24	0.201357	0.483153
ENSMUSG00000000562	11542	Adora3	adenosine A3 receptor	0.911047	0.00468216	0.309357	1.99773	2.85681	4.31565	11.4132	17.1661	6.03931	2	3	5	10	17	6	0.0791628	0.296606	4080	Neuroactive ligand-receptor interaction - Mus musculus (mouse)
ENSMUSG00000032691	216799	Nlrp3	NLR family, pyrin domain containing 3	0.908363	0.000486603	0.0851555	7.99092	14.2841	9.49444	31.9571	27.2637	17.1114	8	15	11	28	27	17	0.159849	0.387684	4621	NOD-like receptor signaling pathway - Mus musculus (mouse)
ENSMUSG00000094787				0.9011	0.00155608	0.183193	22.9739	25.7113	12.947	36.5224	52.5079	53.3472	23	27	15	32	52	53	3.52092	8.24374
ENSMUSG00000076939				0.891206	7.33284e-05	0.0233509	47.9455	34.2818	42.2934	70.7621	93.9084	88.5765	48	36	49	62	93	88	6.87275	14.0707
ENSMUSG00000064246	12654	Chil1	chitinase-like 1	0.886854	0.00281737	0.253437	2.99659	4.76135	2.58939	9.13059	15.1465	11.0721	3	5	3	8	15	11	0.113378	0.390131	520	Amino sugar and nucleotide sugar metabolism - Mus musculus (mouse)
ENSMUSG00000004668	268379	Abca13	ATP-binding cassette, sub-family A (ABC1), member 13	0.885711	0.00369012	0.275695	7.99092	4.76135	8.63131	20.5438	15.1465	21.1376	8	5	10	18	15	21	0.0270916	0.0725187	2010	ABC transporters - Mus musculus (mouse)
ENSMUSG00000021091	20716	Serpina3n	serine (or cysteine) peptidase inhibitor, clade A, member 3N	0.874279	7.20257e-10	1.74887e-06	97.8887	95.2271	81.9974	198.59	191.856	135.884	98	100	95	174	190	135	2.68825	5.20082
ENSMUSG00000032796	16772	Lama1	laminin, alpha 1	0.873273	2.55903e-05	0.0101447	38.9557	37.1386	47.4722	76.4687	95.9279	77.5045	39	39	55	67	95	77	0.263498	0.534161	04510;04512;05145;05146;05200;05222	Focal adhesion - Mus musculus (mouse);ECM-receptor interaction - Mus musculus (mouse);Toxoplasmosis - Mus musculus (mouse);Amoebiasis - Mus musculus (mouse);Pathways in cancer - Mus musculus (mouse);Small cell lung cancer - Mus musculus (mouse)
ENSMUSG00000075602	110454	Ly6a	lymphocyte antigen 6 complex, locus A	0.872022	1.96386e-08	2.72485e-05	146.833	86.6567	134.648	205.438	272.637	226.474	147	91	156	180	270	225	9.09067	17.4932
ENSMUSG00000024529	16948	Lox	lysyl oxidase	0.867989	0.000320999	0.0617367	38.9557	36.1863	18.1257	49.0769	84.8205	64.4193	39	38	21	43	84	64	0.417617	0.900602
ENSMUSG00000096499				0.861565	0.00453781	0.307998	27.9682	19.0454	15.5364	53.6422	42.4102	51.3341	28	20	18	47	42	51	4.26648	10.2385
ENSMUSG00000074151	434341	Nlrc5	NLR family, CARD domain containing 5	0.859322	3.26994e-06	0.00211729	45.9478	64.7544	65.5979	94.7299	130.26	117.767	46	68	76	83	129	117	0.515693	1.00331
ENSMUSG00000076470				0.852327	0.00496179	0.317191	0.998865	1.90454	0	5.70662	5.04884	8.05241	1	2	0	5	5	8	0.169215	1.12832
ENSMUSG00000095863				0.847915	0.00179391	0.195768	24.9716	36.1863	50.9247	81.034	88.8596	70.4586	25	38	59	71	88	70	7.79115	16.6524
ENSMUSG00000024697	14675	Gna14	guanine nucleotide binding protein, alpha 14	0.837203	7.51546e-05	0.0235464	31.9637	39.0431	44.0197	71.9034	86.84	69.4521	32	41	51	63	86	69	0.690811	1.37278	04020;05142;05146	Calcium signaling pathway - Mus musculus (mouse);Chagas disease (American trypanosomiasis) - Mus musculus (mouse);Amoebiasis - Mus musculus (mouse)
ENSMUSG00000064023	259277	Klk8	kallikrein related-peptidase 8	0.833066	0.00984047	0.446968	2.99659	4.76135	3.45252	13.6959	10.0977	9.05896	3	5	4	12	10	9	0.171578	0.508062
ENSMUSG00000082976	100504014	Gm15056	predicted gene 15056	0.822637	0.0108307	0.467526	3.99546	0	2.58939	7.98927	7.06837	10.0655	4	0	3	7	7	10	0.353516	1.36668
ENSMUSG00000095771				0.822305	0.00775452	0.398496	243.723	82.8476	204.562	414.3	601.822	238.553	244	87	237	363	596	237	30.4106	72.2012
ENSMUSG00000076613				0.822136	0.00523732	0.322474	710.193	514.226	773.365	1779.32	1762.04	874.693	711	540	896	1559	1745	869	40.1058	89.1675
ENSMUSG00000035385	20296	Ccl2	chemokine (C-C motif) ligand 2	0.819072	0.00672529	0.378663	2.99659	2.85681	8.63131	13.6959	12.1172	14.0917	3	3	10	12	12	14	0.272474	0.742893	4062	Chemokine signaling pathway - Mus musculus (mouse)
ENSMUSG00000046245	231805	Pilra	paired immunoglobin-like type 2 receptor alpha	0.818536	0.000565974	0.0919326	18.9784	16.1886	20.7151	38.805	32.3126	42.2752	19	17	24	34	32	42	0.439289	0.897818
ENSMUSG00000078921	100039796	Tgtp2	T cell specific GTPase 2	0.816769	0.00031415	0.0617367	34.9603	26.6636	22.4414	53.6422	54.5275	56.3669	35	28	26	47	54	56	0.601161	1.19338
ENSMUSG00000076731				0.81598	0.00720153	0.385063	18.9784	5.71363	12.0838	29.6744	34.3321	20.131	19	6	14	26	34	20	2.34768	5.4383
ENSMUSG00000045502	80885	Hcar2	hydroxycarboxylic acid receptor 2	0.815288	0.00733114	0.385063	2.99659	2.85681	7.76818	13.6959	13.127	11.0721	3	3	9	12	13	11	0.143969	0.396938
ENSMUSG00000076552				0.811938	0.0122023	0.49381	18.9784	11.4273	25.0308	30.8157	111.074	22.1441	19	12	29	27	110	22	3.97454	11.6318
ENSMUSG00000095416				0.809302	0.00488664	0.314549	12.9852	13.3318	14.6732	30.8157	36.3516	22.1441	13	14	17	27	36	22	2.82526	6.18386
ENSMUSG00000053219	379043	Raet1e	retinoic acid early transcript 1E	0.806611	0.00631579	0.364048	2.99659	0.952271	0	15.9785	2.01954	5.03276	3	1	0	14	2	5	0.0489335	0.302039	4650	Natural killer cell mediated cytotoxicity - Mus musculus (mouse)
ENSMUSG00000060063	11690	Alox5ap	arachidonate 5-lipoxygenase activating protein	0.806234	0.00021088	0.0493535	22.9739	28.5681	21.5783	52.5009	45.4396	44.2883	23	30	25	46	45	44	1.73272	3.40737
ENSMUSG00000027225	66811	Duoxa2	dual oxidase maturation factor 2	0.805387	0.000635584	0.0972144	51.941	23.8068	51.7878	74.186	85.8303	91.5962	52	25	60	65	85	91	1.62365	3.21758
ENSMUSG00000047562	17384	Mmp10	matrix metallopeptidase 10	0.80304	0.0123979	0.497579	3.99546	8.57044	6.04191	23.9678	41.4005	8.05241	4	9	7	21	41	8	0.219455	0.865337
ENSMUSG00000035004	80719	Igsf6	immunoglobulin superfamily, member 6	0.801715	1.06043e-05	0.00542073	52.9398	35.234	50.0616	84.4579	87.8498	84.5503	53	37	58	74	87	84	1.31102	2.45388
ENSMUSG00000068452	214593	Duox2	dual oxidase 2	0.799308	1.92037e-07	0.000197631	328.627	302.822	403.945	551.259	660.388	659.291	329	318	468	483	654	655	3.65965	6.62925
ENSMUSG00000047220	434438	Ccdc36	coiled-coil domain containing 36	0.796955	0.0136831	0.516959	1.99773	4.76135	3.45252	14.8372	8.07814	8.05241	2	5	4	13	8	8	0.0725519	0.222076
ENSMUSG00000062345	18788	Serpinb2	serine (or cysteine) peptidase inhibitor, clade B, member 2	0.795655	0.012765	0.504173	0	0	1.72626	4.56529	5.04884	7.04586	0	0	2	4	5	7	0.01836	0.169973	5146	Amoebiasis - Mus musculus (mouse)
ENSMUSG00000025330	18602	Padi4	peptidyl arginine deiminase, type IV	0.795079	0.0139694	0.517877	2.99659	0	1.72626	5.70662	9.08791	6.03931	3	0	2	5	9	6	0.0313955	0.140006
ENSMUSG00000031444	14058	F10	coagulation factor X	0.783697	0.00739824	0.38632	5.99319	5.71363	7.76818	15.9785	14.1367	16.1048	6	6	9	14	14	16	0.158093	0.376782	4610	Complement and coagulation cascades - Mus musculus (mouse)
ENSMUSG00000000791	16161	Il12rb1	interleukin 12 receptor, beta 1	0.780215	0.0143984	0.521805	5.99319	6.6659	2.58939	7.98927	15.1465	15.0983	6	7	3	7	15	15	0.106103	0.269924	04060;04630	Cytokine-cytokine receptor interaction - Mus musculus (mouse);Jak-STAT signaling pathway - Mus musculus (mouse)
ENSMUSG00000049103	12772	Ccr2	chemokine (C-C motif) receptor 2	0.777651	5.99907e-06	0.00353127	107.877	81.8953	80.2712	128.97	193.875	162.055	108	86	93	113	192	161	1.01454	1.83739	04060;04062	Cytokine-cytokine receptor interaction - Mus musculus (mouse);Chemokine signaling pathway - Mus musculus (mouse)
ENSMUSG00000015337	13804	Endog	endonuclease G	0.767817	0.0149799	0.526193	6.99205	5.71363	2.58939	10.2719	12.1172	15.0983	7	6	3	9	12	15	0.287082	0.717819	4210	Apoptosis - Mus musculus (mouse)
ENSMUSG00000037095	76905	Lrg1	leucine-rich alpha-2-glycoprotein 1	0.766223	0.00643284	0.368607	11.9864	7.61817	6.04191	27.3918	19.1856	10.0655	12	8	7	24	19	10	0.380158	0.858175
ENSMUSG00000030474	83382	Siglece	sialic acid binding Ig-like lectin E	0.764032	0.0176092	0.558007	0.998865	2.85681	2.58939	4.56529	13.127	7.04586	1	3	3	4	13	7	0.0711572	0.270334
ENSMUSG00000005628	50874	Tmod4	tropomodulin 4	0.755497	0.0185584	0.566505	4.99432	2.85681	9.49444	20.5438	8.07814	15.0983	5	3	11	18	8	15	0.282345	0.712461
ENSMUSG00000052353	80982	Cemip	cell migration inducing protein, hyaluronan binding	0.753944	0.0144133	0.521805	18.9784	16.1886	9.49444	35.381	54.5275	22.1441	19	17	11	31	54	22	0.125761	0.319912
ENSMUSG00000094546				0.753467	0.00186016	0.199633	44.9489	43.8045	38.8409	65.0554	95.9279	75.4914	45	46	45	57	95	75	7.33505	13.6876
ENSMUSG00000014198	278304	Zfp385c	zinc finger protein 385C	0.752853	0.0185773	0.566505	8.98978	2.85681	5.17878	14.8372	13.127	13.0852	9	3	6	13	13	13	0.123549	0.302851
ENSMUSG00000095794				0.747285	0.00192584	0.203093	79.9092	65.7067	135.512	132.394	164.592	225.468	80	69	157	116	163	224	16.5543	30.6344
ENSMUSG00000079467				0.74727	0.0209779	0.593153	0.998865	4.76135	3.45252	6.84794	10.0977	10.0655	1	5	4	6	10	10	0.289717	0.84567
ENSMUSG00000022102	13449	Dok2	docking protein 2	0.7443	0.0131876	0.511945	12.9852	11.4273	9.49444	23.9678	31.3028	19.1245	13	12	11	21	31	19	0.380252	0.842867
ENSMUSG00000027068	241452	Dhrs9	dehydrogenase/reductase (SDR family) member 9	0.743295	2.01664e-06	0.0013508	202.77	160.934	184.71	268.211	343.321	341.221	203	169	214	235	340	339	2.58855	4.52708	00830;01100	Retinol metabolism - Mus musculus (mouse);Metabolic pathways - Mus musculus (mouse)
ENSMUSG00000041695	16518	Kcnj2	potassium inwardly-rectifying channel, subfamily J, member 2	0.742466	0.0099167	0.447981	8.98978	9.52271	12.947	10.2719	36.3516	21.1376	9	10	15	9	36	21	0.117581	0.251226	4971	Gastric acid secretion - Mus musculus (mouse)
ENSMUSG00000084948				0.738074	0.0228478	0.613857	3.99546	5.71363	5.17878	6.84794	16.1563	15.0983	4	6	6	6	16	15	0.476244	1.21716
ENSMUSG00000051037	218311	Zfp455	zinc finger protein 455	0.736148	0.0159258	0.537058	11.9864	11.4273	5.17878	29.6744	14.1367	18.1179	12	12	6	26	14	18	0.210744	0.468528
ENSMUSG00000030092	53870	Cntn6	contactin 6	0.731297	0.0217803	0.599488	7.99092	3.80908	6.04191	15.9785	16.1563	10.0655	8	4	7	14	16	10	0.0971711	0.232399
ENSMUSG00000062593	14728	Lilrb4a	leukocyte immunoglobulin-like receptor, subfamily B, member 4A	0.729364	0.00383867	0.282018	23.9728	19.0454	25.0308	49.0769	49.4786	32.2097	24	20	29	43	49	32	0.95649	1.85007
ENSMUSG00000093838				0.726141	0.000855139	0.123963	35.9591	27.6159	43.1565	66.1968	53.5177	71.4652	36	29	50	58	53	71	6.19282	11.1522
ENSMUSG00000054072	60440	Iigp1	interferon inducible GTPase 1	0.725554	0.0052891	0.324103	214.756	201.881	211.467	386.909	396.839	421.745	215	212	245	339	393	419	4.06994	7.87141
ENSMUSG00000085008	329371	Dbhos	dopamine beta hydroxylase, opposite strand	0.724658	0.00912236	0.430102	0	0	0	3.42397	5.04884	4.02621	0	0	0	3	5	4	0	0.0631688
ENSMUSG00000076540				0.723894	0.0243569	0.636972	58.933	19.9977	56.1035	119.839	122.182	100.655	59	21	65	105	121	100	7.9075	20.1869
ENSMUSG00000086773				0.723648	0.0152155	0.528181	0	0.952271	0.863131	2.28265	6.05861	6.03931	0	1	1	2	6	6	0.0399039	0.310662
ENSMUSG00000079298	80782	Klrb1b	killer cell lectin-like receptor subfamily B member 1B	0.718785	0.0265198	0.646358	1.99773	4.76135	2.58939	6.84794	12.1172	8.05241	2	5	3	6	12	8	0.0848756	0.24597
ENSMUSG00000058396	11536	Gpr182	G protein-coupled receptor 182	0.715705	0.0128376	0.505823	9.98865	11.4273	16.3995	23.9678	27.2637	25.1638	10	12	19	21	27	25	0.194977	0.39341
ENSMUSG00000060441	667823	Trim5	tripartite motif-containing 5	0.714479	0.0247226	0.637763	2.99659	6.6659	5.17878	10.2719	13.127	12.0786	3	7	6	9	13	12	0.0825186	0.197447
ENSMUSG00000070691	12399	Runx3	runt related transcription factor 3	0.713257	9.06432e-05	0.0269919	49.9432	45.709	62.1454	94.7299	102.996	75.4914	50	48	72	83	102	75	0.825042	1.43301
ENSMUSG00000026822	16819	Lcn2	lipocalin 2	0.712744	0.0163947	0.539993	5.99319	5.71363	2.58939	12.5546	17.1661	7.04586	6	6	3	11	17	7	0.207983	0.543902
ENSMUSG00000051723				0.708013	0.0289125	0.668047	3.99546	3.80908	6.04191	19.4025	6.05861	10.0655	4	4	7	17	6	10	0.746372	1.93457
ENSMUSG00000029915	23845	Clec5a	C-type lectin domain family 5, member a	0.707981	0.0117558	0.483525	13.9841	14.2841	3.45252	21.6851	25.2442	16.1048	14	15	4	19	25	16	0.168372	0.342487
ENSMUSG00000004296	16160	Il12b	interleukin 12b	0.7076	0.0226684	0.610965	7.99092	2.85681	5.17878	14.8372	15.1465	7.04586	8	3	6	13	15	7	0.165811	0.388345	04060;04620;04622;04630;04940;05140;05142;05143;05145;05146;05330	Cytokine-cytokine receptor interaction - Mus musculus (mouse);Toll-like receptor signaling pathway - Mus musculus (mouse);RIG-I-like receptor signaling pathway - Mus musculus (mouse);Jak-STAT signaling pathway - Mus musculus (mouse);Type I diabetes mellitus - Mus musculus (mouse);Leishmaniasis - Mus musculus (mouse);Chagas disease (American trypanosomiasis) - Mus musculus (mouse);African trypanos…
ENSMUSG00000034652	217303	Cd300a	CD300A antigen	0.707413	0.000609231	0.0950468	43.9501	41.8999	36.2515	62.7728	72.7033	77.5045	44	44	42	55	72	77	0.530054	0.93345
ENSMUSG00000054477	140492	Kcnn2	potassium intermediate/small conductance calcium-activated channel, subfamily N, member 2	0.706673	0.0282775	0.661642	5.99319	4.76135	5.17878	15.9785	11.1074	10.0655	6	5	6	14	11	10	0.0873632	0.206404	4976	Bile secretion - Mus musculus (mouse)
ENSMUSG00000094006				0.70651	0.0120374	0.491231	29.9659	19.0454	18.1257	59.3488	35.3419	34.2228	30	20	21	52	35	34	3.82987	7.50239
ENSMUSG00000028544	230612	Slc5a9	solute carrier family 5 (sodium/glucose cotransporter), member 9	0.706178	0.00565066	0.338778	12.9852	17.1409	20.7151	31.9571	31.3028	32.2097	13	18	24	28	31	32	0.230855	0.434074
ENSMUSG00000005339	14125	Fcer1a	Fc receptor, IgE, high affinity I, alpha polypeptide	0.702383	0.02404	0.635342	0.998865	1.90454	1.72626	6.84794	7.06837	5.03276	1	2	2	6	7	5	0.091793	0.376428	04664;05310	Fc epsilon RI signaling pathway - Mus musculus (mouse);Asthma - Mus musculus (mouse)
ENSMUSG00000094951				0.701616	0.00656719	0.373005	55.9364	38.0908	62.1454	101.578	74.7228	109.714	56	40	72	89	74	109	8.97543	16.5537
ENSMUSG00000036596	242939	Cpz	carboxypeptidase Z	0.700427	0.0282367	0.661638	2.99659	0	0.863131	7.98927	5.04884	5.03276	3	0	1	7	5	5	0.0340402	0.16457
ENSMUSG00000000031				0.699987	0.0278034	0.656234	2.99659	3.80908	1.72626	5.70662	18.1758	4.02621	3	4	2	5	18	4	0.0748524	0.246128
ENSMUSG00000042106	68176	Fam212a	family with sequence similarity 212, member A	0.699547	0.0263708	0.645872	4.99432	5.71363	6.90505	15.9785	13.127	11.0721	5	6	8	14	13	11	0.350622	0.803727
ENSMUSG00000094689				0.69788	0.0305189	0.679073	10.9875	11.4273	9.49444	30.8157	31.3028	22.1441	11	12	11	27	31	22	1.83405	4.89371
ENSMUSG00000018924	11687	Alox15	arachidonate 15-lipoxygenase	0.697538	0.0217488	0.599488	14.983	10.475	9.49444	18.2612	33.3223	24.1572	15	11	11	16	33	24	0.291526	0.637643	00590;01100	Arachidonic acid metabolism - Mus musculus (mouse);Metabolic pathways - Mus musculus (mouse)
ENSMUSG00000027313	69065	Chac1	ChaC, cation transport regulator 1	0.69676	0.0259242	0.645872	0.998865	0	1.72626	5.70662	6.05861	6.03931	1	0	2	5	6	6	0.0342371	0.221589
ENSMUSG00000091618	670558	H60c	histocompatibility 60c	0.696659	0.00714907	0.384855	0.998865	0	0	7.98927	2.01954	4.02621	1	0	0	7	2	4	0.00688667	0.102682
ENSMUSG00000053889				0.691517	0.0120794	0.491776	18.9784	15.2363	8.63131	21.6851	32.3126	26.1703	19	16	10	19	32	26	0.225558	0.428698
ENSMUSG00000027514	58203	Zbp1	Z-DNA binding protein 1	0.691283	9.44891e-05	0.0269919	94.8922	83.7998	101.849	138.1	173.68	163.061	95	88	118	121	172	162	1.70917	2.90537	4623	Cytosolic DNA-sensing pathway - Mus musculus (mouse)
ENSMUSG00000058755	18413	Osm	oncostatin M	0.689282	0.0321369	0.683287	0.998865	0.952271	1.72626	4.56529	9.08791	3.01965	1	1	2	4	9	3	0.0330603	0.148605	04060;04630	Cytokine-cytokine receptor interaction - Mus musculus (mouse);Jak-STAT signaling pathway - Mus musculus (mouse)
ENSMUSG00000065582	723957	Mir194-2	microRNA 194-2	0.688859	0.0315396	0.683287	3.99546	1.90454	0.863131	5.70662	6.05861	11.0721	4	2	1	5	6	11	1.55879	5.40869
ENSMUSG00000086683				0.686487	0.0340458	0.688466	2.99659	1.90454	2.58939	6.84794	7.06837	11.0721	3	2	3	6	7	11	0.331077	1.11401
ENSMUSG00000047798	246746	Cd300lf	CD300 antigen like family member F	0.686351	0.014585	0.522769	13.9841	11.4273	5.17878	14.8372	25.2442	22.1441	14	12	6	13	25	22	0.155341	0.321427
ENSMUSG00000028965	21942	Tnfrsf9	tumor necrosis factor receptor superfamily, member 9	0.68483	0.014139	0.519437	12.9852	10.475	17.2626	19.4025	44.4298	15.0983	13	11	20	17	44	15	0.391676	0.754814	4060	Cytokine-cytokine receptor interaction - Mus musculus (mouse)
ENSMUSG00000026582	20339	Sele	selectin, endothelial cell	0.682138	0.0226773	0.610965	0	0	0	4.56529	7.06837	1.00655	0	0	0	4	7	1	0	0.0880917	04514;05143;05144	Cell adhesion molecules (CAMs) - Mus musculus (mouse);African trypanosomiasis - Mus musculus (mouse);Malaria - Mus musculus (mouse)
ENSMUSG00000028874	14191	Fgr	FGR proto-oncogene, Src family tyrosine kinase	0.681486	0.00148675	0.179379	36.958	28.5681	32.799	59.3488	52.5079	59.3865	37	30	38	52	52	59	0.590566	1.03899	4062	Chemokine signaling pathway - Mus musculus (mouse)
ENSMUSG00000081208				0.681434	0.0299045	0.677405	5.99319	6.6659	6.04191	9.13059	17.1661	15.0983	6	7	7	8	17	15	0.311473	0.691533
ENSMUSG00000035448	12771	Ccr3	chemokine (C-C motif) receptor 3	0.680319	0.0316634	0.683287	12.9852	6.6659	5.17878	11.4132	29.2833	19.1245	13	7	6	10	29	19	0.151422	0.369717	04060;04062	Cytokine-cytokine receptor interaction - Mus musculus (mouse);Chemokine signaling pathway - Mus musculus (mouse)
ENSMUSG00000034855	15945	Cxcl10	chemokine (C-X-C motif) ligand 10	0.679817	0.0112658	0.477812	14.983	11.4273	17.2626	26.2504	29.2833	28.1834	15	12	20	23	29	28	0.810111	1.55841	04060;04062;04620;04622;04623	Cytokine-cytokine receptor interaction - Mus musculus (mouse);Chemokine signaling pathway - Mus musculus (mouse);Toll-like receptor signaling pathway - Mus musculus (mouse);RIG-I-like receptor signaling pathway - Mus musculus (mouse);Cytosolic DNA-sensing pathway - Mus musculus (mouse)
ENSMUSG00000022237	67434	Ankrd33b	ankyrin repeat domain 33B	0.678566	0.0179233	0.558845	10.9875	8.57044	17.2626	23.9678	26.254	22.1441	11	9	20	21	26	22	0.100584	0.1973
ENSMUSG00000076688				0.67826	0.0192676	0.57175	1.99773	0	0.863131	7.98927	3.0293	7.04586	2	0	1	7	3	7	0.162743	1.05633
ENSMUSG00000058905	100039731	Gm10051	predicted pseudogene 10051	0.677282	0.0327747	0.686783	4.99432	5.71363	6.04191	13.6959	12.1172	11.0721	5	6	7	12	12	11	0.688969	1.52691
ENSMUSG00000096422				0.675188	0.00112864	0.15039	121.862	102.845	88.0393	144.948	189.836	194.264	122	108	102	127	188	193	18.141	31.0079
ENSMUSG00000078161	209601	Erich3	glutamate rich 3	0.674823	0.0338666	0.686942	3.99546	3.80908	3.45252	10.2719	11.1074	8.05241	4	4	4	9	11	8	0.0403407	0.106482
ENSMUSG00000094102				0.671977	0.0117211	0.4834	41.9523	45.709	38.8409	70.7621	116.123	41.2686	42	48	45	62	115	41	7.27788	13.1876
ENSMUSG00000025350	19682	Rdh5	retinol dehydrogenase 5	0.671456	0.0348622	0.695202	2.99659	14.2841	4.31565	18.2612	10.0977	19.1245	3	15	5	16	10	19	0.327928	0.731381	830	Retinol metabolism - Mus musculus (mouse)
ENSMUSG00000026442	269116	Nfasc	neurofascin	0.67138	0.00438329	0.305181	29.9659	16.1886	23.3045	38.805	47.4591	35.2293	30	17	27	34	47	35	0.143266	0.252842	4514	Cell adhesion molecules (CAMs) - Mus musculus (mouse)
ENSMUSG00000024810	77125	Il33	interleukin 33	0.670805	9.41196e-06	0.00494128	55.9364	81.8953	69.9136	119.839	117.133	106.694	56	86	81	105	116	106	1.65499	2.7544	4623	Cytosolic DNA-sensing pathway - Mus musculus (mouse)
ENSMUSG00000071005	24047	Ccl19	chemokine (C-C motif) ligand 19	0.670701	0.03843	0.711632	5.99319	5.71363	1.72626	17.1199	12.1172	5.03276	6	6	2	15	12	5	0.345983	0.90754	04060;04062	Cytokine-cytokine receptor interaction - Mus musculus (mouse);Chemokine signaling pathway - Mus musculus (mouse)
ENSMUSG00000020469	17898	Myl7	myosin, light polypeptide 7, regulatory	0.670691	0.0205097	0.586746	15.9818	10.475	6.04191	27.3918	16.1563	19.1245	16	11	7	24	16	19	1.09897	2.17544	04510;04530;04670;04810	Focal adhesion - Mus musculus (mouse);Tight junction - Mus musculus (mouse);Leukocyte transendothelial migration - Mus musculus (mouse);Regulation of actin cytoskeleton - Mus musculus (mouse)
ENSMUSG00000096638				0.66926	0.00432724	0.302362	368.581	225.688	334.895	531.857	456.415	628.088	369	237	388	466	452	624	53.6764	94.2366
ENSMUSG00000052160	104759	Pld4	phospholipase D family, member 4	0.668521	0.0010903	0.148818	43.9501	38.0908	48.3353	73.0447	77.7521	70.4586	44	40	56	64	77	70	1.33587	2.27898
ENSMUSG00000048699	239673	4732456N10Rik	RIKEN cDNA 4732456N10 gene	0.667351	0.0395634	0.715566	2.99659	0	1.72626	5.70662	9.08791	4.02621	3	0	2	5	9	4	0.0374292	0.150748
ENSMUSG00000087312				0.665635	0.0378055	0.710289	0	6.6659	6.90505	10.2719	8.07814	14.0917	0	7	8	9	8	14	0.389503	0.921098
ENSMUSG00000032297	76183	Celf6	CUGBP, Elav-like family member 6	0.665581	0.00859361	0.418373	27.9682	16.1886	20.7151	30.8157	49.4786	33.2162	28	17	24	27	49	33	0.423416	0.74645
ENSMUSG00000056888	73690	Glipr1	GLI pathogenesis-related 1 (glioma)	0.664163	0.000572656	0.0919326	46.9466	45.709	42.2934	74.186	68.6642	81.5307	47	48	49	65	68	81	2.30332	3.86842
ENSMUSG00000022584	100041546	Ly6c2	lymphocyte antigen 6 complex, locus C2	0.662151	0.00835124	0.409653	21.975	21.9022	20.7151	38.805	35.3419	39.2555	22	23	24	34	35	39	1.63956	2.90622
ENSMUSG00000014164	100503085	Klhl3	kelch-like 3	0.659208	0.0364959	0.699344	11.9864	8.57044	6.90505	15.9785	29.2833	10.0655	12	9	8	14	29	10	0.174583	0.355287
ENSMUSG00000097198				0.657232	0.0237306	0.629736	12.9852	14.2841	7.76818	18.2612	25.2442	22.1441	13	15	9	16	25	22	0.189465	0.359617
ENSMUSG00000001095	20500	Slc13a2	solute carrier family 13 (sodium-dependent dicarboxylate transporter), member 2	0.65588	9.76382e-05	0.0274873	86.9012	74.2771	74.2292	126.687	119.153	139.911	87	78	86	111	118	139	1.96964	3.26141
ENSMUSG00000096410				0.65578	0.0430803	0.738452	2.99659	4.76135	5.17878	12.5546	8.07814	11.0721	3	5	6	11	8	11	0.757104	1.86377
ENSMUSG00000060445	320558	Sycp2	synaptonemal complex protein 2	0.653445	0.041419	0.728771	0.998865	0.952271	0	4.56529	4.03907	5.03276	1	1	0	4	4	5	0.00672843	0.0486672
ENSMUSG00000076578				0.651072	0.0364051	0.699344	0	1.90454	1.72626	3.42397	7.06837	5.03276	0	2	2	3	7	5	0.217383	0.914433
ENSMUSG00000026581	20343	Sell	selectin, lymphocyte	0.650658	0.000101488	0.028163	112.872	99.0362	90.6287	172.34	174.69	144.943	113	104	105	151	173	144	2.63117	4.32626	4514	Cell adhesion molecules (CAMs) - Mus musculus (mouse)
ENSMUSG00000078616				0.649574	0.0363609	0.699344	5.99319	11.4273	0.863131	10.2719	17.1661	12.0786	6	12	1	9	17	12	0.235747	0.520078
ENSMUSG00000074570	320664	Cass4	Cas scaffolding protein family member 4	0.648583	0.0324375	0.683403	9.98865	8.57044	10.3576	19.4025	16.1563	21.1376	10	9	12	17	16	21	0.156922	0.310181
ENSMUSG00000078122	100038363	F630028O10Rik	RIKEN cDNA F630028O10 gene	0.646566	0.00273938	0.249824	86.9012	76.1817	55.2404	116.415	135.309	113.74	87	80	64	102	134	113	1.3474	2.28578
ENSMUSG00000003484	72054	Cyp4f18	cytochrome P450, family 4, subfamily f, polypeptide 18	0.646019	0.0463659	0.753203	3.99546	2.85681	5.17878	12.5546	12.1172	6.03931	4	3	6	11	12	6	0.143795	0.368083	00590;01100	Arachidonic acid metabolism - Mus musculus (mouse);Metabolic pathways - Mus musculus (mouse)
ENSMUSG00000030187	16633	Klra2	killer cell lectin-like receptor, subfamily A, member 2	0.644788	0.0134714	0.51431	11.9864	11.4273	17.2626	22.8265	23.2247	28.1834	12	12	20	20	23	28	0.46029	0.84092
ENSMUSG00000030732	69121	Chrdl2	chordin-like 2	0.644134	0.0449301	0.747767	2.99659	0.952271	0.863131	2.28265	9.08791	6.03931	3	1	1	2	9	6	0.0628876	0.231124
ENSMUSG00000079227	12774	Ccr5	chemokine (C-C motif) receptor 5	0.641944	0.000117663	0.0314797	62.9285	70.4681	74.2292	98.1538	124.201	114.747	63	74	86	86	123	114	1.43895	2.34454	04060;04062;04144;05145	Cytokine-cytokine receptor interaction - Mus musculus (mouse);Chemokine signaling pathway - Mus musculus (mouse);Endocytosis - Mus musculus (mouse);Toxoplasmosis - Mus musculus (mouse)
ENSMUSG00000022218	21816	Tgm1	transglutaminase 1, K polypeptide	0.641486	0.0263065	0.645872	8.98978	9.52271	11.2207	9.13059	23.2247	24.1572	9	10	13	8	23	24	0.211594	0.401223
ENSMUSG00000033967	381845	Rnf225	ring finger protein 225	0.640913	0.0157531	0.536848	1.99773	0	0	3.42397	6.05861	5.03276	2	0	0	3	6	5	0.0119788	0.0909208
ENSMUSG00000094509				0.640459	0.0267507	0.647392	33.9614	24.759	27.6202	61.6315	62.6056	31.2031	34	26	32	54	62	31	4.96202	9.02885
ENSMUSG00000021702	21828	Thbs4	thrombospondin 4	0.640002	0.0025563	0.23876	30.9648	35.234	29.3464	59.3488	50.4884	50.3276	31	37	34	52	50	50	0.603455	1.0224	04145;04350;04510;04512;05144	Phagosome - Mus musculus (mouse);TGF-beta signaling pathway - Mus musculus (mouse);Focal adhesion - Mus musculus (mouse);ECM-receptor interaction - Mus musculus (mouse);Malaria - Mus musculus (mouse)
ENSMUSG00000095571				0.638404	0.0234955	0.626923	36.958	23.8068	50.0616	61.6315	47.4591	90.5896	37	25	58	54	47	90	6.43079	11.6138
ENSMUSG00000078817	378425	Nlrp12	NLR family, pyrin domain containing 12	0.637629	0.0463396	0.753203	0	0	4.31565	0	11.1074	9.05896	0	0	5	0	11	9	0.0211634	0.0935852
ENSMUSG00000054203	226695	Ifi205	interferon activated gene 205	0.637447	0.000307029	0.061485	75.9137	43.8045	54.3772	83.3166	100.977	96.629	76	46	63	73	100	96	2.17347	3.5443
ENSMUSG00000094075				0.637208	0.0158639	0.537058	21.975	36.1863	36.2515	58.2075	61.5958	44.2883	22	38	42	51	61	44	5.47266	9.5261
ENSMUSG00000090220	75927	Pitpnm2os1	phosphatidylinositol transfer protein, membrane-associated 2, opposite strand 1	0.63687	0.0336458	0.686942	0	0.952271	0	2.28265	4.03907	5.03276	0	1	0	2	4	5	0.0117841	0.142437
ENSMUSG00000095737				0.635706	0.0494462	0.759812	8.98978	6.6659	4.31565	9.13059	15.1465	21.1376	9	7	5	8	15	21	1.14195	2.63504
ENSMUSG00000076653				0.635616	0.00919274	0.432371	34.9603	47.6135	37.9777	87.8819	68.6642	49.321	35	50	44	77	68	49	6.88856	11.8857
ENSMUSG00000061068	17227	Mcpt4	mast cell protease 4	0.635072	0.0479229	0.756933	2.99659	2.85681	6.90505	4.56529	20.1954	10.0655	3	3	8	4	20	10	0.264632	0.708888
ENSMUSG00000076500				0.632825	0.00501598	0.317191	2.99659	0.952271	0	20.5438	1.00977	2.0131	3	1	0	18	1	2	0.215225	1.36751
ENSMUSG00000096336				0.632267	0.0437235	0.73864	175.8	169.504	188.162	346.962	470.552	259.69	176	178	218	304	466	258	29.8417	60.4933
ENSMUSG00000022554	59053	Hgh1	HGH1 homolog	0.631553	0.0225951	0.610965	12.9852	12.3795	13.8101	17.1199	27.2637	26.1703	13	13	16	15	27	26	0.404919	0.731355
ENSMUSG00000093861				0.630877	0.0310606	0.683287	390.556	252.352	312.453	852.569	420.063	480.125	391	265	362	747	416	477	53.6796	100.169
ENSMUSG00000076609				0.63016	6.86639e-09	1.026e-05	9926.72	6866.83	7674.96	12688.1	14475	11198.9	9938	7211	8892	11117	14335	11126	1526.98	2418.35
ENSMUSG00000030789	16411	Itgax	integrin alpha X	0.628189	7.82782e-05	0.023792	122.86	91.418	109.618	173.481	173.68	169.101	123	96	127	152	172	168	1.61771	2.60164	4810	Regulation of actin cytoskeleton - Mus musculus (mouse)
ENSMUSG00000086425				0.627916	0.0499086	0.760878	1.99773	1.90454	1.72626	5.70662	9.08791	4.02621	2	2	2	5	9	4	0.0307054	0.10327
ENSMUSG00000029084	12494	Cd38	CD38 antigen	0.627357	2.03145e-05	0.00857848	774.12	758.96	864.857	1165.29	1225.86	1410.18	775	797	1002	1021	1214	1401	16.1217	25.6959	00760;01100;04020;04640;04970;04972	Nicotinate and nicotinamide metabolism - Mus musculus (mouse);Metabolic pathways - Mus musculus (mouse);Calcium signaling pathway - Mus musculus (mouse);Hematopoietic cell lineage - Mus musculus (mouse);Salivary secretion - Mus musculus (mouse);Pancreatic secretion - Mus musculus (mouse)
ENSMUSG00000055978	14344	Fut2	fucosyltransferase 2	0.624711	3.22119e-05	0.012033	506.424	580.885	681.01	881.102	919.898	1002.53	507	610	789	772	911	996	12.5387	19.9384	00601;00603;01100	Glycosphingolipid biosynthesis - lacto and neolacto series - Mus musculus (mouse);Glycosphingolipid biosynthesis - globo series - Mus musculus (mouse);Metabolic pathways - Mus musculus (mouse)
ENSMUSG00000044162	414084	Tnip3	TNFAIP3 interacting protein 3	0.621605	0.00384735	0.282018	36.958	29.5204	29.3464	60.4902	52.5079	46.3014	37	31	34	53	52	46	0.512563	0.862758
ENSMUSG00000050075	229323	Gpr171	G protein-coupled receptor 171	0.621443	0.00977731	0.446968	49.9432	31.4249	26.7571	71.9034	53.5177	55.3603	50	33	31	63	53	55	0.974026	1.66066
ENSMUSG00000012017	224024	Scarf2	scavenger receptor class F, member 2	0.620099	0.0291887	0.669049	16.9807	12.3795	6.90505	20.5438	28.2735	17.1114	17	13	8	18	28	17	0.219336	0.40585
ENSMUSG00000009185	20307	Ccl8	chemokine (C-C motif) ligand 8	0.620026	0.00326573	0.266875	36.958	29.5204	37.9777	51.3596	55.5372	64.4193	37	31	44	45	55	64	4.1391	6.82886	04060;04062	Cytokine-cytokine receptor interaction - Mus musculus (mouse);Chemokine signaling pathway - Mus musculus (mouse)
ENSMUSG00000078493				0.619785	0.0434826	0.73864	1.99773	1.90454	1.72626	10.2719	7.06837	2.0131	2	2	2	9	7	2	0.245843	0.858055
ENSMUSG00000021950	11752	Anxa8	annexin A8	0.619581	0.0316489	0.683287	10.9875	7.61817	11.2207	20.5438	18.1758	21.1376	11	8	13	18	18	21	0.321347	0.649636
ENSMUSG00000074671	241732	Tspyl3	TSPY-like 3	0.617644	0.0389167	0.715566	15.9818	12.3795	8.63131	20.5438	28.2735	18.1179	16	13	10	18	28	18	0.242161	0.444349
ENSMUSG00000022534	54483	Mefv	Mediterranean fever	0.616686	0.0152302	0.528181	28.9671	22.8545	18.1257	42.229	42.4102	36.2359	29	24	21	37	42	36	0.432435	0.758406	4621	NOD-like receptor signaling pathway - Mus musculus (mouse)
ENSMUSG00000095200				0.615041	0.0088039	0.422261	65.9251	54.2794	77.6818	97.0125	163.582	66.4324	66	57	90	85	162	66	11.4424	18.8992
ENSMUSG00000097658				0.613649	0.0214025	0.598451	15.9818	18.0931	15.5364	26.2504	24.2344	34.2228	16	19	18	23	24	34	1.07447	1.85147
ENSMUSG00000081264				0.613408	0.0134766	0.51431	0	0	0.863131	4.56529	6.05861	1.00655	0	0	1	4	6	1	0.0190668	0.246046
ENSMUSG00000047728	223631	BC025446	cDNA sequence BC025446	0.61249	0.0489468	0.758833	6.99205	3.80908	2.58939	9.13059	10.0977	10.0655	7	4	3	8	10	10	0.181409	0.405303
ENSMUSG00000075324	60344	Fign	fidgetin	0.61237	0.0304454	0.679069	14.983	19.9977	6.90505	22.8265	25.2442	25.1638	15	21	8	20	25	25	0.0860882	0.153227
ENSMUSG00000059540	21400	Tcea2	transcription elongation factor A (SII), 2	0.612176	0.0260828	0.645872	19.9773	15.2363	8.63131	28.5331	28.2735	19.1245	20	16	10	25	28	19	0.404381	0.714473
ENSMUSG00000042684	74091	Npl	N-acetylneuraminate pyruvate lyase	0.611163	0.0245664	0.636972	18.9784	12.3795	13.8101	21.6851	33.3223	23.1507	19	13	16	19	33	23	0.648349	1.13133	520	Amino sugar and nucleotide sugar metabolism - Mus musculus (mouse)
ENSMUSG00000073412	16988	Lst1	leukocyte specific transcript 1	0.610404	0.0192914	0.57175	14.983	14.2841	19.852	28.5331	24.2344	32.2097	15	15	23	25	24	32	2.40586	4.17887
ENSMUSG00000064397				0.609756	0.000402834	0.0738213	182.792	185.693	186.436	320.712	323.126	232.513	183	195	216	281	320	231	34.9719	55.6562
ENSMUSG00000044811	140497	AF251705	cDNA sequence AF251705	0.608451	0.0315254	0.683287	15.9818	10.475	12.0838	25.1091	30.293	14.0917	16	11	14	22	30	14	0.609619	1.11017
ENSMUSG00000051435	329977	Fhad1	forkhead-associated (FHA) phosphopeptide binding domain 1	0.608144	0.0337115	0.686942	13.9841	16.1886	9.49444	29.6744	16.1563	25.1638	14	17	11	26	16	25	0.16579	0.302384
ENSMUSG00000094561				0.607702	0.0313026	0.683287	64.9262	44.7567	48.3353	86.7406	128.241	58.38	65	47	56	76	127	58	9.069	15.8184
ENSMUSG00000081467				0.606887	0.0297634	0.676203	13.9841	7.61817	12.0838	20.5438	17.1661	23.1507	14	8	14	18	17	23	0.427011	0.779301
ENSMUSG00000013483	170720	Card14	caspase recruitment domain family, member 14	0.603976	0.00214521	0.218171	34.9603	45.709	36.2515	59.3488	69.674	58.38	35	48	42	52	69	58	0.561999	0.907005
ENSMUSG00000025701	11689	Alox5	arachidonate 5-lipoxygenase	0.601271	0.00735435	0.385063	29.9659	27.6159	32.799	50.2182	44.4298	53.3472	30	29	38	44	44	53	0.512083	0.8444	00590;01100;05145	Arachidonic acid metabolism - Mus musculus (mouse);Metabolic pathways - Mus musculus (mouse);Toxoplasmosis - Mus musculus (mouse)
ENSMUSG00000038751	20459	Ptk6	PTK6 protein tyrosine kinase 6	0.600559	0.000118302	0.0314797	133.848	93.3226	107.891	156.361	189.836	176.147	134	98	125	137	188	175	1.83207	2.88151
ENSMUSG00000024164	12266	C3	complement component 3	0.600231	2.40502e-05	0.00973282	3127.45	2322.59	2623.92	4443.17	4377.34	3699.08	3131	2439	3040	3893	4335	3675	31.7264	49.7005	04145;04610;05140;05142;05150;05322	Phagosome - Mus musculus (mouse);Complement and coagulation cascades - Mus musculus (mouse);Leishmaniasis - Mus musculus (mouse);Chagas disease (American trypanosomiasis) - Mus musculus (mouse);Staphylococcus aureus infection - Mus musculus (mouse);Systemic lupus erythematosus - Mus musculus (mouse)
ENSMUSG00000020411	214112	Nipal4	NIPA-like domain containing 4	0.599405	0.0433727	0.73864	8.98978	9.52271	9.49444	12.5546	19.1856	19.1245	9	10	11	11	19	19	0.164582	0.300012
ENSMUSG00000096461				0.599315	0.0405586	0.719499	6.99205	0	2.58939	12.5546	8.07814	42.2752	7	0	3	11	8	42	0.545051	3.66718
ENSMUSG00000036594	14960	H2-Aa	histocompatibility 2, class II antigen A, alpha	0.598996	1.92245e-06	0.0013337	1387.42	1139.87	1137.61	1958.51	1879.18	1805.75	1389	1197	1318	1716	1861	1794	65.2996	101.663	04145;04514;04612;04672;04940;05140;05145;05150;05310;05320;05322;05323;05330;05332;05416	Phagosome - Mus musculus (mouse);Cell adhesion molecules (CAMs) - Mus musculus (mouse);Antigen processing and presentation - Mus musculus (mouse);Intestinal immune network for IgA production - Mus musculus (mouse);Type I diabetes mellitus - Mus musculus (mouse);Leishmaniasis - Mus musculus (mouse);Toxoplasmosis - Mus musculus (mouse);Staphylococcus aureus infection - Mus musculus (mouse);Asthma -…
ENSMUSG00000024411	11829	Aqp4	aquaporin 4	0.598075	0.00784883	0.399119	220.749	280.92	265.844	373.213	442.278	434.83	221	295	308	327	438	432	3.06092	5.00779	04962;04976	Vasopressin-regulated water reabsorption - Mus musculus (mouse);Bile secretion - Mus musculus (mouse)
ENSMUSG00000033255	333669	Gm5134	predicted gene 5134	0.598	0.0488646	0.758748	1.99773	1.90454	0.863131	5.70662	6.05861	4.02621	2	2	1	5	6	4	0.0335645	0.113382
ENSMUSG00000094420				0.595864	0.0158151	0.537058	257.707	130.461	180.394	279.624	364.526	291.9	258	137	209	245	361	290	32.988	54.8623
ENSMUSG00000054588				0.595195	0.0400278	0.71635	12.9852	12.3795	9.49444	20.5438	26.254	18.1179	13	13	11	18	26	18	0.198872	0.374278
ENSMUSG00000075611				0.594746	0.00313242	0.266398	45.9478	51.4226	78.5449	98.1538	95.9279	88.5765	46	54	91	86	95	88	1.33336	2.14087
ENSMUSG00000062859	21463	Tcp11	t-complex protein 11	0.594644	0.0485124	0.758365	2.99659	0.952271	0.863131	5.70662	5.04884	6.03931	3	1	1	5	5	6	0.04818	0.172716
ENSMUSG00000027016	241494	Zfp385b	zinc finger protein 385B	0.593352	0.0292937	0.669049	13.9841	11.4273	21.5783	25.1091	29.2833	26.1703	14	12	25	22	29	26	0.349809	0.59856
ENSMUSG00000079014	628900	Serpina3i	serine (or cysteine) peptidase inhibitor, clade A, member 3I	0.593192	0.0495752	0.759812	5.99319	3.80908	6.90505	6.84794	14.1367	13.0852	6	4	8	6	14	13	0.154205	0.313897
ENSMUSG00000025804	12768	Ccr1	chemokine (C-C motif) receptor 1	0.592789	0.000242923	0.0537606	74.9149	69.5158	62.1454	91.3059	122.182	106.694	75	73	72	80	121	106	1.47161	2.29971	04060;04062	Cytokine-cytokine receptor interaction - Mus musculus (mouse);Chemokine signaling pathway - Mus musculus (mouse)
ENSMUSG00000030589	233046	Rasgrp4	RAS guanyl releasing protein 4	0.592635	0.0178898	0.558696	20.9762	23.8068	19.852	42.229	33.3223	32.2097	21	25	23	37	33	32	0.282514	0.476408	4010	MAPK signaling pathway - Mus musculus (mouse)
ENSMUSG00000024680	14126	Ms4a2	membrane-spanning 4-domains, subfamily A, member 2	0.59179	0.0445768	0.745353	1.99773	0	1.72626	6.84794	5.04884	3.01965	2	0	2	6	5	3	0.0623005	0.251947	04664;05310	Fc epsilon RI signaling pathway - Mus musculus (mouse);Asthma - Mus musculus (mouse)
ENSMUSG00000028655	76574	Mfsd2a	major facilitator superfamily domain containing 2A	0.591278	0.0454902	0.748782	10.9875	8.57044	8.63131	14.8372	23.2247	17.1114	11	9	10	13	23	17	0.26417	0.520844
ENSMUSG00000084419				0.591154	0.0332557	0.686942	0	0.952271	0	2.28265	4.03907	4.02621	0	1	0	2	4	4	0.0615055	0.677363
ENSMUSG00000044103	215257	Il1f9	interleukin 1 family, member 9	0.590672	0.0449213	0.747767	5.99319	8.57044	8.63131	10.2719	20.1954	14.0917	6	9	10	9	20	14	0.285941	0.548022
ENSMUSG00000039252	246316	Lgi2	leucine-rich repeat LGI family, member 2	0.590025	0.0321309	0.683287	11.9864	13.3318	14.6732	30.8157	26.254	15.0983	12	14	17	27	26	15	0.416013	0.755876
ENSMUSG00000095612				0.589223	0.0499999	0.760878	12.9852	14.2841	12.947	27.3918	14.1367	31.2031	13	15	15	24	14	31	2.30325	4.21852
ENSMUSG00000079363	17472	Gbp4	guanylate binding protein 4	0.588903	0.00659127	0.373281	167.809	184.741	190.752	286.472	319.087	267.743	168	194	221	251	316	266	2.42564	3.91928
ENSMUSG00000021298	56696	Gpr132	G protein-coupled receptor 132	0.588111	0.025167	0.641588	15.9818	15.2363	17.2626	27.3918	25.2442	29.19	16	16	20	24	25	29	0.402594	0.684286
ENSMUSG00000024818	107375	Slc25a45	solute carrier family 25, member 45	0.585041	0.0169691	0.543935	25.9705	16.1886	17.2626	29.6744	33.3223	34.2228	26	17	20	26	33	34	0.459789	0.761727
ENSMUSG00000086726				0.584714	0.0393759	0.715566	0	0	0	1.14132	5.04884	2.0131	0	0	0	1	5	2	0	0.226624
ENSMUSG00000097268				0.583921	0.0468695	0.754925	0.998865	0.952271	1.72626	3.42397	2.01954	9.05896	1	1	2	3	2	9	0.0243163	0.095865
ENSMUSG00000038888	233189	Ctu1	cytosolic thiouridylase subunit 1	0.583549	0.00981282	0.446968	27.9682	27.6159	30.2096	47.9356	48.4689	41.2686	28	29	35	42	48	41	0.701996	1.13387	4122	Sulfur relay system - Mus musculus (mouse)
ENSMUSG00000000318	17312	Clec10a	C-type lectin domain family 10, member A	0.581231	0.0181139	0.559418	25.9705	17.1409	18.9889	33.0984	33.3223	35.2293	26	18	22	29	33	35	0.536323	0.888448
ENSMUSG00000053101	353346	Gpr141	G protein-coupled receptor 141	0.581178	0.0187696	0.56703	19.9773	13.3318	22.4414	35.381	29.2833	29.19	20	14	26	31	29	29	0.329546	0.558243
ENSMUSG00000022181	12274	C6	complement component 6	0.579713	0.0150792	0.526823	32.9625	32.3772	29.3464	38.805	64.6251	50.3276	33	34	34	34	64	50	0.56153	0.916788	04610;05020;05322	Complement and coagulation cascades - Mus musculus (mouse);Prion diseases - Mus musculus (mouse);Systemic lupus erythematosus - Mus musculus (mouse)
ENSMUSG00000004552	13034	Ctse	cathepsin E	0.579604	0.00427135	0.300619	73.916	51.4226	75.0924	122.122	113.094	80.5241	74	54	87	107	112	80	1.91116	3.03303	4142	Lysosome - Mus musculus (mouse)
ENSMUSG00000034833	67596	Tespa1	thymocyte expressed, positive selection associated 1	0.577141	0.025647	0.644065	27.9682	25.7113	27.6202	57.0662	32.3126	44.2883	28	27	32	50	32	44	0.970683	1.6161
ENSMUSG00000083992	100504632	Gm11478	60S ribosomal protein L13a-like	0.576741	0.0268831	0.6487	17.9796	18.0931	22.4414	33.0984	39.3809	24.1572	18	19	26	29	39	24	1.98308	3.28381
ENSMUSG00000095210				0.573471	0.0272741	0.650853	21.975	11.4273	31.9358	29.6744	40.3907	37.2424	22	12	37	26	40	37	3.81016	6.23337
ENSMUSG00000095130				0.573357	0.0440296	0.739857	32.9625	18.0931	36.2515	53.6422	51.4982	45.2948	33	19	42	47	51	45	5.04853	8.7404
ENSMUSG00000070390	637515	Nlrp1b	NLR family, pyrin domain containing 1B	0.573053	0.0497843	0.759812	10.9875	10.475	5.17878	17.1199	17.1661	14.0917	11	11	6	15	17	14	0.123424	0.228345	4621	NOD-like receptor signaling pathway - Mus musculus (mouse)
ENSMUSG00000097204				0.572079	0.0373066	0.706047	18.9784	24.759	13.8101	29.6744	33.3223	32.2097	19	26	16	26	33	32	0.333863	0.559206
ENSMUSG00000040264	14468	Gbp2b	guanylate binding protein 2b	0.568047	0.00460383	0.307998	91.8956	77.1339	94.0812	130.111	140.358	141.924	92	81	109	114	139	141	1.76313	2.78076
ENSMUSG00000071714	12984	Csf2rb2	colony stimulating factor 2 receptor, beta 2, low-affinity (granulocyte-macrophage)	0.567925	0.0032959	0.267878	70.9194	45.709	48.3353	78.7513	102.996	73.4783	71	48	56	69	102	73	0.719576	1.12543	04060;04210;04630	Cytokine-cytokine receptor interaction - Mus musculus (mouse);Apoptosis - Mus musculus (mouse);Jak-STAT signaling pathway - Mus musculus (mouse)
ENSMUSG00000048163	20345	Selplg	selectin, platelet (p-selectin) ligand	0.567372	0.000299858	0.0611303	95.891	75.2294	87.1762	143.807	128.241	121.793	96	79	101	126	127	121	2.00434	3.08632	04514;05150	Cell adhesion molecules (CAMs) - Mus musculus (mouse);Staphylococcus aureus infection - Mus musculus (mouse)
ENSMUSG00000020701	270893	Tmem132e	transmembrane protein 132E	0.567255	0.037128	0.704702	10.9875	19.9977	18.9889	21.6851	27.2637	34.2228	11	21	22	19	27	34	0.231853	0.385798
ENSMUSG00000097860				0.562988	0.00750512	0.388765	37.9569	38.0908	50.0616	66.1968	70.6837	60.3931	38	40	58	58	70	60	0.765643	1.20084
ENSMUSG00000071713	12983	Csf2rb	colony stimulating factor 2 receptor, beta, low-affinity (granulocyte-macrophage)	0.562635	0.000281309	0.0590109	155.823	106.654	149.322	220.275	200.944	204.33	156	112	173	193	199	203	1.7489	2.67877	04060;04210;04630	Cytokine-cytokine receptor interaction - Mus musculus (mouse);Apoptosis - Mus musculus (mouse);Jak-STAT signaling pathway - Mus musculus (mouse)
ENSMUSG00000031239	16431	Itm2a	integral membrane protein 2A	0.562344	0.0464136	0.753203	9.98865	21.9022	14.6732	33.0984	28.2735	20.131	10	23	17	29	28	20	0.5413	0.954288
ENSMUSG00000039519	13123	Cyp7b1	cytochrome P450, family 7, subfamily b, polypeptide 1	0.561223	0.0450439	0.748483	15.9818	13.3318	11.2207	26.2504	18.1758	24.1572	16	14	13	23	18	24	0.376515	0.647357	00120;00140	Primary bile acid biosynthesis - Mus musculus (mouse);Steroid hormone biosynthesis - Mus musculus (mouse)
ENSMUSG00000041202	18782	Pla2g2d	phospholipase A2, group IID	0.560835	0.000534014	0.0909782	87.9001	80.943	84.5868	136.959	120.162	126.826	88	85	98	120	119	126	2.36434	3.61573	00564;00565;00590;00591;00592;01100;04010;04270;04370;04664;04730;04912;04972;04975;05145	Glycerophospholipid metabolism - Mus musculus (mouse);Ether lipid metabolism - Mus musculus (mouse);Arachidonic acid metabolism - Mus musculus (mouse);Linoleic acid metabolism - Mus musculus (mouse);alpha-Linolenic acid metabolism - Mus musculus (mouse);Metabolic pathways - Mus musculus (mouse);MAPK signaling pathway - Mus musculus (mouse);Vascular smooth muscle contraction - Mus musculus (mouse)…
ENSMUSG00000076534				0.56051	0.039552	0.715566	56.9353	22.8545	19.852	58.2075	44.4298	61.3997	57	24	23	51	44	61	5.92484	10.0018
ENSMUSG00000094559	223706	Cyp2d34	cytochrome P450, family 2, subfamily d, polypeptide 34	0.559428	0.00113035	0.15039	95.891	103.798	98.3969	159.785	135.309	159.035	96	109	114	140	134	158	3.71732	5.71483
ENSMUSG00000071068	328833	Treml2	triggering receptor expressed on myeloid cells-like 2	0.557619	0.0200574	0.580163	33.9614	24.759	36.2515	55.9249	49.4786	46.3014	34	26	42	49	49	46	0.426902	0.686623
ENSMUSG00000044468	74645	Fam46c	family with sequence similarity 46, member C	0.556423	8.2743e-06	0.00446467	187.787	162.838	189.026	287.614	284.755	234.527	188	171	219	252	282	233	1.93623	2.91689
ENSMUSG00000024087	13078	Cyp1b1	cytochrome P450, family 1, subfamily b, polypeptide 1	0.555736	0.0456841	0.748782	18.9784	6.6659	7.76818	19.4025	21.2051	17.1114	19	7	9	17	21	17	0.130065	0.229275	00140;00380;00980	Steroid hormone biosynthesis - Mus musculus (mouse);Tryptophan metabolism - Mus musculus (mouse);Metabolism of xenobiotics by cytochrome P450 - Mus musculus (mouse)
ENSMUSG00000032690	246728	Oas2	2'-5' oligoadenylate synthetase 2	0.555404	0.0337722	0.686942	16.9807	10.475	14.6732	19.4025	30.293	21.1376	17	11	17	17	30	21	0.214851	0.363116	5160	Hepatitis C - Mus musculus (mouse)
ENSMUSG00000024610	16149	Cd74	CD74 antigen (invariant polypeptide of major histocompatibility complex, class II antigen-associated)	0.555157	1.00849e-06	0.000823016	3346.2	2791.11	2935.51	4571	4460.14	4467.08	3350	2931	3401	4005	4417	4438	129.923	195.184	4612	Antigen processing and presentation - Mus musculus (mouse)
ENSMUSG00000090305				0.555123	0.0403816	0.719499	0	1.90454	0.863131	3.42397	8.07814	1.00655	0	2	1	3	8	1	0.0694424	0.310839
ENSMUSG00000031461	17930	Myom2	myomesin 2	0.552779	0.0373393	0.706047	20.9762	14.2841	19.852	31.9571	32.3126	25.1638	21	15	23	28	32	25	0.219671	0.35923
ENSMUSG00000021255	26380	Esrrb	estrogen related receptor, beta	0.552149	0.0457171	0.748782	0.998865	0	2.58939	6.84794	3.0293	5.03276	1	0	3	6	3	5	0.0172952	0.0711453
ENSMUSG00000015947	14129	Fcgr1	Fc receptor, IgG, high affinity I	0.551568	0.014226	0.519437	30.9648	17.1409	21.5783	39.9463	43.42	27.1769	31	18	25	35	43	27	0.541782	0.869848	04145;04380;04640;04666;05140;05150;05322	Phagosome - Mus musculus (mouse);Osteoclast differentiation - Mus musculus (mouse);Hematopoietic cell lineage - Mus musculus (mouse);Fc gamma R-mediated phagocytosis - Mus musculus (mouse);Leishmaniasis - Mus musculus (mouse);Staphylococcus aureus infection - Mus musculus (mouse);Systemic lupus erythematosus - Mus musculus (mouse)
ENSMUSG00000028348	68016	Murc	muscle-related coiled-coil protein	0.549733	0.033534	0.686942	0.998865	0	0	3.42397	2.01954	5.03276	1	0	0	3	2	5	0.00944486	0.104285
ENSMUSG00000036905	12260	C1qb	complement component 1, q subcomponent, beta polypeptide	0.549318	0.00133194	0.164796	132.849	79.0385	96.6706	143.807	178.729	142.93	133	83	112	126	177	142	5.71223	8.70451	04610;05020;05142;05150;05322	Complement and coagulation cascades - Mus musculus (mouse);Prion diseases - Mus musculus (mouse);Chagas disease (American trypanosomiasis) - Mus musculus (mouse);Staphylococcus aureus infection - Mus musculus (mouse);Systemic lupus erythematosus - Mus musculus (mouse)
ENSMUSG00000079419	73656	Ms4a6c	membrane-spanning 4-domains, subfamily A, member 6C	0.545186	0.000225135	0.0520625	89.8978	74.2771	85.4499	120.98	131.27	120.786	90	78	99	106	130	120	2.73708	4.12084
ENSMUSG00000093886				0.544746	0.0269706	0.648988	0	0.952271	0	4.56529	3.0293	3.01965	0	1	0	4	3	3	0.151323	1.72377
ENSMUSG00000079547	14999	H2-DMb1	histocompatibility 2, class II, locus Mb1	0.543299	0.0046474	0.308795	63.9273	49.5181	50.9247	73.0447	79.7717	95.6224	64	52	59	64	79	95	2.37231	3.62205	04145;04514;04612;04672;04940;05140;05145;05150;05310;05320;05322;05323;05330;05332;05416	Phagosome - Mus musculus (mouse);Cell adhesion molecules (CAMs) - Mus musculus (mouse);Antigen processing and presentation - Mus musculus (mouse);Intestinal immune network for IgA production - Mus musculus (mouse);Type I diabetes mellitus - Mus musculus (mouse);Leishmaniasis - Mus musculus (mouse);Toxoplasmosis - Mus musculus (mouse);Staphylococcus aureus infection - Mus musculus (mouse);Asthma -…
ENSMUSG00000084416				0.5428	0.0244685	0.636972	58.933	50.4704	48.3353	107.284	68.6642	71.4652	59	53	56	94	68	71	4.49325	7.15275
ENSMUSG00000027962	22329	Vcam1	vascular cell adhesion molecule 1	0.542587	1.21231e-05	0.00603821	352.599	242.829	303.822	446.258	474.591	408.66	353	255	352	391	470	406	5.34429	7.97173	04514;04670;05143;05144	Cell adhesion molecules (CAMs) - Mus musculus (mouse);Leukocyte transendothelial migration - Mus musculus (mouse);African trypanosomiasis - Mus musculus (mouse);Malaria - Mus musculus (mouse)
ENSMUSG00000022587	17069	Ly6e	lymphocyte antigen 6 complex, locus E	0.542268	6.82568e-06	0.00389967	354.597	262.827	260.665	437.127	421.073	436.843	355	276	302	383	417	434	7.75227	11.5767
ENSMUSG00000081499				0.540986	0.0417355	0.730371	0	0	0.863131	4.56529	3.0293	2.0131	0	0	1	4	3	2	0.0431135	0.462856
ENSMUSG00000024235	26410	Map3k8	mitogen-activated protein kinase kinase kinase 8	0.540819	0.00394288	0.284723	44.9489	51.4226	52.651	71.9034	80.7814	73.4783	45	54	61	63	80	73	1.20475	1.8371	04010;04620;04660	MAPK signaling pathway - Mus musculus (mouse);Toll-like receptor signaling pathway - Mus musculus (mouse);T cell receptor signaling pathway - Mus musculus (mouse)
ENSMUSG00000006344	23887	Ggt5	gamma-glutamyltransferase 5	0.54073	0.00182995	0.197482	51.941	61.8976	56.9666	81.034	89.8693	86.5634	52	65	66	71	89	86	0.83574	1.26748	00430;00460;00480;00590;01100	Taurine and hypotaurine metabolism - Mus musculus (mouse);Cyanoamino acid metabolism - Mus musculus (mouse);Glutathione metabolism - Mus musculus (mouse);Arachidonic acid metabolism - Mus musculus (mouse);Metabolic pathways - Mus musculus (mouse)
ENSMUSG00000031596	11988	Slc7a2	solute carrier family 7 (cationic amino acid transporter, y+ system), member 2	0.53934	0.0314086	0.683287	17.9796	17.1409	21.5783	37.6637	26.254	28.1834	18	18	25	33	26	28	0.145446	0.238118
ENSMUSG00000026180	12765	Cxcr2	chemokine (C-X-C motif) receptor 2	0.538941	0.0317881	0.683287	18.9784	25.7113	18.9889	28.5331	40.3907	33.2162	19	27	22	25	40	33	0.42389	0.683978	04060;04062;04144	Cytokine-cytokine receptor interaction - Mus musculus (mouse);Chemokine signaling pathway - Mus musculus (mouse);Endocytosis - Mus musculus (mouse)
ENSMUSG00000024053	246707	Emilin2	elastin microfibril interfacer 2	0.538376	0.000515413	0.0886009	65.9251	75.2294	70.7767	108.426	116.123	92.6028	66	79	82	95	115	92	1.09697	1.65257
ENSMUSG00000048852	620913	Gm12185	predicted gene 12185	0.537236	0.0483233	0.757862	17.9796	11.4273	17.2626	26.2504	23.2247	28.1834	18	12	20	23	23	28	0.179419	0.301
ENSMUSG00000030145	72720	Zfp248	zinc finger protein 248	0.537219	0.0467643	0.754925	16.9807	9.52271	22.4414	27.3918	28.2735	24.1572	17	10	26	24	28	24	0.270667	0.441701
ENSMUSG00000094088				0.536689	0.0453716	0.748782	65.9251	38.0908	48.3353	55.9249	126.221	61.3997	66	40	56	49	125	61	8.74402	14.0419
ENSMUSG00000001281	16421	Itgb7	integrin beta 7	0.533657	0.00042845	0.0770615	87.9001	83.7998	105.302	140.383	136.319	134.878	88	88	122	123	135	134	2.1019	3.13835	04510;04512;04514;04672;04810;05410;05412;05414	Focal adhesion - Mus musculus (mouse);ECM-receptor interaction - Mus musculus (mouse);Cell adhesion molecules (CAMs) - Mus musculus (mouse);Intestinal immune network for IgA production - Mus musculus (mouse);Regulation of actin cytoskeleton - Mus musculus (mouse);Hypertrophic cardiomyopathy (HCM) - Mus musculus (mouse);Arrhythmogenic right ventricular cardiomyopathy (ARVC) - Mus musculus (mouse);…
ENSMUSG00000038156	233744	Spon1	spondin 1, (f-spondin) extracellular matrix protein	0.532911	9.41871e-05	0.0269919	243.723	168.552	202.836	284.19	322.116	299.952	244	177	235	249	319	298	2.01498	2.99522
ENSMUSG00000026535	26388	Ifi202b	interferon activated gene 202B	0.531812	0.00498584	0.317191	46.9466	39.9954	49.1984	63.9141	78.7619	63.4128	47	42	57	56	78	63	1.53509	2.33489	4623	Cytosolic DNA-sensing pathway - Mus musculus (mouse)
ENSMUSG00000073421	14961	H2-Ab1	histocompatibility 2, class II antigen A, beta 1	0.530636	7.69478e-07	0.000679414	1584.2	1366.51	1420.71	2149.11	2174.03	2058.4	1586	1435	1646	1883	2153	2045	72.9057	107.41	04145;04514;04612;04672;04940;05140;05145;05150;05310;05320;05322;05323;05330;05332;05416	Phagosome - Mus musculus (mouse);Cell adhesion molecules (CAMs) - Mus musculus (mouse);Antigen processing and presentation - Mus musculus (mouse);Intestinal immune network for IgA production - Mus musculus (mouse);Type I diabetes mellitus - Mus musculus (mouse);Leishmaniasis - Mus musculus (mouse);Toxoplasmosis - Mus musculus (mouse);Staphylococcus aureus infection - Mus musculus (mouse);Asthma -…
ENSMUSG00000095519				0.52953	0.0344612	0.693689	77.9115	61.8976	54.3772	139.241	81.7912	82.5372	78	65	63	122	81	82	11.1307	17.7183
ENSMUSG00000090214				0.529237	0.021399	0.598451	29.9659	31.4249	40.5671	43.3703	62.6056	51.3341	30	33	47	38	62	51	2.66032	4.10349
ENSMUSG00000073418	12268	C4b	complement component 4B (Chido blood group)	0.528546	4.80771e-05	0.0166767	537.389	384.717	417.755	681.37	691.691	590.846	538	404	484	597	685	587	5.02109	7.44202	04610;05150;05322	Complement and coagulation cascades - Mus musculus (mouse);Staphylococcus aureus infection - Mus musculus (mouse);Systemic lupus erythematosus - Mus musculus (mouse)
ENSMUSG00000026536	381308	Mnda	myeloid cell nuclear differentiation antigen	0.525786	0.0299209	0.677405	21.975	20.95	24.1677	22.8265	53.5177	29.19	22	22	28	20	53	29	0.823327	1.29344
ENSMUSG00000079445	227327	B3gnt7	UDP-GlcNAc:betaGal beta-1,3-N-acetylglucosaminyltransferase 7	0.523868	0.0423489	0.735532	10.9875	18.0931	31.9358	30.8157	34.3321	33.2162	11	19	37	27	34	33	0.483465	0.772543	533	Glycosaminoglycan biosynthesis - keratan sulfate - Mus musculus (mouse)
ENSMUSG00000070392				0.523552	0.0480165	0.756933	0.998865	0.952271	0	3.42397	1.00977	6.03931	1	1	0	3	1	6	0.013013	0.0726017
ENSMUSG00000060019				0.523427	0.045216	0.748782	16.9807	19.0454	26.7571	41.0877	34.3321	24.1572	17	20	31	36	34	24	2.57893	4.10045
ENSMUSG00000060586	14969	H2-Eb1	histocompatibility 2, class II antigen E beta	0.522351	1.62351e-05	0.00723032	1356.46	1135.11	1179.04	1917.42	1692.37	1734.29	1358	1192	1366	1680	1676	1723	62.9048	92.5765	04145;04514;04612;04640;04672;04940;05140;05145;05150;05310;05320;05322;05323;05330;05332;05416	Phagosome - Mus musculus (mouse);Cell adhesion molecules (CAMs) - Mus musculus (mouse);Antigen processing and presentation - Mus musculus (mouse);Hematopoietic cell lineage - Mus musculus (mouse);Intestinal immune network for IgA production - Mus musculus (mouse);Type I diabetes mellitus - Mus musculus (mouse);Leishmaniasis - Mus musculus (mouse);Toxoplasmosis - Mus musculus (mouse);Staphylococcu…
ENSMUSG00000042436	76293	Mfap4	microfibrillar-associated protein 4	0.519114	0.0201302	0.580163	48.9444	35.234	33.6621	58.2075	68.6642	52.3407	49	37	39	51	68	52	1.33936	2.06103
ENSMUSG00000027863	12481	Cd2	CD2 antigen	0.51627	0.00117832	0.152686	83.9046	81.8953	89.7656	125.546	119.153	129.845	84	86	104	110	118	129	4.48823	6.62431	04514;04640	Cell adhesion molecules (CAMs) - Mus musculus (mouse);Hematopoietic cell lineage - Mus musculus (mouse)
ENSMUSG00000073399	195359	Trim40	tripartite motif-containing 40	0.516184	0.000550438	0.0913868	93.8933	107.607	108.754	159.785	148.436	146.957	94	113	126	140	147	146	2.96969	4.38574
ENSMUSG00000026009	54167	Icos	inducible T cell co-stimulator	0.51463	0.0487756	0.758586	23.9728	14.2841	25.8939	35.381	31.3028	34.2228	24	15	30	31	31	34	0.401509	0.635298	04514;04660;04672;05340	Cell adhesion molecules (CAMs) - Mus musculus (mouse);T cell receptor signaling pathway - Mus musculus (mouse);Intestinal immune network for IgA production - Mus musculus (mouse);Primary immunodeficiency - Mus musculus (mouse)
ENSMUSG00000097259				0.514312	0.0453807	0.748782	17.9796	18.0931	23.3045	34.2397	24.2344	35.2293	18	19	27	30	24	35	0.328037	0.520829
ENSMUSG00000079362				0.513844	0.0245659	0.636972	54.9376	42.8522	41.4303	62.7728	72.7033	76.4979	55	45	48	55	72	76	0.650093	1.00032
ENSMUSG00000095642				0.511374	0.0424045	0.735532	87.9001	55.2317	85.4499	136.959	116.123	98.6421	88	58	99	120	115	98	11.5676	17.9538
ENSMUSG00000071716	666348	Apol7e	apolipoprotein L 7e	0.511205	0.0481141	0.756933	0	0	1.72626	4.56529	2.01954	4.02621	0	0	2	4	2	4	0.0164555	0.0977117
ENSMUSG00000020310	17123	Madcam1	mucosal vascular addressin cell adhesion molecule 1	0.507126	0.0283569	0.661642	36.958	23.8068	21.5783	43.3703	38.3712	42.2752	37	25	25	38	38	42	1.16376	1.78207	04514;04672	Cell adhesion molecules (CAMs) - Mus musculus (mouse);Intestinal immune network for IgA production - Mus musculus (mouse)
ENSMUSG00000034361	234577	Cpne2	copine II	0.507103	1.42015e-05	0.00672838	146.833	146.65	138.964	211.145	187.817	223.454	147	154	161	185	186	222	3.73422	5.42683
ENSMUSG00000056529	19204	Ptafr	platelet-activating factor receptor	0.505423	0.00240353	0.234616	77.9115	71.4203	65.5979	102.719	109.055	101.662	78	75	76	90	108	101	1.19212	1.75583	04020;04080;05150	Calcium signaling pathway - Mus musculus (mouse);Neuroactive ligand-receptor interaction - Mus musculus (mouse);Staphylococcus aureus infection - Mus musculus (mouse)
ENSMUSG00000016763	64706	Scube1	signal peptide, CUB domain, EGF-like 1	0.504883	0.000181355	0.043651	174.801	164.743	161.405	230.547	260.52	231.507	175	173	187	202	258	230	1.29345	1.88061
ENSMUSG00000058163	432555	Gm5431	predicted gene 5431	0.504544	0.00345563	0.273239	76.9126	79.0385	69.9136	114.132	98.9572	116.76	77	83	81	100	98	116	1.51966	2.24301
ENSMUSG00000024397	11629	Aif1	allograft inflammatory factor 1	0.502018	0.00252456	0.23876	107.877	69.5158	65.5979	127.828	117.133	107.701	108	73	76	112	116	107	5.57669	8.2227
ENSMUSG00000023349	56620	Clec4n	C-type lectin domain family 4, member n	0.501531	0.00177093	0.195456	88.899	74.2771	86.3131	130.111	123.192	109.714	89	78	100	114	122	109	3.59409	5.27352
ENSMUSG00000055541	52855	Lair1	leukocyte-associated Ig-like receptor 1	0.501104	0.00485332	0.314252	86.9012	76.1817	68.1873	108.426	117.133	111.727	87	80	79	95	116	111	1.34662	1.9852
ENSMUSG00000024300	17916	Myo1f	myosin IF	0.500638	0.00117905	0.152686	153.825	120.938	143.28	167.775	235.276	201.31	154	127	166	147	233	200	2.2128	3.21656
ENSMUSG00000002020	16997	Ltbp2	latent transforming growth factor beta binding protein 2	0.500452	0.0222895	0.607256	32.9625	34.2818	49.1984	69.6207	49.4786	56.3669	33	36	57	61	49	56	0.350276	0.529975
ENSMUSG00000025473	11501	Adam8	a disintegrin and metallopeptidase domain 8	0.499293	0.0172696	0.551746	47.9455	29.5204	44.8828	52.5009	67.6544	61.3997	48	31	52	46	67	61	0.674588	1.0065
ENSMUSG00000047462	319293	A530099J19Rik	RIKEN cDNA A530099J19 gene	0.498869	0.0369693	0.704209	29.9659	30.4727	20.7151	41.0877	38.3712	42.2752	30	32	24	36	38	42	0.588491	0.895339
ENSMUSG00000078853	16145	Igtp	interferon gamma induced GTPase	0.497253	0.0475163	0.756933	146.833	120.938	160.542	178.046	229.217	250.631	147	127	186	156	227	249	4.29345	6.61827	5145	Toxoplasmosis - Mus musculus (mouse)
ENSMUSG00000058908	18780	Pla2g2a	phospholipase A2, group IIA (platelets, synovial fluid)	0.495514	0.0393796	0.715566	294.665	409.477	359.925	515.878	632.115	464.02	295	430	417	452	626	461	27.3635	41.6277	00564;00565;00590;00591;00592;01100;04010;04270;04370;04664;04730;04912;04972;04975;05145	Glycerophospholipid metabolism - Mus musculus (mouse);Ether lipid metabolism - Mus musculus (mouse);Arachidonic acid metabolism - Mus musculus (mouse);Linoleic acid metabolism - Mus musculus (mouse);alpha-Linolenic acid metabolism - Mus musculus (mouse);Metabolic pathways - Mus musculus (mouse);MAPK signaling pathway - Mus musculus (mouse);Vascular smooth muscle contraction - Mus musculus (mouse)…
ENSMUSG00000060216	216869	Arrb2	arrestin, beta 2	0.495452	0.00578425	0.34572	67.9228	73.3249	78.5449	91.3059	117.133	111.727	68	77	91	80	116	111	2.41057	3.52409	04010;04062;04144;04740;04744	MAPK signaling pathway - Mus musculus (mouse);Chemokine signaling pathway - Mus musculus (mouse);Endocytosis - Mus musculus (mouse);Olfactory transduction - Mus musculus (mouse);Phototransduction - Mus musculus (mouse)
ENSMUSG00000031551	15930	Ido1	indoleamine 2,3-dioxygenase 1	0.495298	0.0178507	0.558696	45.9478	40.9477	31.9358	52.5009	68.6642	54.3538	46	43	37	46	68	54	1.44337	2.15553	00380;01100;05143	Tryptophan metabolism - Mus musculus (mouse);Metabolic pathways - Mus musculus (mouse);African trypanosomiasis - Mus musculus (mouse)
ENSMUSG00000022389	21685	Tef	thyrotroph embryonic factor	0.494451	0.0117166	0.4834	120.863	150.459	102.713	224.841	183.778	141.924	121	158	119	197	182	141	1.71333	2.55535
ENSMUSG00000040026	20210	Saa3	serum amyloid A 3	0.493177	0.039805	0.71635	80.908	59.0408	87.1762	112.991	129.25	103.675	81	62	101	99	128	103	8.67074	13.2643
ENSMUSG00000076672				0.493042	0.0181145	0.559418	87.9001	84.7521	70.7767	141.524	126.221	90.5896	88	89	82	124	125	90	14.3468	21.3858
ENSMUSG00000073555	240327	Gm4951	predicted gene 4951	0.491031	0.0224686	0.608719	37.9569	28.5681	28.4833	37.6637	54.5275	49.321	38	30	33	33	54	49	0.723576	1.0872
ENSMUSG00000044583	170743	Tlr7	toll-like receptor 7	0.488242	0.0132843	0.513019	65.9251	59.9931	39.704	86.7406	74.7228	79.5176	66	63	46	76	74	79	0.85308	1.26213	4620	Toll-like receptor signaling pathway - Mus musculus (mouse)
ENSMUSG00000047583	209584	Tyw3	tRNA-yW synthesizing protein 3 homolog (S. cerevisiae)	0.487375	0.0383109	0.711632	30.9648	24.759	25.8939	44.5116	32.3126	45.2948	31	26	30	39	32	45	0.385673	0.584411
ENSMUSG00000069874	54396	Irgm2	immunity-related GTPase family M member 2	0.486457	0.00585296	0.347688	290.67	248.543	254.624	325.277	398.858	421.745	291	261	295	285	395	419	4.61876	6.71963
ENSMUSG00000043832	73149	Clec4a3	C-type lectin domain family 4, member a3	0.484583	0.0267246	0.647392	30.9648	26.6636	28.4833	44.5116	47.4591	36.2359	31	28	33	39	47	36	1.33841	2.00938
ENSMUSG00000079499	76220	6530402F18Rik	RIKEN cDNA 6530402F18 gene	0.483963	0.0433637	0.73864	28.9671	19.9977	32.799	39.9463	45.4396	37.2424	29	21	38	35	45	37	0.385788	0.580561
ENSMUSG00000058715	14127	Fcer1g	Fc receptor, IgE, high affinity I, gamma polypeptide	0.48232	0.0261921	0.645872	32.9625	30.4727	27.6202	35.381	56.547	42.2752	33	32	32	31	56	42	2.72503	4.04253	04650;04664;05310	Natural killer cell mediated cytotoxicity - Mus musculus (mouse);Fc epsilon RI signaling pathway - Mus musculus (mouse);Asthma - Mus musculus (mouse)
ENSMUSG00000039201	209815	Tbc1d25	TBC1 domain family, member 25	0.481814	0.0280991	0.660007	34.9603	38.0908	32.799	49.0769	42.4102	63.4128	35	40	38	43	42	63	0.80738	1.19349
ENSMUSG00000020901	320207	Pik3r5	phosphoinositide-3-kinase, regulatory subunit 5, p101	0.481731	0.00390462	0.28461	90.8967	86.6567	93.2181	123.263	148.436	116.76	91	91	108	108	147	116	1.25386	1.80913	04012;04062;04070;04150;04210;04370;04380;04510;04620;04630;04650;04660;04662;04664;04666;04670;04722;04810;04910;04914;04930;04960;04973;05100;05142;05145;05146;05160;05200;05210;05211;05212;05213;05214;05215;05218;05220;05221;05222;05223	ErbB signaling pathway - Mus musculus (mouse);Chemokine signaling pathway - Mus musculus (mouse);Phosphatidylinositol signaling system - Mus musculus (mouse);mTOR signaling pathway - Mus musculus (mouse);Apoptosis - Mus musculus (mouse);VEGF signaling pathway - Mus musculus (mouse);Osteoclast differentiation - Mus musculus (mouse);Focal adhesion - Mus musculus (mouse);Toll-like receptor signaling…
ENSMUSG00000028527	11639	Ak4	adenylate kinase 4	0.478701	0.00710269	0.384317	84.9035	96.1794	89.7656	119.839	128.241	141.924	85	101	104	105	127	141	1.25696	1.82221	00230;01100	Purine metabolism - Mus musculus (mouse);Metabolic pathways - Mus musculus (mouse)
ENSMUSG00000097136				0.477669	0.0283466	0.661642	35.9591	37.1386	33.6621	39.9463	56.547	59.3865	36	39	39	35	56	59	0.628929	0.923996
ENSMUSG00000024737	65221	Slc15a3	solute carrier family 15, member 3	0.476874	0.0435813	0.73864	27.9682	19.0454	19.852	34.2397	34.3321	31.2031	28	20	23	30	34	31	0.276492	0.417808
ENSMUSG00000052384	224109	Nrros	negative regulator of reactive oxygen species	0.47462	0.00907747	0.429266	51.941	48.5658	55.2404	69.6207	84.8205	69.4521	52	51	64	61	84	69	0.88171	1.27375
ENSMUSG00000096528	545238	G430049J08Rik	RIKEN cDNA G430049J08 gene	0.474411	0.0275419	0.650853	28.9671	34.2818	39.704	49.0769	50.4884	52.3407	29	36	46	43	50	52	0.778802	1.15251
ENSMUSG00000028037	99899	Ifi44	interferon-induced protein 44	0.474387	0.00946589	0.439892	86.9012	73.3249	54.3772	90.1646	112.084	104.681	87	77	63	79	111	104	1.0606	1.53664
ENSMUSG00000021886	14744	Gpr65	G-protein coupled receptor 65	0.472961	0.0168316	0.543935	63.9273	42.8522	42.2934	91.3059	63.6154	60.3931	64	45	49	80	63	60	1.46287	2.1494
ENSMUSG00000029298	236573	Gbp9	guanylate-binding protein 9	0.472213	0.00325515	0.266875	153.825	106.654	142.417	202.014	193.875	177.153	154	112	165	177	192	176	2.24232	3.21663
ENSMUSG00000078606	100042856	Gm4070	predicted gene 4070	0.471874	0.0273846	0.650853	30.9648	44.7567	25.8939	47.9356	47.4591	52.3407	31	47	30	42	47	52	0.227293	0.334356
ENSMUSG00000030761	17921	Myo7a	myosin VIIA	0.471239	0.0332436	0.686942	38.9557	34.2818	36.2515	46.7943	50.4884	62.4062	39	36	42	41	50	62	0.294773	0.433345
ENSMUSG00000050919	238803	Zfp366	zinc finger protein 366	0.471196	0.0312803	0.683287	35.9591	29.5204	31.0727	43.3703	47.4591	49.321	36	31	36	38	47	49	0.705427	1.03314
ENSMUSG00000037902	19261	Sirpa	signal-regulatory protein alpha	0.471026	0.000646732	0.0981467	295.664	231.402	227.866	358.376	373.614	331.155	296	243	264	314	370	329	3.82041	5.44063	4380	Osteoclast differentiation - Mus musculus (mouse)
ENSMUSG00000021069	110095	Pygl	liver glycogen phosphorylase	0.471003	0.00288337	0.253437	82.9058	66.659	70.7767	100.436	93.9084	117.767	83	70	82	88	93	117	1.48641	2.12727	00500;04910	Starch and sucrose metabolism - Mus musculus (mouse);Insulin signaling pathway - Mus musculus (mouse)
ENSMUSG00000027995	24088	Tlr2	toll-like receptor 2	0.470678	0.000540784	0.0909782	233.734	192.359	187.299	272.776	317.067	271.769	234	202	217	239	314	270	4.1046	5.82173	04145;04620;05140;05142;05144;05145;05146;05323	Phagosome - Mus musculus (mouse);Toll-like receptor signaling pathway - Mus musculus (mouse);Leishmaniasis - Mus musculus (mouse);Chagas disease (American trypanosomiasis) - Mus musculus (mouse);Malaria - Mus musculus (mouse);Toxoplasmosis - Mus musculus (mouse);Amoebiasis - Mus musculus (mouse);Rheumatoid arthritis - Mus musculus (mouse)
ENSMUSG00000046688	211550	Tifa	TRAF-interacting protein with forkhead-associated domain	0.468586	0.00730778	0.385063	87.9001	100.941	94.9444	140.383	134.299	130.852	88	106	110	123	133	130	2.63356	3.79179
ENSMUSG00000028073	73182	Pear1	platelet endothelial aggregation receptor 1	0.466775	0.030694	0.680629	26.9693	41.8999	34.5252	43.3703	52.5079	54.3538	27	44	40	38	52	54	0.383048	0.558826
ENSMUSG00000050721	102595	Plekho2	pleckstrin homology domain containing, family O member 2	0.466161	0.00236963	0.233655	115.868	99.0362	119.112	168.916	149.446	154.002	116	104	138	148	148	153	2.06723	2.94684
ENSMUSG00000094649	633057	Gm7102	predicted gene 7102	0.465701	0.0462449	0.753203	29.9659	33.3295	40.5671	59.3488	37.3614	56.3669	30	35	47	52	37	56	1.29958	1.92831
ENSMUSG00000021281	21928	Tnfaip2	tumor necrosis factor, alpha-induced protein 2	0.465427	0.00326982	0.266875	108.876	70.4681	95.8075	115.274	152.475	120.786	109	74	111	101	151	120	1.42952	2.03161
ENSMUSG00000036887	12259	C1qa	complement component 1, q subcomponent, alpha polypeptide	0.462411	0.000210284	0.0493535	290.67	230.45	219.235	348.104	360.487	323.103	291	242	254	305	357	321	14.34	20.2162	04610;05020;05142;05150;05322	Complement and coagulation cascades - Mus musculus (mouse);Prion diseases - Mus musculus (mouse);Chagas disease (American trypanosomiasis) - Mus musculus (mouse);Staphylococcus aureus infection - Mus musculus (mouse);Systemic lupus erythematosus - Mus musculus (mouse)
ENSMUSG00000074497	319493	A430078G23Rik	RIKEN cDNA A430078G23 gene	0.461308	0.0436727	0.73864	39.9546	38.0908	28.4833	68.4794	45.4396	41.2686	40	40	33	60	45	41	0.723363	1.07189
ENSMUSG00000005124	22402	Wisp1	WNT1 inducible signaling pathway protein 1	0.459624	0.032231	0.683379	29.9659	37.1386	27.6202	34.2397	54.5275	47.3079	30	39	32	30	54	47	0.37511	0.542092
ENSMUSG00000024338	16913	Psmb8	proteasome (prosome, macropain) subunit, beta type 8 (large multifunctional peptidase 7)	0.459055	2.9716e-05	0.0113183	363.587	297.109	325.4	483.921	452.376	432.817	364	312	377	424	448	430	10.4448	14.644	3050	Proteasome - Mus musculus (mouse)
ENSMUSG00000078920	15953	Ifi47	interferon gamma inducible protein 47	0.458306	0.0109719	0.470484	147.832	121.891	134.648	180.329	180.748	211.376	148	128	156	158	179	210	4.62635	6.60682
ENSMUSG00000031980	11606	Agt	angiotensinogen (serpin peptidase inhibitor, clade A, member 8)	0.456985	0.00721481	0.385063	84.9035	85.7044	82.8605	117.556	105.016	133.871	85	90	96	103	104	133	2.70968	3.84535	4614	Renin-angiotensin system - Mus musculus (mouse)
ENSMUSG00000029299	27405	Abcg3	ATP-binding cassette, sub-family G (WHITE), member 3	0.45537	0.0222786	0.607256	48.9444	44.7567	55.2404	50.2182	88.8596	72.4717	49	47	64	44	88	72	0.994863	1.41414	2010	ABC transporters - Mus musculus (mouse)
ENSMUSG00000027848	99543	Olfml3	olfactomedin-like 3	0.452592	0.00539648	0.32861	121.862	102.845	107.028	155.22	172.67	136.891	122	108	124	136	171	136	1.68251	2.3778
ENSMUSG00000027322	20612	Siglec1	sialic acid binding Ig-like lectin 1, sialoadhesin	0.452109	0.00985345	0.446968	81.9069	58.0885	85.4499	94.7299	124.201	98.6421	82	61	99	83	123	98	0.715179	1.01118	4514	Cell adhesion molecules (CAMs) - Mus musculus (mouse)
ENSMUSG00000057069	67475	Ero1lb	ERO1-like beta (S. cerevisiae)	0.449503	0.00391202	0.28461	123.859	123.795	163.995	192.884	218.11	164.068	124	130	190	169	216	163	1.97443	2.76385	4141	Protein processing in endoplasmic reticulum - Mus musculus (mouse)
ENSMUSG00000097231				0.448423	0.0319823	0.683287	45.9478	50.4704	39.704	68.4794	61.5958	63.4128	46	53	46	60	61	63	0.477446	0.686447
ENSMUSG00000026811	50935	St6galnac6	ST6 (alpha-N-acetyl-neuraminyl-2,3-beta-galactosyl-1,3)-N-acetylgalactosaminide alpha-2,6-sialyltransferase 6	0.448044	7.01199e-05	0.0227013	405.539	378.052	425.523	578.651	589.704	499.25	406	397	493	507	584	496	10.1911	14.1507	00604;01100	Glycosphingolipid biosynthesis - ganglio series - Mus musculus (mouse);Metabolic pathways - Mus musculus (mouse)
ENSMUSG00000070427	16068	Il18bp	interleukin 18 binding protein	0.447976	0.0262287	0.645872	35.9591	36.1863	40.5671	54.7835	58.5665	47.3079	36	38	47	48	58	47	1.63151	2.33803
ENSMUSG00000009292	28240	Trpm2	transient receptor potential cation channel, subfamily M, member 2	0.447913	0.00826184	0.407389	67.9228	68.5635	78.5449	109.567	106.026	86.5634	68	72	91	96	105	86	0.599313	0.847102
ENSMUSG00000040552	12267	C3ar1	complement component 3a receptor 1	0.447665	0.0126654	0.502238	107.877	79.9908	56.9666	102.719	129.25	109.714	108	84	66	90	128	109	1.13963	1.61469	04080;04610;05150	Neuroactive ligand-receptor interaction - Mus musculus (mouse);Complement and coagulation cascades - Mus musculus (mouse);Staphylococcus aureus infection - Mus musculus (mouse)
ENSMUSG00000098112	668218	Bin2	bridging integrator 2	0.446621	0.00149957	0.179809	104.881	95.2271	138.964	158.644	159.543	154.002	105	100	161	139	158	153	3.3859	4.72736
ENSMUSG00000026104	20846	Stat1	signal transducer and activator of transcription 1	0.444811	0.000233014	0.0532237	1162.68	1108.44	1235.14	1452.9	1742.86	1632.63	1164	1164	1431	1273	1726	1622	13.7375	19.015	04062;04380;04620;04630;05140;05145;05160;05200;05212	Chemokine signaling pathway - Mus musculus (mouse);Osteoclast differentiation - Mus musculus (mouse);Toll-like receptor signaling pathway - Mus musculus (mouse);Jak-STAT signaling pathway - Mus musculus (mouse);Leishmaniasis - Mus musculus (mouse);Toxoplasmosis - Mus musculus (mouse);Hepatitis C - Mus musculus (mouse);Pathways in cancer - Mus musculus (mouse);Pancreatic cancer - Mus musculus (mou…
ENSMUSG00000033777	279572	Tlr13	toll-like receptor 13	0.444272	0.0175676	0.5576	61.9296	67.6112	44.0197	70.7621	82.801	89.5831	62	71	51	62	82	89	0.859854	1.2191
ENSMUSG00000036469	72925	March1	membrane-associated ring finger (C3HC4) 1	0.444228	0.0053323	0.325723	133.848	105.702	127.743	181.47	188.827	140.917	134	111	148	159	187	140	1.77826	2.49424
ENSMUSG00000031548	20377	Sfrp1	secreted frizzled-related protein 1	0.442751	0.00377289	0.279727	225.743	172.361	150.185	255.656	258.501	244.592	226	181	174	224	256	243	2.52142	3.53738	4310	Wnt signaling pathway - Mus musculus (mouse)
ENSMUSG00000046805	17476	Mpeg1	macrophage expressed gene 1	0.442042	0.00018202	0.043651	754.143	651.353	623.18	862.841	980.485	941.126	755	684	722	756	971	935	9.43894	13.0787
ENSMUSG00000096727	16912	Psmb9	proteasome (prosome, macropain) subunit, beta type 9 (large multifunctional peptidase 2)	0.441892	0.00725251	0.385063	110.874	122.843	129.47	182.612	177.719	145.95	111	129	150	160	176	145	2.55252	3.57972	3050	Proteasome - Mus musculus (mouse)
ENSMUSG00000097352	606736	C920009B18Rik	RIKEN cDNA C920009B18 gene	0.441846	0.0452204	0.748782	40.9535	49.5181	33.6621	60.4902	63.6154	52.3407	41	52	39	53	63	52	0.551591	0.792816
ENSMUSG00000027220	80976	Syt13	synaptotagmin XIII	0.44177	0.0164784	0.540698	82.9058	69.5158	81.1343	115.274	114.104	97.6355	83	73	94	101	113	97	1.25616	1.7727
ENSMUSG00000017652	21939	Cd40	CD40 antigen	0.441067	0.0214312	0.598451	39.9546	43.8045	42.2934	61.6315	57.5568	58.38	40	46	49	54	57	58	0.854286	1.21291	04060;04514;04620;04672;05144;05145;05310;05320;05322;05330;05340;05416	Cytokine-cytokine receptor interaction - Mus musculus (mouse);Cell adhesion molecules (CAMs) - Mus musculus (mouse);Toll-like receptor signaling pathway - Mus musculus (mouse);Intestinal immune network for IgA production - Mus musculus (mouse);Malaria - Mus musculus (mouse);Toxoplasmosis - Mus musculus (mouse);Asthma - Mus musculus (mouse);Autoimmune thyroid disease - Mus musculus (mouse);Systemi…
ENSMUSG00000040253	229900	Gbp7	guanylate binding protein 7	0.438561	0.0045468	0.307998	291.669	305.679	312.453	409.735	453.386	395.575	292	321	362	359	449	393	3.31978	4.62074
ENSMUSG00000026656	14130	Fcgr2b	Fc receptor, IgG, low affinity IIb	0.43815	4.24039e-05	0.0152536	238.729	205.691	199.383	289.896	322.116	266.736	239	216	231	254	319	265	5.77227	7.95426	04145;04380;04662;04666;05150;05322	Phagosome - Mus musculus (mouse);Osteoclast differentiation - Mus musculus (mouse);B cell receptor signaling pathway - Mus musculus (mouse);Fc gamma R-mediated phagocytosis - Mus musculus (mouse);Staphylococcus aureus infection - Mus musculus (mouse);Systemic lupus erythematosus - Mus musculus (mouse)
ENSMUSG00000056592	210104	Zfp658	zinc finger protein 658	0.437865	0.0393535	0.715566	49.9432	37.1386	44.8828	57.0662	67.6544	61.3997	50	39	52	50	67	61	0.762918	1.08395
ENSMUSG00000040522	170744	Tlr8	toll-like receptor 8	0.4378	0.045225	0.748782	35.9591	32.3772	35.3884	50.2182	58.5665	39.2555	36	34	41	44	58	39	0.611458	0.878418	4620	Toll-like receptor signaling pathway - Mus musculus (mouse)
ENSMUSG00000074622	16658	Mafb	v-maf musculoaponeurotic fibrosarcoma oncogene family, protein B (avian)	0.437336	0.00284127	0.253437	122.86	85.7044	113.933	149.513	144.397	150.983	123	90	132	131	143	150	1.92412	2.67669
ENSMUSG00000073490	226691	AI607873	expressed sequence AI607873	0.437	0.0272283	0.650853	90.8967	51.4226	59.556	94.7299	117.133	71.4652	91	54	69	83	116	71	1.16613	1.65611
ENSMUSG00000025279	13421	Dnase1l3	deoxyribonuclease 1-like 3	0.435253	0.0026073	0.240033	190.783	140.936	157.953	237.395	233.256	202.317	191	148	183	208	231	201	2.08139	2.89051
ENSMUSG00000037649	14998	H2-DMa	histocompatibility 2, class II, locus DMa	0.433103	0.00273546	0.249824	126.856	109.511	107.891	171.199	151.465	149.976	127	115	125	150	150	149	4.46742	6.20265	04145;04514;04612;04672;04940;05140;05145;05150;05310;05320;05322;05323;05330;05332;05416	Phagosome - Mus musculus (mouse);Cell adhesion molecules (CAMs) - Mus musculus (mouse);Antigen processing and presentation - Mus musculus (mouse);Intestinal immune network for IgA production - Mus musculus (mouse);Type I diabetes mellitus - Mus musculus (mouse);Leishmaniasis - Mus musculus (mouse);Toxoplasmosis - Mus musculus (mouse);Staphylococcus aureus infection - Mus musculus (mouse);Asthma -…
ENSMUSG00000037321	21354	Tap1	transporter 1, ATP-binding cassette, sub-family B (MDR/TAP)	0.432984	0.00129211	0.16193	220.749	190.454	244.266	337.832	272.637	289.887	221	200	283	296	270	288	3.39713	4.70154	02010;04145;04612;05340	ABC transporters - Mus musculus (mouse);Phagosome - Mus musculus (mouse);Antigen processing and presentation - Mus musculus (mouse);Primary immunodeficiency - Mus musculus (mouse)
ENSMUSG00000016024	16803	Lbp	lipopolysaccharide binding protein	0.431962	0.0169344	0.543935	45.9478	33.3295	41.4303	55.9249	56.547	56.3669	46	35	48	49	56	56	0.966035	1.36289	4620	Toll-like receptor signaling pathway - Mus musculus (mouse)
ENSMUSG00000000594	14667	Gm2a	GM2 ganglioside activator protein	0.431695	0.000282523	0.0590109	517.412	393.288	445.375	706.479	575.568	567.695	518	413	516	619	570	564	6.63397	9.15354	4142	Lysosome - Mus musculus (mouse)
ENSMUSG00000028931	16498	Kcnab2	potassium voltage-gated channel, shaker-related subfamily, beta member 2	0.431595	0.0194188	0.573268	66.9239	51.4226	68.1873	90.1646	99.967	69.4521	67	54	79	79	99	69	0.963009	1.34808
ENSMUSG00000026185	16011	Igfbp5	insulin-like growth factor binding protein 5	0.43132	2.74311e-05	0.010657	1637.14	1479.83	1494.08	2094.33	2338.62	1834.94	1639	1554	1731	1835	2316	1823	15.5084	21.254
ENSMUSG00000090290	212728	Gm17296	predicted gene, 17296	0.429116	0.0173781	0.552487	51.941	59.0408	61.2823	74.186	72.7033	91.5962	52	62	71	65	72	91	0.690093	0.96076
ENSMUSG00000026778	18761	Prkcq	protein kinase C, theta	0.428945	0.0117739	0.483525	76.9126	63.8022	56.9666	90.1646	93.9084	87.57	77	67	66	79	93	87	1.00292	1.39466	04270;04530;04660;04920	Vascular smooth muscle contraction - Mus musculus (mouse);Tight junction - Mus musculus (mouse);T cell receptor signaling pathway - Mus musculus (mouse);Adipocytokine signaling pathway - Mus musculus (mouse)
ENSMUSG00000026480	17970	Ncf2	neutrophil cytosolic factor 2	0.428476	0.00190689	0.203093	145.834	147.602	145.869	180.329	210.032	209.363	146	155	169	158	208	208	3.42231	4.70292	04145;04380;04670;05140	Phagosome - Mus musculus (mouse);Osteoclast differentiation - Mus musculus (mouse);Leukocyte transendothelial migration - Mus musculus (mouse);Leishmaniasis - Mus musculus (mouse)
ENSMUSG00000054517	338364	Trim65	tripartite motif-containing 65	0.427272	0.00251428	0.23876	141.839	117.129	137.238	196.308	169.641	176.147	142	123	159	172	168	175	1.98351	2.73871
ENSMUSG00000049625	212937	Tifab	TRAF-interacting protein with forkhead-associated domain, family member B	0.426729	0.0314096	0.683287	66.9239	47.6135	64.7348	71.9034	111.074	66.4324	67	50	75	63	110	66	1.03698	1.4478
ENSMUSG00000024349	72512	Tmem173	transmembrane protein 173	0.422555	0.0152354	0.528181	60.9308	62.8499	68.1873	97.0125	105.016	63.4128	61	66	79	85	104	63	1.68954	2.34925	04622;04623	RIG-I-like receptor signaling pathway - Mus musculus (mouse);Cytosolic DNA-sensing pathway - Mus musculus (mouse)
ENSMUSG00000047497	239337	Adamts12	a disintegrin-like and metallopeptidase (reprolysin type) with thrombospondin type 1 motif, 12	0.422318	0.0107055	0.464503	71.9183	61.8976	60.4191	78.7513	94.9182	91.5962	72	65	70	69	94	91	0.628608	0.865989
ENSMUSG00000025044	20288	Msr1	macrophage scavenger receptor 1	0.420861	0.0357554	0.697122	64.9262	47.6135	43.1565	66.1968	86.84	62.4062	65	50	50	58	86	62	0.859314	1.20267	4145	Phagosome - Mus musculus (mouse)
ENSMUSG00000057465	20209	Saa2	serum amyloid A 2	0.420603	0.0494155	0.759812	37.9569	26.6636	42.2934	46.7943	55.5372	48.3145	38	28	49	41	55	48	3.55557	5.02675
ENSMUSG00000059498	14131	Fcgr3	Fc receptor, IgG, low affinity III	0.420206	0.00474431	0.312401	145.834	99.0362	94.0812	148.372	171.661	139.911	146	104	109	130	170	139	5.05756	6.95181	04145;04380;04650;05140;05150;05322	Phagosome - Mus musculus (mouse);Osteoclast differentiation - Mus musculus (mouse);Natural killer cell mediated cytotoxicity - Mus musculus (mouse);Leishmaniasis - Mus musculus (mouse);Staphylococcus aureus infection - Mus musculus (mouse);Systemic lupus erythematosus - Mus musculus (mouse)
ENSMUSG00000073489	15951	Ifi204	interferon activated gene 204	0.416758	0.0144789	0.521805	60.9308	61.8976	56.9666	81.034	91.8889	73.4783	61	65	66	71	91	73	1.6121	2.22701
ENSMUSG00000020573	30955	Pik3cg	phosphoinositide-3-kinase, catalytic, gamma polypeptide	0.416351	0.0022335	0.224796	131.85	114.273	115.66	150.655	181.758	156.016	132	120	134	132	180	155	1.2441	1.69312	00562;04012;04062;04070;04150;04210;04370;04380;04510;04620;04630;04650;04660;04662;04664;04666;04670;04722;04810;04910;04914;04930;04960;04973;05100;05142;05145;05146;05160;05200;05210;05211;05212;05213;05214;05215;05218;05220;05221;05222;05223	Inositol phosphate metabolism - Mus musculus (mouse);ErbB signaling pathway - Mus musculus (mouse);Chemokine signaling pathway - Mus musculus (mouse);Phosphatidylinositol signaling system - Mus musculus (mouse);mTOR signaling pathway - Mus musculus (mouse);Apoptosis - Mus musculus (mouse);VEGF signaling pathway - Mus musculus (mouse);Osteoclast differentiation - Mus musculus (mouse);Focal adhesio…
ENSMUSG00000070777	71601	Ceacam20	carcinoembryonic antigen-related cell adhesion molecule 20	0.415731	0.000882213	0.126007	390.556	384.717	376.325	491.91	568.499	493.21	391	404	436	431	563	490	8.03493	10.9184
ENSMUSG00000028583	14726	Pdpn	podoplanin	0.415477	0.00147085	0.179379	139.841	127.604	111.344	157.503	185.797	167.088	140	134	129	138	184	166	4.20176	5.71776
ENSMUSG00000020806	217344	Rhbdf2	rhomboid 5 homolog 2	0.413741	0.0314133	0.683287	42.9512	46.6613	55.2404	62.7728	75.7326	61.3997	43	49	64	55	75	61	0.762943	1.05535
ENSMUSG00000024399	16994	Ltb	lymphotoxin B	0.413521	0.0495822	0.759812	50.9421	41.8999	43.1565	63.9141	55.5372	68.4455	51	44	50	56	55	68	1.93683	2.70585	04060;05323	Cytokine-cytokine receptor interaction - Mus musculus (mouse);Rheumatoid arthritis - Mus musculus (mouse)
ENSMUSG00000032094	12500	Cd3d	CD3 antigen, delta polypeptide	0.412535	0.0422195	0.734476	42.9512	44.7567	40.5671	66.1968	49.4786	61.3997	43	47	47	58	49	61	1.95882	2.73481	04640;04660;05142;05340	Hematopoietic cell lineage - Mus musculus (mouse);T cell receptor signaling pathway - Mus musculus (mouse);Chagas disease (American trypanosomiasis) - Mus musculus (mouse);Primary immunodeficiency - Mus musculus (mouse)
ENSMUSG00000036782	67455	Klhl13	kelch-like 13	0.41219	0.0480251	0.756933	61.9296	44.7567	46.6091	82.1753	60.5861	68.4455	62	47	54	72	60	68	0.922178	1.28895	4120	Ubiquitin mediated proteolysis - Mus musculus (mouse)
ENSMUSG00000003617	12870	Cp	ceruloplasmin	0.411432	0.000250057	0.0545771	391.555	346.627	363.378	532.998	500.845	445.902	392	364	421	467	496	443	4.8771	6.61323	860	Porphyrin and chlorophyll metabolism - Mus musculus (mouse)
ENSMUSG00000030748	16190	Il4ra	interleukin 4 receptor, alpha	0.410937	0.000600628	0.0950468	273.689	254.256	339.21	402.887	386.741	378.463	274	267	393	353	383	376	3.45785	4.67785	04060;04630;04640	Cytokine-cytokine receptor interaction - Mus musculus (mouse);Jak-STAT signaling pathway - Mus musculus (mouse);Hematopoietic cell lineage - Mus musculus (mouse)
ENSMUSG00000037946	30938	Fgd3	FYVE, RhoGEF and PH domain containing 3	0.408483	0.0156194	0.533227	107.877	83.7998	107.891	148.372	159.543	99.6486	108	88	125	130	158	99	1.29064	1.76755	4810	Regulation of actin cytoskeleton - Mus musculus (mouse)
ENSMUSG00000003882	16197	Il7r	interleukin 7 receptor	0.407444	0.0256468	0.644065	95.891	75.2294	111.344	142.665	115.114	127.832	96	79	129	125	114	127	1.78689	2.45475	04060;04630;04640;05340	Cytokine-cytokine receptor interaction - Mus musculus (mouse);Jak-STAT signaling pathway - Mus musculus (mouse);Hematopoietic cell lineage - Mus musculus (mouse);Primary immunodeficiency - Mus musculus (mouse)
ENSMUSG00000027737	26570	Slc7a11	solute carrier family 7 (cationic amino acid transporter, y+ system), member 11	0.407281	0.00961989	0.442811	106.879	79.0385	92.355	135.818	137.328	103.675	107	83	107	119	136	103	0.608962	0.83251
ENSMUSG00000072620	20556	Slfn2	schlafen 2	0.406947	0.0016718	0.188806	321.634	219.975	230.456	305.875	393.809	334.175	322	231	267	268	390	332	9.341	12.6375
ENSMUSG00000029581	14086	Fscn1	fascin actin-bundling protein 1	0.405954	0.0246263	0.636972	61.9296	68.5635	56.1035	93.5885	85.8303	74.4848	62	72	65	82	85	74	1.40807	1.93653
ENSMUSG00000071715	17972	Ncf4	neutrophil cytosolic factor 4	0.405284	0.0261301	0.645872	72.9171	54.2794	59.556	78.7513	93.9084	80.5241	73	57	69	69	93	80	2.57328	3.51995	04145;04380;04670;05140	Phagosome - Mus musculus (mouse);Osteoclast differentiation - Mus musculus (mouse);Leukocyte transendothelial migration - Mus musculus (mouse);Leishmaniasis - Mus musculus (mouse)
ENSMUSG00000035356	80859	Nfkbiz	nuclear factor of kappa light polypeptide gene enhancer in B cells inhibitor, zeta	0.404628	5.0386e-05	0.017171	454.483	390.431	390.135	513.596	534.167	595.879	455	410	452	450	529	592	6.05743	8.13873
ENSMUSG00000041797	217262	Abca9	ATP-binding cassette, sub-family A (ABC1), member 9	0.40266	0.00730438	0.385063	196.776	132.366	152.774	213.428	236.286	197.284	197	139	177	187	234	196	1.52181	2.06415	2010	ABC transporters - Mus musculus (mouse)
ENSMUSG00000074445	100042514	Sprr2a3	small proline-rich protein 2A3	0.401064	0.00282422	0.253437	299.659	238.068	262.392	327.56	409.966	332.162	300	250	304	287	406	330	23.6904	31.9103
ENSMUSG00000017390	11676	Aldoc	aldolase C, fructose-bisphosphate	0.400846	0.0356133	0.697122	56.9353	55.2317	50.0616	86.7406	66.6447	67.439	57	58	58	76	66	67	1.17531	1.61959	00010;00030;00051;01100	Glycolysis / Gluconeogenesis - Mus musculus (mouse);Pentose phosphate pathway - Mus musculus (mouse);Fructose and mannose metabolism - Mus musculus (mouse);Metabolic pathways - Mus musculus (mouse)
ENSMUSG00000024353	69816	Mzb1	marginal zone B and B1 cell-specific protein 1	0.40006	0.0342148	0.690158	87.9001	63.8022	87.1762	98.1538	132.28	93.6093	88	67	101	86	131	93	5.34287	7.27983
ENSMUSG00000009687	18301	Fxyd5	FXYD domain-containing ion transport regulator 5	0.399405	0.000876454	0.126007	173.802	166.647	151.911	199.732	236.286	218.422	174	175	176	175	234	217	3.31458	4.4433
ENSMUSG00000018008	72318	Cyth4	cytohesin 4	0.398385	0.00554155	0.335342	120.863	123.795	130.333	170.057	156.514	176.147	121	130	151	149	155	175	2.72048	3.67399
ENSMUSG00000024014	18712	Pim1	proviral integration site 1	0.397823	0.0192879	0.57175	72.9171	61.8976	77.6818	107.284	85.8303	94.6159	73	65	90	94	85	94	2.18286	2.97995	04630;05221	Jak-STAT signaling pathway - Mus musculus (mouse);Acute myeloid leukemia - Mus musculus (mouse)
ENSMUSG00000039109	74145	F13a1	coagulation factor XIII, A1 subunit	0.397702	0.00465776	0.308795	229.739	188.55	135.512	252.233	274.657	211.376	230	198	157	221	272	210	2.86662	3.87904	4610	Complement and coagulation cascades - Mus musculus (mouse)
[truncated: 837 more rows]
