# Supplementary material for: Loss of CNFY toxin-induced inflammation drives Yersinia pseudotuberculosis into persistency
Source: PLoS Pathog. 2018 Feb 1;14(2):e1006858. doi: 10.1371/journal.ppat.1006858 (PMC5811047; doi:10.1371/journal.ppat.1006858)
Supplement: S6 Dataset — (XLS) [file ppat.1006858.s017.xls]

## Sheet: res_fc_out
Dataset S6: Global gene expression changes within BALB/c mice (DESeq2 analysis caecum YPIIIΔcnfY vs. YPIII at 42 dpi)
Ensembl ID	Entrez ID	Gene Symbol	Gene name	log2 fc (YPIIIΔcnfy 42dpi vs YPIII 42dpi)	p-value	adjusted p-value	DESeq2 normalized read counts 42dpi_YPIIIΔcnfY_1	DESeq2 normalized read counts 42dpi_YPIIIΔcnfY_2	DESeq2 normalized read counts 42dpi_YPIIIΔcnfY_3	DESeq2 normalized read counts 42dpi_YPIII_1	DESeq2 normalized read counts 42dpi_YPIII_2	DESeq2 normalized read counts 42dpi_YPIII_3	Raw read counts 42dpi_YPIIIΔcnfY_1	Raw read counts 42dpi_YPIIIΔcnfY_2	Raw read counts 42dpi_YPIIIΔcnfY_3	Raw read counts 42dpi_YPIII_1	Raw read counts 42dpi_YPIII_2	Raw read counts 42dpi_YPIII_3	mean RPKM 42dpi_YPIIIΔcnfY	mean RPKM 42dpi_YPIII	Kegg pathway IDs	Kegg pathway name
ENSMUSG00000027656	22403	Wisp2	WNT1 inducible signaling pathway protein 2	1.65	0	0	2	6	2	43	19	15	2	6	2	83	35	27	0.12	1.16
ENSMUSG00000069917	110257	Hba-a2	hemoglobin alpha, adult chain 2	1.52	0	0	51	47	37	169	234	93	45	47	37	323	421	169	5.01	22.58	05143;05144	African trypanosomiasis - Mus musculus (mouse);Malaria - Mus musculus (mouse)
ENSMUSG00000024011	74116	Pi16	peptidase inhibitor 16	1.44	0	0	50	42	55	206	173	89	44	42	55	395	311	162	1.03	4.07
ENSMUSG00000069919	15122	Hba-a1	hemoglobin alpha, adult chain 1	1.44	0	0	75	59	33	204	228	113	66	58	33	391	410	205	4.89	19.74
ENSMUSG00000042985	100647	Upk3b	uroplakin 3B	1.43	0	0	6	1	4	19	73	14	5	1	4	37	132	26	0.09	1.13
ENSMUSG00000020473	11568	Aebp1	AE binding protein 1	1.42	0	0	409	388	372	1175	1346	769	358	384	370	2252	2421	1400	6.22	21.73
ENSMUSG00000021260	214305	Hhipl1	hedgehog interacting protein-like 1	1.37	0	0	7	3	2	23	17	18	6	3	2	45	30	32	0.09	0.56
ENSMUSG00000032496	17002	Ltf	lactotransferrin	1.35	0	0	7	11	4	38	181	7	6	11	4	72	325	13	0.16	2.04
ENSMUSG00000079105	109828	C7	complement component 7	1.29	0	0	18	29	21	70	112	41	16	29	21	134	202	74	0.51	2.07	04610;05020;05322	Complement and coagulation cascades - Mus musculus (mouse);Prion diseases - Mus musculus (mouse);Systemic lupus erythematosus - Mus musculus (mouse)
ENSMUSG00000031722	15439	Hp	haptoglobin	1.2	0	0	22	33	13	56	109	54	19	33	13	108	196	99	1.03	4.1
ENSMUSG00000024481	74574	Lvrn	laeverin	1.2	0	0	11	17	14	39	54	31	10	17	14	74	97	56	0.27	0.97
ENSMUSG00000029675	13717	Eln	elastin	1.19	0	0	48	42	37	123	100	102	42	42	37	236	179	186	1.01	3.19	4974	Protein digestion and absorption - Mus musculus (mouse)
ENSMUSG00000028111	13038	Ctsk	cathepsin K	1.19	0	0	37	55	38	112	138	81	32	54	38	214	249	147	1.77	5.64	04142;04380;04620;05323	Lysosome - Mus musculus (mouse);Osteoclast differentiation - Mus musculus (mouse);Toll-like receptor signaling pathway - Mus musculus (mouse);Rheumatoid arthritis - Mus musculus (mouse)
ENSMUSG00000038725	192190	Pkhd1l1	polycystic kidney and hepatic disease 1-like 1	1.15	0	0	72	68	74	173	252	104	63	67	74	332	453	189	0.34	1.05
ENSMUSG00000016024	16803	Lbp	lipopolysaccharide binding protein	1.13	0	0	56	57	56	129	133	128	49	56	56	247	240	233	1.36	3.9	4620	Toll-like receptor signaling pathway - Mus musculus (mouse)
ENSMUSG00000058914	81799	C1qtnf3	C1q and tumor necrosis factor related protein 3	1.13	0	0	65	56	58	225	237	59	57	55	58	431	426	108	1.56	5.68
ENSMUSG00000001506	12842	Col1a1	collagen, type I, alpha 1	1.12	0	0	912	1103	1037	2464	2463	1966	799	1092	1030	4722	4430	3580	10.47	29.41	04510;04512;04974;05146	Focal adhesion - Mus musculus (mouse);ECM-receptor interaction - Mus musculus (mouse);Protein digestion and absorption - Mus musculus (mouse);Amoebiasis - Mus musculus (mouse)
ENSMUSG00000023885	21826	Thbs2	thrombospondin 2	1.08	0	0	474	428	394	1106	1114	658	415	424	391	2119	2003	1198	4.46	12.32	04145;04350;04510;04512;05144	Phagosome - Mus musculus (mouse);TGF-beta signaling pathway - Mus musculus (mouse);Focal adhesion - Mus musculus (mouse);ECM-receptor interaction - Mus musculus (mouse);Malaria - Mus musculus (mouse)
ENSMUSG00000071656	68852	Lrrn4cl	LRRN4 C-terminal like	1.08	0	0	30	32	33	78	96	54	26	32	33	150	172	98	0.75	2.23
ENSMUSG00000056427	20564	Slit3	slit homolog 3 (Drosophila)	1.08	0	0	210	236	221	551	579	351	184	234	220	1056	1041	639	2.6	7.18	4360	Axon guidance - Mus musculus (mouse)
ENSMUSG00000041577	116847	Prelp	proline arginine-rich end leucine-rich repeat	1.05	0	0	289	242	296	601	681	484	253	240	294	1151	1225	881	4.67	12.34
ENSMUSG00000022032	71145	Scara5	scavenger receptor class A, member 5	1.05	0	0	100	70	100	221	257	126	88	69	99	424	463	230	1.45	4.04
ENSMUSG00000033170	105844	Card10	caspase recruitment domain family, member 10	1.05	0	0	24	23	20	55	53	51	21	23	20	106	96	93	0.29	0.85
ENSMUSG00000023034	15370	Nr4a1	nuclear receptor subfamily 4, group A, member 1	1.05	0	0	27	15	19	39	86	32	24	15	19	74	155	58	0.51	1.58	4010	MAPK signaling pathway - Mus musculus (mouse)
ENSMUSG00000033327	81877	Tnxb	tenascin XB	1.04	0	0	1142	1105	1158	2950	2528	1733	1001	1094	1150	5654	4547	3156	5.69	15.02	04510;04512	Focal adhesion - Mus musculus (mouse);ECM-receptor interaction - Mus musculus (mouse)
ENSMUSG00000095130				1.04	0	0	54	51	45	85	77	205	47	51	45	163	139	373	8.74	26.18
ENSMUSG00000032243	319480	Itga11	integrin alpha 11	1.03	0	0	66	48	56	128	157	89	58	48	56	246	283	163	0.7	1.91	04510;04512;04810;05410;05412;05414	Focal adhesion - Mus musculus (mouse);ECM-receptor interaction - Mus musculus (mouse);Regulation of actin cytoskeleton - Mus musculus (mouse);Hypertrophic cardiomyopathy (HCM) - Mus musculus (mouse);Arrhythmogenic right ventricular cardiomyopathy (ARVC) - Mus musculus (mouse);Dilated cardiomyopathy - Mus musculus (mouse)
ENSMUSG00000036036	22715	Zfp57	zinc finger protein 57	1.03	0	0	8	13	10	31	23	27	7	13	10	60	42	49	0.24	0.8
ENSMUSG00000020695	17534	Mrc2	mannose receptor, C type 2	1.03	0	0	99	103	114	263	228	188	87	102	113	505	410	343	1.11	2.98	4145	Phagosome - Mus musculus (mouse)
ENSMUSG00000036098	225908	Myrf	myelin regulatory factor	1.03	0	0.01	8	7	5	22	24	13	7	7	5	42	43	24	0.07	0.27
ENSMUSG00000076580				1.03	0	0.01	154	134	156	391	142	858	135	133	155	749	256	1563	30.23	116.66
ENSMUSG00000023046	16012	Igfbp6	insulin-like growth factor binding protein 6	1.03	0	0	76	48	69	141	214	90	67	48	69	270	384	164	3.58	10.07
ENSMUSG00000084159				1.02	0	0	22	19	13	42	46	38	19	19	13	80	82	69	1.22	3.49
ENSMUSG00000022860	246048	Chodl	chondrolectin	1.02	0	0	11	13	17	29	42	35	10	13	17	55	75	64	0.33	1.05
ENSMUSG00000036437	18166	Npy1r	neuropeptide Y receptor Y1	1.01	0	0	30	21	23	54	59	49	26	21	23	104	107	90	0.5	1.37	4080	Neuroactive ligand-receptor interaction - Mus musculus (mouse)
ENSMUSG00000031762	17750	Mt2	metallothionein 2	1.01	0	0	76	129	119	160	445	239	67	128	118	306	801	436	11.85	37.82
ENSMUSG00000027996	20319	Sfrp2	secreted frizzled-related protein 2	1.01	0	0	14	19	12	30	45	34	12	19	12	58	81	62	0.46	1.37	4310	Wnt signaling pathway - Mus musculus (mouse)
ENSMUSG00000022371	12818	Col14a1	collagen, type XIV, alpha 1	1	0	0	1267	1201	1242	3066	2821	1813	1110	1189	1234	5876	5073	3302	11.72	30.29	4974	Protein digestion and absorption - Mus musculus (mouse)
ENSMUSG00000020889	217166	Nr1d1	nuclear receptor subfamily 1, group D, member 1	0.99	0	0	170	129	94	333	374	281	149	128	93	638	673	511	2.95	9.17	4710	Circadian rhythm - Mus musculus (mouse)
ENSMUSG00000032484	18054	Ngp	neutrophilic granule protein	0.99	0	0	0	0	0	26	155	3	0	0	0	50	278	6	0	3.74
ENSMUSG00000041329	11932	Atp1b2	ATPase, Na+/K+ transporting, beta 2 polypeptide	0.98	0	0	27	24	18	47	53	51	24	24	18	91	95	93	0.38	1.02	04260;04960;04964;04970;04971;04972;04973;04974;04976	Cardiac muscle contraction - Mus musculus (mouse);Aldosterone-regulated sodium reabsorption - Mus musculus (mouse);Proximal tubule bicarbonate reclamation - Mus musculus (mouse);Salivary secretion - Mus musculus (mouse);Gastric acid secretion - Mus musculus (mouse);Pancreatic secretion - Mus musculus (mouse);Carbohydrate digestion and absorption - Mus musculus (mouse);Protein digestion and absorp…
ENSMUSG00000029070	74761	Mxra8	matrix-remodelling associated 8	0.98	0	0	159	159	133	277	367	276	139	157	132	530	660	502	4.16	10.5
ENSMUSG00000038463	320078	Olfml2b	olfactomedin-like 2B	0.98	0	0	175	193	175	451	355	309	153	191	174	864	638	562	3.57	9.15
ENSMUSG00000029819	109648	Npy	neuropeptide Y	0.98	0	0.01	2	6	10	21	16	16	2	6	10	40	28	30	0.66	2.37	4920	Adipocytokine signaling pathway - Mus musculus (mouse)
ENSMUSG00000042436	76293	Mfap4	microfibrillar-associated protein 4	0.98	0	0	58	69	52	127	154	98	51	68	52	244	277	179	2.06	5.42
ENSMUSG00000032334	16949	Loxl1	lysyl oxidase-like 1	0.98	0	0	83	80	65	179	163	128	73	79	65	344	293	234	1.4	3.58
ENSMUSG00000025784	21922	Clec3b	C-type lectin domain family 3, member b	0.97	0	0	112	107	124	305	235	169	98	106	123	585	422	307	7.06	18.23
ENSMUSG00000037624	16526	Kcnk2	potassium channel, subfamily K, member 2	0.96	0	0	31	43	47	87	93	74	27	43	47	167	167	134	0.69	1.79	4971	Gastric acid secretion - Mus musculus (mouse)
ENSMUSG00000040488	108075	Ltbp4	latent transforming growth factor beta binding protein 4	0.96	0	0	427	401	457	1025	911	626	374	397	454	1965	1639	1140	4.86	12.09
ENSMUSG00000031765	17748	Mt1	metallothionein 1	0.95	0	0	180	273	244	361	655	428	158	270	242	691	1178	780	26.2	66.97
ENSMUSG00000059146	18213	Ntrk3	neurotrophic tyrosine kinase, receptor, type 3	0.95	0	0.02	13	7	7	27	29	14	11	7	7	52	52	26	0.17	0.54	4722	Neurotrophin signaling pathway - Mus musculus (mouse)
ENSMUSG00000036545	216725	Adamts2	a disintegrin-like and metallopeptidase (reprolysin type) with thrombospondin type 1 motif, 2	0.95	0	0	119	151	119	274	301	205	104	150	118	526	541	374	1.09	2.72
ENSMUSG00000058571	23888	Gpc6	glypican 6	0.95	0	0	119	89	91	219	239	154	104	88	90	419	430	280	0.9	2.29
ENSMUSG00000029096	78558	Htra3	HtrA serine peptidase 3	0.95	0	0	98	98	74	183	265	115	86	97	74	351	477	209	2.02	5.2
ENSMUSG00000068196	12837	Col8a1	collagen, type VIII, alpha 1	0.94	0	0	39	39	34	88	72	76	34	39	34	168	129	139	0.45	1.17
ENSMUSG00000076596				0.94	0	0.02	32	42	33	148	19	164	28	42	33	284	35	299	6.15	23.81
ENSMUSG00000039004	12161	Bmp6	bone morphogenetic protein 6	0.94	0	0	15	27	24	62	43	41	13	27	24	119	77	74	0.56	1.54	04340;04350	Hedgehog signaling pathway - Mus musculus (mouse);TGF-beta signaling pathway - Mus musculus (mouse)
ENSMUSG00000040734	333654	Ppp1r13l	protein phosphatase 1, regulatory (inhibitor) subunit 13 like	0.94	0	0.01	10	13	9	32	23	23	9	13	9	62	41	42	0.21	0.64
ENSMUSG00000079012	20717	Serpina3m	serine (or cysteine) peptidase inhibitor, clade A, member 3M	0.94	0	0	15	13	8	21	28	37	13	13	8	40	51	67	0.44	1.3
ENSMUSG00000095682				0.93	0	0.01	82	104	66	44	45	1266	72	103	66	85	81	2306	14.31	92.84
ENSMUSG00000072941	20657	Sod3	superoxide dismutase 3, extracellular	0.93	0	0	205	245	233	455	491	402	180	243	231	872	883	732	3.9	9.54
ENSMUSG00000027931	18160	Npr1	natriuretic peptide receptor 1	0.92	0	0	32	35	26	75	63	54	28	35	26	143	114	99	0.47	1.2	00230;04270	Purine metabolism - Mus musculus (mouse);Vascular smooth muscle contraction - Mus musculus (mouse)
ENSMUSG00000040254	108151	Sema3d	sema domain, immunoglobulin domain (Ig), short basic domain, secreted, (semaphorin) 3D	0.92	0	0	90	83	72	198	201	97	79	82	72	380	362	177	0.77	1.93	4360	Axon guidance - Mus musculus (mouse)
ENSMUSG00000031480	56229	Thsd1	thrombospondin, type I, domain 1	0.91	0	0.02	15	8	7	29	19	23	13	8	7	56	35	41	0.14	0.41
ENSMUSG00000038456	209773	Dennd2a	DENN/MADD domain containing 2A	0.91	0	0	60	71	71	158	106	137	53	70	71	302	190	249	0.92	2.27
ENSMUSG00000041482	667742	Piezo2	piezo-type mechanosensitive ion channel component 2	0.9	0	0	74	59	67	156	134	102	65	58	67	299	241	186	0.38	0.93
ENSMUSG00000041378	12741	Cldn5	claudin 5	0.9	0	0	24	16	27	46	59	34	21	16	27	89	107	62	0.97	2.5	04514;04530;04670;05160	Cell adhesion molecules (CAMs) - Mus musculus (mouse);Tight junction - Mus musculus (mouse);Leukocyte transendothelial migration - Mus musculus (mouse);Hepatitis C - Mus musculus (mouse)
ENSMUSG00000087593				0.89	0.01	0.03	2	7	4	14	13	14	2	7	4	27	24	26	0.67	2.62
ENSMUSG00000031375	12111	Bgn	biglycan	0.89	0	0	1008	1045	1015	2037	2112	1649	883	1035	1008	3905	3799	3004	23.45	55.01
ENSMUSG00000023411	73181	Nfatc4	nuclear factor of activated T cells, cytoplasmic, calcineurin dependent 4	0.89	0	0	40	45	27	81	84	60	35	45	27	155	151	110	0.57	1.42	04010;04310;04360;04370;04650;04660;04662	MAPK signaling pathway - Mus musculus (mouse);Wnt signaling pathway - Mus musculus (mouse);Axon guidance - Mus musculus (mouse);VEGF signaling pathway - Mus musculus (mouse);Natural killer cell mediated cytotoxicity - Mus musculus (mouse);T cell receptor signaling pathway - Mus musculus (mouse);B cell receptor signaling pathway - Mus musculus (mouse)
ENSMUSG00000000889	13166	Dbh	dopamine beta hydroxylase	0.87	0.01	0.03	6	8	6	15	17	21	5	8	6	29	30	38	0.16	0.52	00350;01100	Tyrosine metabolism - Mus musculus (mouse);Metabolic pathways - Mus musculus (mouse)
ENSMUSG00000003573	26558	Homer3	homer scaffolding protein 3	0.87	0	0.01	18	17	12	30	35	35	16	17	12	57	63	64	0.37	0.96
ENSMUSG00000028369	64817	Svep1	sushi, von Willebrand factor type A, EGF and pentraxin domain containing 1	0.87	0	0	824	837	804	1932	1568	1152	722	829	799	3702	2819	2098	4.32	10.17
ENSMUSG00000037003	209039	Tns2	tensin 2	0.87	0	0	217	206	200	439	393	329	190	204	199	842	706	600	2.69	6.24
ENSMUSG00000048481	232934	Mypop	Myb-related transcription factor, partner of profilin	0.87	0.01	0.03	5	6	10	13	19	20	4	6	10	24	35	36	0.19	0.6
ENSMUSG00000022610	29857	Mapk12	mitogen-activated protein kinase 12	0.86	0	0.03	8	5	5	15	16	15	7	5	5	28	28	28	0.2	0.61	04010;04114;04370;04380;04620;04621;04622;04660;04664;04670;04722;04912;04914;05014;05140;05142;05145;05160	MAPK signaling pathway - Mus musculus (mouse);Oocyte meiosis - Mus musculus (mouse);VEGF signaling pathway - Mus musculus (mouse);Osteoclast differentiation - Mus musculus (mouse);Toll-like receptor signaling pathway - Mus musculus (mouse);NOD-like receptor signaling pathway - Mus musculus (mouse);RIG-I-like receptor signaling pathway - Mus musculus (mouse);T cell receptor signaling pathway - Mus…
ENSMUSG00000031871	12562	Cdh5	cadherin 5	0.86	0	0	164	142	177	306	319	272	144	141	176	586	573	496	2.48	5.68	04514;04670	Cell adhesion molecules (CAMs) - Mus musculus (mouse);Leukocyte transendothelial migration - Mus musculus (mouse)
ENSMUSG00000041734	170643	Kirrel	kin of IRRE like (Drosophila)	0.86	0	0	142	165	136	321	261	245	124	163	135	616	470	447	1.24	2.89
ENSMUSG00000031380	14205	Figf	c-fos induced growth factor	0.85	0	0	27	39	18	61	73	40	24	39	18	116	131	73	0.84	2.14	04060;04150;04510;05200;05211;05212;05219	Cytokine-cytokine receptor interaction - Mus musculus (mouse);mTOR signaling pathway - Mus musculus (mouse);Focal adhesion - Mus musculus (mouse);Pathways in cancer - Mus musculus (mouse);Renal cell carcinoma - Mus musculus (mouse);Pancreatic cancer - Mus musculus (mouse);Bladder cancer - Mus musculus (mouse)
ENSMUSG00000035283	11554	Adrb1	adrenergic receptor, beta 1	0.85	0.01	0.04	7	6	5	24	12	10	6	6	5	46	22	19	0.15	0.48	04020;04080;04144;04540;04970;05414	Calcium signaling pathway - Mus musculus (mouse);Neuroactive ligand-receptor interaction - Mus musculus (mouse);Endocytosis - Mus musculus (mouse);Gap junction - Mus musculus (mouse);Salivary secretion - Mus musculus (mouse);Dilated cardiomyopathy - Mus musculus (mouse)
ENSMUSG00000026574	56429	Dpt	dermatopontin	0.85	0	0	888	807	928	1787	1911	1154	778	799	922	3425	3437	2101	32.7	75.11
ENSMUSG00000025479	13106	Cyp2e1	cytochrome P450, family 2, subfamily e, polypeptide 1	0.85	0	0.01	47	69	44	58	150	118	41	68	44	111	269	215	1.78	4.43	00590;00591;00980;00982;01100	Arachidonic acid metabolism - Mus musculus (mouse);Linoleic acid metabolism - Mus musculus (mouse);Metabolism of xenobiotics by cytochrome P450 - Mus musculus (mouse);Drug metabolism - cytochrome P450 - Mus musculus (mouse);Metabolic pathways - Mus musculus (mouse)
ENSMUSG00000062991	211323	Nrg1	neuregulin 1	0.84	0	0	50	58	45	134	77	89	44	57	45	256	138	162	1.48	3.63	4012	ErbB signaling pathway - Mus musculus (mouse)
ENSMUSG00000074766	319909	Ism1	isthmin 1, angiogenesis inhibitor	0.84	0	0.01	24	13	12	46	29	28	21	13	12	88	53	51	0.34	0.89
ENSMUSG00000040612	100039795	Ildr2	immunoglobulin-like domain containing receptor 2	0.84	0	0	50	30	35	80	99	52	44	30	35	153	178	94	0.29	0.71
ENSMUSG00000067203				0.84	0	0	80	72	85	183	129	136	70	71	84	351	232	247	4.32	10.21
ENSMUSG00000072812				0.84	0	0	224	181	204	430	457	248	196	179	203	825	822	451	2.28	5.29
ENSMUSG00000030546	103968	Plin1	perilipin 1	0.84	0	0	31	28	35	45	72	68	27	28	35	86	130	124	1	2.42	3320	PPAR signaling pathway - Mus musculus (mouse)
ENSMUSG00000054555	11489	Adam12	a disintegrin and metallopeptidase domain 12 (meltrin alpha)	0.84	0	0.01	14	20	22	33	45	41	12	20	22	64	81	74	0.15	0.39
ENSMUSG00000017897	14049	Eya2	EYA transcriptional coactivator and phosphatase 2	0.84	0.01	0.04	11	8	7	22	18	20	10	8	7	43	32	37	0.22	0.62
ENSMUSG00000034659	68539	Tmem109	transmembrane protein 109	0.84	0	0	253	225	265	465	455	424	222	223	263	892	818	772	6.93	15.53
ENSMUSG00000064080	14115	Fbln2	fibulin 2	0.84	0	0	360	356	387	829	746	469	315	353	384	1589	1342	855	4.7	10.86
ENSMUSG00000020357	14257	Flt4	FMS-like tyrosine kinase 4	0.84	0	0	150	164	161	337	281	251	131	162	160	645	505	457	1.54	3.52	04060;04510	Cytokine-cytokine receptor interaction - Mus musculus (mouse);Focal adhesion - Mus musculus (mouse)
ENSMUSG00000048387	23967	Osr1	odd-skipped related 1 (Drosophila)	0.83	0	0	49	43	55	102	115	64	43	43	55	195	206	117	1.5	3.53
ENSMUSG00000045333	94187	Zfp423	zinc finger protein 423	0.83	0	0.01	23	24	25	51	49	41	20	24	25	97	88	75	0.3	0.73
ENSMUSG00000047414	399558	Flrt2	fibronectin leucine rich transmembrane protein 2	0.83	0	0	80	71	82	170	181	91	70	70	81	325	325	166	0.67	1.58
ENSMUSG00000021903	78754	Galnt15	UDP-N-acetyl-alpha-D-galactosamine:polypeptide N-acetylgalactosaminyltransferase 15	0.83	0	0	95	66	74	135	228	96	83	65	74	259	410	175	0.76	1.83	00512;01100	Mucin type O-Glycan biosynthesis - Mus musculus (mouse);Metabolic pathways - Mus musculus (mouse)
ENSMUSG00000032997	74241	Chpf	chondroitin polymerizing factor	0.83	0	0	37	50	34	83	78	69	32	50	34	160	140	126	0.74	1.75	00532;01100	Glycosaminoglycan biosynthesis - chondroitin sulfate / dermatan sulfate - Mus musculus (mouse);Metabolic pathways - Mus musculus (mouse)
ENSMUSG00000027230	26427	Creb3l1	cAMP responsive element binding protein 3-like 1	0.83	0	0	212	239	182	433	356	368	186	237	181	829	641	671	4.96	11.27	04916;04962;05016;05215	Melanogenesis - Mus musculus (mouse);Vasopressin-regulated water reabsorption - Mus musculus (mouse);Huntington's disease - Mus musculus (mouse);Prostate cancer - Mus musculus (mouse)
ENSMUSG00000059401	333639	Mamld1	mastermind-like domain containing 1	0.82	0	0.02	21	11	27	41	44	33	18	11	27	78	80	60	0.25	0.62
ENSMUSG00000024299	224697	Adamts10	a disintegrin-like and metallopeptidase (reprolysin type) with thrombospondin type 1 motif, 10	0.82	0	0	95	107	118	238	173	176	83	106	117	457	311	321	1.58	3.63
ENSMUSG00000012017	224024	Scarf2	scavenger receptor class F, member 2	0.82	0	0.01	21	28	17	48	45	38	18	28	17	92	81	69	0.41	1
ENSMUSG00000094124				0.82	0	0.01	23	25	26	48	27	76	20	25	26	92	48	138	4.34	10.91
ENSMUSG00000038146	18131	Notch3	notch 3	0.82	0	0	54	75	65	154	106	101	47	74	65	295	191	184	0.49	1.14	04320;04330	Dorso-ventral axis formation - Mus musculus (mouse);Notch signaling pathway - Mus musculus (mouse)
ENSMUSG00000024663	74760	Rab3il1	RAB3A interacting protein (rabin3)-like 1	0.82	0	0	53	49	51	115	90	84	46	49	51	221	161	153	1.03	2.43
ENSMUSG00000051811	333182	Cox6b2	cytochrome c oxidase subunit VIb polypeptide 2	0.82	0	0.02	8	17	13	31	28	20	7	17	13	60	50	37	1.32	3.45	00190;01100;04260;05010;05012;05016	Oxidative phosphorylation - Mus musculus (mouse);Metabolic pathways - Mus musculus (mouse);Cardiac muscle contraction - Mus musculus (mouse);Alzheimer's disease - Mus musculus (mouse);Parkinson's disease - Mus musculus (mouse);Huntington's disease - Mus musculus (mouse)
ENSMUSG00000028047	21827	Thbs3	thrombospondin 3	0.82	0	0	71	65	75	130	142	112	62	64	75	250	255	204	1.07	2.41	04145;04350;04510;04512;05144	Phagosome - Mus musculus (mouse);TGF-beta signaling pathway - Mus musculus (mouse);Focal adhesion - Mus musculus (mouse);ECM-receptor interaction - Mus musculus (mouse);Malaria - Mus musculus (mouse)
ENSMUSG00000000794	140493	Kcnn3	potassium intermediate/small conductance calcium-activated channel, subfamily N, member 3	0.81	0	0	41	44	43	81	96	63	36	44	43	156	173	115	0.91	2.11
ENSMUSG00000024620	18596	Pdgfrb	platelet derived growth factor receptor, beta polypeptide	0.81	0	0	292	316	316	606	653	408	256	313	314	1161	1175	743	3.47	7.78	04010;04020;04060;04510;04540;04810;05200;05214;05215;05218	MAPK signaling pathway - Mus musculus (mouse);Calcium signaling pathway - Mus musculus (mouse);Cytokine-cytokine receptor interaction - Mus musculus (mouse);Focal adhesion - Mus musculus (mouse);Gap junction - Mus musculus (mouse);Regulation of actin cytoskeleton - Mus musculus (mouse);Pathways in cancer - Mus musculus (mouse);Glioma - Mus musculus (mouse);Prostate cancer - Mus musculus (mouse);M…
ENSMUSG00000017817	59091	Jph2	junctophilin 2	0.81	0	0	150	129	130	244	285	205	131	128	129	468	512	374	1.98	4.4
ENSMUSG00000002799	16450	Jag2	jagged 2	0.81	0	0.03	8	14	10	28	22	20	7	14	10	53	39	36	0.16	0.43	4330	Notch signaling pathway - Mus musculus (mouse)
ENSMUSG00000024940	16998	Ltbp3	latent transforming growth factor beta binding protein 3	0.81	0	0	167	157	154	287	327	242	146	155	153	551	588	440	1.88	4.17
ENSMUSG00000074577	69553	Fam65c	family with sequence similarity 65, member C	0.81	0.01	0.05	7	7	5	15	18	13	6	7	5	28	32	24	0.11	0.32
ENSMUSG00000022091	20410	Sorbs3	sorbin and SH3 domain containing 3	0.81	0	0	79	57	54	121	125	97	69	56	54	232	225	177	1.33	2.98
ENSMUSG00000031517	234267	Gpm6a	glycoprotein m6a	0.8	0	0	34	45	36	66	98	55	30	45	36	127	177	101	0.71	1.66
ENSMUSG00000069893	667214	9930111J21Rik1	RIKEN cDNA 9930111J21 gene 1	0.8	0	0.01	22	21	13	47	29	35	19	21	13	91	53	64	0.3	0.74
ENSMUSG00000028341	18124	Nr4a3	nuclear receptor subfamily 4, group A, member 3	0.8	0	0	62	50	47	121	92	82	54	50	47	232	166	149	0.57	1.31
ENSMUSG00000028871	192199	Rspo1	R-spondin 1	0.8	0.01	0.06	1	6	5	11	17	8	1	6	5	21	30	14	0.13	0.49
ENSMUSG00000020205	21664	Phlda1	pleckstrin homology like domain, family A, member 1	0.8	0	0	127	137	120	247	207	235	111	136	119	473	373	428	4.01	8.95
ENSMUSG00000013921	76686	Clip3	CAP-GLY domain containing linker protein 3	0.8	0	0	54	67	67	123	113	104	47	66	67	235	204	189	1.13	2.54
ENSMUSG00000076540				0.8	0.01	0.06	120	122	101	100	200	512	105	121	100	191	360	933	20.19	58.15
ENSMUSG00000034675	56320	Dbn1	drebrin 1	0.79	0	0	118	111	97	207	214	161	103	110	96	396	384	293	2.16	4.78
ENSMUSG00000020614	208659	Fam20a	family with sequence similarity 20, member A	0.79	0	0.01	26	24	25	59	54	32	23	24	25	113	98	58	0.5	1.2
ENSMUSG00000041559	14264	Fmod	fibromodulin	0.79	0	0.01	40	39	37	70	68	78	35	39	37	134	122	142	0.76	1.74
ENSMUSG00000061535	109323	C1qtnf7	C1q and tumor necrosis factor related protein 7	0.79	0	0.01	26	30	22	51	61	38	23	30	22	98	109	69	0.42	0.98
ENSMUSG00000052488	27967	Cherp	calcium homeostasis endoplasmic reticulum protein	0.79	0	0	132	101	126	242	190	208	116	100	125	463	342	379	1.93	4.28	3040	Spliceosome - Mus musculus (mouse)
ENSMUSG00000038112	244810	AW551984	expressed sequence AW551984	0.79	0.01	0.03	22	13	24	48	43	30	19	13	24	92	78	55	0.28	0.72
ENSMUSG00000057706	108797	Mex3b	mex3 RNA binding family member B	0.79	0.01	0.05	13	8	9	21	25	19	11	8	9	41	45	34	0.18	0.48
ENSMUSG00000065645				0.78	0	0	39	26	36	69	49	66	34	26	36	132	88	121	6.51	14.69
ENSMUSG00000045799				0.78	0	0	39	46	48	69	91	85	34	46	48	133	163	155	2.97	6.74
ENSMUSG00000070802	434128	Pnmal2	PNMA-like 2	0.78	0	0	40	42	51	87	82	74	35	42	51	167	147	134	0.66	1.48
ENSMUSG00000035863	18483	Palm	paralemmin	0.78	0	0	73	48	56	119	116	86	64	48	56	229	208	156	1.37	3.07
ENSMUSG00000078794	629378	Dact3	dishevelled-binding antagonist of beta-catenin 3	0.78	0	0	33	31	37	65	75	47	29	31	37	124	135	85	0.73	1.67
ENSMUSG00000074743	21824	Thbd	thrombomodulin	0.78	0	0	339	323	343	734	592	439	297	320	341	1407	1065	800	5.51	12.08	4610	Complement and coagulation cascades - Mus musculus (mouse)
ENSMUSG00000085795	353310	Zfp703	zinc finger protein 703	0.78	0	0	51	47	63	98	84	112	45	47	63	187	151	204	1	2.24
ENSMUSG00000061048	12560	Cdh3	cadherin 3	0.77	0	0.01	22	25	21	52	41	34	19	25	21	100	74	62	0.35	0.82	4514	Cell adhesion molecules (CAMs) - Mus musculus (mouse)
ENSMUSG00000009614	192166	Sardh	sarcosine dehydrogenase	0.77	0	0.02	16	20	20	33	36	41	14	20	20	63	64	74	0.25	0.61	00260;01100	Glycine, serine and threonine metabolism - Mus musculus (mouse);Metabolic pathways - Mus musculus (mouse)
ENSMUSG00000062329	231162	Cytl1	cytokine-like 1	0.77	0.01	0.05	15	14	9	20	36	19	13	14	9	39	64	35	0.8	1.94
ENSMUSG00000027257	80708	Pacsin3	protein kinase C and casein kinase substrate in neurons 3	0.77	0	0	35	36	33	68	68	55	31	36	33	130	122	101	1.07	2.43
ENSMUSG00000024164	12266	C3	complement component 3	0.77	0	0	4443	4377	3699	6739	9320	5916	3893	4335	3675	12916	16760	10775	49.7	107.74	04145;04610;05140;05142;05150;05322	Phagosome - Mus musculus (mouse);Complement and coagulation cascades - Mus musculus (mouse);Leishmaniasis - Mus musculus (mouse);Chagas disease (American trypanosomiasis) - Mus musculus (mouse);Staphylococcus aureus infection - Mus musculus (mouse);Systemic lupus erythematosus - Mus musculus (mouse)
ENSMUSG00000026586	18933	Prrx1	paired related homeobox 1	0.77	0	0.01	21	30	24	50	61	34	18	30	24	95	110	62	0.23	0.56
ENSMUSG00000015468	18132	Notch4	notch 4	0.77	0	0.01	29	28	27	60	47	47	25	28	27	115	85	85	0.26	0.59	04320;04330	Dorso-ventral axis formation - Mus musculus (mouse);Notch signaling pathway - Mus musculus (mouse)
ENSMUSG00000039252	246316	Lgi2	leucine-rich repeat LGI family, member 2	0.77	0	0.02	31	26	15	56	50	33	27	26	15	107	90	60	0.76	1.81
ENSMUSG00000026748	67448	Plxdc2	plexin domain containing 2	0.77	0	0	142	152	148	278	322	191	124	151	147	532	579	347	1.3	2.88
ENSMUSG00000043388	243339	Tmem130	transmembrane protein 130	0.77	0.01	0.05	15	6	8	23	14	22	13	6	8	45	25	40	0.21	0.54
ENSMUSG00000033200	26945	Tpsg1	tryptase gamma 1	0.77	0	0	30	29	24	53	49	51	26	29	24	102	88	93	1.43	3.27
ENSMUSG00000037379	100689	Spon2	spondin 2, extracellular matrix protein	0.77	0	0	147	159	170	357	291	198	129	157	169	684	523	361	4.33	9.63
ENSMUSG00000056481	70445	Cd248	CD248 antigen, endosialin	0.77	0	0	139	116	107	268	219	154	122	115	106	514	394	280	2.89	6.37
ENSMUSG00000021130	108760	Galnt16	UDP-N-acetyl-alpha-D-galactosamine:polypeptide N-acetylgalactosaminyltransferase 16	0.76	0.01	0.04	10	27	12	42	37	23	9	27	12	80	67	41	0.26	0.66	00512;01100	Mucin type O-Glycan biosynthesis - Mus musculus (mouse);Metabolic pathways - Mus musculus (mouse)
ENSMUSG00000040133	381413	Gpr176	G protein-coupled receptor 176	0.76	0.01	0.06	15	7	8	31	14	19	13	7	8	59	26	35	0.16	0.42
ENSMUSG00000022665	67896	Ccdc80	coiled-coil domain containing 80	0.76	0	0	443	534	482	772	983	763	388	529	479	1479	1768	1389	8.09	17.27
ENSMUSG00000039477	231861	Tnrc18	trinucleotide repeat containing 18	0.76	0	0	433	504	548	866	880	802	379	499	544	1660	1583	1460	4.65	9.92
ENSMUSG00000059201	16846	Lep	leptin	0.76	0.02	0.08	10	6	6	17	18	23	9	6	6	33	33	42	0.14	0.45	04060;04080;04630;04920	Cytokine-cytokine receptor interaction - Mus musculus (mouse);Neuroactive ligand-receptor interaction - Mus musculus (mouse);Jak-STAT signaling pathway - Mus musculus (mouse);Adipocytokine signaling pathway - Mus musculus (mouse)
ENSMUSG00000006958	12667	Chrd	chordin	0.76	0.01	0.06	6	8	9	13	20	16	5	8	9	25	36	30	0.11	0.28	4350	TGF-beta signaling pathway - Mus musculus (mouse)
ENSMUSG00000030353	21679	Tead4	TEA domain family member 4	0.76	0.01	0.06	6	5	6	13	14	13	5	5	6	24	26	24	0.11	0.33
ENSMUSG00000026399	13136	Cd55	CD55 molecule, decay accelerating factor for complement	0.76	0	0	277	247	236	537	454	329	243	245	234	1030	817	599	4.95	10.71	04610;04640;05416	Complement and coagulation cascades - Mus musculus (mouse);Hematopoietic cell lineage - Mus musculus (mouse);Viral myocarditis - Mus musculus (mouse)
ENSMUSG00000004098	53867	Col5a3	collagen, type V, alpha 3	0.76	0	0	99	89	105	184	163	165	87	88	104	352	293	300	0.98	2.12	04510;04512;04974;05146	Focal adhesion - Mus musculus (mouse);ECM-receptor interaction - Mus musculus (mouse);Protein digestion and absorption - Mus musculus (mouse);Amoebiasis - Mus musculus (mouse)
ENSMUSG00000026249	20720	Serpine2	serine (or cysteine) peptidase inhibitor, clade E, member 2	0.76	0	0	54	37	30	73	73	70	47	37	30	139	132	128	1.07	2.36
ENSMUSG00000082305				0.76	0.02	0.08	2	4	7	12	11	15	2	4	7	23	19	27	0.18	0.61
ENSMUSG00000070509	244058	Rgma	repulsive guidance molecule family member A	0.75	0	0	59	83	98	158	147	119	52	82	97	302	265	217	1.36	3
ENSMUSG00000030222	232441	Rerg	RAS-like, estrogen-regulated, growth-inhibitor	0.75	0	0.01	21	22	20	39	32	46	18	22	20	75	57	84	0.57	1.31
ENSMUSG00000044017	243277	Adgrd1	adhesion G protein-coupled receptor D1	0.75	0	0	89	103	93	171	184	139	78	102	92	327	331	254	1.12	2.42
ENSMUSG00000036446	17022	Lum	lumican	0.75	0	0	345	361	348	702	672	453	302	358	346	1346	1209	826	10.35	22.35
ENSMUSG00000032735	319713	Ablim3	actin binding LIM protein family, member 3	0.75	0	0.02	27	25	30	58	59	35	24	25	30	112	106	63	0.37	0.85	4360	Axon guidance - Mus musculus (mouse)
ENSMUSG00000015476	260297	Prrt1	proline-rich transmembrane protein 1	0.75	0.02	0.08	5	7	10	15	13	21	4	7	10	28	23	39	0.23	0.63
ENSMUSG00000059921	22253	Unc5c	unc-5 netrin receptor C	0.75	0	0.03	22	17	16	30	33	41	19	17	16	58	60	74	0.12	0.28	4360	Axon guidance - Mus musculus (mouse)
ENSMUSG00000021186	23876	Fbln5	fibulin 5	0.75	0	0	84	86	82	172	140	123	74	85	81	330	252	224	0.88	1.9
ENSMUSG00000020810	114886	Cygb	cytoglobin	0.74	0	0	159	157	145	267	324	211	139	155	144	512	582	385	4.02	8.69
ENSMUSG00000040428	69217	Plekha4	pleckstrin homology domain containing, family A (phosphoinositide binding specific) member 4	0.74	0.01	0.06	8	9	8	19	18	15	7	9	8	37	32	27	0.19	0.49
ENSMUSG00000050288	57265	Fzd2	frizzled class receptor 2	0.74	0	0.02	35	24	30	49	73	40	31	24	30	94	132	73	0.51	1.13	04310;04916;05200;05217	Wnt signaling pathway - Mus musculus (mouse);Melanogenesis - Mus musculus (mouse);Pathways in cancer - Mus musculus (mouse);Basal cell carcinoma - Mus musculus (mouse)
ENSMUSG00000025355	58223	Mmp19	matrix metallopeptidase 19	0.74	0	0	48	58	48	87	91	91	42	57	48	166	164	166	0.92	1.99
ENSMUSG00000063382	80288	Bcl9l	B cell CLL/lymphoma 9-like	0.74	0	0	122	123	127	232	206	203	107	122	126	445	370	369	1.43	3.06
ENSMUSG00000041707	69069	1810011H11Rik	RIKEN cDNA 1810011H11 gene	0.74	0.02	0.08	2	7	7	15	11	13	2	7	7	29	20	23	0.23	0.67
ENSMUSG00000057280	18198	Musk	muscle, skeletal, receptor tyrosine kinase	0.73	0	0.01	38	28	29	62	59	48	33	28	29	119	106	88	0.57	1.25
ENSMUSG00000030218	17313	Mgp	matrix Gla protein	0.73	0	0	46	62	51	93	125	66	40	61	51	179	224	121	5.39	12
ENSMUSG00000037326	50817	Capn15	calpain 15	0.73	0	0.01	47	39	20	65	52	74	41	39	20	125	93	134	0.62	1.37
ENSMUSG00000019467	52666	Arhgef25	Rho guanine nucleotide exchange factor (GEF) 25	0.73	0	0	130	120	122	227	228	177	114	119	121	436	410	322	3.36	7.08
ENSMUSG00000026208	13346	Des	desmin	0.73	0	0	3793	3163	4212	7525	6977	4512	3323	3132	4185	14423	12547	8218	75.28	159.45	05410;05412;05414	Hypertrophic cardiomyopathy (HCM) - Mus musculus (mouse);Arrhythmogenic right ventricular cardiomyopathy (ARVC) - Mus musculus (mouse);Dilated cardiomyopathy - Mus musculus (mouse)
ENSMUSG00000026204	19275	Ptprn	protein tyrosine phosphatase, receptor type, N	0.73	0	0.01	21	26	24	45	40	42	18	26	24	87	72	77	0.41	0.91	4940	Type I diabetes mellitus - Mus musculus (mouse)
ENSMUSG00000001911	18032	Nfix	nuclear factor I/X	0.73	0	0	302	265	311	479	535	459	265	262	309	919	963	836	3.27	6.79
ENSMUSG00000022475	56233	Hdac7	histone deacetylase 7	0.73	0	0	60	60	75	129	101	108	53	59	75	247	182	196	0.94	2.03
ENSMUSG00000090399				0.73	0	0.02	18	28	30	50	48	43	16	28	30	95	87	78	0.95	2.16
ENSMUSG00000021070	12062	Bdkrb2	bradykinin receptor, beta 2	0.73	0	0	71	57	73	147	113	93	62	56	73	281	204	169	2.44	5.34	04020;04080;04610;04810;05142	Calcium signaling pathway - Mus musculus (mouse);Neuroactive ligand-receptor interaction - Mus musculus (mouse);Complement and coagulation cascades - Mus musculus (mouse);Regulation of actin cytoskeleton - Mus musculus (mouse);Chagas disease (American trypanosomiasis) - Mus musculus (mouse)
ENSMUSG00000053293	107939	Pom121	nuclear pore membrane protein 121	0.73	0	0	100	80	110	171	153	173	88	79	109	327	276	316	1.06	2.25	3013	RNA transport - Mus musculus (mouse)
ENSMUSG00000029661	12843	Col1a2	collagen, type I, alpha 2	0.73	0	0	2276	2433	2252	4091	4375	3295	1994	2409	2237	7841	7867	6002	26.52	55.61	04510;04512;04974;05146	Focal adhesion - Mus musculus (mouse);ECM-receptor interaction - Mus musculus (mouse);Protein digestion and absorption - Mus musculus (mouse);Amoebiasis - Mus musculus (mouse)
ENSMUSG00000030787	114332	Lyve1	lymphatic vessel endothelial hyaluronan receptor 1	0.73	0	0	278	264	242	465	453	398	244	261	240	892	814	725	6.13	12.77
ENSMUSG00000098470	667277	C1rb	complement component 1, r subcomponent B	0.73	0	0.02	16	21	18	32	38	31	14	21	18	62	69	57	0.46	1.06
ENSMUSG00000019997	14219	Ctgf	connective tissue growth factor	0.73	0	0	53	53	31	82	90	66	46	52	31	157	161	121	1.12	2.41
ENSMUSG00000025409	110962	Mbd6	methyl-CpG binding domain protein 6	0.73	0	0	47	58	67	100	107	92	41	57	67	191	192	168	0.82	1.76
ENSMUSG00000026211	98733	Obsl1	obscurin-like 1	0.73	0	0.01	27	31	27	53	58	44	24	31	27	101	104	80	0.31	0.69
ENSMUSG00000008734	64297	Gprc5b	G protein-coupled receptor, family C, group 5, member B	0.72	0	0	40	41	41	72	81	61	35	41	41	138	146	112	0.55	1.2
ENSMUSG00000046280	214547	She	src homology 2 domain-containing transforming protein E	0.72	0	0	41	60	50	110	82	72	36	59	50	211	148	131	0.54	1.17
ENSMUSG00000022099	13829	Dmtn	dematin actin binding protein	0.72	0	0.01	29	26	36	67	51	46	25	26	36	128	91	83	0.44	0.99
ENSMUSG00000029420	231760	Rimbp2	RIMS binding protein 2	0.72	0.01	0.03	23	14	15	32	34	30	20	14	15	61	61	54	0.25	0.56
ENSMUSG00000026185	16011	Igfbp5	insulin-like growth factor binding protein 5	0.72	0	0	2094	2339	1835	3829	3223	3414	1835	2316	1823	7339	5796	6218	21.25	44.14
ENSMUSG00000076431	20677	Sox4	SRY (sex determining region Y)-box 4	0.72	0	0.01	27	41	34	59	65	60	24	41	34	113	116	109	0.44	0.96
ENSMUSG00000022484	209448	Hoxc10	homeobox C10	0.72	0.01	0.06	14	16	11	32	30	18	12	16	11	62	54	32	0.44	1.06
ENSMUSG00000073418	12268	C4b	complement component 4B (Chido blood group)	0.72	0	0	681	692	591	1165	1144	984	597	685	587	2232	2058	1793	7.44	15.49	04610;05150;05322	Complement and coagulation cascades - Mus musculus (mouse);Staphylococcus aureus infection - Mus musculus (mouse);Systemic lupus erythematosus - Mus musculus (mouse)
ENSMUSG00000037225	14173	Fgf2	fibroblast growth factor 2	0.72	0.01	0.06	10	10	4	19	16	16	9	10	4	37	28	30	0.4	1.05	04010;04810;05200;05218	MAPK signaling pathway - Mus musculus (mouse);Regulation of actin cytoskeleton - Mus musculus (mouse);Pathways in cancer - Mus musculus (mouse);Melanoma - Mus musculus (mouse)
ENSMUSG00000028339	12819	Col15a1	collagen, type XV, alpha 1	0.72	0	0	266	306	315	537	537	408	233	303	313	1030	966	744	3.49	7.26	4974	Protein digestion and absorption - Mus musculus (mouse)
ENSMUSG00000033960	240185	9430020K01Rik	RIKEN cDNA 9430020K01 gene	0.71	0	0	192	205	186	354	363	259	168	203	185	678	653	472	1.76	3.67
ENSMUSG00000036412	545260	Arsi	arylsulfatase i	0.71	0.01	0.06	18	21	8	42	22	27	16	21	8	80	39	50	0.33	0.78
ENSMUSG00000000957	17387	Mmp14	matrix metallopeptidase 14 (membrane-inserted)	0.71	0	0	394	391	411	646	788	558	345	387	408	1238	1417	1016	9.38	19.35	4912	GnRH signaling pathway - Mus musculus (mouse)
ENSMUSG00000037335	15110	Hand1	heart and neural crest derivatives expressed transcript 1	0.71	0	0.03	29	19	20	42	41	37	25	19	20	81	74	67	0.73	1.6
ENSMUSG00000001435	12822	Col18a1	collagen, type XVIII, alpha 1	0.71	0	0	538	637	529	1028	890	920	471	631	526	1971	1600	1675	5.47	11.34	4974	Protein digestion and absorption - Mus musculus (mouse)
ENSMUSG00000076570				0.71	0.01	0.05	1	23	5	3	50	53	1	23	5	5	90	97	1.71	7.55
ENSMUSG00000026193	14268	Fn1	fibronectin 1	0.71	0	0	3484	3203	3789	7155	5608	4677	3053	3172	3764	13713	10085	8519	25.71	53.36	04510;04512;04810;05100;05146;05200;05222	Focal adhesion - Mus musculus (mouse);ECM-receptor interaction - Mus musculus (mouse);Regulation of actin cytoskeleton - Mus musculus (mouse);Bacterial invasion of epithelial cells - Mus musculus (mouse);Amoebiasis - Mus musculus (mouse);Pathways in cancer - Mus musculus (mouse);Small cell lung cancer - Mus musculus (mouse)
ENSMUSG00000006362	12398	Cbfa2t3	core-binding factor, runt domain, alpha subunit 2, translocated to, 3 (human)	0.71	0	0	76	98	63	163	123	118	67	97	63	312	221	215	1.2	2.54
ENSMUSG00000037966	18081	Ninj1	ninjurin 1	0.7	0	0	58	66	56	105	108	94	51	65	56	201	195	171	2.78	5.88
ENSMUSG00000097442				0.7	0.03	0.1	7	8	4	9	21	13	6	8	4	18	37	23	0.28	0.76
ENSMUSG00000026797	20910	Stxbp1	syntaxin binding protein 1	0.7	0	0	94	92	88	166	138	150	82	91	87	319	249	273	1.43	2.96
ENSMUSG00000022512	12737	Cldn1	claudin 1	0.7	0.02	0.07	10	14	9	25	29	15	9	14	9	48	52	27	0.21	0.54	04514;04530;04670;05160	Cell adhesion molecules (CAMs) - Mus musculus (mouse);Tight junction - Mus musculus (mouse);Leukocyte transendothelial migration - Mus musculus (mouse);Hepatitis C - Mus musculus (mouse)
ENSMUSG00000094686	18829	Ccl21a	chemokine (C-C motif) ligand 21A (serine)	0.7	0	0	218	206	214	332	351	378	191	204	213	637	631	689	14.96	30.75	04060;04062	Cytokine-cytokine receptor interaction - Mus musculus (mouse);Chemokine signaling pathway - Mus musculus (mouse)
ENSMUSG00000027840	22414	Wnt2b	wingless-type MMTV integration site family, member 2B	0.7	0	0	196	180	182	357	299	263	172	178	181	684	538	479	3.19	6.53	04310;04340;04916;05200;05217	Wnt signaling pathway - Mus musculus (mouse);Hedgehog signaling pathway - Mus musculus (mouse);Melanogenesis - Mus musculus (mouse);Pathways in cancer - Mus musculus (mouse);Basal cell carcinoma - Mus musculus (mouse)
ENSMUSG00000048096	93689	Lmod1	leiomodin 1 (smooth muscle)	0.7	0	0	643	665	676	1077	1376	830	563	659	672	2065	2474	1512	10.24	20.98
ENSMUSG00000024534	67847	Sncaip	synuclein, alpha interacting protein (synphilin)	0.7	0	0.02	30	55	41	100	68	52	26	54	41	192	123	95	0.68	1.51	5012	Parkinson's disease - Mus musculus (mouse)
ENSMUSG00000036158	106042	Prickle1	prickle planar cell polarity protein 1	0.7	0	0	67	84	78	132	125	124	59	83	77	253	225	225	1.12	2.32	4310	Wnt signaling pathway - Mus musculus (mouse)
ENSMUSG00000062825	11465	Actg1	actin, gamma, cytoplasmic 1	0.7	0	0	1292	1278	1297	1998	2124	2179	1132	1266	1289	3830	3820	3969	40.39	81.4	04145;04510;04520;04530;04670;04810;05100;05410;05412;05414;05416	Phagosome - Mus musculus (mouse);Focal adhesion - Mus musculus (mouse);Adherens junction - Mus musculus (mouse);Tight junction - Mus musculus (mouse);Leukocyte transendothelial migration - Mus musculus (mouse);Regulation of actin cytoskeleton - Mus musculus (mouse);Bacterial invasion of epithelial cells - Mus musculus (mouse);Hypertrophic cardiomyopathy (HCM) - Mus musculus (mouse);Arrhythmogenic…
ENSMUSG00000071984	68655	Fndc1	fibronectin type III domain containing 1	0.7	0	0	356	303	352	610	545	501	312	300	350	1169	981	912	3.53	7.18
ENSMUSG00000021294	668303	Kif26a	kinesin family member 26A	0.69	0.01	0.05	17	15	26	44	38	23	15	15	26	84	69	42	0.17	0.39
ENSMUSG00000001930	22371	Vwf	Von Willebrand factor homolog	0.69	0	0	306	276	262	501	458	423	268	273	260	960	824	770	1.95	3.96	04510;04512;04610	Focal adhesion - Mus musculus (mouse);ECM-receptor interaction - Mus musculus (mouse);Complement and coagulation cascades - Mus musculus (mouse)
ENSMUSG00000020042	74007	Btbd11	BTB (POZ) domain containing 11	0.69	0	0.03	18	21	21	35	33	37	16	21	21	68	60	68	0.21	0.46
ENSMUSG00000097353				0.69	0.02	0.08	6	8	10	19	17	13	5	8	10	36	30	24	0.24	0.62
ENSMUSG00000040289	15213	Hey1	hairy/enhancer-of-split related with YRPW motif 1	0.69	0.01	0.06	11	18	12	34	23	19	10	18	12	66	42	35	0.38	0.89
ENSMUSG00000026773	170768	Pfkfb3	6-phosphofructo-2-kinase/fructose-2,6-biphosphatase 3	0.69	0	0	102	123	125	161	224	199	89	122	124	308	403	363	1.4	2.89	51	Fructose and mannose metabolism - Mus musculus (mouse)
ENSMUSG00000030116	50530	Mfap5	microfibrillar associated protein 5	0.69	0.01	0.04	26	17	27	51	43	31	23	17	27	98	78	57	0.58	1.28
ENSMUSG00000022144	14573	Gdnf	glial cell line derived neurotrophic factor	0.69	0	0.02	22	29	29	58	47	36	19	29	29	112	84	65	0.46	1.02
ENSMUSG00000035112	69847	Wnk4	WNK lysine deficient protein kinase 4	0.69	0	0	105	87	88	138	168	159	92	86	87	264	302	289	1.39	2.84
ENSMUSG00000090958	434215	Lrrc32	leucine rich repeat containing 32	0.69	0	0	51	85	97	149	141	108	45	84	96	286	253	196	1.24	2.64
ENSMUSG00000021136	64075	Smoc1	SPARC related modular calcium binding 1	0.69	0	0	41	43	32	66	61	71	36	43	32	126	110	130	0.68	1.43
ENSMUSG00000027907	20195	S100a11	S100 calcium binding protein A11	0.69	0	0	218	231	272	366	423	413	191	229	270	701	760	752	28.74	59.2
ENSMUSG00000066361	16625	Serpina3c	serine (or cysteine) peptidase inhibitor, clade A, member 3C	0.69	0.03	0.11	3	5	4	9	13	8	3	5	4	17	24	15	0.11	0.35
ENSMUSG00000060568	226610	Fam78b	family with sequence similarity 78, member B	0.69	0.02	0.09	8	7	6	14	13	17	7	7	6	26	23	31	0.09	0.22
ENSMUSG00000019929	13179	Dcn	decorin	0.69	0	0	2544	2360	2227	3995	4665	3030	2229	2337	2213	7657	8390	5519	77.13	156.61	4350	TGF-beta signaling pathway - Mus musculus (mouse)
ENSMUSG00000046491	69183	C1qtnf2	C1q and tumor necrosis factor related protein 2	0.69	0.01	0.06	14	22	17	29	46	23	12	22	17	56	82	41	0.89	2.02
ENSMUSG00000071516	319191	Hist1h2ai	histone cluster 1, H2ai	0.69	0	0	150	167	217	338	245	304	131	165	216	647	440	553	10.44	21.59	5322	Systemic lupus erythematosus - Mus musculus (mouse)
ENSMUSG00000026121	20353	Sema4c	sema domain, immunoglobulin domain (Ig), transmembrane domain (TM) and short cytoplasmic domain, (semaphorin) 4C	0.69	0	0	39	75	62	109	92	97	34	74	62	209	166	177	0.92	1.94	4360	Axon guidance - Mus musculus (mouse)
ENSMUSG00000043155	242642	Hpdl	4-hydroxyphenylpyruvate dioxygenase-like	0.69	0.01	0.04	16	14	24	38	26	38	14	14	24	72	46	69	0.69	1.6
ENSMUSG00000044456	217835	Rin3	Ras and Rab interactor 3	0.68	0	0	119	98	83	165	176	158	104	97	82	317	316	287	1.57	3.23
ENSMUSG00000038256	77578	Bcl9	B cell CLL/lymphoma 9	0.68	0	0	106	122	145	230	187	199	93	121	144	441	337	362	1.25	2.56
ENSMUSG00000002265	18616	Peg3	paternally expressed 3	0.68	0	0	247	261	234	359	501	357	216	258	232	689	901	650	1.74	3.52
ENSMUSG00000025223	16825	Ldb1	LIM domain binding 1	0.68	0	0	172	163	166	271	270	274	151	161	165	520	485	499	4.45	8.97
ENSMUSG00000060594	244864	Layn	layilin	0.68	0	0.02	32	35	37	68	60	53	28	35	37	131	108	96	1.19	2.57
ENSMUSG00000020886	13385	Dlg4	discs, large homolog 4 (Drosophila)	0.68	0	0.01	56	41	38	75	85	68	49	41	38	144	152	123	0.8	1.66	5016	Huntington's disease - Mus musculus (mouse)
ENSMUSG00000031875	68119	Cmtm3	CKLF-like MARVEL transmembrane domain containing 3	0.68	0.01	0.03	33	18	19	49	43	32	29	18	19	93	78	58	0.89	1.94
ENSMUSG00000026822	16819	Lcn2	lipocalin 2	0.68	0.01	0.06	13	17	7	16	40	18	11	17	7	30	72	32	0.54	1.33
ENSMUSG00000025402	17937	Nab2	Ngfi-A binding protein 2	0.68	0	0.02	29	16	28	49	35	42	25	16	28	94	63	77	0.58	1.24
ENSMUSG00000060260	101631	Pwwp2b	PWWP domain containing 2B	0.68	0	0	50	48	55	103	70	86	44	48	55	197	126	157	1.19	2.49
ENSMUSG00000039377	15284	Hlx	H2.0-like homeobox	0.68	0	0.01	71	45	44	89	106	75	62	45	44	170	191	137	1.44	2.99
ENSMUSG00000027221	76969	Chst1	carbohydrate (keratan sulfate Gal-6) sulfotransferase 1	0.68	0	0.01	51	32	41	69	81	59	45	32	41	133	145	108	0.95	1.97	533	Glycosaminoglycan biosynthesis - keratan sulfate - Mus musculus (mouse)
ENSMUSG00000010175	19130	Prox1	prospero homeobox 1	0.68	0	0	98	79	103	159	185	119	86	78	102	305	332	216	0.72	1.48
ENSMUSG00000023348	22051	Trip6	thyroid hormone receptor interactor 6	0.68	0	0.03	21	23	31	39	50	43	18	23	31	75	90	79	0.87	1.89	4621	NOD-like receptor signaling pathway - Mus musculus (mouse)
ENSMUSG00000022623	58234	Shank3	SH3/ankyrin domain gene 3	0.68	0	0.02	23	41	40	69	67	44	20	41	40	133	121	80	0.29	0.62
ENSMUSG00000027523	14683	Gnas	GNAS (guanine nucleotide binding protein, alpha stimulating) complex locus	0.68	0	0	79	61	51	116	82	117	69	60	51	223	148	213	0.99	2.03	04020;04270;04540;04730;04742;04912;04916;04962;04970;04971;04972;04976;05142;05146;05414	Calcium signaling pathway - Mus musculus (mouse);Vascular smooth muscle contraction - Mus musculus (mouse);Gap junction - Mus musculus (mouse);Long-term depression - Mus musculus (mouse);Taste transduction - Mus musculus (mouse);GnRH signaling pathway - Mus musculus (mouse);Melanogenesis - Mus musculus (mouse);Vasopressin-regulated water reabsorption - Mus musculus (mouse);Salivary secretion - Mu…
ENSMUSG00000034107	404545	Ano7	anoctamin 7	0.68	0	0	59	60	61	106	99	94	52	59	61	203	178	171	1.14	2.35
ENSMUSG00000031740	17390	Mmp2	matrix metallopeptidase 2	0.68	0	0	615	649	596	988	1135	893	539	643	592	1894	2042	1627	12.48	25.06	04670;04912;05200;05219	Leukocyte transendothelial migration - Mus musculus (mouse);GnRH signaling pathway - Mus musculus (mouse);Pathways in cancer - Mus musculus (mouse);Bladder cancer - Mus musculus (mouse)
ENSMUSG00000019539	52377	Rcn3	reticulocalbin 3, EF-hand calcium binding domain	0.68	0	0	191	150	191	304	316	253	167	149	190	582	568	461	7.44	15.09
ENSMUSG00000030123	67784	Plxnd1	plexin D1	0.68	0	0	154	173	181	302	279	245	135	171	180	579	502	446	1.5	3.03
ENSMUSG00000020627	208439	Klhl29	kelch-like 29	0.68	0.01	0.04	19	15	18	33	31	31	17	15	18	64	56	56	0.15	0.34
ENSMUSG00000049807	58996	Arhgap23	Rho GTPase activating protein 23	0.68	0	0.01	82	63	57	146	103	88	72	62	57	280	185	160	0.71	1.48
ENSMUSG00000022150	13132	Dab2	disabled 2, mitogen-responsive phosphoprotein	0.67	0	0	273	322	301	518	493	438	239	319	299	992	887	798	3.91	7.86	4144	Endocytosis - Mus musculus (mouse)
ENSMUSG00000009418	215690	Nav1	neuron navigator 1	0.67	0	0	387	357	381	677	614	534	339	354	379	1298	1105	972	1.8	3.62
ENSMUSG00000018672	56358	Copz2	coatomer protein complex, subunit zeta 2	0.67	0	0.01	39	25	39	59	58	58	34	25	39	113	105	105	2.02	4.23
ENSMUSG00000017754	18830	Pltp	phospholipid transfer protein	0.67	0	0	154	137	151	293	254	178	135	136	150	562	456	324	4.05	8.27	3320	PPAR signaling pathway - Mus musculus (mouse)
ENSMUSG00000027204	14118	Fbn1	fibrillin 1	0.67	0	0	1573	1391	1360	2871	2161	2036	1378	1378	1351	5503	3887	3708	7.37	15.01
ENSMUSG00000079477	19349	Rab7	RAB7, member RAS oncogene family	0.67	0	0	454	531	511	723	816	875	398	526	508	1385	1468	1593	14.11	28.14	04144;04145;05146	Endocytosis - Mus musculus (mouse);Phagosome - Mus musculus (mouse);Amoebiasis - Mus musculus (mouse)
ENSMUSG00000028197	71355	Col24a1	collagen, type XXIV, alpha 1	0.67	0.02	0.08	6	18	11	20	19	27	5	18	11	38	35	50	0.1	0.24
ENSMUSG00000028600	242608	Podn	podocan	0.67	0	0	175	152	134	272	252	225	153	151	133	522	454	410	2.59	5.22
ENSMUSG00000029659	70717	Medag	mesenteric estrogen dependent adipogenesis	0.67	0	0.01	49	35	27	64	63	59	43	35	27	123	114	108	0.77	1.6
ENSMUSG00000031503	12827	Col4a2	collagen, type IV, alpha 2	0.67	0	0	1242	1420	1339	2322	2306	1835	1088	1406	1330	4451	4147	3343	12.63	25.36	04510;04512;04974;05146;05200;05222	Focal adhesion - Mus musculus (mouse);ECM-receptor interaction - Mus musculus (mouse);Protein digestion and absorption - Mus musculus (mouse);Amoebiasis - Mus musculus (mouse);Pathways in cancer - Mus musculus (mouse);Small cell lung cancer - Mus musculus (mouse)
ENSMUSG00000079355	252837	Ackr4	atypical chemokine receptor 4	0.67	0	0.01	64	57	76	112	134	81	56	56	76	215	241	147	1.91	3.92
ENSMUSG00000024529	16948	Lox	lysyl oxidase	0.67	0	0.02	49	85	64	113	115	116	43	84	64	216	207	211	0.9	1.94
ENSMUSG00000012819	22295	Cdh23	cadherin 23 (otocadherin)	0.67	0.04	0.13	9	5	1	7	9	20	8	5	1	14	16	36	0.03	0.08
ENSMUSG00000020932	14580	Gfap	glial fibrillary acidic protein	0.67	0	0.02	22	32	29	58	46	40	19	32	29	112	83	72	0.64	1.38
ENSMUSG00000042453	19699	Reln	reelin	0.67	0	0	395	412	387	723	694	513	346	408	384	1386	1248	934	2.08	4.18	04510;04512	Focal adhesion - Mus musculus (mouse);ECM-receptor interaction - Mus musculus (mouse)
ENSMUSG00000029524	75387	Sirt4	sirtuin 4	0.67	0.01	0.05	17	19	17	28	34	33	15	19	17	54	62	60	0.61	1.34
ENSMUSG00000032093	12501	Cd3e	CD3 antigen, epsilon polypeptide	0.66	0	0.01	32	35	44	69	65	53	28	35	44	133	116	97	1.58	3.3	04640;04660;05142;05340	Hematopoietic cell lineage - Mus musculus (mouse);T cell receptor signaling pathway - Mus musculus (mouse);Chagas disease (American trypanosomiasis) - Mus musculus (mouse);Primary immunodeficiency - Mus musculus (mouse)
ENSMUSG00000031565	14182	Fgfr1	fibroblast growth factor receptor 1	0.66	0	0	291	284	250	475	460	385	255	281	248	911	827	702	3.33	6.63	04010;04520;04810;05200;05215;05218	MAPK signaling pathway - Mus musculus (mouse);Adherens junction - Mus musculus (mouse);Regulation of actin cytoskeleton - Mus musculus (mouse);Pathways in cancer - Mus musculus (mouse);Prostate cancer - Mus musculus (mouse);Melanoma - Mus musculus (mouse)
ENSMUSG00000027134	99010	Lpcat4	lysophosphatidylcholine acyltransferase 4	0.66	0	0.01	48	47	39	95	77	55	42	47	39	183	139	100	1.21	2.55	00564;00565;01100	Glycerophospholipid metabolism - Mus musculus (mouse);Ether lipid metabolism - Mus musculus (mouse);Metabolic pathways - Mus musculus (mouse)
ENSMUSG00000050234	14612	Gja4	gap junction protein, alpha 4	0.66	0.02	0.09	17	6	12	25	19	23	15	6	12	47	35	42	0.43	1.01
ENSMUSG00000037411	18787	Serpine1	serine (or cysteine) peptidase inhibitor, clade E, member 1	0.66	0	0.02	43	26	21	47	56	57	38	26	21	90	100	103	0.61	1.32	04115;04610;05142	p53 signaling pathway - Mus musculus (mouse);Complement and coagulation cascades - Mus musculus (mouse);Chagas disease (American trypanosomiasis) - Mus musculus (mouse)
ENSMUSG00000034656	12286	Cacna1a	calcium channel, voltage-dependent, P/Q type, alpha 1A subunit	0.66	0	0	59	84	92	145	117	125	52	83	91	277	211	228	0.6	1.24	04010;04020;04730;04742;04930	MAPK signaling pathway - Mus musculus (mouse);Calcium signaling pathway - Mus musculus (mouse);Long-term depression - Mus musculus (mouse);Taste transduction - Mus musculus (mouse);Type II diabetes mellitus - Mus musculus (mouse)
ENSMUSG00000029478	20602	Ncor2	nuclear receptor co-repressor 2	0.66	0	0	331	321	335	639	489	466	290	318	333	1224	880	848	2.27	4.57	4330	Notch signaling pathway - Mus musculus (mouse)
ENSMUSG00000018169	17305	Mfng	MFNG O-fucosylpeptide 3-beta-N-acetylglucosaminyltransferase	0.66	0.04	0.13	6	6	4	10	16	9	5	6	4	20	29	16	0.17	0.48	00514;04330	Other types of O-glycan biosynthesis - Mus musculus (mouse);Notch signaling pathway - Mus musculus (mouse)
ENSMUSG00000053626	21892	Tll1	tolloid-like	0.66	0	0.01	35	41	40	64	75	57	31	41	40	122	135	103	0.48	1
ENSMUSG00000052911	16779	Lamb2	laminin, beta 2	0.66	0	0	344	337	342	600	580	458	301	334	340	1150	1043	834	3.71	7.38	04510;04512;05145;05146;05200;05222	Focal adhesion - Mus musculus (mouse);ECM-receptor interaction - Mus musculus (mouse);Toxoplasmosis - Mus musculus (mouse);Amoebiasis - Mus musculus (mouse);Pathways in cancer - Mus musculus (mouse);Small cell lung cancer - Mus musculus (mouse)
ENSMUSG00000000901	17385	Mmp11	matrix metallopeptidase 11	0.66	0.02	0.07	21	19	27	41	49	27	18	19	27	78	88	49	0.6	1.29
ENSMUSG00000032363	108153	Adamts7	a disintegrin-like and metallopeptidase (reprolysin type) with thrombospondin type 1 motif, 7	0.66	0.01	0.03	29	30	19	43	46	45	25	30	19	82	82	82	0.3	0.63
ENSMUSG00000040809	12655	Chil3	chitinase-like 3	0.66	0.04	0.14	1	0	0	3	9	3	1	0	0	5	16	5	0.02	0.23
ENSMUSG00000036395	244757	Glb1l2	galactosidase, beta 1-like 2	0.66	0.03	0.12	14	24	16	13	48	41	12	24	16	25	86	75	0.3	0.68
ENSMUSG00000037621	71093	Atoh8	atonal bHLH transcription factor 8	0.66	0.01	0.03	27	29	25	56	46	37	24	29	25	108	82	67	0.71	1.5
ENSMUSG00000026814	13805	Eng	endoglin	0.66	0	0	102	115	101	175	192	146	89	114	100	336	345	266	1.81	3.63
ENSMUSG00000084881				0.66	0.04	0.14	8	11	2	20	12	12	7	11	2	39	22	22	0.64	1.7
ENSMUSG00000094790				0.66	0.04	0.13	10	8	5	12	13	21	9	8	5	23	24	39	0.95	2.34
ENSMUSG00000021559	69635	Dapk1	death associated protein kinase 1	0.66	0	0	171	176	219	317	314	278	150	174	218	607	565	507	1.96	3.91	05200;05219	Pathways in cancer - Mus musculus (mouse);Bladder cancer - Mus musculus (mouse)
ENSMUSG00000006369	14114	Fbln1	fibulin 1	0.65	0	0	217	197	184	368	364	231	190	195	183	705	655	421	3.33	6.68
ENSMUSG00000031538	18791	Plat	plasminogen activator, tissue	0.65	0	0.01	100	68	68	146	160	83	88	67	68	279	287	152	1.91	3.89	4610	Complement and coagulation cascades - Mus musculus (mouse)
ENSMUSG00000031239	16431	Itm2a	integral membrane protein 2A	0.65	0.01	0.07	33	28	20	39	63	41	29	28	20	75	114	75	0.95	2.07
ENSMUSG00000004562	268739	Arhgef40	Rho guanine nucleotide exchange factor (GEF) 40	0.65	0	0	143	157	156	281	246	204	125	155	155	538	442	372	1.65	3.3
ENSMUSG00000004263	13498	Atn1	atrophin 1	0.65	0	0	164	161	219	293	281	304	144	159	218	562	505	553	2.5	5
ENSMUSG00000041187	101540	Prkd2	protein kinase D2	0.65	0	0	130	135	158	242	215	223	114	134	157	464	386	406	2.38	4.74
ENSMUSG00000010461	14051	Eya4	EYA transcriptional coactivator and phosphatase 4	0.65	0.03	0.11	3	13	13	26	21	12	3	13	13	49	38	22	0.15	0.37
ENSMUSG00000014303	83396	Glis2	GLIS family zinc finger 2	0.65	0	0.01	64	64	52	117	104	74	56	63	52	224	187	134	1.01	2.07
ENSMUSG00000023495	59092	Pcbp4	poly(rC) binding protein 4	0.65	0.02	0.07	16	25	25	49	42	26	14	25	25	94	75	47	0.66	1.46
ENSMUSG00000026478	226519	Lamc1	laminin, gamma 1	0.65	0	0	1194	1249	1171	2155	1965	1622	1046	1237	1163	4130	3534	2954	9.66	19.1	04510;04512;05020;05145;05146;05200;05222	Focal adhesion - Mus musculus (mouse);ECM-receptor interaction - Mus musculus (mouse);Prion diseases - Mus musculus (mouse);Toxoplasmosis - Mus musculus (mouse);Amoebiasis - Mus musculus (mouse);Pathways in cancer - Mus musculus (mouse);Small cell lung cancer - Mus musculus (mouse)
ENSMUSG00000039452	382083	Snx22	sorting nexin 22	0.65	0.03	0.12	7	10	7	19	16	11	6	10	7	37	28	20	0.19	0.46
ENSMUSG00000063160	18223	Numbl	numb-like	0.65	0	0.01	51	40	43	80	73	68	45	40	43	153	131	123	0.32	0.66	4330	Notch signaling pathway - Mus musculus (mouse)
ENSMUSG00000032308	71742	Ulk3	unc-51-like kinase 3	0.65	0.01	0.03	27	34	22	51	39	52	24	34	22	98	71	94	0.6	1.27	04140;04150	Regulation of autophagy - Mus musculus (mouse);mTOR signaling pathway - Mus musculus (mouse)
ENSMUSG00000076433	58251	BC100451	cDNA sequence BC100451	0.65	0.01	0.07	15	19	11	29	24	26	13	19	11	55	43	47	0.47	1.02
ENSMUSG00000097504				0.65	0.03	0.12	6	10	7	14	18	14	5	10	7	26	33	26	0.39	0.97
ENSMUSG00000073555	240327	Gm4951	predicted gene 4951	0.65	0	0.01	38	55	49	62	78	98	33	54	49	119	140	178	1.09	2.25
ENSMUSG00000033420	69538	Antxr1	anthrax toxin receptor 1	0.65	0	0	506	574	501	834	944	736	443	568	498	1598	1697	1340	6.11	12.05
ENSMUSG00000026837	12831	Col5a1	collagen, type V, alpha 1	0.65	0	0	480	548	501	998	758	699	421	543	498	1913	1364	1274	3.71	7.43	04510;04512;04974;05146	Focal adhesion - Mus musculus (mouse);ECM-receptor interaction - Mus musculus (mouse);Protein digestion and absorption - Mus musculus (mouse);Amoebiasis - Mus musculus (mouse)
ENSMUSG00000025855	19085	Prkar1b	protein kinase, cAMP dependent regulatory, type I beta	0.65	0.01	0.03	26	21	30	45	44	41	23	21	30	86	80	75	0.6	1.25	04210;04910	Apoptosis - Mus musculus (mouse);Insulin signaling pathway - Mus musculus (mouse)
ENSMUSG00000067786	18111	Nnat	neuronatin	0.65	0.01	0.04	41	44	28	43	86	62	36	44	28	83	155	113	1.6	3.31
ENSMUSG00000019461	70310	Plscr3	phospholipid scramblase 3	0.65	0	0	64	75	80	119	119	115	56	74	79	228	214	209	1.59	3.2
ENSMUSG00000074364	259300	Ehd2	EH-domain containing 2	0.65	0	0	261	289	271	482	477	354	229	286	269	924	857	645	3.28	6.52	4144	Endocytosis - Mus musculus (mouse)
ENSMUSG00000035557	16667	Krt17	keratin 17	0.65	0.01	0.05	50	33	56	100	87	48	44	33	56	192	157	88	1.84	3.87
ENSMUSG00000037990	237353	Sh3rf3	SH3 domain containing ring finger 3	0.65	0.03	0.11	16	9	11	26	19	19	14	9	11	49	35	35	0.13	0.29
ENSMUSG00000030474	83382	Siglece	sialic acid binding Ig-like lectin E	0.64	0.04	0.13	5	13	7	14	19	16	4	13	7	27	34	30	0.27	0.67
ENSMUSG00000032744	56198	Heyl	hairy/enhancer-of-split related with YRPW motif-like	0.64	0.03	0.12	14	12	16	31	34	13	12	12	16	60	61	23	0.19	0.44
ENSMUSG00000022146	18414	Osmr	oncostatin M receptor	0.64	0	0	205	226	202	359	331	318	180	224	201	689	595	580	2.35	4.65	04060;04630	Cytokine-cytokine receptor interaction - Mus musculus (mouse);Jak-STAT signaling pathway - Mus musculus (mouse)
ENSMUSG00000000031				0.64	0.04	0.13	6	18	4	19	10	29	5	18	4	37	18	52	0.25	0.64
ENSMUSG00000000223	13497	Drp2	dystrophin related protein 2	0.64	0.02	0.07	19	30	22	46	44	36	17	30	22	88	80	66	0.2	0.45
ENSMUSG00000045322	81897	Tlr9	toll-like receptor 9	0.64	0.03	0.12	25	10	15	25	37	33	22	10	15	48	66	61	0.3	0.69	04620;05142;05143;05144	Toll-like receptor signaling pathway - Mus musculus (mouse);Chagas disease (American trypanosomiasis) - Mus musculus (mouse);African trypanosomiasis - Mus musculus (mouse);Malaria - Mus musculus (mouse)
ENSMUSG00000017969	19223	Ptgis	prostaglandin I2 (prostacyclin) synthase	0.64	0	0.02	54	48	49	100	95	57	47	48	49	191	170	103	1.47	3.02	00590;01100	Arachidonic acid metabolism - Mus musculus (mouse);Metabolic pathways - Mus musculus (mouse)
ENSMUSG00000028763	15530	Hspg2	perlecan (heparan sulfate proteoglycan 2)	0.64	0	0	1233	1169	1111	2179	1960	1418	1080	1158	1104	4176	3525	2582	5.05	9.94	4512	ECM-receptor interaction - Mus musculus (mouse)
ENSMUSG00000095400				0.64	0	0.01	1744	1641	2004	3431	2841	2522	1528	1625	1991	6576	5110	4593	275.41	559.48
ENSMUSG00000064043				0.64	0	0	66	57	61	106	92	98	58	56	61	204	165	178	0.83	1.65
ENSMUSG00000040212	13732	Emp3	epithelial membrane protein 3	0.64	0	0.01	58	41	43	86	81	67	51	41	43	164	146	122	3.71	7.52
ENSMUSG00000043635	330119	Adamts3	a disintegrin-like and metallopeptidase (reprolysin type) with thrombospondin type 1 motif, 3	0.64	0.01	0.06	21	24	34	53	35	49	18	24	34	102	63	89	0.21	0.46
ENSMUSG00000031596	11988	Slc7a2	solute carrier family 7 (cationic amino acid transporter, y+ system), member 2	0.64	0.01	0.03	38	26	28	54	56	43	33	26	28	103	101	79	0.24	0.49
ENSMUSG00000020241	12834	Col6a2	collagen, type VI, alpha 2	0.64	0	0	1548	1514	1576	2729	2648	1945	1356	1499	1566	5231	4762	3543	19.25	37.78	04510;04512;04974	Focal adhesion - Mus musculus (mouse);ECM-receptor interaction - Mus musculus (mouse);Protein digestion and absorption - Mus musculus (mouse)
ENSMUSG00000074405	319748	Zfp865	zinc finger protein 865	0.64	0	0.01	32	47	41	68	67	62	28	47	41	131	121	113	0.63	1.29
ENSMUSG00000033099	97961	Nol12	nucleolar protein 12	0.64	0	0	114	93	96	146	160	176	100	92	95	280	287	321	1.66	3.27
ENSMUSG00000068220	16852	Lgals1	lectin, galactose binding, soluble 1	0.64	0	0	665	644	711	1291	1076	831	583	638	706	2475	1935	1513	51.49	101.59
ENSMUSG00000033453	235130	Adamts15	a disintegrin-like and metallopeptidase (reprolysin type) with thrombospondin type 1 motif, 15	0.64	0	0.01	45	35	33	61	61	64	39	35	33	116	110	116	0.39	0.79
ENSMUSG00000042759	171504	Apobr	apolipoprotein B receptor	0.64	0.01	0.03	30	23	32	42	46	55	26	23	32	81	83	101	0.47	0.98
ENSMUSG00000055053	18029	Nfic	nuclear factor I/C	0.64	0	0	228	232	228	394	356	339	200	230	227	755	640	617	2.25	4.42
ENSMUSG00000029868	64177	Trpv6	transient receptor potential cation channel, subfamily V, member 6	0.64	0.04	0.14	6	6	7	23	24	21	5	6	7	44	43	39	0.13	0.59	4970	Salivary secretion - Mus musculus (mouse)
ENSMUSG00000032184	70082	Lysmd2	LysM, putative peptidoglycan-binding, domain containing 2	0.64	0.01	0.03	23	20	38	55	42	39	20	20	38	106	76	71	1.38	2.89
ENSMUSG00000076695				0.63	0.03	0.11	50	51	35	27	120	99	44	51	35	51	216	180	9.12	19.83
ENSMUSG00000031129	331004	Slc9a9	solute carrier family 9 (sodium/hydrogen exchanger), member 9	0.63	0	0	67	93	90	140	153	108	59	92	89	269	275	197	1.46	2.93
ENSMUSG00000012705	57264	Retn	resistin	0.63	0.02	0.08	41	38	54	81	76	70	36	38	54	156	137	128	2.4	5.06
ENSMUSG00000055653	14734	Gpc3	glypican 3	0.63	0	0	98	74	76	122	138	132	86	73	76	233	249	240	2.29	4.45
ENSMUSG00000070867	666048	Trabd2b	TraB domain containing 2B	0.63	0.01	0.04	25	29	33	56	54	35	22	29	33	107	97	64	0.27	0.56
ENSMUSG00000014329	83675	Bicc1	BicC family RNA binding protein 1	0.63	0	0	184	222	188	350	343	247	161	220	187	670	617	449	2.23	4.38
ENSMUSG00000030782	21804	Tgfb1i1	transforming growth factor beta 1 induced transcript 1	0.63	0	0	148	178	189	289	320	209	130	176	188	554	575	381	3.47	6.84
ENSMUSG00000021506	18740	Pitx1	paired-like homeodomain transcription factor 1	0.63	0	0.01	66	71	86	140	116	101	58	70	85	268	208	184	1.85	3.69
ENSMUSG00000020773	217333	Trim47	tripartite motif-containing 47	0.63	0	0.02	43	55	51	88	95	60	38	54	51	168	171	109	1.38	2.79
ENSMUSG00000090698	381823	Apold1	apolipoprotein L domain containing 1	0.63	0.01	0.06	24	17	23	41	41	28	21	17	23	78	73	51	0.4	0.84
ENSMUSG00000032269	15561	Htr3a	5-hydroxytryptamine (serotonin) receptor 3A	0.63	0.02	0.09	14	17	18	28	24	32	12	17	18	54	44	59	0.48	1.03
ENSMUSG00000034040	212996	Wbscr17	Williams-Beuren syndrome chromosome region 17 homolog (human)	0.63	0.03	0.12	8	16	18	26	28	21	7	16	18	50	51	38	0.11	0.26	00512;01100	Mucin type O-Glycan biosynthesis - Mus musculus (mouse);Metabolic pathways - Mus musculus (mouse)
ENSMUSG00000042423	14123	Fbrs	fibrosin	0.63	0	0	130	180	149	238	244	240	114	178	148	457	439	437	3.52	6.88
ENSMUSG00000046275	237858	Tusc5	tumor suppressor candidate 5	0.63	0.01	0.04	26	36	31	51	65	40	23	36	31	97	117	72	0.58	1.19
ENSMUSG00000026879	227753	Gsn	gelsolin	0.62	0	0	3515	3075	3212	5505	5727	4075	3080	3045	3191	10551	10300	7422	75.4	146.03	04666;04810	Fc gamma R-mediated phagocytosis - Mus musculus (mouse);Regulation of actin cytoskeleton - Mus musculus (mouse)
ENSMUSG00000038418	13653	Egr1	early growth response 1	0.62	0.03	0.11	64	77	68	74	229	75	56	76	68	142	411	137	0.95	2.1	5020	Prion diseases - Mus musculus (mouse)
ENSMUSG00000025597	237010	Klhl4	kelch-like 4	0.62	0.01	0.03	59	50	47	105	104	48	52	50	47	201	187	88	0.9	1.82
ENSMUSG00000021708				0.62	0	0	87	99	103	154	161	139	76	98	102	295	290	254	1.01	1.98
ENSMUSG00000020900	77579	Myh10	myosin, heavy polypeptide 10, non-muscle	0.62	0	0	250	270	280	446	434	368	219	267	278	854	781	671	2.09	4.05	04530;04810;05416	Tight junction - Mus musculus (mouse);Regulation of actin cytoskeleton - Mus musculus (mouse);Viral myocarditis - Mus musculus (mouse)
ENSMUSG00000042254	214425	Cilp	cartilage intermediate layer protein, nucleotide pyrophosphohydrolase	0.62	0	0	156	128	117	230	234	168	137	127	116	440	421	306	1.97	3.85
ENSMUSG00000038264	20361	Sema7a	sema domain, immunoglobulin domain (Ig), and GPI membrane anchor, (semaphorin) 7A	0.62	0	0.01	57	65	49	102	72	100	50	64	49	196	130	182	1.06	2.11	4360	Axon guidance - Mus musculus (mouse)
ENSMUSG00000033209	209683	Ttc28	tetratricopeptide repeat domain 28	0.62	0	0	180	159	191	301	304	225	158	157	190	577	547	410	1	1.95
ENSMUSG00000043496	66873	Tril	TLR4 interactor with leucine-rich repeats	0.62	0	0.02	45	53	87	90	127	81	39	52	86	173	229	147	0.7	1.4
ENSMUSG00000081769	622459	Gm12216	predicted gene 12216	0.62	0.05	0.16	9	3	5	14	8	13	8	3	5	27	14	24	0.31	0.77
ENSMUSG00000019899	16773	Lama2	laminin, alpha 2	0.62	0	0	691	688	597	1125	1125	833	605	681	593	2157	2023	1518	4.15	8.04	04510;04512;05145;05146;05200;05222;05410;05412;05414;05416	Focal adhesion - Mus musculus (mouse);ECM-receptor interaction - Mus musculus (mouse);Toxoplasmosis - Mus musculus (mouse);Amoebiasis - Mus musculus (mouse);Pathways in cancer - Mus musculus (mouse);Small cell lung cancer - Mus musculus (mouse);Hypertrophic cardiomyopathy (HCM) - Mus musculus (mouse);Arrhythmogenic right ventricular cardiomyopathy (ARVC) - Mus musculus (mouse);Dilated cardiomyopa…
ENSMUSG00000026365	12628	Cfh	complement component factor h	0.62	0	0	441	422	343	601	812	487	386	418	341	1152	1461	887	5.63	10.97	04610;05150	Complement and coagulation cascades - Mus musculus (mouse);Staphylococcus aureus infection - Mus musculus (mouse)
ENSMUSG00000048965	244238	Mrgpre	MAS-related GPR, member E	0.62	0.01	0.06	29	22	25	39	37	49	25	22	25	75	67	90	0.41	0.84
ENSMUSG00000042286	192187	Stab1	stabilin 1	0.62	0	0	496	524	499	919	775	673	435	519	496	1762	1393	1225	3.87	7.51
ENSMUSG00000084347				0.62	0.05	0.16	3	5	9	10	14	13	3	5	9	19	25	24	0.25	0.64
ENSMUSG00000028862	53608	Map3k6	mitogen-activated protein kinase kinase kinase 6	0.62	0	0.02	37	36	29	56	57	53	32	36	29	107	103	97	0.48	0.97	4010	MAPK signaling pathway - Mus musculus (mouse)
ENSMUSG00000028978	18127	Nos3	nitric oxide synthase 3, endothelial cell	0.62	0.03	0.12	8	12	13	25	17	18	7	12	13	48	31	33	0.16	0.37	00330;01100;04020;04370	Arginine and proline metabolism - Mus musculus (mouse);Metabolic pathways - Mus musculus (mouse);Calcium signaling pathway - Mus musculus (mouse);VEGF signaling pathway - Mus musculus (mouse)
ENSMUSG00000030595	18036	Nfkbib	nuclear factor of kappa light polypeptide gene enhancer in B cells inhibitor, beta	0.62	0	0	71	66	62	93	101	121	62	65	62	178	182	221	1.97	3.85	04062;04621;04622;04623;04660;04662;04722;04920;05140;05145	Chemokine signaling pathway - Mus musculus (mouse);NOD-like receptor signaling pathway - Mus musculus (mouse);RIG-I-like receptor signaling pathway - Mus musculus (mouse);Cytosolic DNA-sensing pathway - Mus musculus (mouse);T cell receptor signaling pathway - Mus musculus (mouse);B cell receptor signaling pathway - Mus musculus (mouse);Neurotrophin signaling pathway - Mus musculus (mouse);Adipocy…
ENSMUSG00000040732	13876	Erg	avian erythroblastosis virus E-26 (v-ets) oncogene related	0.62	0	0.02	37	35	37	61	62	53	32	35	37	116	112	96	0.68	1.37
ENSMUSG00000068263	58229	Efcc1	EF hand and coiled-coil domain containing 1	0.62	0	0.02	53	53	53	94	94	64	46	52	53	181	169	116	1.18	2.34
ENSMUSG00000020264	246049	Slc36a2	solute carrier family 36 (proton/amino acid symporter), member 2	0.62	0.03	0.12	9	13	18	20	23	27	8	13	18	39	42	50	0.34	0.74
ENSMUSG00000051295	319562	9630028B13Rik	RIKEN cDNA 9630028B13 gene	0.62	0	0.03	72	90	110	139	196	103	63	89	109	267	352	188	1.62	3.24
ENSMUSG00000075254	77446	Heg1	heart development protein with EGF-like domains 1	0.62	0	0	968	893	849	1478	1520	1189	848	884	843	2833	2733	2165	6.77	12.98
ENSMUSG00000034898	70598	Filip1	filamin A interacting protein 1	0.61	0	0	285	270	294	407	507	401	250	267	292	781	911	730	3.73	7.14
ENSMUSG00000018339	14778	Gpx3	glutathione peroxidase 3	0.61	0	0	179	254	190	323	400	259	157	252	189	620	720	472	7.95	15.56	00480;00590	Glutathione metabolism - Mus musculus (mouse);Arachidonic acid metabolism - Mus musculus (mouse)
ENSMUSG00000030411	384569	Nova2	neuro-oncological ventral antigen 2	0.61	0.06	0.17	7	8	9	20	18	8	6	8	9	38	33	14	0.06	0.14
ENSMUSG00000004105	26360	Angptl2	angiopoietin-like 2	0.61	0	0	192	187	201	319	338	249	168	185	200	612	607	453	3.32	6.44
ENSMUSG00000005958	13845	Ephb3	Eph receptor B3	0.61	0	0	67	74	83	136	105	112	59	73	82	261	189	204	0.96	1.89	4360	Axon guidance - Mus musculus (mouse)
ENSMUSG00000018593	20692	Sparc	secreted acidic cysteine rich glycoprotein	0.61	0	0	2224	2383	2161	3664	3806	3039	1949	2360	2147	7023	6844	5535	59.95	115.53
ENSMUSG00000035239	50877	Neu3	neuraminidase 3	0.61	0.01	0.06	16	17	23	31	35	28	14	17	23	60	63	51	0.34	0.71	00511;00600	Other glycan degradation - Mus musculus (mouse);Sphingolipid metabolism - Mus musculus (mouse)
ENSMUSG00000026464				0.61	0.02	0.09	17	29	27	48	37	43	15	29	27	92	67	79	0.34	0.74
ENSMUSG00000027254	17754	Map1a	microtubule-associated protein 1 A	0.61	0	0	325	312	297	588	482	385	285	309	295	1127	866	701	1.61	3.13
ENSMUSG00000034463	219151	Scara3	scavenger receptor class A, member 3	0.61	0	0	92	82	84	152	142	111	81	81	83	291	256	203	1.54	3.02
ENSMUSG00000037035	16324	Inhbb	inhibin beta-B	0.61	0.03	0.11	10	12	6	18	17	18	9	12	6	34	31	32	0.14	0.31	04060;04350	Cytokine-cytokine receptor interaction - Mus musculus (mouse);TGF-beta signaling pathway - Mus musculus (mouse)
ENSMUSG00000054150	212073	Syne3	spectrin repeat containing, nuclear envelope family member 3	0.61	0	0.01	70	60	55	97	107	85	61	59	55	186	193	155	0.69	1.34
ENSMUSG00000034382	224833	AI661453	expressed sequence AI661453	0.61	0	0	227	278	273	398	369	437	199	275	271	763	663	796	3.25	6.25
ENSMUSG00000029392	75695	Rilpl1	Rab interacting lysosomal protein-like 1	0.61	0	0.02	67	54	48	84	97	88	59	53	48	161	174	160	1.54	3.01
ENSMUSG00000031144	20977	Syp	synaptophysin	0.61	0.01	0.05	30	36	23	47	54	44	26	36	23	90	97	80	0.64	1.29
ENSMUSG00000062444	11775	Ap3b2	adaptor-related protein complex 3, beta 2 subunit	0.61	0.04	0.14	9	8	16	22	23	14	8	8	16	43	42	26	0.18	0.4	4142	Lysosome - Mus musculus (mouse)
ENSMUSG00000054404	327978	Slfn5	schlafen 5	0.61	0	0	310	357	313	503	535	473	272	354	311	964	963	861	4.9	9.35
ENSMUSG00000022346	17869	Myc	myelocytomatosis oncogene	0.61	0	0	96	79	87	144	131	137	84	78	86	276	235	250	2.28	4.46	04010;04012;04110;04310;04350;04630;05200;05210;05213;05216;05219;05220;05221;05222	MAPK signaling pathway - Mus musculus (mouse);ErbB signaling pathway - Mus musculus (mouse);Cell cycle - Mus musculus (mouse);Wnt signaling pathway - Mus musculus (mouse);TGF-beta signaling pathway - Mus musculus (mouse);Jak-STAT signaling pathway - Mus musculus (mouse);Pathways in cancer - Mus musculus (mouse);Colorectal cancer - Mus musculus (mouse);Endometrial cancer - Mus musculus (mouse);Thy…
ENSMUSG00000004044	19285	Ptrf	polymerase I and transcript release factor	0.61	0	0	587	568	617	1025	1060	666	514	563	613	1965	1906	1213	10.35	19.97
ENSMUSG00000016494	12490	Cd34	CD34 antigen	0.61	0	0	379	294	319	584	579	377	332	291	317	1119	1042	687	7.73	14.9	04514;04640	Cell adhesion molecules (CAMs) - Mus musculus (mouse);Hematopoietic cell lineage - Mus musculus (mouse)
ENSMUSG00000029231	18595	Pdgfra	platelet derived growth factor receptor, alpha polypeptide	0.61	0	0	1617	1868	1684	2903	2886	2162	1417	1850	1673	5564	5190	3938	16.02	30.65	04010;04020;04060;04144;04510;04540;04810;05200;05214;05215;05218	MAPK signaling pathway - Mus musculus (mouse);Calcium signaling pathway - Mus musculus (mouse);Cytokine-cytokine receptor interaction - Mus musculus (mouse);Endocytosis - Mus musculus (mouse);Focal adhesion - Mus musculus (mouse);Gap junction - Mus musculus (mouse);Regulation of actin cytoskeleton - Mus musculus (mouse);Pathways in cancer - Mus musculus (mouse);Glioma - Mus musculus (mouse);Prost…
ENSMUSG00000031398	18846	Plxna3	plexin A3	0.61	0.02	0.07	16	26	20	39	34	31	14	26	20	74	62	56	0.18	0.38	4360	Axon guidance - Mus musculus (mouse)
ENSMUSG00000086075				0.61	0.06	0.18	3	9	3	9	16	9	3	9	3	17	28	16	0.09	0.24
ENSMUSG00000025492	66141	Ifitm3	interferon induced transmembrane protein 3	0.61	0	0	630	647	612	963	970	960	552	641	608	1845	1745	1748	56.79	107.73
ENSMUSG00000036854	243912	Hspb6	heat shock protein, alpha-crystallin-related, B6	0.6	0.01	0.03	31	35	60	71	75	57	27	35	60	136	134	103	1.3	2.58
ENSMUSG00000090137	22186	Uba52	ubiquitin A-52 residue ribosomal protein fusion product 1	0.6	0	0	57	63	68	100	96	99	50	62	68	191	173	181	5.39	10.49	3010	Ribosome - Mus musculus (mouse)
ENSMUSG00000076587				0.6	0.06	0.19	83	61	50	273	59	53	73	60	50	524	107	96	11.45	29.04
ENSMUSG00000086825				0.6	0.01	0.04	33	38	42	84	55	46	29	38	42	161	99	83	0.63	1.28
ENSMUSG00000031227	107528	Magee1	melanoma antigen, family E, 1	0.6	0.01	0.04	31	35	30	50	55	51	27	35	30	95	99	93	0.56	1.12
ENSMUSG00000031616	13617	Ednra	endothelin receptor type A	0.6	0	0	98	110	99	196	140	142	86	109	98	375	251	258	1.72	3.35	04020;04080;04270	Calcium signaling pathway - Mus musculus (mouse);Neuroactive ligand-receptor interaction - Mus musculus (mouse);Vascular smooth muscle contraction - Mus musculus (mouse)
ENSMUSG00000052609	263406	Plekhg3	pleckstrin homology domain containing, family G (with RhoGef domain) member 3	0.6	0	0	415	379	382	654	540	603	364	375	380	1253	972	1099	4.84	9.19
ENSMUSG00000078763	20555	Slfn1	schlafen 1	0.6	0.01	0.04	46	34	34	55	58	74	40	34	34	105	104	135	1.25	2.52
ENSMUSG00000033705	668880	Stard9	START domain containing 9	0.6	0	0	213	186	182	337	310	249	187	184	181	645	557	453	0.79	1.5
ENSMUSG00000026928	332579	Card9	caspase recruitment domain family, member 9	0.6	0.03	0.1	11	18	12	29	18	25	10	18	12	56	32	45	0.43	0.94	4621	NOD-like receptor signaling pathway - Mus musculus (mouse)
ENSMUSG00000022330	107587	Osr2	odd-skipped related 2	0.6	0.01	0.06	29	41	35	77	46	50	25	41	35	147	82	91	1.24	2.55
ENSMUSG00000022469	223864	Rapgef3	Rap guanine nucleotide exchange factor (GEF) 3	0.6	0	0.01	49	48	55	88	77	74	43	48	55	169	139	135	0.74	1.44	04670;04720	Leukocyte transendothelial migration - Mus musculus (mouse);Long-term potentiation - Mus musculus (mouse)
ENSMUSG00000046058	386655	Eid2	EP300 interacting inhibitor of differentiation 2	0.6	0.04	0.14	8	12	11	19	22	14	7	12	11	37	39	26	0.49	1.09
ENSMUSG00000029718	18542	Pcolce	procollagen C-endopeptidase enhancer protein	0.6	0	0	161	169	170	286	269	216	141	167	169	548	483	393	3.96	7.59
ENSMUSG00000021253	21809	Tgfb3	transforming growth factor, beta 3	0.6	0	0.01	83	84	88	128	165	104	73	83	87	246	296	190	1.53	2.96	04010;04060;04110;04144;04350;05140;05142;05144;05145;05146;05200;05210;05211;05212;05220;05323;05410;05414	MAPK signaling pathway - Mus musculus (mouse);Cytokine-cytokine receptor interaction - Mus musculus (mouse);Cell cycle - Mus musculus (mouse);Endocytosis - Mus musculus (mouse);TGF-beta signaling pathway - Mus musculus (mouse);Leishmaniasis - Mus musculus (mouse);Chagas disease (American trypanosomiasis) - Mus musculus (mouse);Malaria - Mus musculus (mouse);Toxoplasmosis - Mus musculus (mouse);Am…
ENSMUSG00000042109	105859	Csdc2	cold shock domain containing C2, RNA binding	0.6	0.04	0.13	14	10	24	26	29	25	12	10	24	49	53	46	0.27	0.57
ENSMUSG00000028487	242509	Bnc2	basonuclin 2	0.6	0	0	183	185	177	280	311	245	160	183	176	536	560	447	2.69	5.11
ENSMUSG00000010311	269120	Optc	opticin	0.6	0	0.01	111	117	135	186	246	136	97	116	134	357	442	247	3.92	7.6
ENSMUSG00000053007	231991	Creb5	cAMP responsive element binding protein 5	0.6	0.01	0.04	46	28	33	67	50	53	40	28	33	128	90	96	0.72	1.42	04962;05016;05215	Vasopressin-regulated water reabsorption - Mus musculus (mouse);Huntington's disease - Mus musculus (mouse);Prostate cancer - Mus musculus (mouse)
ENSMUSG00000021950	11752	Anxa8	annexin A8	0.59	0.03	0.11	21	18	21	14	46	47	18	18	21	26	83	85	0.65	1.4
ENSMUSG00000031880	56437	Rrad	Ras-related associated with diabetes	0.59	0.03	0.12	15	14	16	22	34	19	13	14	16	43	62	35	0.58	1.22
ENSMUSG00000040690	107581	Col16a1	collagen, type XVI, alpha 1	0.59	0	0	136	151	144	262	232	175	119	150	143	503	418	319	1.69	3.27
ENSMUSG00000029093	81840	Sorcs2	sortilin-related VPS10 domain containing receptor 2	0.59	0	0	92	93	69	138	141	115	81	92	69	264	253	210	0.91	1.74
ENSMUSG00000089762	72500	Ier5l	immediate early response 5-like	0.59	0.06	0.18	3	10	3	13	14	8	3	10	3	24	26	14	0.22	0.57
ENSMUSG00000026921	353156	Egfl7	EGF-like domain 7	0.59	0	0.03	31	33	39	54	65	47	27	33	39	104	117	85	1.13	2.25
ENSMUSG00000032060	12955	Cryab	crystallin, alpha B	0.59	0	0.02	63	46	64	92	109	70	55	46	64	176	196	128	2.99	5.78	4141	Protein processing in endoplasmic reticulum - Mus musculus (mouse)
ENSMUSG00000015354	76477	Pcolce2	procollagen C-endopeptidase enhancer 2	0.59	0.01	0.04	51	77	57	107	110	77	45	76	57	206	197	140	0.85	1.68
ENSMUSG00000020387	76901	Jade2	jade family PHD finger 2	0.59	0	0	204	198	194	307	308	296	179	196	193	588	554	539	1.94	3.67
ENSMUSG00000083798				0.59	0.02	0.09	30	15	17	27	37	41	26	15	17	51	66	74	1.99	4.09
ENSMUSG00000094393				0.59	0	0.02	2270	2224	2639	4441	3581	3250	1989	2202	2622	8512	6440	5919	204.51	402.58
ENSMUSG00000021702	21828	Thbs4	thrombospondin 4	0.59	0	0.01	59	50	50	95	67	87	52	50	50	183	120	159	1.02	1.98	04145;04350;04510;04512;05144	Phagosome - Mus musculus (mouse);TGF-beta signaling pathway - Mus musculus (mouse);Focal adhesion - Mus musculus (mouse);ECM-receptor interaction - Mus musculus (mouse);Malaria - Mus musculus (mouse)
ENSMUSG00000038168	210530	P3h2	prolyl 3-hydroxylase 2	0.59	0	0.02	57	70	54	87	115	82	50	69	54	167	206	150	1.12	2.18
ENSMUSG00000040345	216445	Arhgap9	Rho GTPase activating protein 9	0.59	0.01	0.06	40	34	23	52	54	50	35	34	23	100	97	91	1.1	2.18
ENSMUSG00000079553	100502766	Kifc1	kinesin family member C1	0.59	0.04	0.15	6	12	14	25	17	17	5	12	14	48	31	31	0.28	0.64
ENSMUSG00000043631	407800	Ecm2	extracellular matrix protein 2, female organ and adipocyte specific	0.59	0	0	83	96	75	137	148	108	73	95	75	262	267	197	1.44	2.77
ENSMUSG00000001240	54409	Ramp2	receptor (calcitonin) activity modifying protein 2	0.59	0	0.02	45	49	44	66	82	69	39	49	44	127	147	126	1.91	3.7	4270	Vascular smooth muscle contraction - Mus musculus (mouse)
ENSMUSG00000001521	22158	Tulp3	tubby-like protein 3	0.59	0	0.01	45	45	43	75	59	74	39	45	43	144	107	134	0.8	1.55
ENSMUSG00000034258	217721	Mfsd7c	major facilitator superfamily domain containing 7C	0.59	0.06	0.19	11	4	11	13	22	15	10	4	11	25	39	27	0.16	0.36
ENSMUSG00000020758	192897	Itgb4	integrin beta 4	0.59	0	0	506	488	503	752	750	768	443	483	500	1442	1348	1399	4.92	9.23	04510;04512;04810;05410;05412;05414	Focal adhesion - Mus musculus (mouse);ECM-receptor interaction - Mus musculus (mouse);Regulation of actin cytoskeleton - Mus musculus (mouse);Hypertrophic cardiomyopathy (HCM) - Mus musculus (mouse);Arrhythmogenic right ventricular cardiomyopathy (ARVC) - Mus musculus (mouse);Dilated cardiomyopathy - Mus musculus (mouse)
ENSMUSG00000030413	21946	Pglyrp1	peptidoglycan recognition protein 1	0.59	0	0	357	344	342	510	519	555	313	341	340	978	934	1011	31.25	58.7
ENSMUSG00000013076	75723	Amotl1	angiomotin-like 1	0.59	0	0	578	532	533	871	946	680	506	527	530	1669	1701	1238	3.74	7.05	4530	Tight junction - Mus musculus (mouse)
ENSMUSG00000032690	246728	Oas2	2'-5' oligoadenylate synthetase 2	0.59	0.01	0.06	19	30	21	35	36	47	17	30	21	67	64	85	0.36	0.74	5160	Hepatitis C - Mus musculus (mouse)
ENSMUSG00000033855	77057	Ston1	stonin 1	0.59	0	0	87	94	79	133	141	124	76	93	78	254	254	225	1.61	3.05	3022	Basal transcription factors - Mus musculus (mouse)
ENSMUSG00000005800	17394	Mmp8	matrix metallopeptidase 8	0.59	0.07	0.2	5	5	0	6	21	2	4	5	0	12	37	3	0.08	0.29
ENSMUSG00000027314	54485	Dll4	delta-like 4 (Drosophila)	0.59	0	0.02	50	63	50	89	87	80	44	62	50	170	157	145	0.89	1.72	4330	Notch signaling pathway - Mus musculus (mouse)
ENSMUSG00000048126	12835	Col6a3	collagen, type VI, alpha 3	0.59	0	0	1339	1384	1271	2405	2115	1587	1173	1371	1263	4610	3804	2890	8.05	15.34	04510;04512;04974	Focal adhesion - Mus musculus (mouse);ECM-receptor interaction - Mus musculus (mouse);Protein digestion and absorption - Mus musculus (mouse)
ENSMUSG00000025515				0.59	0	0	6046	5911	7089	10790	9789	8742	5297	5854	7043	20680	17605	15923	191.08	365.54
ENSMUSG00000013419	270210	Zfp651	zinc finger protein 651	0.59	0	0.02	51	64	59	92	106	74	45	63	59	177	190	135	0.56	1.08
ENSMUSG00000013367	210094	Iglon5	IgLON family member 5	0.59	0.03	0.12	16	15	12	27	23	21	14	15	12	51	42	38	0.34	0.69
ENSMUSG00000062591	22153	Tubb4a	tubulin, beta 4A class IVA	0.59	0.01	0.05	26	26	36	52	48	42	23	26	36	99	86	76	0.81	1.61	04145;04540	Phagosome - Mus musculus (mouse);Gap junction - Mus musculus (mouse)
ENSMUSG00000038886	140481	Man2a2	mannosidase 2, alpha 2	0.59	0	0	364	332	365	556	556	492	319	329	363	1066	1000	896	3.3	6.19	00510;01100	N-Glycan biosynthesis - Mus musculus (mouse);Metabolic pathways - Mus musculus (mouse)
ENSMUSG00000033685	22228	Ucp2	uncoupling protein 2 (mitochondrial, proton carrier)	0.59	0	0	2146	2313	2425	3376	3632	3388	1880	2291	2409	6471	6532	6170	35.16	65.77
ENSMUSG00000034462	18764	Pkd2	polycystic kidney disease 2	0.58	0	0	417	444	406	678	697	546	365	440	403	1299	1254	994	4.94	9.31
ENSMUSG00000052125	320046	F730043M19Rik	RIKEN cDNA F730043M19 gene	0.58	0.02	0.09	18	19	14	26	30	30	16	19	14	49	54	54	0.32	0.65
ENSMUSG00000033088	110253	Triobp	TRIO and F-actin binding protein	0.58	0	0	385	394	412	623	575	600	337	390	409	1194	1034	1093	3.37	6.33
ENSMUSG00000050989	74777	Sepn1	selenoprotein N, 1	0.58	0	0.02	54	51	55	95	86	69	47	51	55	182	154	126	0.95	1.84
ENSMUSG00000029061	26561	Mmp23	matrix metallopeptidase 23	0.58	0.01	0.03	46	50	56	100	78	62	40	50	56	191	141	113	2.17	4.26
ENSMUSG00000026043	12825	Col3a1	collagen, type III, alpha 1	0.58	0	0	5319	5792	5635	9184	9252	7086	4660	5736	5598	17602	16639	12907	61.3	116.1	04510;04512;04974;05146	Focal adhesion - Mus musculus (mouse);ECM-receptor interaction - Mus musculus (mouse);Protein digestion and absorption - Mus musculus (mouse);Amoebiasis - Mus musculus (mouse)
ENSMUSG00000020212	17245	Mdm1	transformed mouse 3T3 cell double minute 1	0.58	0.02	0.07	32	21	28	54	41	37	28	21	28	104	74	67	0.53	1.07
ENSMUSG00000070436	12406	Serpinh1	serine (or cysteine) peptidase inhibitor, clade H, member 1	0.58	0	0	695	640	611	1180	946	839	609	634	607	2261	1701	1528	16.61	31.5
ENSMUSG00000002603	21803	Tgfb1	transforming growth factor, beta 1	0.58	0	0.01	64	70	71	112	97	108	56	69	71	215	174	196	1.92	3.68	04010;04060;04110;04144;04350;04380;04672;05140;05142;05144;05145;05146;05200;05210;05211;05212;05220;05323;05410;05414	MAPK signaling pathway - Mus musculus (mouse);Cytokine-cytokine receptor interaction - Mus musculus (mouse);Cell cycle - Mus musculus (mouse);Endocytosis - Mus musculus (mouse);TGF-beta signaling pathway - Mus musculus (mouse);Osteoclast differentiation - Mus musculus (mouse);Intestinal immune network for IgA production - Mus musculus (mouse);Leishmaniasis - Mus musculus (mouse);Chagas disease (A…
ENSMUSG00000068115	78177	Ninl	ninein-like	0.58	0.01	0.05	30	39	29	48	65	43	26	39	29	92	117	79	0.39	0.77
ENSMUSG00000041134	224405	Cyyr1	cysteine and tyrosine-rich protein 1	0.58	0	0.02	58	51	48	88	98	63	51	51	48	168	176	114	0.59	1.15
ENSMUSG00000034845	84094	Plvap	plasmalemma vesicle associated protein	0.58	0	0	380	401	357	588	694	456	333	397	355	1127	1248	831	11.51	21.79
ENSMUSG00000038604	75687	Fam65a	family with sequence similarity 65, member A	0.58	0	0.01	79	65	65	119	102	100	69	64	65	229	183	182	1.04	1.98
ENSMUSG00000052760	319997	A630001G21Rik	RIKEN cDNA A630001G21 gene	0.58	0.01	0.05	31	40	36	55	56	61	27	40	36	105	101	111	1.06	2.11
ENSMUSG00000024927	19697	Rela	v-rel reticuloendotheliosis viral oncogene homolog A (avian)	0.58	0	0	195	184	199	293	303	278	171	182	198	562	545	507	4.34	8.13	04010;04062;04210;04380;04620;04621;04622;04623;04660;04662;04722;04920;05140;05142;05145;05146;05160;05200;05212;05215;05220;05221;05222	MAPK signaling pathway - Mus musculus (mouse);Chemokine signaling pathway - Mus musculus (mouse);Apoptosis - Mus musculus (mouse);Osteoclast differentiation - Mus musculus (mouse);Toll-like receptor signaling pathway - Mus musculus (mouse);NOD-like receptor signaling pathway - Mus musculus (mouse);RIG-I-like receptor signaling pathway - Mus musculus (mouse);Cytosolic DNA-sensing pathway - Mus mus…
ENSMUSG00000034641	217305	Cd300ld	CD300 molecule-like family member d	0.58	0.05	0.15	13	9	8	18	16	18	11	9	8	35	29	32	0.23	0.5
ENSMUSG00000039787	99151	Cercam	cerebral endothelial cell adhesion molecule	0.58	0.02	0.07	45	32	37	75	62	44	39	32	37	144	112	81	0.86	1.7
ENSMUSG00000015942	114674	Gtf2ird2	GTF2I repeat domain containing 2	0.58	0	0.01	37	55	50	81	67	74	32	54	50	155	120	135	0.82	1.61
ENSMUSG00000001379				0.58	0.02	0.09	21	20	19	34	24	41	18	20	19	65	43	75	0.59	1.21
ENSMUSG00000018678	78912	Sp2	Sp2 transcription factor	0.58	0	0.02	47	62	61	78	95	93	41	61	61	149	170	169	1.13	2.18
ENSMUSG00000090523	71683	Gypc	glycophorin C	0.58	0	0.01	57	45	52	83	78	76	50	45	52	159	141	139	1.45	2.76	5144	Malaria - Mus musculus (mouse)
ENSMUSG00000038156	233744	Spon1	spondin 1, (f-spondin) extracellular matrix protein	0.58	0	0	284	322	300	457	527	394	249	319	298	875	948	718	3	5.65
ENSMUSG00000039457	19041	Ppl	periplakin	0.58	0	0	121	103	111	184	181	144	106	102	110	353	326	262	1.09	2.05
ENSMUSG00000027188	210622	Pamr1	peptidase domain containing associated with muscle regeneration 1	0.58	0	0.01	118	109	132	196	214	141	103	108	131	376	385	257	2.55	4.87
ENSMUSG00000031825	78892	Crispld2	cysteine-rich secretory protein LCCL domain containing 2	0.58	0	0	267	267	256	398	465	333	234	264	254	763	837	607	3.85	7.22
ENSMUSG00000042485	66175	Mustn1	musculoskeletal, embryonic nuclear protein 1	0.58	0	0	218	165	167	290	321	222	191	163	166	555	578	405	9.54	17.9
ENSMUSG00000030790	11535	Adm	adrenomedullin	0.58	0.02	0.07	25	30	28	54	37	44	22	30	28	103	66	80	1.23	2.47
ENSMUSG00000019846	16775	Lama4	laminin, alpha 4	0.58	0	0	866	896	860	1454	1426	1071	759	887	854	2787	2565	1950	8.84	16.55	04510;04512;05143;05145;05146;05200;05222	Focal adhesion - Mus musculus (mouse);ECM-receptor interaction - Mus musculus (mouse);African trypanosomiasis - Mus musculus (mouse);Toxoplasmosis - Mus musculus (mouse);Amoebiasis - Mus musculus (mouse);Pathways in cancer - Mus musculus (mouse);Small cell lung cancer - Mus musculus (mouse)
ENSMUSG00000019767	100504234	Ccdc170	coiled-coil domain containing 170	0.58	0.05	0.15	10	10	10	17	18	17	9	10	10	32	33	31	0.19	0.39
ENSMUSG00000022579	68453	Gpihbp1	GPI-anchored HDL-binding protein 1	0.58	0.06	0.18	9	8	12	20	19	13	8	8	12	39	34	24	0.75	1.67
ENSMUSG00000006356	68337	Crip2	cysteine rich protein 2	0.58	0	0.03	54	60	56	94	102	67	47	59	56	180	183	122	2.4	4.62
ENSMUSG00000040415	80904	Dtx3	deltex 3, E3 ubiquitin ligase	0.58	0	0.03	48	41	57	89	83	56	42	41	57	170	149	102	1.5	2.9	4330	Notch signaling pathway - Mus musculus (mouse)
ENSMUSG00000029233	57357	Srd5a3	steroid 5 alpha-reductase 3	0.58	0	0	97	77	100	150	125	142	85	76	99	288	225	258	2.51	4.76	140	Steroid hormone biosynthesis - Mus musculus (mouse)
ENSMUSG00000006411	71740	Pvrl4	poliovirus receptor-related 4	0.58	0.06	0.18	10	13	7	25	19	12	9	13	7	47	34	21	0.17	0.39	4520	Adherens junction - Mus musculus (mouse)
ENSMUSG00000074934	23892	Grem1	gremlin 1, DAN family BMP antagonist	0.58	0	0	560	584	469	782	757	903	491	578	466	1498	1361	1645	7.93	14.85
ENSMUSG00000048154	381022	Kmt2d	lysine (K)-specific methyltransferase 2D	0.57	0	0	1017	1003	1022	1616	1478	1479	891	993	1015	3097	2658	2694	3.13	5.84
ENSMUSG00000031502	12826	Col4a1	collagen, type IV, alpha 1	0.57	0	0	1669	1782	1578	2587	2727	2269	1462	1765	1568	4958	4905	4133	15.49	28.97	04510;04512;04974;05146;05200;05222	Focal adhesion - Mus musculus (mouse);ECM-receptor interaction - Mus musculus (mouse);Protein digestion and absorption - Mus musculus (mouse);Amoebiasis - Mus musculus (mouse);Pathways in cancer - Mus musculus (mouse);Small cell lung cancer - Mus musculus (mouse)
ENSMUSG00000025083	226250	Afap1l2	actin filament associated protein 1-like 2	0.57	0	0.02	55	69	59	115	89	78	48	68	59	221	160	142	1.01	1.96
ENSMUSG00000003545	14282	Fosb	FBJ osteosarcoma oncogene B	0.57	0.05	0.16	19	12	13	18	37	19	17	12	13	35	67	35	0.24	0.5	4380	Osteoclast differentiation - Mus musculus (mouse)
ENSMUSG00000015966	50905	Il17rb	interleukin 17 receptor B	0.57	0.03	0.12	11	18	27	33	36	26	10	18	27	63	64	48	0.45	0.93	4060	Cytokine-cytokine receptor interaction - Mus musculus (mouse)
ENSMUSG00000054641	70945	Mmrn1	multimerin 1	0.57	0	0.01	619	489	540	860	1059	602	542	484	536	1648	1904	1096	7.51	14.22
ENSMUSG00000050737	64292	Ptges	prostaglandin E synthase	0.57	0	0.01	71	87	51	107	116	97	62	86	51	206	208	177	1.17	2.22	00590;01100	Arachidonic acid metabolism - Mus musculus (mouse);Metabolic pathways - Mus musculus (mouse)
ENSMUSG00000030259	71323	Rassf8	Ras association (RalGDS/AF-6) domain family (N-terminal) member 8	0.57	0	0	136	112	102	191	188	150	119	111	101	366	338	273	1.31	2.46
ENSMUSG00000005148	12224	Klf5	Kruppel-like factor 5	0.57	0	0	1072	1058	1065	1401	1590	1806	939	1048	1058	2685	2859	3290	37.85	70.12
ENSMUSG00000020312	216148	Shc2	SHC (Src homology 2 domain containing) transforming protein 2	0.57	0.03	0.11	26	16	14	39	28	24	23	16	14	74	50	44	0.29	0.58	04012;04062;04370;04510;04650;04722;04910;05100;05214;05220	ErbB signaling pathway - Mus musculus (mouse);Chemokine signaling pathway - Mus musculus (mouse);VEGF signaling pathway - Mus musculus (mouse);Focal adhesion - Mus musculus (mouse);Natural killer cell mediated cytotoxicity - Mus musculus (mouse);Neurotrophin signaling pathway - Mus musculus (mouse);Insulin signaling pathway - Mus musculus (mouse);Bacterial invasion of epithelial cells - Mus muscu…
ENSMUSG00000054580	18779	Pla2r1	phospholipase A2 receptor 1	0.57	0	0	217	214	214	361	353	260	190	212	213	692	635	474	1.85	3.47	4145	Phagosome - Mus musculus (mouse)
ENSMUSG00000028859	12986	Csf3r	colony stimulating factor 3 receptor (granulocyte)	0.57	0	0.02	39	54	42	57	69	84	34	53	42	109	124	153	0.79	1.51	04060;04630;04640;05200	Cytokine-cytokine receptor interaction - Mus musculus (mouse);Jak-STAT signaling pathway - Mus musculus (mouse);Hematopoietic cell lineage - Mus musculus (mouse);Pathways in cancer - Mus musculus (mouse)
ENSMUSG00000028195	16007	Cyr61	cysteine rich protein 61	0.57	0.03	0.11	83	55	56	63	192	63	73	54	56	121	345	114	1.96	3.9
ENSMUSG00000079489				0.57	0.04	0.15	9	16	13	28	16	23	8	16	13	54	28	41	0.64	1.38
ENSMUSG00000096498				0.57	0.07	0.2	15	6	19	80	2	29	13	6	19	153	4	53	2.36	8.38
ENSMUSG00000017466	21858	Timp2	tissue inhibitor of metalloproteinase 2	0.57	0	0	841	834	783	1255	1431	999	737	826	778	2406	2573	1819	13.51	25.1
ENSMUSG00000063455	330286	D630045J12Rik	RIKEN cDNA D630045J12 gene	0.57	0.01	0.06	29	28	28	54	36	43	25	28	28	103	65	79	0.16	0.31
ENSMUSG00000022194	54196	Pabpn1	poly(A) binding protein, nuclear 1	0.57	0.01	0.04	31	36	33	45	48	65	27	36	33	87	86	118	1.15	2.24	3015	mRNA surveillance pathway - Mus musculus (mouse)
ENSMUSG00000025270	11656	Alas2	aminolevulinic acid synthase 2, erythroid	0.57	0.07	0.2	15	12	17	31	38	9	13	12	17	60	69	16	0.44	0.98	00260;00860;01100	Glycine, serine and threonine metabolism - Mus musculus (mouse);Porphyrin and chlorophyll metabolism - Mus musculus (mouse);Metabolic pathways - Mus musculus (mouse)
ENSMUSG00000070576	433938	Mn1	meningioma 1	0.57	0	0.02	62	62	57	105	91	80	54	61	57	202	164	145	0.54	1.02
ENSMUSG00000006522	16426	Itih3	inter-alpha trypsin inhibitor, heavy chain 3	0.57	0.03	0.12	15	17	18	23	32	29	13	17	18	45	58	52	0.31	0.64
ENSMUSG00000094930				0.57	0.06	0.18	34	49	18	59	88	29	30	49	18	113	158	52	5.96	12.76
ENSMUSG00000002602	26362	Axl	AXL receptor tyrosine kinase	0.57	0	0	730	693	688	1185	1092	881	640	686	684	2272	1963	1605	10.1	18.77
ENSMUSG00000030683	233878	Sez6l2	seizure related 6 homolog like 2	0.57	0.04	0.14	18	15	10	26	24	20	16	15	10	50	44	36	0.24	0.48
ENSMUSG00000084610				0.57	0.03	0.11	54	44	41	98	62	68	47	44	41	188	111	123	18.01	36.67
ENSMUSG00000035697	70719	Hmha1	histocompatibility (minor) HA-1	0.57	0	0	237	245	249	373	363	363	208	243	247	714	653	662	3.75	6.99
ENSMUSG00000079108	665155	Srp54b	signal recognition particle 54B	0.57	0	0.01	99	92	98	121	181	141	87	91	97	231	325	257	1.79	3.38	3060	Protein export - Mus musculus (mouse)
ENSMUSG00000006307	75410	Kmt2b	lysine (K)-specific methyltransferase 2B	0.57	0	0	242	256	290	403	379	400	212	254	288	772	681	729	1.9	3.53
ENSMUSG00000023036	93703	Pcdhgb6	protocadherin gamma subfamily B, 6	0.57	0	0	515	521	483	786	840	648	451	516	480	1506	1510	1180	6.09	11.31
ENSMUSG00000042804	100129	Gpr153	G protein-coupled receptor 153	0.57	0	0.01	72	82	79	123	128	102	63	81	78	235	231	186	1.23	2.33
ENSMUSG00000031145	54630	Prickle3	prickle planar cell polarity protein 3	0.57	0.01	0.05	49	28	55	67	62	79	43	28	55	128	111	143	1.09	2.1
ENSMUSG00000028108	13601	Ecm1	extracellular matrix protein 1	0.57	0	0	276	244	275	465	454	283	242	242	273	891	816	516	8.54	16.05
ENSMUSG00000035781	109284	R3hdm4	R3H domain containing 4	0.56	0	0	446	455	495	699	649	734	391	451	492	1340	1168	1337	15.63	28.89
ENSMUSG00000052688	226421	Rab7b	RAB7B, member RAS oncogene family	0.56	0	0.01	86	69	87	133	135	97	75	68	86	255	243	177	1.89	3.56	04145;05146	Phagosome - Mus musculus (mouse);Amoebiasis - Mus musculus (mouse)
ENSMUSG00000048644	330695	Ctxn1	cortexin 1	0.56	0.07	0.2	13	7	12	20	20	14	11	7	12	38	36	25	0.53	1.11
ENSMUSG00000020681	11421	Ace	angiotensin I converting enzyme (peptidyl-dipeptidase A) 1	0.56	0	0	212	207	214	359	294	294	186	205	213	688	529	536	2.63	4.9	04614;05142;05410	Renin-angiotensin system - Mus musculus (mouse);Chagas disease (American trypanosomiasis) - Mus musculus (mouse);Hypertrophic cardiomyopathy (HCM) - Mus musculus (mouse)
ENSMUSG00000035258	320712	Abi3bp	ABI gene family, member 3 (NESH) binding protein	0.56	0	0	264	248	238	359	419	342	231	246	236	689	754	623	3.26	6.03
ENSMUSG00000040717	171463	Il17rd	interleukin 17 receptor D	0.56	0	0	87	80	76	127	130	108	76	79	76	244	234	196	0.6	1.12
ENSMUSG00000032855	18763	Pkd1	polycystic kidney disease 1 homolog	0.56	0	0	556	487	480	870	735	664	487	482	477	1667	1321	1210	2.19	4.06
ENSMUSG00000094322				0.56	0.08	0.23	19	18	10	7	29	57	17	18	10	13	52	103	3.31	7.74
ENSMUSG00000038587	83397	Akap12	A kinase (PRKA) anchor protein (gravin) 12	0.56	0	0	952	847	883	1465	1436	1091	834	839	877	2808	2583	1988	8.76	16.2
ENSMUSG00000003411	69908	Rab3b	RAB3B, member RAS oncogene family	0.56	0.07	0.21	14	8	6	16	21	14	12	8	6	30	38	26	0.17	0.39	4530	Tight junction - Mus musculus (mouse)
ENSMUSG00000026825	13429	Dnm1	dynamin 1	0.56	0	0.02	62	71	58	109	98	85	54	70	58	209	176	154	0.84	1.6	04144;04666;05100	Endocytosis - Mus musculus (mouse);Fc gamma R-mediated phagocytosis - Mus musculus (mouse);Bacterial invasion of epithelial cells - Mus musculus (mouse)
ENSMUSG00000024301	16580	Kifc5b	kinesin family member C5B	0.56	0.06	0.18	10	10	6	18	12	17	9	10	6	34	21	31	0.21	0.45
ENSMUSG00000052727	17755	Map1b	microtubule-associated protein 1B	0.56	0	0	906	888	922	1369	1470	1193	794	879	916	2623	2643	2173	4.67	8.59
ENSMUSG00000041673	67580	Lrrc18	leucine rich repeat containing 18	0.56	0.03	0.1	23	30	25	52	41	31	20	30	25	99	73	57	0.62	1.21
ENSMUSG00000040524	214812	Zfp609	zinc finger protein 609	0.56	0	0	244	224	219	357	349	318	214	222	218	685	627	580	1.8	3.33
ENSMUSG00000036565	78339	Ttyh3	tweety family member 3	0.56	0	0	236	195	212	329	336	298	207	193	211	631	605	542	2.83	5.23
ENSMUSG00000034035	622665	Ccdc17	coiled-coil domain containing 17	0.56	0.05	0.17	9	9	15	25	19	14	8	9	15	47	34	25	0.34	0.73
ENSMUSG00000042605	20239	Atxn2	ataxin 2	0.56	0	0	434	382	406	603	569	647	380	378	403	1155	1023	1178	5.57	10.27
ENSMUSG00000040152	21825	Thbs1	thrombospondin 1	0.56	0	0	511	559	466	765	796	731	448	554	463	1466	1431	1332	5.35	9.9	04115;04145;04350;04510;04512;05144;05219	p53 signaling pathway - Mus musculus (mouse);Phagosome - Mus musculus (mouse);TGF-beta signaling pathway - Mus musculus (mouse);Focal adhesion - Mus musculus (mouse);ECM-receptor interaction - Mus musculus (mouse);Malaria - Mus musculus (mouse);Bladder cancer - Mus musculus (mouse)
ENSMUSG00000058099	74039	Nfam1	Nfat activating molecule with ITAM motif 1	0.56	0.01	0.05	47	41	58	78	77	75	41	41	58	149	138	136	1.04	2.01
ENSMUSG00000016262	214791	Sertad4	SERTA domain containing 4	0.56	0.02	0.08	26	33	31	57	47	38	23	33	31	109	85	69	0.54	1.06
ENSMUSG00000030223	19277	Ptpro	protein tyrosine phosphatase, receptor type, O	0.56	0.01	0.03	59	61	40	104	71	71	52	60	40	199	128	130	0.49	0.95
ENSMUSG00000047963	52331	Stbd1	starch binding domain 1	0.56	0	0.03	75	71	49	99	113	85	66	70	49	189	204	155	2.01	3.78
ENSMUSG00000045671	114716	Spred2	sprouty-related, EVH1 domain containing 2	0.56	0	0	181	201	176	250	273	311	159	199	175	480	491	566	2.56	4.72	4630	Jak-STAT signaling pathway - Mus musculus (mouse)
ENSMUSG00000036062	230085	Phf24	PHD finger protein 24	0.56	0.02	0.08	38	24	33	53	46	49	33	24	33	102	82	90	0.3	0.57
ENSMUSG00000048612	226101	Myof	myoferlin	0.56	0	0	554	570	576	864	910	743	485	564	572	1656	1636	1354	4.88	8.97
ENSMUSG00000009378	240638	Slc16a12	solute carrier family 16 (monocarboxylic acid transporters), member 12	0.56	0.04	0.14	17	9	23	29	27	25	15	9	23	55	49	46	0.25	0.51
ENSMUSG00000004891	18008	Nes	nestin	0.56	0	0.01	104	126	73	154	172	132	91	125	73	295	309	241	1.01	1.89
ENSMUSG00000023912	74011	Slc25a27	solute carrier family 25, member 27	0.55	0.05	0.16	9	12	13	23	18	16	8	12	13	45	33	30	0.26	0.55
ENSMUSG00000007783	78070	Cpt1c	carnitine palmitoyltransferase 1c	0.55	0.06	0.17	13	15	13	22	22	23	11	15	13	43	39	42	0.3	0.61	00071;03320;04920	Fatty acid degradation - Mus musculus (mouse);PPAR signaling pathway - Mus musculus (mouse);Adipocytokine signaling pathway - Mus musculus (mouse)
ENSMUSG00000089646				0.55	0.08	0.22	3	5	9	8	11	16	3	5	9	15	20	29	1.75	4.27
ENSMUSG00000055805	57778	Fmnl1	formin-like 1	0.55	0	0	186	162	128	272	214	221	163	160	127	521	385	403	2.55	4.71
ENSMUSG00000002847	85031	Pla1a	phospholipase A1 member A	0.55	0.08	0.23	5	14	3	19	17	8	4	14	3	36	30	14	0.22	0.56
ENSMUSG00000037992	19401	Rara	retinoic acid receptor, alpha	0.55	0	0	186	182	189	281	247	300	163	180	188	538	444	547	3.36	6.18	05200;05221	Pathways in cancer - Mus musculus (mouse);Acute myeloid leukemia - Mus musculus (mouse)
ENSMUSG00000033066	14457	Gas7	growth arrest specific 7	0.55	0	0	525	487	497	840	784	609	460	482	494	1610	1410	1110	4.36	8.01
ENSMUSG00000038384	208043	Setd1b	SET domain containing 1B	0.55	0	0	129	136	135	223	185	192	113	135	134	427	332	350	1.06	1.98	310	Lysine degradation - Mus musculus (mouse)
ENSMUSG00000097158				0.55	0.08	0.22	7	6	6	15	8	14	6	6	6	28	15	25	0.28	0.67
ENSMUSG00000008398	13713	Elk3	ELK3, member of ETS oncogene family	0.55	0	0	138	147	124	224	216	169	121	146	123	429	389	307	1.98	3.66
ENSMUSG00000020251	74782	Glt8d2	glycosyltransferase 8 domain containing 2	0.55	0.05	0.15	18	13	16	25	31	20	16	13	16	48	55	37	0.33	0.65
ENSMUSG00000055322	21961	Tns1	tensin 1	0.55	0	0	2058	1868	2062	3146	3493	2236	1803	1850	2049	6029	6282	4072	12.26	22.52
ENSMUSG00000019947	71371	Arid5b	AT rich interactive domain 5B (MRF1-like)	0.55	0	0	386	368	321	485	602	502	338	364	319	930	1083	914	4.88	8.91
ENSMUSG00000077450	19326	Rab11b	RAB11B, member RAS oncogene family	0.55	0	0	261	262	287	380	409	408	229	259	285	729	736	744	2.7	4.95	04144;04962	Endocytosis - Mus musculus (mouse);Vasopressin-regulated water reabsorption - Mus musculus (mouse)
ENSMUSG00000043895	14739	S1pr2	sphingosine-1-phosphate receptor 2	0.55	0.01	0.05	26	31	30	41	51	44	23	31	30	78	92	80	0.63	1.21	4080	Neuroactive ligand-receptor interaction - Mus musculus (mouse)
ENSMUSG00000005397	18073	Nid1	nidogen 1	0.55	0	0	1172	1139	1154	1828	1804	1472	1027	1128	1146	3504	3244	2682	11.68	21.37
ENSMUSG00000018740	71998	Slc25a35	solute carrier family 25, member 35	0.55	0	0	234	220	248	346	395	300	205	218	246	664	710	547	3.92	7.21
ENSMUSG00000024063	77889	Lbh	limb-bud and heart	0.55	0	0	324	371	361	495	621	449	284	367	359	949	1117	818	7.02	12.88
ENSMUSG00000049093	209590	Il23r	interleukin 23 receptor	0.55	0.08	0.22	8	9	9	14	19	13	7	9	9	26	35	23	0.21	0.46	04060;04630	Cytokine-cytokine receptor interaction - Mus musculus (mouse);Jak-STAT signaling pathway - Mus musculus (mouse)
ENSMUSG00000067279	53412	Ppp1r3c	protein phosphatase 1, regulatory (inhibitor) subunit 3C	0.55	0	0.01	64	66	68	118	95	85	56	65	68	227	170	154	1.48	2.78	4910	Insulin signaling pathway - Mus musculus (mouse)
ENSMUSG00000053617	14218	Sh3pxd2a	SH3 and PX domains 2A	0.55	0	0	407	495	440	698	718	567	357	490	437	1337	1291	1033	2.61	4.79
ENSMUSG00000026442	269116	Nfasc	neurofascin	0.55	0.01	0.05	39	47	35	71	52	61	34	47	35	137	94	111	0.25	0.48	4514	Cell adhesion molecules (CAMs) - Mus musculus (mouse)
ENSMUSG00000093660				0.55	0.07	0.2	9	9	7	18	16	10	8	9	7	35	28	19	3.1	6.78
ENSMUSG00000004366	20604	Sst	somatostatin	0.55	0.02	0.07	38	27	24	51	52	36	33	27	24	97	94	65	3.04	5.86	4971	Gastric acid secretion - Mus musculus (mouse)
ENSMUSG00000015947	14129	Fcgr1	Fc receptor, IgG, high affinity I	0.55	0.01	0.04	40	43	27	53	57	60	35	43	27	101	102	110	0.87	1.65	04145;04380;04640;04666;05140;05150;05322	Phagosome - Mus musculus (mouse);Osteoclast differentiation - Mus musculus (mouse);Hematopoietic cell lineage - Mus musculus (mouse);Fc gamma R-mediated phagocytosis - Mus musculus (mouse);Leishmaniasis - Mus musculus (mouse);Staphylococcus aureus infection - Mus musculus (mouse);Systemic lupus erythematosus - Mus musculus (mouse)
ENSMUSG00000022614	105847	Lmf2	lipase maturation factor 2	0.55	0	0	103	96	92	165	143	124	90	95	91	316	258	225	2.04	3.77
ENSMUSG00000098645				0.55	0.08	0.23	8	5	5	13	11	10	7	5	5	25	19	18	0.89	2.04
ENSMUSG00000046618	241327	Olfml2a	olfactomedin-like 2A	0.55	0	0.02	47	57	57	87	89	66	41	56	57	167	160	120	0.59	1.1
ENSMUSG00000009566	14287	Fpgs	folylpolyglutamyl synthetase	0.55	0.01	0.06	40	26	36	65	43	51	35	26	36	124	77	92	0.87	1.67	00790;01100	Folate biosynthesis - Mus musculus (mouse);Metabolic pathways - Mus musculus (mouse)
ENSMUSG00000028849	245877	Map7d1	MAP7 domain containing 1	0.55	0	0	332	335	323	506	495	461	291	332	321	970	890	840	6.02	11.03
ENSMUSG00000000555	16402	Itga5	integrin alpha 5 (fibronectin receptor alpha)	0.55	0	0.01	191	174	163	319	253	217	167	172	162	611	455	395	2.46	4.58	04145;04510;04512;04640;04810;05100;05410;05412;05414	Phagosome - Mus musculus (mouse);Focal adhesion - Mus musculus (mouse);ECM-receptor interaction - Mus musculus (mouse);Hematopoietic cell lineage - Mus musculus (mouse);Regulation of actin cytoskeleton - Mus musculus (mouse);Bacterial invasion of epithelial cells - Mus musculus (mouse);Hypertrophic cardiomyopathy (HCM) - Mus musculus (mouse);Arrhythmogenic right ventricular cardiomyopathy (ARVC) …
ENSMUSG00000019194	20266	Scn1b	sodium channel, voltage-gated, type I, beta	0.54	0.01	0.03	46	54	48	67	76	81	40	53	48	128	136	148	1.98	3.72
ENSMUSG00000044220	18089	Nkx2-3	NK2 homeobox 3	0.54	0	0	163	145	143	260	222	187	143	144	142	499	400	341	4.36	8.06
ENSMUSG00000004473	20256	Clec11a	C-type lectin domain family 11, member a	0.54	0	0.03	53	50	45	76	77	70	46	50	45	146	139	127	1.55	2.89
ENSMUSG00000051048	320452	P4ha3	procollagen-proline, 2-oxoglutarate 4-dioxygenase (proline 4-hydroxylase), alpha polypeptide III	0.54	0.07	0.2	10	16	10	19	27	16	9	16	10	36	48	29	0.31	0.64	00330;01100	Arginine and proline metabolism - Mus musculus (mouse);Metabolic pathways - Mus musculus (mouse)
ENSMUSG00000021892	24056	Sh3bp5	SH3-domain binding protein 5 (BTK-associated)	0.54	0	0.01	123	117	88	170	187	133	108	116	87	326	337	242	2.49	4.62
ENSMUSG00000029860	22793	Zyx	zyxin	0.54	0	0	282	242	232	399	368	344	247	240	230	765	661	627	4.97	9.07	4510	Focal adhesion - Mus musculus (mouse)
ENSMUSG00000027199	67092	Gatm	glycine amidinotransferase (L-arginine:glycine amidinotransferase)	0.54	0	0	113	106	101	170	154	151	99	105	100	326	277	275	2.73	5.03	00260;00330;01100	Glycine, serine and threonine metabolism - Mus musculus (mouse);Arginine and proline metabolism - Mus musculus (mouse);Metabolic pathways - Mus musculus (mouse)
ENSMUSG00000006403	240913	Adamts4	a disintegrin-like and metallopeptidase (reprolysin type) with thrombospondin type 1 motif, 4	0.54	0.02	0.08	41	55	37	67	57	81	36	54	37	129	103	147	0.62	1.18
ENSMUSG00000039474	22393	Wfs1	Wolfram syndrome 1 homolog (human)	0.54	0	0	75	97	93	152	117	126	66	96	92	292	210	229	1.51	2.81	4141	Protein processing in endoplasmic reticulum - Mus musculus (mouse)
ENSMUSG00000024087	13078	Cyp1b1	cytochrome P450, family 1, subfamily b, polypeptide 1	0.54	0.03	0.12	19	21	17	31	34	27	17	21	17	60	62	50	0.23	0.46	00140;00380;00980	Steroid hormone biosynthesis - Mus musculus (mouse);Tryptophan metabolism - Mus musculus (mouse);Metabolism of xenobiotics by cytochrome P450 - Mus musculus (mouse)
ENSMUSG00000028583	14726	Pdpn	podoplanin	0.54	0	0	158	186	167	272	257	226	138	184	166	522	463	411	5.72	10.52
ENSMUSG00000024949	22668	Sf1	splicing factor 1	0.54	0	0	667	647	684	1064	874	1003	584	641	680	2039	1572	1827	9.36	17.11
ENSMUSG00000064147	442827	Rab44	RAB44, member RAS oncogene family	0.54	0.08	0.23	3	19	10	17	11	31	3	19	10	33	19	57	0.16	0.36
ENSMUSG00000024451	106952	Arap3	ArfGAP with RhoGAP domain, ankyrin repeat and PH domain 3	0.54	0.01	0.05	59	50	58	123	70	65	52	50	58	235	126	118	0.66	1.26	4144	Endocytosis - Mus musculus (mouse)
ENSMUSG00000038143	71069	Stox2	storkhead box 2	0.54	0	0	138	143	122	212	196	188	121	142	121	407	352	343	0.79	1.44
ENSMUSG00000024002	57261	Brd4	bromodomain containing 4	0.54	0	0	543	533	566	855	783	786	476	528	562	1639	1408	1432	5.62	10.3
ENSMUSG00000043099	15248	Hic1	hypermethylated in cancer 1	0.54	0.01	0.04	39	37	51	73	61	59	34	37	51	140	110	107	0.74	1.4
ENSMUSG00000024969	13728	Mark2	MAP/microtubule affinity regulating kinase 2	0.54	0	0	345	348	411	517	548	558	302	345	408	990	986	1017	5.01	9.12
ENSMUSG00000038205	108097	Prkab2	protein kinase, AMP-activated, beta 2 non-catalytic subunit	0.54	0	0.01	91	82	72	140	120	108	80	81	72	268	215	196	1	1.86	04910;04920;05410	Insulin signaling pathway - Mus musculus (mouse);Adipocytokine signaling pathway - Mus musculus (mouse);Hypertrophic cardiomyopathy (HCM) - Mus musculus (mouse)
ENSMUSG00000001855	227720	Nup214	nucleoporin 214	0.54	0	0	284	306	246	458	405	367	249	303	244	878	728	668	2.58	4.72	3013	RNA transport - Mus musculus (mouse)
ENSMUSG00000030084	18844	Plxna1	plexin A1	0.54	0	0	240	227	257	387	345	332	210	225	255	742	620	604	1.63	2.98	4360	Axon guidance - Mus musculus (mouse)
ENSMUSG00000036330	110877	Slc18a1	solute carrier family 18 (vesicular monoamine), member 1	0.54	0.04	0.14	23	15	21	30	38	25	20	15	21	57	68	46	0.39	0.75	5012	Parkinson's disease - Mus musculus (mouse)
ENSMUSG00000013833	216154	Med16	mediator complex subunit 16	0.54	0	0.01	126	98	135	179	183	170	110	97	134	343	329	310	2.29	4.2
ENSMUSG00000052928	269037	Ctif	CBP80/20-dependent translation initiation factor	0.54	0	0.01	73	84	70	106	120	113	64	83	70	203	216	206	0.75	1.38
ENSMUSG00000032011	21838	Thy1	thymus cell antigen 1, theta	0.54	0	0.01	100	96	119	186	148	133	88	95	118	357	266	242	3.7	6.84	4670	Leukocyte transendothelial migration - Mus musculus (mouse)
ENSMUSG00000034037	232237	Fgd5	FYVE, RhoGEF and PH domain containing 5	0.54	0	0.01	132	111	110	191	199	134	116	110	109	366	357	244	1.18	2.17
ENSMUSG00000024792	81909	Zfpl1	zinc finger like protein 1	0.54	0	0.01	73	83	82	112	131	110	64	82	81	215	236	201	3.76	6.93
ENSMUSG00000038677	268935	Scube3	signal peptide, CUB domain, EGF-like 3	0.54	0.04	0.13	31	22	16	41	29	36	27	22	16	79	52	66	0.21	0.4
ENSMUSG00000033739	56299	Fkbpl	FK506 binding protein-like	0.54	0.01	0.04	45	54	42	66	71	76	39	53	42	127	127	138	2.25	4.22
ENSMUSG00000040249	16971	Lrp1	low density lipoprotein receptor-related protein 1	0.54	0	0	4109	3901	3853	6444	5976	4942	3600	3863	3828	12350	10747	9001	16.25	29.55	05010;05144	Alzheimer's disease - Mus musculus (mouse);Malaria - Mus musculus (mouse)
ENSMUSG00000058135	14862	Gstm1	glutathione S-transferase, mu 1	0.54	0	0	1174	1244	1392	1832	1976	1793	1029	1232	1383	3511	3553	3265	60.23	109.64	00480;00980;00982	Glutathione metabolism - Mus musculus (mouse);Metabolism of xenobiotics by cytochrome P450 - Mus musculus (mouse);Drug metabolism - cytochrome P450 - Mus musculus (mouse)
ENSMUSG00000097431				0.54	0.02	0.09	23	18	23	33	32	35	20	18	23	64	57	64	0.52	1.01
ENSMUSG00000025212	94280	Sfxn3	sideroflexin 3	0.54	0	0	114	118	113	177	192	141	100	117	112	339	346	257	2.37	4.35
ENSMUSG00000096635				0.54	0	0	124	110	106	161	166	174	109	109	105	309	298	317	55.53	101.1
ENSMUSG00000038884	319278	A230050P20Rik	RIKEN cDNA A230050P20 gene	0.54	0.01	0.05	39	46	38	73	61	53	34	46	38	140	110	97	0.78	1.48
ENSMUSG00000040054	116848	Baz2a	bromodomain adjacent to zinc finger domain, 2A	0.54	0	0	786	729	784	1152	1047	1163	689	722	779	2208	1882	2118	5.6	10.15
ENSMUSG00000020363	14584	Gfpt2	glutamine fructose-6-phosphate transaminase 2	0.54	0.01	0.04	158	106	82	196	145	179	138	105	81	375	260	326	2.4	4.47	00250;00520;01100	Alanine, aspartate and glutamate metabolism - Mus musculus (mouse);Amino sugar and nucleotide sugar metabolism - Mus musculus (mouse);Metabolic pathways - Mus musculus (mouse)
ENSMUSG00000025854	80752	Fam20c	family with sequence similarity 20, member C	0.54	0.03	0.11	32	33	22	53	47	36	28	33	22	101	85	66	0.5	0.96
ENSMUSG00000035954	238130	Dock4	dedicator of cytokinesis 4	0.54	0	0	115	116	125	185	176	164	101	115	124	355	316	298	0.9	1.65
ENSMUSG00000020814	67622	Mxra7	matrix-remodelling associated 7	0.53	0	0.02	78	69	79	114	132	89	68	68	78	218	237	163	2.22	4.1
ENSMUSG00000060131	241633	Atp8b4	ATPase, class I, type 8B, member 4	0.53	0.01	0.06	34	34	40	58	64	43	30	34	40	112	115	79	0.39	0.74
ENSMUSG00000015053	14461	Gata2	GATA binding protein 2	0.53	0.08	0.22	18	6	19	20	24	26	16	6	19	38	43	48	0.28	0.54
ENSMUSG00000020086	404634	H2afy2	H2A histone family, member Y2	0.53	0.03	0.11	17	36	39	59	47	38	15	36	39	113	85	69	0.86	1.68	5322	Systemic lupus erythematosus - Mus musculus (mouse)
ENSMUSG00000001349	12797	Cnn1	calponin 1	0.53	0	0	2698	2380	3029	4372	4843	2771	2364	2357	3009	8379	8710	5047	69.85	128.15
ENSMUSG00000030397	232944	Mark4	MAP/microtubule affinity regulating kinase 4	0.53	0	0	91	92	92	142	130	133	80	91	91	272	234	242	2.48	4.53
ENSMUSG00000054256	17690	Msi1	musashi RNA-binding protein 1	0.53	0.05	0.17	13	26	19	35	33	25	11	26	19	67	59	46	0.37	0.75	3015	mRNA surveillance pathway - Mus musculus (mouse)
ENSMUSG00000055491	226169	Pprc1	peroxisome proliferative activated receptor, gamma, coactivator-related 1	0.53	0	0.01	108	119	112	198	130	178	95	118	111	380	233	325	1.32	2.45
ENSMUSG00000032194	235041	Kank2	KN motif and ankyrin repeat domains 2	0.53	0	0	446	365	391	604	682	474	391	361	388	1158	1226	864	5.05	9.17
ENSMUSG00000024501	22240	Dpysl3	dihydropyrimidinase-like 3	0.53	0	0	349	374	356	559	614	413	306	370	354	1072	1105	752	4.01	7.32
ENSMUSG00000016763	64706	Scube1	signal peptide, CUB domain, EGF-like 1	0.53	0	0	231	261	232	406	319	335	202	258	230	779	573	610	1.88	3.44
ENSMUSG00000056900	72607	Usp13	ubiquitin specific peptidase 13 (isopeptidase T-3)	0.53	0.01	0.04	35	35	43	59	56	57	31	35	43	113	100	104	0.31	0.57
ENSMUSG00000035279	269855	Ssc5d	scavenger receptor cysteine rich family, 5 domains	0.53	0.01	0.03	60	63	85	110	112	89	53	62	84	210	202	162	0.99	1.84
ENSMUSG00000044894	22272	Uqcrq	ubiquinol-cytochrome c reductase, complex III subunit VII	0.53	0	0	139	125	129	182	206	188	122	124	128	349	371	343	5.28	9.56	00190;01100;04260;05010;05012;05016	Oxidative phosphorylation - Mus musculus (mouse);Metabolic pathways - Mus musculus (mouse);Cardiac muscle contraction - Mus musculus (mouse);Alzheimer's disease - Mus musculus (mouse);Parkinson's disease - Mus musculus (mouse);Huntington's disease - Mus musculus (mouse)
ENSMUSG00000021815	74843	Mss51	MSS51 mitochondrial translational activator	0.53	0.09	0.24	3	10	5	14	9	13	3	10	5	26	17	23	0.2	0.49
ENSMUSG00000005533	16001	Igf1r	insulin-like growth factor I receptor	0.53	0	0	269	239	252	403	354	355	236	237	250	772	637	646	3.46	6.27	04114;04144;04510;04520;04730;04914;05200;05214;05215;05218	Oocyte meiosis - Mus musculus (mouse);Endocytosis - Mus musculus (mouse);Focal adhesion - Mus musculus (mouse);Adherens junction - Mus musculus (mouse);Long-term depression - Mus musculus (mouse);Progesterone-mediated oocyte maturation - Mus musculus (mouse);Pathways in cancer - Mus musculus (mouse);Glioma - Mus musculus (mouse);Prostate cancer - Mus musculus (mouse);Melanoma - Mus musculus (mous…
ENSMUSG00000028634	16656	Hivep3	human immunodeficiency virus type I enhancer binding protein 3	0.53	0	0.02	58	51	59	86	81	85	51	51	59	165	146	154	0.29	0.54
ENSMUSG00000020325	83554	Fstl3	follistatin-like 3	0.53	0.09	0.25	9	7	8	20	12	10	8	7	8	38	21	18	0.25	0.54
ENSMUSG00000046574	233210	Prr12	proline rich 12	0.53	0	0	144	118	123	191	196	175	126	117	122	367	352	319	1.14	2.07
ENSMUSG00000071347	239126	C1qtnf9	C1q and tumor necrosis factor related protein 9	0.53	0.09	0.24	11	8	8	18	20	10	10	8	8	34	36	18	0.3	0.63
ENSMUSG00000031075	101772	Ano1	anoctamin 1, calcium activated chloride channel	0.53	0	0	324	288	258	431	475	363	284	285	256	827	855	661	3.87	7
ENSMUSG00000022816	14314	Fstl1	follistatin-like 1	0.53	0	0	908	828	854	1454	1225	1103	796	820	848	2787	2203	2009	13.95	25.32
ENSMUSG00000044788	328035	Fads6	fatty acid desaturase domain family, member 6	0.53	0.05	0.17	15	18	16	26	25	27	13	18	16	50	45	50	0.2	0.4
ENSMUSG00000037148	78514	Arhgap10	Rho GTPase activating protein 10	0.53	0	0	196	184	183	268	318	240	172	182	182	513	571	437	3.78	6.85	5100	Bacterial invasion of epithelial cells - Mus musculus (mouse)
ENSMUSG00000052749	244183	Trim30b	tripartite motif-containing 30B	0.53	0.09	0.24	3	11	9	15	12	16	3	11	9	29	21	29	0.14	0.31
ENSMUSG00000011256	11492	Adam19	a disintegrin and metallopeptidase domain 19 (meltrin beta)	0.53	0	0	418	511	508	804	683	613	366	506	505	1541	1229	1117	4.58	8.35
ENSMUSG00000025408	13198	Ddit3	DNA-damage inducible transcript 3	0.53	0	0.01	64	72	74	105	100	107	56	71	74	201	179	195	4.42	8.12	04010;04141	MAPK signaling pathway - Mus musculus (mouse);Protein processing in endoplasmic reticulum - Mus musculus (mouse)
ENSMUSG00000097664				0.53	0.1	0.27	2	9	10	16	10	18	2	9	10	30	18	32	0.63	1.58
ENSMUSG00000041096	52808	Tspyl2	TSPY-like 2	0.53	0	0	89	99	84	129	136	134	78	98	83	247	245	244	1.97	3.59
ENSMUSG00000042115	213417	Klhdc8a	kelch domain containing 8A	0.53	0.07	0.21	9	10	10	15	18	15	8	10	10	29	33	28	0.14	0.29
ENSMUSG00000032431	56693	Crtap	cartilage associated protein	0.53	0	0	90	119	107	163	153	149	79	118	106	312	276	272	3.84	7.03
ENSMUSG00000022799	12549	Arhgap31	Rho GTPase activating protein 31	0.53	0	0	178	185	207	319	292	225	156	183	206	611	525	409	1.46	2.66
ENSMUSG00000019055	18822	Plod1	procollagen-lysine, 2-oxoglutarate 5-dioxygenase 1	0.53	0	0	272	256	247	375	396	355	238	254	245	719	713	646	3.86	6.94	310	Lysine degradation - Mus musculus (mouse)
ENSMUSG00000097131				0.53	0.08	0.23	7	7	9	14	17	11	6	7	9	26	31	20	0.15	0.34
ENSMUSG00000022148	23880	Fyb	FYN binding protein	0.53	0	0	243	282	274	410	400	355	213	279	272	786	720	647	6.09	11.05
ENSMUSG00000089704	108148	Galnt2	UDP-N-acetyl-alpha-D-galactosamine:polypeptide N-acetylgalactosaminyltransferase 2	0.53	0.02	0.09	24	35	46	66	50	46	21	35	46	127	90	84	0.52	1	00512;01100	Mucin type O-Glycan biosynthesis - Mus musculus (mouse);Metabolic pathways - Mus musculus (mouse)
ENSMUSG00000015143	109711	Actn1	actinin, alpha 1	0.53	0	0	1244	1171	1204	1860	1735	1650	1090	1160	1196	3564	3120	3005	19.74	35.49	04510;04520;04530;04670;04810;05146;05322;05412	Focal adhesion - Mus musculus (mouse);Adherens junction - Mus musculus (mouse);Tight junction - Mus musculus (mouse);Leukocyte transendothelial migration - Mus musculus (mouse);Regulation of actin cytoskeleton - Mus musculus (mouse);Amoebiasis - Mus musculus (mouse);Systemic lupus erythematosus - Mus musculus (mouse);Arrhythmogenic right ventricular cardiomyopathy (ARVC) - Mus musculus (mouse)
ENSMUSG00000020901	320207	Pik3r5	phosphoinositide-3-kinase, regulatory subunit 5, p101	0.53	0	0.01	123	148	117	182	194	196	108	147	116	348	349	357	1.81	3.3	04012;04062;04070;04150;04210;04370;04380;04510;04620;04630;04650;04660;04662;04664;04666;04670;04722;04810;04910;04914;04930;04960;04973;05100;05142;05145;05146;05160;05200;05210;05211;05212;05213;05214;05215;05218;05220;05221;05222;05223	ErbB signaling pathway - Mus musculus (mouse);Chemokine signaling pathway - Mus musculus (mouse);Phosphatidylinositol signaling system - Mus musculus (mouse);mTOR signaling pathway - Mus musculus (mouse);Apoptosis - Mus musculus (mouse);VEGF signaling pathway - Mus musculus (mouse);Osteoclast differentiation - Mus musculus (mouse);Focal adhesion - Mus musculus (mouse);Toll-like receptor signaling…
ENSMUSG00000063011	56047	Msln	mesothelin	0.53	0.1	0.25	8	22	7	16	37	14	7	22	7	31	67	25	0.36	0.79
ENSMUSG00000022894	23794	Adamts5	a disintegrin-like and metallopeptidase (reprolysin type) with thrombospondin type 1 motif, 5 (aggrecanase-2)	0.53	0	0	148	150	191	245	264	213	130	149	190	470	474	388	1.23	2.25
ENSMUSG00000039621	277360	Prex1	phosphatidylinositol-3,4,5-trisphosphate-dependent Rac exchange factor 1	0.53	0	0	267	296	245	418	419	340	234	293	243	801	754	620	2.52	4.56	4062	Chemokine signaling pathway - Mus musculus (mouse)
ENSMUSG00000030583	74206	Sipa1l3	signal-induced proliferation-associated 1 like 3	0.53	0	0	405	357	439	568	604	574	355	354	436	1088	1086	1046	3.18	5.71
ENSMUSG00000092586	68468	Ly6g6c	lymphocyte antigen 6 complex, locus G6C	0.53	0.1	0.27	538	522	706	1056	1202	889	471	517	701	2024	2161	1619	37.41	82.6
ENSMUSG00000045672	373864	Col27a1	collagen, type XXVII, alpha 1	0.53	0	0.03	51	58	54	87	70	86	45	57	54	167	126	156	0.44	0.81
ENSMUSG00000074417	18724	Pira11	paired-Ig-like receptor A11	0.53	0.04	0.14	11	20	15	27	23	27	10	20	15	52	41	49	0.45	0.91	4380	Osteoclast differentiation - Mus musculus (mouse)
ENSMUSG00000037813	228846	D630003M21Rik	RIKEN cDNA D630003M21 gene	0.52	0.04	0.13	27	30	22	43	44	34	24	30	22	82	79	62	0.36	0.68
ENSMUSG00000037306	230815	Man1c1	mannosidase, alpha, class 1C, member 1	0.52	0	0.02	62	83	89	109	132	105	54	82	88	208	238	192	1	1.85	00510;01100;04141	N-Glycan biosynthesis - Mus musculus (mouse);Metabolic pathways - Mus musculus (mouse);Protein processing in endoplasmic reticulum - Mus musculus (mouse)
ENSMUSG00000002900	16777	Lamb1	laminin B1	0.52	0	0	1097	1168	1147	1809	1751	1392	961	1157	1140	3468	3149	2535	12.02	21.68	04510;04512;05145;05146;05200;05222	Focal adhesion - Mus musculus (mouse);ECM-receptor interaction - Mus musculus (mouse);Toxoplasmosis - Mus musculus (mouse);Amoebiasis - Mus musculus (mouse);Pathways in cancer - Mus musculus (mouse);Small cell lung cancer - Mus musculus (mouse)
ENSMUSG00000013275	98396	Slc41a1	solute carrier family 41, member 1	0.52	0	0	201	186	167	268	262	273	176	184	166	514	471	498	2.41	4.32
ENSMUSG00000020140	14160	Lgr5	leucine rich repeat containing G protein coupled receptor 5	0.52	0	0.01	58	78	71	103	101	105	51	77	71	197	181	191	0.88	1.62
ENSMUSG00000020211	20222	Sf3a2	splicing factor 3a, subunit 2	0.52	0	0.01	73	79	96	138	115	113	64	78	95	264	207	205	2.28	4.19	3040	Spliceosome - Mus musculus (mouse)
ENSMUSG00000020676	20292	Ccl11	chemokine (C-C motif) ligand 11	0.52	0	0	205	216	188	322	312	260	180	214	187	617	561	473	11.48	20.9	04060;04062;05310	Cytokine-cytokine receptor interaction - Mus musculus (mouse);Chemokine signaling pathway - Mus musculus (mouse);Asthma - Mus musculus (mouse)
ENSMUSG00000021806	18074	Nid2	nidogen 2	0.52	0	0.01	64	80	80	114	111	105	56	79	79	219	200	191	0.93	1.71
ENSMUSG00000041596	100417675	Nlrp5-ps	NLR family, pyrin domain containing 5, pseudogene	0.52	0.09	0.25	9	13	11	17	25	14	8	13	11	32	45	26	0.22	0.45
ENSMUSG00000003154	60611	Foxj2	forkhead box J2	0.52	0	0	199	205	191	274	310	277	174	203	190	526	558	504	2.29	4.11
ENSMUSG00000039908	268512	Slc26a11	solute carrier family 26, member 11	0.52	0.05	0.16	15	11	17	21	24	23	13	11	17	41	44	41	0.32	0.63
ENSMUSG00000087326				0.52	0.09	0.25	11	11	8	25	17	9	10	11	8	47	31	17	0.2	0.42
ENSMUSG00000029636	245880	Wasf3	WAS protein family, member 3	0.52	0.03	0.11	39	37	36	57	69	43	34	37	36	110	124	78	0.57	1.07	04520;04666	Adherens junction - Mus musculus (mouse);Fc gamma R-mediated phagocytosis - Mus musculus (mouse)
ENSMUSG00000026686	110648	Lmx1a	LIM homeobox transcription factor 1 alpha	0.52	0.09	0.25	5	7	6	9	11	13	4	7	6	17	20	24	0.11	0.25
ENSMUSG00000018906	18452	P4ha2	procollagen-proline, 2-oxoglutarate 4-dioxygenase (proline 4-hydroxylase), alpha II polypeptide	0.52	0.01	0.05	48	57	26	80	56	61	42	56	26	153	100	111	0.87	1.63	00330;01100	Arginine and proline metabolism - Mus musculus (mouse);Metabolic pathways - Mus musculus (mouse)
ENSMUSG00000023886	64074	Smoc2	SPARC related modular calcium binding 2	0.52	0	0	131	137	126	218	189	170	115	136	125	418	340	309	2.84	5.16
ENSMUSG00000047854	68159	Stx19	syntaxin 19	0.52	0.1	0.25	9	4	5	9	12	13	8	4	5	17	22	23	0.13	0.3	4130	SNARE interactions in vesicular transport - Mus musculus (mouse)
ENSMUSG00000046207	104709	Pik3r6	phosphoinositide-3-kinase, regulatory subunit 6	0.52	0.04	0.14	19	27	24	45	24	41	17	27	24	87	44	74	0.44	0.87
ENSMUSG00000079334	56441	Nat6	N-acetyltransferase 6	0.52	0.01	0.04	43	44	40	62	59	69	38	44	40	118	106	126	1	1.82
ENSMUSG00000051844	320775	B230319C09Rik	RIKEN cDNA B230319C09 gene	0.52	0.06	0.19	10	15	20	18	24	31	9	15	20	35	44	57	0.55	1.1
ENSMUSG00000049404	109222	Rarres1	retinoic acid receptor responder (tazarotene induced) 1	0.52	0.1	0.25	9	8	10	18	18	11	8	8	10	34	33	20	0.39	0.85
ENSMUSG00000028949	66993	Smarcd3	SWI/SNF related, matrix associated, actin dependent regulator of chromatin, subfamily d, member 3	0.52	0.06	0.19	19	16	19	39	24	24	17	16	19	75	43	43	0.3	0.59
ENSMUSG00000041324	16323	Inhba	inhibin beta-A	0.52	0.06	0.19	11	16	12	23	17	25	10	16	12	45	30	45	0.41	0.84	04060;04350	Cytokine-cytokine receptor interaction - Mus musculus (mouse);TGF-beta signaling pathway - Mus musculus (mouse)
ENSMUSG00000018378	70393	2210416O15Rik	RIKEN cDNA 2210416O15 gene	0.52	0.01	0.03	50	63	53	84	97	65	44	62	53	161	174	119	1.06	1.96
ENSMUSG00000056596	69539	Trnp1	TMF1-regulated nuclear protein 1	0.52	0.1	0.26	7	9	10	20	17	9	6	9	10	38	30	16	0.32	0.7
ENSMUSG00000041354	19732	Rgl2	ral guanine nucleotide dissociation stimulator-like 2	0.52	0.01	0.04	30	57	36	66	59	59	26	56	36	126	107	108	0.76	1.44
ENSMUSG00000041445	105450	Mmrn2	multimerin 2	0.52	0	0	209	177	173	268	311	231	183	175	172	513	560	420	2.9	5.19
ENSMUSG00000040181	14261	Fmo1	flavin containing monooxygenase 1	0.52	0	0.01	180	204	150	243	330	212	158	202	149	465	594	386	4.68	8.5	982	Drug metabolism - cytochrome P450 - Mus musculus (mouse)
ENSMUSG00000059326	12982	Csf2ra	colony stimulating factor 2 receptor, alpha, low-affinity (granulocyte-macrophage)	0.52	0.01	0.06	40	38	47	56	66	66	35	38	47	108	119	121	1.39	2.57	04060;04630;04640;05200	Cytokine-cytokine receptor interaction - Mus musculus (mouse);Jak-STAT signaling pathway - Mus musculus (mouse);Hematopoietic cell lineage - Mus musculus (mouse);Pathways in cancer - Mus musculus (mouse)
ENSMUSG00000042082	11881	Arsb	arylsulfatase B	0.52	0	0	134	116	139	191	176	195	117	115	138	367	317	355	1.99	3.56	00531;01100;04142	Glycosaminoglycan degradation - Mus musculus (mouse);Metabolic pathways - Mus musculus (mouse);Lysosome - Mus musculus (mouse)
ENSMUSG00000034902	18717	Pip5k1c	phosphatidylinositol-4-phosphate 5-kinase, type 1 gamma	0.52	0	0	293	303	310	446	438	423	257	300	308	855	787	771	4.27	7.64	00562;01100;04070;04144;04510;04666;04810	Inositol phosphate metabolism - Mus musculus (mouse);Metabolic pathways - Mus musculus (mouse);Phosphatidylinositol signaling system - Mus musculus (mouse);Endocytosis - Mus musculus (mouse);Focal adhesion - Mus musculus (mouse);Fc gamma R-mediated phagocytosis - Mus musculus (mouse);Regulation of actin cytoskeleton - Mus musculus (mouse)
ENSMUSG00000027217	241556	Tspan18	tetraspanin 18	0.52	0	0.01	147	152	188	228	294	192	129	151	187	437	529	350	2.65	4.8
ENSMUSG00000039081	218820	Zfp503	zinc finger protein 503	0.52	0.01	0.05	60	62	87	130	106	74	53	61	86	250	190	135	1.01	1.87
ENSMUSG00000028333	67628	Anp32b	acidic (leucine-rich) nuclear phosphoprotein 32 family, member B	0.52	0	0.01	119	151	139	204	221	177	104	150	138	391	398	322	4.85	8.86
ENSMUSG00000049504	212127	Proser1	proline and serine rich 1	0.52	0.01	0.05	34	42	61	64	66	79	30	42	61	122	118	143	0.63	1.17
ENSMUSG00000021384	66329	Susd3	sushi domain containing 3	0.52	0.08	0.22	10	8	15	20	21	13	9	8	15	39	37	24	0.48	0.97
ENSMUSG00000024121	11984	Atp6v0c	ATPase, H+ transporting, lysosomal V0 subunit C	0.52	0.04	0.15	19	21	19	22	37	34	17	21	19	43	67	62	0.47	0.91	00190;01100;04142;04145;04966;05323	Oxidative phosphorylation - Mus musculus (mouse);Metabolic pathways - Mus musculus (mouse);Lysosome - Mus musculus (mouse);Phagosome - Mus musculus (mouse);Collecting duct acid secretion - Mus musculus (mouse);Rheumatoid arthritis - Mus musculus (mouse)
ENSMUSG00000057182	20269	Scn3a	sodium channel, voltage-gated, type III, alpha	0.52	0.01	0.07	49	45	35	68	69	56	43	45	35	130	124	102	0.28	0.51
ENSMUSG00000029765	243743	Plxna4	plexin A4	0.52	0	0.01	108	119	135	195	195	139	95	118	134	374	351	254	0.66	1.2	4360	Axon guidance - Mus musculus (mouse)
ENSMUSG00000034522	380912	Zfp395	zinc finger protein 395	0.51	0.02	0.08	38	37	41	67	52	57	33	37	41	129	93	103	0.56	1.05
ENSMUSG00000085527				0.51	0.09	0.25	8	7	9	11	13	18	7	7	9	22	23	32	0.32	0.69
ENSMUSG00000028184	99633	Adgrl2	adhesion G protein-coupled receptor L2	0.51	0	0.01	120	131	145	229	180	172	105	130	144	438	323	313	1.33	2.43
ENSMUSG00000032085	21345	Tagln	transgelin	0.51	0	0	5620	4714	5693	8691	8814	5743	4924	4668	5656	16658	15851	10461	206.27	371.47
ENSMUSG00000024393	53761	Prrc2a	proline-rich coiled-coil 2A	0.51	0	0	1076	961	1056	1589	1454	1401	943	952	1049	3045	2614	2551	9.16	16.32
ENSMUSG00000029163	100952	Emilin1	elastin microfibril interfacer 1	0.51	0	0	239	251	231	355	368	321	209	249	229	680	661	584	3.81	6.84
ENSMUSG00000009876	84682	Cox4i2	cytochrome c oxidase subunit IV isoform 2	0.51	0.09	0.24	6	9	10	14	16	12	5	9	10	27	29	21	0.69	1.44	00190;01100;04260;05010;05012;05016	Oxidative phosphorylation - Mus musculus (mouse);Metabolic pathways - Mus musculus (mouse);Cardiac muscle contraction - Mus musculus (mouse);Alzheimer's disease - Mus musculus (mouse);Parkinson's disease - Mus musculus (mouse);Huntington's disease - Mus musculus (mouse)
ENSMUSG00000018830	17880	Myh11	myosin, heavy polypeptide 11, smooth muscle	0.51	0	0	23563	21458	23739	33911	39822	25659	20645	21250	23584	64996	71614	46735	211.5	378.62	04270;04530;05416	Vascular smooth muscle contraction - Mus musculus (mouse);Tight junction - Mus musculus (mouse);Viral myocarditis - Mus musculus (mouse)
ENSMUSG00000019124	69938	Scrn1	secernin 1	0.51	0.01	0.04	87	83	88	137	150	91	76	82	87	263	270	165	1.09	1.99
ENSMUSG00000062563	12879	Cys1	cystin 1	0.51	0.11	0.27	5	5	8	7	19	8	4	5	8	14	34	14	0.19	0.46
ENSMUSG00000005338	94332	Cadm3	cell adhesion molecule 3	0.51	0	0.01	79	64	75	111	103	101	69	63	75	213	186	184	1.07	1.92	4514	Cell adhesion molecules (CAMs) - Mus musculus (mouse)
ENSMUSG00000029309	13602	Sparcl1	SPARC-like 1	0.51	0	0	4177	3695	3838	5743	6763	4412	3660	3659	3813	11007	12162	8036	76.74	137.23
ENSMUSG00000036560	243914	Lgi4	leucine-rich repeat LGI family, member 4	0.51	0.03	0.11	34	43	20	54	54	38	30	43	20	104	98	70	0.49	0.92
ENSMUSG00000074480	72640	Mex3a	mex3 RNA binding family member A	0.51	0.02	0.09	26	34	29	50	44	42	23	34	29	95	79	76	0.32	0.59
ENSMUSG00000097462	330385	9530026P05Rik	RIKEN cDNA 9530026P05 gene	0.51	0.01	0.06	37	47	37	61	61	57	32	47	37	117	110	104	0.83	1.53
ENSMUSG00000021306	83924	Gpr137b	G protein-coupled receptor 137B	0.51	0	0.02	68	66	55	94	91	91	60	65	55	180	164	166	1.3	2.34
ENSMUSG00000039713	269608	Plekhg5	pleckstrin homology domain containing, family G (with RhoGef domain) member 5	0.51	0	0.02	60	74	69	97	107	94	53	73	69	185	192	171	1.01	1.82
ENSMUSG00000046152	171167	Fut10	fucosyltransferase 10	0.51	0.04	0.13	27	27	19	43	32	38	24	27	19	83	57	69	0.43	0.81
ENSMUSG00000019944	69288	Rhobtb1	Rho-related BTB domain containing 1	0.51	0	0.02	87	63	72	122	112	89	76	62	72	234	202	162	1.03	1.85	4120	Ubiquitin mediated proteolysis - Mus musculus (mouse)
ENSMUSG00000038517	73174	Tbkbp1	TBK1 binding protein 1	0.51	0.05	0.16	19	13	21	27	29	27	17	13	21	51	52	49	0.33	0.62	4622	RIG-I-like receptor signaling pathway - Mus musculus (mouse)
ENSMUSG00000021725	52552	Parp8	poly (ADP-ribose) polymerase family, member 8	0.51	0	0.02	70	104	75	125	127	114	61	103	75	239	229	208	1.64	3
ENSMUSG00000097471	67765	5830432E09Rik	RIKEN cDNA 5830432E09 gene	0.51	0.05	0.17	17	14	21	32	26	24	15	14	21	61	46	44	0.3	0.58
ENSMUSG00000046556	79233	Zfp319	zinc finger protein 319	0.51	0.01	0.05	45	42	54	72	71	65	39	42	54	138	127	119	0.7	1.28
ENSMUSG00000038351	97761	Sgsm2	small G protein signaling modulator 2	0.51	0	0	138	116	130	184	190	180	121	115	129	352	341	328	1.61	2.87
ENSMUSG00000086324				0.51	0	0.01	1539	1319	1592	2402	2180	1885	1348	1306	1582	4604	3920	3434	166.63	300.69
ENSMUSG00000021567	72293	Nkd2	naked cuticle 2 homolog (Drosophila)	0.51	0	0.02	73	83	74	112	128	97	64	82	74	214	230	176	1.17	2.11	4310	Wnt signaling pathway - Mus musculus (mouse)
ENSMUSG00000027947	16194	Il6ra	interleukin 6 receptor, alpha	0.51	0	0.01	105	88	88	140	136	130	92	87	87	269	244	236	1.71	3.07	04060;04630;04640	Cytokine-cytokine receptor interaction - Mus musculus (mouse);Jak-STAT signaling pathway - Mus musculus (mouse);Hematopoietic cell lineage - Mus musculus (mouse)
ENSMUSG00000048240	14708	Gng7	guanine nucleotide binding protein (G protein), gamma 7	0.51	0.1	0.26	13	10	10	13	28	12	11	10	10	25	50	22	0.19	0.39	4062	Chemokine signaling pathway - Mus musculus (mouse)
ENSMUSG00000047793	208777	Sned1	sushi, nidogen and EGF-like domains 1	0.51	0	0	102	117	99	152	152	155	89	116	98	292	273	283	0.71	1.27
ENSMUSG00000002732	14231	Fkbp7	FK506 binding protein 7	0.51	0.01	0.04	63	44	58	97	79	67	55	44	58	186	142	122	3.94	7.18
ENSMUSG00000056602	320365	Fry	FRY microtubule binding protein	0.51	0	0	331	338	387	560	530	434	290	335	384	1073	953	790	2.01	3.6
ENSMUSG00000022548	11815	Apod	apolipoprotein D	0.51	0.04	0.13	39	24	16	41	32	50	34	24	16	78	57	91	0.78	1.49
ENSMUSG00000056071	20202	S100a9	S100 calcium binding protein A9 (calgranulin B)	0.51	0.11	0.28	14	65	23	44	229	35	12	64	23	85	411	64	3.94	14.7
ENSMUSG00000017204	57911	Gsdma	gasdermin A	0.51	0.11	0.28	9	5	9	13	12	15	8	5	9	24	22	28	0.17	0.37
ENSMUSG00000029648	14254	Flt1	FMS-like tyrosine kinase 1	0.51	0	0.01	194	201	196	312	316	229	170	199	195	598	569	418	1.75	3.15	04060;04144;04510;05323	Cytokine-cytokine receptor interaction - Mus musculus (mouse);Endocytosis - Mus musculus (mouse);Focal adhesion - Mus musculus (mouse);Rheumatoid arthritis - Mus musculus (mouse)
ENSMUSG00000097787	67188	2700046G09Rik	RIKEN cDNA 2700046G09 gene	0.51	0.11	0.28	7	6	5	13	12	9	6	6	5	24	21	16	0.22	0.51
ENSMUSG00000028799	230761	Zfp362	zinc finger protein 362	0.51	0	0.01	86	92	84	128	126	126	75	91	83	245	226	229	1.89	3.41
ENSMUSG00000037872	13349	Ackr1	atypical chemokine receptor 1 (Duffy blood group)	0.51	0.11	0.27	10	8	5	11	19	10	9	8	5	22	34	19	0.41	0.89	5144	Malaria - Mus musculus (mouse)
ENSMUSG00000000530	11482	Acvrl1	activin A receptor, type II-like 1	0.51	0	0	207	251	241	361	359	288	181	249	239	691	646	524	3.91	7
ENSMUSG00000073538				0.51	0.08	0.23	13	18	12	19	22	29	11	18	12	37	39	53	0.44	0.9
ENSMUSG00000025272	56191	Tro	trophinin	0.51	0.03	0.1	24	33	32	42	47	44	21	33	32	81	84	80	0.28	0.51
ENSMUSG00000034135	70661	Sik3	SIK family kinase 3	0.51	0	0	322	307	349	448	495	459	282	304	347	859	890	836	3.17	5.62
ENSMUSG00000068580	72008	Zfyve19	zinc finger, FYVE domain containing 19	0.51	0	0.01	74	78	86	117	120	108	65	77	85	225	215	196	2.41	4.34
ENSMUSG00000023224	12258	Serping1	serine (or cysteine) peptidase inhibitor, clade G, member 1	0.51	0	0	617	528	589	844	977	677	541	523	585	1617	1757	1233	20.02	35.68	4610	Complement and coagulation cascades - Mus musculus (mouse)
ENSMUSG00000027350	12653	Chgb	chromogranin B	0.51	0	0	1291	1181	1283	1652	1972	1757	1131	1170	1275	3166	3547	3201	27.96	49.47
ENSMUSG00000016918	240725	Sulf1	sulfatase 1	0.51	0	0	274	246	251	400	385	323	240	244	249	766	692	588	3.4	6.06
ENSMUSG00000073599	68545	Ecscr	endothelial cell surface expressed chemotaxis and apoptosis regulator	0.51	0.01	0.05	42	42	39	73	66	46	37	42	39	139	118	84	2.27	4.2
ENSMUSG00000046707	13000	Csnk2a2	casein kinase 2, alpha prime polypeptide	0.51	0	0.02	67	84	54	92	99	111	59	83	54	176	178	202	1.11	2.02	03008;04310;04520;04530	Ribosome biogenesis in eukaryotes - Mus musculus (mouse);Wnt signaling pathway - Mus musculus (mouse);Adherens junction - Mus musculus (mouse);Tight junction - Mus musculus (mouse)
ENSMUSG00000046658	54201	Zfp316	zinc finger protein 316	0.51	0	0.03	68	66	66	110	102	79	60	65	66	210	184	144	0.59	1.07
ENSMUSG00000032812	69710	Arap1	ArfGAP with RhoGAP domain, ankyrin repeat and PH domain 1	0.51	0	0	592	603	640	941	938	751	519	597	636	1804	1686	1367	7.27	12.93	4144	Endocytosis - Mus musculus (mouse)
ENSMUSG00000029778	11517	Adcyap1r1	adenylate cyclase activating polypeptide 1 receptor 1	0.51	0.03	0.12	27	29	28	50	46	32	24	29	28	95	83	58	0.28	0.53	4080	Neuroactive ligand-receptor interaction - Mus musculus (mouse)
ENSMUSG00000031636	53318	Pdlim3	PDZ and LIM domain 3	0.51	0	0	583	494	676	952	945	629	511	489	672	1825	1700	1145	22.68	40.58
ENSMUSG00000024140	13819	Epas1	endothelial PAS domain protein 1	0.51	0	0	938	865	914	1350	1283	1242	822	857	908	2587	2308	2262	10.44	18.46	05200;05211	Pathways in cancer - Mus musculus (mouse);Renal cell carcinoma - Mus musculus (mouse)
ENSMUSG00000044749	76184	Abca6	ATP-binding cassette, sub-family A (ABC1), member 6	0.51	0.05	0.15	35	21	24	37	47	38	31	21	24	70	84	70	0.32	0.58	2010	ABC transporters - Mus musculus (mouse)
ENSMUSG00000022012	239188	Enox1	ecto-NOX disulfide-thiol exchanger 1	0.5	0.09	0.25	8	14	13	14	26	18	7	14	13	27	46	33	0.2	0.41
ENSMUSG00000032649	269132	Colgalt2	collagen beta(1-O)galactosyltransferase 2	0.5	0.09	0.25	16	8	8	14	21	17	14	8	8	26	38	31	0.16	0.32	00310;00514	Lysine degradation - Mus musculus (mouse);Other types of O-glycan biosynthesis - Mus musculus (mouse)
ENSMUSG00000029279	114642	Brdt	bromodomain, testis-specific	0.5	0.11	0.28	10	6	9	9	22	13	9	6	9	17	39	24	0.11	0.23
ENSMUSG00000020682	118453	Mmp28	matrix metallopeptidase 28 (epilysin)	0.5	0.01	0.05	50	57	54	79	88	68	44	56	54	152	159	123	0.95	1.73
ENSMUSG00000028641	56401	P3h1	prolyl 3-hydroxylase 1	0.5	0.02	0.08	30	34	24	47	47	38	26	34	24	90	84	70	0.56	1.05
ENSMUSG00000061878	20698	Sphk1	sphingosine kinase 1	0.5	0.05	0.17	24	28	12	39	34	26	21	28	12	74	62	47	0.32	0.62	00600;01100;04020;04370;04666	Sphingolipid metabolism - Mus musculus (mouse);Metabolic pathways - Mus musculus (mouse);Calcium signaling pathway - Mus musculus (mouse);VEGF signaling pathway - Mus musculus (mouse);Fc gamma R-mediated phagocytosis - Mus musculus (mouse)
ENSMUSG00000098021				0.5	0.08	0.23	13	8	12	19	13	19	11	8	12	37	24	35	0.72	1.41
ENSMUSG00000073490	226691	AI607873	expressed sequence AI607873	0.5	0.01	0.04	95	117	71	110	156	150	83	116	71	211	280	274	1.66	3
ENSMUSG00000031497	24099	Tnfsf13b	tumor necrosis factor (ligand) superfamily, member 13b	0.5	0.04	0.13	24	31	19	32	46	35	21	31	19	62	82	64	1.63	3.06	04060;04672;05323	Cytokine-cytokine receptor interaction - Mus musculus (mouse);Intestinal immune network for IgA production - Mus musculus (mouse);Rheumatoid arthritis - Mus musculus (mouse)
ENSMUSG00000030732	69121	Chrdl2	chordin-like 2	0.5	0.1	0.26	2	9	6	14	7	12	2	9	6	27	12	22	0.23	0.55
ENSMUSG00000032531	56332	Amotl2	angiomotin-like 2	0.5	0	0.01	191	143	139	252	236	191	167	142	138	483	425	348	2.18	3.89
ENSMUSG00000043531	58178	Sorcs1	sortilin-related VPS10 domain containing receptor 1	0.5	0.06	0.17	29	18	25	33	29	48	25	18	25	63	52	88	0.2	0.38
ENSMUSG00000030022	101401	Adamts9	a disintegrin-like and metallopeptidase (reprolysin type) with thrombospondin type 1 motif, 9	0.5	0	0.01	100	126	116	195	136	166	88	125	115	373	245	302	0.87	1.57
ENSMUSG00000036959	320376	Bcorl1	BCL6 co-repressor-like 1	0.5	0	0	178	192	202	286	265	272	156	190	201	548	476	496	1.57	2.79
ENSMUSG00000025743	20970	Sdc3	syndecan 3	0.5	0	0	227	250	245	353	391	290	199	248	243	677	704	529	2.96	5.26	04512;04514;05144	ECM-receptor interaction - Mus musculus (mouse);Cell adhesion molecules (CAMs) - Mus musculus (mouse);Malaria - Mus musculus (mouse)
ENSMUSG00000007817	328365	Zmiz1	zinc finger, MIZ-type containing 1	0.5	0	0	712	675	701	935	1110	932	624	668	696	1793	1996	1697	5.69	10.03
ENSMUSG00000097578				0.5	0.05	0.17	19	13	29	33	28	32	17	13	29	64	50	59	0.44	0.83
ENSMUSG00000001761	319757	Smo	smoothened, frizzled class receptor	0.5	0	0	260	269	306	423	421	354	228	266	304	810	758	644	4.5	8.02	04340;05200;05217	Hedgehog signaling pathway - Mus musculus (mouse);Pathways in cancer - Mus musculus (mouse);Basal cell carcinoma - Mus musculus (mouse)
ENSMUSG00000007880	93760	Arid1a	AT rich interactive domain 1A (SWI-like)	0.5	0	0	1018	1015	1078	1542	1454	1436	892	1005	1071	2956	2614	2615	7.75	13.69
ENSMUSG00000035783	11475	Acta2	actin, alpha 2, smooth muscle, aorta	0.5	0	0	7008	6262	7168	11399	10525	7353	6140	6201	7121	21848	18927	13392	234.12	417.18	4270	Vascular smooth muscle contraction - Mus musculus (mouse)
ENSMUSG00000000753	20317	Serpinf1	serine (or cysteine) peptidase inhibitor, clade F, member 1	0.5	0.01	0.06	64	77	53	91	115	78	56	76	53	174	206	142	2.16	3.9
ENSMUSG00000020176	14783	Grb10	growth factor receptor bound protein 10	0.5	0	0	167	196	152	257	276	206	146	194	151	492	496	375	2.07	3.69
ENSMUSG00000023868	23984	Pde10a	phosphodiesterase 10A	0.5	0.04	0.13	35	24	26	55	33	41	31	24	26	106	60	74	0.23	0.43	230	Purine metabolism - Mus musculus (mouse)
ENSMUSG00000047798	246746	Cd300lf	CD300 antigen like family member F	0.5	0.06	0.18	15	25	22	35	28	36	13	25	22	67	50	66	0.32	0.64
ENSMUSG00000038188	380713	Scarf1	scavenger receptor class F, member 1	0.5	0.09	0.24	9	25	21	22	29	37	8	25	21	42	53	68	0.39	0.77
ENSMUSG00000049130	12273	C5ar1	complement component 5a receptor 1	0.5	0.06	0.19	13	28	14	30	32	24	11	28	14	58	58	43	0.44	0.86	04080;04610;05150	Neuroactive ligand-receptor interaction - Mus musculus (mouse);Complement and coagulation cascades - Mus musculus (mouse);Staphylococcus aureus infection - Mus musculus (mouse)
ENSMUSG00000047090	73827	Tmem198b	transmembrane protein 198b	0.5	0.08	0.22	18	22	22	39	31	27	16	22	22	74	56	49	0.4	0.78
ENSMUSG00000042812	15227	Foxf1	forkhead box F1	0.5	0	0	171	164	197	283	271	208	150	162	196	543	487	379	4.49	8
ENSMUSG00000039057	244281	Myo16	myosin XVI	0.5	0.11	0.27	9	8	12	14	13	20	8	8	12	26	24	37	0.09	0.18
ENSMUSG00000063430	320916	Wscd2	WSC domain containing 2	0.5	0	0.01	87	84	98	136	132	116	76	83	97	260	238	211	0.84	1.49
ENSMUSG00000062960	16542	Kdr	kinase insert domain protein receptor	0.5	0	0	381	346	388	622	591	384	334	343	385	1192	1062	699	3.84	6.84	04060;04144;04370;04510	Cytokine-cytokine receptor interaction - Mus musculus (mouse);Endocytosis - Mus musculus (mouse);VEGF signaling pathway - Mus musculus (mouse);Focal adhesion - Mus musculus (mouse)
ENSMUSG00000035504	70335	Reep6	receptor accessory protein 6	0.5	0	0.01	181	147	194	267	256	227	159	146	193	512	461	413	4.84	8.6
ENSMUSG00000031758	75796	Cdyl2	chromodomain protein, Y chromosome-like 2	0.5	0.01	0.05	49	55	47	74	82	65	43	54	47	141	148	118	0.38	0.69
ENSMUSG00000039137	73750	Whrn	whirlin	0.5	0.01	0.07	51	41	33	60	65	58	45	41	33	115	117	106	0.64	1.14
ENSMUSG00000063193	217304	Cd300lb	CD300 antigen like family member B	0.5	0.12	0.29	10	13	7	21	14	20	9	13	7	40	26	36	0.22	0.49
ENSMUSG00000023992	83433	Trem2	triggering receptor expressed on myeloid cells 2	0.49	0.12	0.3	2	14	2	17	11	8	2	14	2	33	19	15	0.08	0.19	4380	Osteoclast differentiation - Mus musculus (mouse)
ENSMUSG00000006313	109637	Upk1a	uroplakin 1A	0.49	0.09	0.24	14	19	13	26	21	26	12	19	13	50	37	47	0.71	1.4
ENSMUSG00000024678	66607	Ms4a4d	membrane-spanning 4-domains, subfamily A, member 4D	0.49	0.02	0.07	40	59	46	76	79	58	35	58	46	146	142	105	1.94	3.56
ENSMUSG00000032702	107351	Kank1	KN motif and ankyrin repeat domains 1	0.49	0	0	317	303	296	460	423	415	278	300	294	882	760	756	3.31	5.83
ENSMUSG00000005986	68423	Ankrd13d	ankyrin repeat domain 13 family, member D	0.49	0.11	0.28	7	8	9	12	11	16	6	8	9	23	20	30	0.23	0.47
ENSMUSG00000010476	13593	Ebf3	early B cell factor 3	0.49	0.12	0.29	7	9	13	15	24	10	6	9	13	28	43	19	0.12	0.25
ENSMUSG00000036106	109270	Prr5	proline rich 5 (renal)	0.49	0.01	0.03	70	74	52	92	88	102	61	73	52	177	158	186	2.18	3.89
ENSMUSG00000044548	59036	Dact1	dishevelled-binding antagonist of beta-catenin 1	0.49	0.03	0.11	37	58	60	95	81	53	32	57	60	183	145	96	0.86	1.6
ENSMUSG00000007670	16549	Khsrp	KH-type splicing regulatory protein	0.49	0	0	527	519	580	793	763	749	462	514	576	1519	1372	1365	8.31	14.6
ENSMUSG00000041740	50849	Rnf10	ring finger protein 10	0.49	0	0	1096	1132	1313	1693	1642	1686	960	1121	1304	3245	2953	3071	20.75	36.49
ENSMUSG00000040260	76441	Daam2	dishevelled associated activator of morphogenesis 2	0.49	0	0	173	218	198	305	297	240	152	216	197	584	534	437	1.99	3.52	4310	Wnt signaling pathway - Mus musculus (mouse)
ENSMUSG00000055407	17760	Map6	microtubule-associated protein 6	0.49	0.04	0.14	22	33	25	42	38	38	19	33	25	81	69	70	0.33	0.61
ENSMUSG00000075585				0.49	0.03	0.11	32	31	31	50	51	40	28	31	31	95	91	73	0.35	0.64
ENSMUSG00000086040	330319	Wipf3	WAS/WASL interacting protein family, member 3	0.49	0.02	0.09	40	37	45	55	70	55	35	37	45	105	126	101	0.55	1.01
ENSMUSG00000005442	71722	Cic	capicua transcriptional repressor	0.49	0	0	345	330	336	513	450	469	302	327	334	983	810	854	2.51	4.41
ENSMUSG00000028860	269589	Sytl1	synaptotagmin-like 1	0.49	0.01	0.06	47	33	43	60	60	59	41	33	43	115	108	107	1.02	1.82
ENSMUSG00000031986	244666	Sprtn	SprT-like N-terminal domain	0.49	0	0.03	57	63	67	93	89	88	50	62	67	179	160	160	1.8	3.23
ENSMUSG00000037692	230793	Ahdc1	AT hook, DNA binding motif, containing 1	0.49	0	0	155	124	139	201	205	188	136	123	138	385	369	343	1.29	2.27
ENSMUSG00000091238				0.49	0.08	0.22	16	16	8	21	21	21	14	16	8	41	38	38	1.49	2.92
ENSMUSG00000036053	71409	Fmnl2	formin-like 2	0.49	0	0	242	247	256	358	365	333	212	245	254	686	657	607	2.59	4.56
ENSMUSG00000016487	67533	Ppfibp1	PTPRF interacting protein, binding protein 1 (liprin beta 1)	0.49	0	0	582	635	626	902	926	778	510	629	622	1729	1666	1417	7.34	12.87
ENSMUSG00000033191	21846	Tie1	tyrosine kinase with immunoglobulin-like and EGF-like domains 1	0.49	0.01	0.03	83	61	63	102	106	89	73	60	63	195	191	163	1	1.78
ENSMUSG00000040283	237754	Btnl9	butyrophilin-like 9	0.49	0.09	0.24	21	16	25	27	47	21	18	16	25	52	84	38	0.24	0.45
ENSMUSG00000030839	27414	Sergef	secretion regulating guanine nucleotide exchange factor	0.49	0.04	0.15	23	37	24	46	31	50	20	37	24	89	55	91	1.18	2.22
ENSMUSG00000026958	83768	Dpp7	dipeptidylpeptidase 7	0.49	0	0.03	81	85	94	129	136	109	71	84	93	247	245	198	1.75	3.13
ENSMUSG00000073889	16157	Il11ra1	interleukin 11 receptor, alpha chain 1	0.49	0.04	0.13	37	38	34	59	66	37	32	38	34	113	118	68	0.85	1.57	04060;04630;04640	Cytokine-cytokine receptor interaction - Mus musculus (mouse);Jak-STAT signaling pathway - Mus musculus (mouse);Hematopoietic cell lineage - Mus musculus (mouse)
ENSMUSG00000020486	18952	38231	septin 4	0.49	0	0	220	193	190	325	286	245	193	191	189	622	515	446	5.77	10.16
ENSMUSG00000022887	17174	Masp1	mannan-binding lectin serine peptidase 1	0.49	0.09	0.24	8	20	13	25	21	20	7	20	13	47	38	37	0.3	0.61	04610;05150	Complement and coagulation cascades - Mus musculus (mouse);Staphylococcus aureus infection - Mus musculus (mouse)
ENSMUSG00000000552	29813	Zfp385a	zinc finger protein 385A	0.49	0.07	0.2	33	23	32	58	44	30	29	23	32	111	80	55	0.79	1.48
ENSMUSG00000042379	71690	Esm1	endothelial cell-specific molecule 1	0.49	0.08	0.22	10	20	13	26	26	16	9	20	13	50	47	30	0.42	0.83
ENSMUSG00000060548	29820	Tnfrsf19	tumor necrosis factor receptor superfamily, member 19	0.49	0.03	0.12	37	30	32	50	54	40	32	30	32	95	97	73	0.44	0.78	4060	Cytokine-cytokine receptor interaction - Mus musculus (mouse)
ENSMUSG00000070282				0.49	0.11	0.29	9	8	7	15	13	14	8	8	7	28	24	25	0.12	0.27
ENSMUSG00000033016	18018	Nfatc1	nuclear factor of activated T cells, cytoplasmic, calcineurin dependent 1	0.49	0	0	195	195	186	283	275	255	171	193	185	542	495	465	2.4	4.2	04310;04360;04370;04380;04650;04660;04662	Wnt signaling pathway - Mus musculus (mouse);Axon guidance - Mus musculus (mouse);VEGF signaling pathway - Mus musculus (mouse);Osteoclast differentiation - Mus musculus (mouse);Natural killer cell mediated cytotoxicity - Mus musculus (mouse);T cell receptor signaling pathway - Mus musculus (mouse);B cell receptor signaling pathway - Mus musculus (mouse)
ENSMUSG00000031558	20563	Slit2	slit homolog 2 (Drosophila)	0.49	0.01	0.05	42	74	47	80	81	76	37	73	47	154	145	138	0.48	0.87	4360	Axon guidance - Mus musculus (mouse)
ENSMUSG00000025509	66853	Pnpla2	patatin-like phospholipase domain containing 2	0.49	0	0	447	487	459	547	713	709	392	482	456	1048	1282	1291	10.81	18.84
ENSMUSG00000018411	17762	Mapt	microtubule-associated protein tau	0.49	0.03	0.12	40	32	34	46	51	59	35	32	34	88	91	108	0.41	0.75	04010;05010	MAPK signaling pathway - Mus musculus (mouse);Alzheimer's disease - Mus musculus (mouse)
ENSMUSG00000057777	23937	Mab21l2	mab-21-like 2 (C. elegans)	0.49	0	0.03	114	116	126	189	189	133	100	115	125	363	340	242	2.68	4.79
ENSMUSG00000029925	21391	Tbxas1	thromboxane A synthase 1, platelet	0.49	0	0.02	67	71	91	117	106	106	59	70	90	224	191	193	1.02	1.83	00590;01100	Arachidonic acid metabolism - Mus musculus (mouse);Metabolic pathways - Mus musculus (mouse)
ENSMUSG00000022803	64082	Popdc2	popeye domain containing 2	0.48	0.03	0.12	66	32	66	71	95	76	58	32	66	136	171	138	1.56	2.8
ENSMUSG00000021464	26564	Ror2	receptor tyrosine kinase-like orphan receptor 2	0.48	0.02	0.08	56	41	36	66	73	53	49	41	36	127	132	97	0.69	1.22
ENSMUSG00000029714	57330	Gigyf1	GRB10 interacting GYF protein 1	0.48	0	0	111	115	107	149	153	170	97	114	106	285	276	310	1.25	2.19
ENSMUSG00000040940	16801	Arhgef1	Rho guanine nucleotide exchange factor (GEF) 1	0.48	0	0	162	193	195	289	245	249	142	191	194	554	440	453	2.64	4.67	04270;04810	Vascular smooth muscle contraction - Mus musculus (mouse);Regulation of actin cytoskeleton - Mus musculus (mouse)
ENSMUSG00000047712	338362	Ust	uronyl-2-sulfotransferase	0.48	0.06	0.18	18	21	23	29	34	31	16	21	23	55	62	56	0.3	0.55	532	Glycosaminoglycan biosynthesis - chondroitin sulfate / dermatan sulfate - Mus musculus (mouse)
ENSMUSG00000075600	223642	Zc3h3	zinc finger CCCH type containing 3	0.48	0.09	0.24	23	8	32	39	29	30	20	8	32	74	53	54	0.39	0.74
ENSMUSG00000024043	268970	Arhgap28	Rho GTPase activating protein 28	0.48	0	0.02	83	92	88	145	110	120	73	91	87	278	198	219	1.01	1.79
ENSMUSG00000004952	54153	Rasa4	RAS p21 protein activator 4	0.48	0	0.01	102	108	88	155	132	136	89	107	87	298	237	247	1.53	2.7
ENSMUSG00000002028	214162	Kmt2a	lysine (K)-specific methyltransferase 2A	0.48	0	0	916	907	890	1299	1284	1235	803	898	884	2489	2310	2249	3.36	5.86
ENSMUSG00000038855	320404	Itpkb	inositol 1,4,5-trisphosphate 3-kinase B	0.48	0	0	253	276	237	406	352	321	222	273	235	779	633	585	2.5	4.39	00562;01100;04020;04070	Inositol phosphate metabolism - Mus musculus (mouse);Metabolic pathways - Mus musculus (mouse);Calcium signaling pathway - Mus musculus (mouse);Phosphatidylinositol signaling system - Mus musculus (mouse)
ENSMUSG00000041120	17965	Nbl1	neuroblastoma, suppression of tumorigenicity 1	0.48	0	0	218	202	190	298	336	231	191	200	189	572	605	421	6.94	12.21
ENSMUSG00000033910	60596	Gucy1a3	guanylate cyclase 1, soluble, alpha 3	0.48	0	0.01	296	249	294	436	460	299	259	247	292	836	827	545	3.68	6.5	00230;04270;04540;04730;04970	Purine metabolism - Mus musculus (mouse);Vascular smooth muscle contraction - Mus musculus (mouse);Gap junction - Mus musculus (mouse);Long-term depression - Mus musculus (mouse);Salivary secretion - Mus musculus (mouse)
ENSMUSG00000027175	320554	Tcp11l1	t-complex 11 like 1	0.48	0.01	0.04	65	54	49	83	72	85	57	53	49	159	130	154	0.63	1.11
ENSMUSG00000006435	18011	Neurl1a	neuralized E3 ubiquitin protein ligase 1A	0.48	0.11	0.27	6	16	9	15	20	15	5	16	9	28	36	28	0.15	0.3
ENSMUSG00000020154	19263	Ptprb	protein tyrosine phosphatase, receptor type, B	0.48	0	0	517	480	470	747	792	532	453	475	467	1432	1424	969	2.51	4.4	4520	Adherens junction - Mus musculus (mouse)
ENSMUSG00000031523	50768	Dlc1	deleted in liver cancer 1	0.48	0	0	465	478	470	752	676	559	407	473	467	1441	1215	1019	4.61	8.07
ENSMUSG00000057751	230971	Megf6	multiple EGF-like-domains 6	0.48	0.09	0.24	15	14	19	26	25	23	13	14	19	49	45	41	0.14	0.27
ENSMUSG00000020044	21859	Timp3	tissue inhibitor of metalloproteinase 3	0.48	0	0	645	571	540	914	865	691	565	565	536	1751	1555	1258	7.58	13.25
ENSMUSG00000045319	227545	Proser2	proline and serine rich 2	0.48	0.04	0.14	37	24	22	35	42	43	32	24	22	68	76	79	0.82	1.48
ENSMUSG00000026676	74186	Ccdc3	coiled-coil domain containing 3	0.48	0.01	0.04	58	54	79	100	90	82	51	53	78	191	161	149	1.45	2.57
ENSMUSG00000027360	15186	Hdc	histidine decarboxylase	0.48	0.07	0.21	18	30	12	23	23	49	16	30	12	45	41	89	0.27	0.53	00340;01100	Histidine metabolism - Mus musculus (mouse);Metabolic pathways - Mus musculus (mouse)
ENSMUSG00000050212	230752	Eva1b	eva-1 homolog B (C. elegans)	0.48	0.07	0.21	13	16	15	29	22	18	11	16	15	56	39	32	0.53	1.03
ENSMUSG00000036256	29817	Igfbp7	insulin-like growth factor binding protein 7	0.48	0	0	934	1014	874	1220	1531	1224	818	1004	868	2338	2754	2230	47.38	82.55
ENSMUSG00000006386	21687	Tek	endothelial-specific receptor tyrosine kinase	0.48	0	0.01	235	191	188	326	308	233	206	189	187	625	553	425	2.7	4.72	5323	Rheumatoid arthritis - Mus musculus (mouse)
ENSMUSG00000026425	14270	Srgap2	SLIT-ROBO Rho GTPase activating protein 2	0.48	0	0	208	227	217	325	322	274	182	225	216	622	579	499	1.65	2.9	4360	Axon guidance - Mus musculus (mouse)
ENSMUSG00000028373	56079	Astn2	astrotactin 2	0.48	0.07	0.2	24	28	20	39	34	35	21	28	20	75	62	63	0.3	0.55
ENSMUSG00000015133	233328	Lrrk1	leucine-rich repeat kinase 1	0.48	0	0	305	299	297	467	404	395	267	296	295	895	726	719	2.46	4.29
ENSMUSG00000012126	67586	Ubxn11	UBX domain protein 11	0.48	0.12	0.3	18	8	10	27	18	13	16	8	10	51	33	23	0.34	0.67
ENSMUSG00000055799	21415	Tcf7l1	transcription factor 7 like 1 (T cell specific, HMG box)	0.48	0.02	0.09	38	42	42	65	54	58	33	42	42	124	98	106	0.82	1.48	04310;04520;04916;05200;05210;05213;05215;05216;05217;05221;05412	Wnt signaling pathway - Mus musculus (mouse);Adherens junction - Mus musculus (mouse);Melanogenesis - Mus musculus (mouse);Pathways in cancer - Mus musculus (mouse);Colorectal cancer - Mus musculus (mouse);Endometrial cancer - Mus musculus (mouse);Prostate cancer - Mus musculus (mouse);Thyroid cancer - Mus musculus (mouse);Basal cell carcinoma - Mus musculus (mouse);Acute myeloid leukemia - Mus m…
ENSMUSG00000016933	18803	Plcg1	phospholipase C, gamma 1	0.48	0	0	325	319	334	482	482	410	285	316	332	923	866	746	3.91	6.8	00562;01100;04012;04020;04070;04370;04650;04660;04664;04666;04670;04722;05200;05214;05223	Inositol phosphate metabolism - Mus musculus (mouse);Metabolic pathways - Mus musculus (mouse);ErbB signaling pathway - Mus musculus (mouse);Calcium signaling pathway - Mus musculus (mouse);Phosphatidylinositol signaling system - Mus musculus (mouse);VEGF signaling pathway - Mus musculus (mouse);Natural killer cell mediated cytotoxicity - Mus musculus (mouse);T cell receptor signaling pathway - M…
ENSMUSG00000031841	12554	Cdh13	cadherin 13	0.48	0	0.03	79	105	81	119	149	108	69	104	80	229	268	197	1.18	2.08
ENSMUSG00000045658	98496	Pid1	phosphotyrosine interaction domain containing 1	0.48	0	0.02	151	193	151	239	285	179	132	191	150	459	513	326	3.78	6.67
ENSMUSG00000000823	269401	Zfp512b	zinc finger protein 512B	0.48	0.01	0.04	90	107	81	164	126	108	79	106	80	314	227	196	0.99	1.77
ENSMUSG00000038119	57810	Cdon	cell adhesion molecule-related/down-regulated by oncogenes	0.48	0.01	0.06	81	83	76	89	146	111	71	82	76	170	262	202	0.66	1.16
ENSMUSG00000063316	19942	Rpl27	ribosomal protein L27	0.48	0	0	1294	1264	1292	1728	1833	1831	1134	1252	1284	3312	3297	3335	107.26	185.8	3010	Ribosome - Mus musculus (mouse)
ENSMUSG00000079056	56461	Kcnip3	Kv channel interacting protein 3, calsenilin	0.48	0.1	0.27	10	10	16	16	24	18	9	10	16	31	43	32	0.27	0.53
ENSMUSG00000058881	329003	Zfp516	zinc finger protein 516	0.48	0	0	181	213	186	294	269	256	159	211	185	564	483	466	1.53	2.68
ENSMUSG00000032637	233871	Atxn2l	ataxin 2-like	0.48	0	0	525	502	544	754	717	730	460	497	540	1445	1289	1330	7.96	13.83
ENSMUSG00000028370	18491	Pappa	pregnancy-associated plasma protein A	0.48	0	0.01	312	339	351	559	448	415	273	336	349	1072	805	756	1.85	3.27
ENSMUSG00000010342	83560	Tex14	testis expressed gene 14	0.48	0.12	0.29	9	6	12	17	14	14	8	6	12	32	25	25	0.12	0.24
ENSMUSG00000022893	11504	Adamts1	a disintegrin-like and metallopeptidase (reprolysin type) with thrombospondin type 1 motif, 1	0.48	0.01	0.03	193	157	140	234	239	226	169	155	139	449	430	411	2.05	3.61
ENSMUSG00000026566	68481	Mpzl1	myelin protein zero-like 1	0.48	0	0.03	104	84	105	163	133	120	91	83	104	312	240	219	2.53	4.49	4514	Cell adhesion molecules (CAMs) - Mus musculus (mouse)
ENSMUSG00000096461				0.48	0.11	0.27	13	8	42	25	86	25	11	8	42	48	154	46	3.67	9.66
ENSMUSG00000007039	51793	Ddah2	dimethylarginine dimethylaminohydrolase 2	0.48	0.02	0.1	41	35	47	63	66	50	36	35	47	120	118	91	1.88	3.36
ENSMUSG00000021614	13003	Vcan	versican	0.48	0	0	355	419	406	626	545	493	311	415	403	1200	981	898	1.93	3.4	4514	Cell adhesion molecules (CAMs) - Mus musculus (mouse)
ENSMUSG00000032875	207212	Arhgef17	Rho guanine nucleotide exchange factor (GEF) 17	0.48	0	0	189	173	170	259	270	219	166	171	169	496	486	399	1.06	1.84
ENSMUSG00000003233	13544	Dvl3	dishevelled segment polarity protein 3	0.48	0	0.02	130	123	120	212	145	171	114	122	119	406	261	312	2.59	4.57	04310;04330;04916;05200;05217	Wnt signaling pathway - Mus musculus (mouse);Notch signaling pathway - Mus musculus (mouse);Melanogenesis - Mus musculus (mouse);Pathways in cancer - Mus musculus (mouse);Basal cell carcinoma - Mus musculus (mouse)
ENSMUSG00000081640				0.47	0.01	0.04	64	61	62	91	77	98	56	60	62	174	138	178	4.09	7.19
ENSMUSG00000075592	277154	Nynrin	NYN domain and retroviral integrase containing	0.47	0.01	0.04	83	74	70	123	116	83	73	73	70	235	209	152	0.63	1.1
ENSMUSG00000048285	319710	Frmd6	FERM domain containing 6	0.47	0	0	342	358	327	530	502	415	300	355	325	1015	902	756	4.5	7.86
ENSMUSG00000038406	233208	Scaf1	SR-related CTD-associated factor 1	0.47	0	0	276	262	282	398	364	387	242	259	280	762	654	704	2.59	4.49
ENSMUSG00000001119	12833	Col6a1	collagen, type VI, alpha 1	0.47	0	0	1636	1681	1642	2626	2483	1852	1433	1665	1631	5034	4466	3374	24.65	43.05	04510;04512;04974	Focal adhesion - Mus musculus (mouse);ECM-receptor interaction - Mus musculus (mouse);Protein digestion and absorption - Mus musculus (mouse)
ENSMUSG00000036356	234356	Csgalnact1	chondroitin sulfate N-acetylgalactosaminyltransferase 1	0.47	0.03	0.12	32	48	33	55	67	44	28	48	33	105	120	81	0.59	1.06	00532;01100	Glycosaminoglycan biosynthesis - chondroitin sulfate / dermatan sulfate - Mus musculus (mouse);Metabolic pathways - Mus musculus (mouse)
ENSMUSG00000056917	20469	Sipa1	signal-induced proliferation associated gene 1	0.47	0	0	145	128	125	191	193	175	127	127	124	367	347	318	2.1	3.65	4670	Leukocyte transendothelial migration - Mus musculus (mouse)
ENSMUSG00000065742				0.47	0.09	0.25	302	487	388	775	580	481	265	482	385	1485	1043	876	179.62	351.39
ENSMUSG00000024420	225207	Zfp521	zinc finger protein 521	0.47	0.01	0.05	112	86	111	171	156	111	98	85	110	327	281	202	1.02	1.81
ENSMUSG00000020642	108089	Rnf144a	ring finger protein 144A	0.47	0.01	0.06	74	68	58	98	106	81	65	67	58	188	190	148	0.79	1.4
ENSMUSG00000015127	74154	Unkl	unkempt family like zinc finger	0.47	0.04	0.13	53	21	35	57	58	42	46	21	35	109	104	77	0.47	0.83
ENSMUSG00000063873	94249	Slc24a3	solute carrier family 24 (sodium/potassium/calcium exchanger), member 3	0.47	0	0.01	210	166	184	282	285	220	184	164	183	540	512	400	2.82	4.91
ENSMUSG00000052921	442801	Arhgef15	Rho guanine nucleotide exchange factor (GEF) 15	0.47	0.02	0.08	38	46	36	67	58	48	33	46	36	128	105	88	0.56	1.01
ENSMUSG00000049115	11607	Agtr1a	angiotensin II receptor, type 1a	0.47	0.05	0.16	22	32	39	50	50	37	19	32	39	95	90	67	0.86	1.57	04020;04080;04270;04614	Calcium signaling pathway - Mus musculus (mouse);Neuroactive ligand-receptor interaction - Mus musculus (mouse);Vascular smooth muscle contraction - Mus musculus (mouse);Renin-angiotensin system - Mus musculus (mouse)
ENSMUSG00000071847	494504	Apcdd1	adenomatosis polyposis coli down-regulated 1	0.47	0.03	0.12	22	40	39	50	51	47	19	40	39	95	92	86	0.73	1.33
ENSMUSG00000021466	19206	Ptch1	patched 1	0.47	0	0	275	314	283	475	415	335	241	311	281	911	747	611	4.12	7.23	04340;05200;05217	Hedgehog signaling pathway - Mus musculus (mouse);Pathways in cancer - Mus musculus (mouse);Basal cell carcinoma - Mus musculus (mouse)
ENSMUSG00000037432	100534273	Fer1l5	fer-1-like 5 (C. elegans)	0.47	0.07	0.2	19	12	23	24	28	30	17	12	23	46	50	55	0.18	0.34
ENSMUSG00000031561	23965	Tenm3	teneurin transmembrane protein 3	0.47	0	0	160	176	186	256	249	228	140	174	185	491	447	415	1.19	2.07
ENSMUSG00000021091	20716	Serpina3n	serine (or cysteine) peptidase inhibitor, clade A, member 3N	0.47	0	0	199	192	136	219	245	276	174	190	135	420	441	503	5.2	9.03
ENSMUSG00000028214	14579	Gem	GTP binding protein (gene overexpressed in skeletal muscle)	0.47	0	0.02	154	177	146	181	274	220	135	175	145	346	493	401	4.84	8.44
ENSMUSG00000051323	279653	Pcdh19	protocadherin 19	0.47	0.03	0.1	42	33	41	64	56	47	37	33	41	123	101	86	0.23	0.41
ENSMUSG00000052572	23859	Dlg2	discs, large homolog 2 (Drosophila)	0.47	0.04	0.14	34	36	40	66	50	44	30	36	40	127	90	81	0.43	0.77
ENSMUSG00000021287	74335	Xrcc3	X-ray repair complementing defective repair in Chinese hamster cells 3	0.47	0.05	0.17	42	27	22	47	41	47	37	27	22	90	73	85	0.77	1.4	3440	Homologous recombination - Mus musculus (mouse)
ENSMUSG00000028970	18669	Abcb1b	ATP-binding cassette, sub-family B (MDR/TAP), member 1B	0.47	0.01	0.06	46	48	44	74	62	63	40	48	44	141	111	114	0.65	1.15	02010;04976	ABC transporters - Mus musculus (mouse);Bile secretion - Mus musculus (mouse)
ENSMUSG00000029287	21814	Tgfbr3	transforming growth factor, beta receptor III	0.47	0	0	572	582	540	890	765	713	501	576	536	1705	1375	1298	5.67	9.86
ENSMUSG00000008855	15184	Hdac5	histone deacetylase 5	0.47	0	0	241	262	254	351	366	338	211	259	252	673	659	616	2.85	4.93
ENSMUSG00000031845	63857	Bco1	beta-carotene oxygenase 1	0.47	0.13	0.31	5	12	6	10	14	14	4	12	6	19	25	26	0.2	0.41	00830;01100	Retinol metabolism - Mus musculus (mouse);Metabolic pathways - Mus musculus (mouse)
ENSMUSG00000061589	208266	Dot1l	DOT1-like, histone H3 methyltransferase (S. cerevisiae)	0.47	0	0	280	261	312	434	358	401	245	258	310	832	644	730	2.55	4.44	310	Lysine degradation - Mus musculus (mouse)
ENSMUSG00000042961	268780	Egflam	EGF-like, fibronectin type III and laminin G domains	0.47	0.02	0.09	37	55	56	74	81	57	32	54	56	141	146	103	0.63	1.12
ENSMUSG00000001248	52857	Gramd1a	GRAM domain containing 1A	0.47	0	0.01	112	102	109	167	137	149	98	101	108	320	246	271	2.45	4.28
ENSMUSG00000030020	243548	Prickle2	prickle planar cell polarity protein 2	0.47	0	0	229	224	245	362	357	258	201	222	243	694	642	470	1.81	3.15	4310	Wnt signaling pathway - Mus musculus (mouse)
ENSMUSG00000040363	71458	Bcor	BCL6 interacting corepressor	0.47	0	0	401	424	419	658	523	554	351	420	416	1261	940	1009	3.65	6.34
ENSMUSG00000036995	230837	Asap3	ArfGAP with SH3 domain, ankyrin repeat and PH domain 3	0.47	0.02	0.1	38	51	30	66	52	53	33	51	30	126	94	97	0.57	1.03	04144;04666	Endocytosis - Mus musculus (mouse);Fc gamma R-mediated phagocytosis - Mus musculus (mouse)
ENSMUSG00000094062				0.47	0.15	0.34	9	16	8	39	13	4	8	16	8	74	24	7	1.99	4.29
ENSMUSG00000018008	72318	Cyth4	cytohesin 4	0.47	0	0	170	157	176	257	247	200	149	155	175	492	445	365	3.67	6.39
ENSMUSG00000055538	71918	Zcchc24	zinc finger, CCHC domain containing 24	0.47	0	0	253	271	236	353	396	312	222	268	234	676	712	569	3.4	5.88
ENSMUSG00000045875	11549	Adra1a	adrenergic receptor, alpha 1a	0.47	0.13	0.31	7	12	9	13	18	15	6	12	9	24	32	27	0.13	0.26	04020;04080;04270;04970	Calcium signaling pathway - Mus musculus (mouse);Neuroactive ligand-receptor interaction - Mus musculus (mouse);Vascular smooth muscle contraction - Mus musculus (mouse);Salivary secretion - Mus musculus (mouse)
ENSMUSG00000039262	227723	Prrc2b	proline-rich coiled-coil 2B	0.47	0	0	663	713	718	995	1001	916	581	706	713	1907	1801	1668	3.99	6.89
ENSMUSG00000020178	11540	Adora2a	adenosine A2a receptor	0.47	0.12	0.3	8	9	10	17	17	10	7	9	10	32	30	19	0.22	0.44	04020;04080;04270	Calcium signaling pathway - Mus musculus (mouse);Neuroactive ligand-receptor interaction - Mus musculus (mouse);Vascular smooth muscle contraction - Mus musculus (mouse)
ENSMUSG00000032479	17758	Map4	microtubule-associated protein 4	0.47	0	0	1295	1125	1388	1870	1859	1564	1135	1114	1379	3585	3343	2848	12.78	22.01
ENSMUSG00000023048	66151	Prr13	proline rich 13	0.47	0	0	865	838	924	1099	1287	1276	758	830	918	2106	2315	2324	39.59	68.13
ENSMUSG00000038502	84113	Ptov1	prostate tumor over expressed gene 1	0.47	0	0.01	118	102	100	148	133	166	103	101	99	284	239	302	2.22	3.85
ENSMUSG00000022180	50934	Slc7a8	solute carrier family 7 (cationic amino acid transporter, y+ system), member 8	0.47	0.05	0.17	29	37	30	52	47	41	25	37	30	100	85	75	0.48	0.88	4974	Protein digestion and absorption - Mus musculus (mouse)
ENSMUSG00000022324	17181	Matn2	matrilin 2	0.47	0	0.01	193	199	177	275	319	204	169	197	176	528	573	372	3.24	5.64
ENSMUSG00000031790	17388	Mmp15	matrix metallopeptidase 15	0.47	0	0	587	576	611	735	859	872	514	570	607	1408	1544	1588	8.31	14.27
ENSMUSG00000026069	17082	Il1rl1	interleukin 1 receptor-like 1	0.47	0.01	0.05	82	109	85	139	104	149	72	108	84	267	187	271	1.06	1.87
ENSMUSG00000036057	104831	Ptpn23	protein tyrosine phosphatase, non-receptor type 23	0.46	0	0	275	234	288	398	359	355	241	232	286	763	645	646	3.05	5.27
ENSMUSG00000027322	20612	Siglec1	sialic acid binding Ig-like lectin 1, sialoadhesin	0.46	0	0.03	95	124	99	146	157	147	83	123	98	279	282	267	1.01	1.77	4514	Cell adhesion molecules (CAMs) - Mus musculus (mouse)
ENSMUSG00000025218	56626	Poll	polymerase (DNA directed), lambda	0.46	0.05	0.17	31	27	36	41	53	44	27	27	36	79	95	81	0.83	1.5	03410;03450	Base excision repair - Mus musculus (mouse);Non-homologous end-joining - Mus musculus (mouse)
ENSMUSG00000039982	207521	Dtx4	deltex 4, E3 ubiquitin ligase	0.46	0	0	231	263	218	349	355	289	202	260	217	668	639	527	2.51	4.36	4330	Notch signaling pathway - Mus musculus (mouse)
ENSMUSG00000036242	67419	3632451O06Rik	RIKEN cDNA 3632451O06 gene	0.46	0.02	0.09	40	56	47	57	90	58	35	55	47	110	161	105	0.9	1.59
ENSMUSG00000032332	12816	Col12a1	collagen, type XII, alpha 1	0.46	0	0	1003	1077	1004	1571	1403	1318	879	1067	997	3012	2524	2401	5.46	9.45	4974	Protein digestion and absorption - Mus musculus (mouse)
ENSMUSG00000028980	100198	H6pd	hexose-6-phosphate dehydrogenase (glucose 1-dehydrogenase)	0.46	0	0	261	261	251	387	399	294	229	258	249	742	717	536	3.32	5.76	00030;01100	Pentose phosphate pathway - Mus musculus (mouse);Metabolic pathways - Mus musculus (mouse)
ENSMUSG00000098690				0.46	0.12	0.29	11	8	17	18	18	20	10	8	17	35	33	36	2.7	5.14
ENSMUSG00000025372	108100	Baiap2	brain-specific angiogenesis inhibitor 1-associated protein 2	0.46	0	0.03	73	73	69	109	98	97	64	72	69	209	176	177	1.1	1.92	04520;04810	Adherens junction - Mus musculus (mouse);Regulation of actin cytoskeleton - Mus musculus (mouse)
ENSMUSG00000031972	11459	Acta1	actin, alpha 1, skeletal muscle	0.46	0.12	0.3	7	6	8	9	19	9	6	6	8	17	34	17	0.3	0.65
ENSMUSG00000022883	19876	Robo1	roundabout guidance receptor 1	0.46	0	0.01	136	185	169	245	230	211	119	183	168	470	414	385	1.32	2.3	4360	Axon guidance - Mus musculus (mouse)
ENSMUSG00000046318	320924	Ccbe1	collagen and calcium binding EGF domains 1	0.46	0.03	0.11	40	40	44	55	67	58	35	40	44	105	121	105	0.48	0.85
ENSMUSG00000037032	11785	Apbb1	amyloid beta (A4) precursor protein-binding, family B, member 1	0.46	0.01	0.06	75	71	73	107	125	78	66	70	73	206	224	142	1.77	3.1	5010	Alzheimer's disease - Mus musculus (mouse)
ENSMUSG00000042050	217935	Wdr60	WD repeat domain 60	0.46	0.01	0.04	59	64	72	87	99	91	52	63	72	166	178	166	1.07	1.87
ENSMUSG00000039633	244421	Lonrf1	LON peptidase N-terminal domain and ring finger 1	0.46	0.07	0.21	26	27	13	34	32	35	23	27	13	65	57	64	0.35	0.65
ENSMUSG00000040721	239102	Zfhx2	zinc finger homeobox 2	0.46	0.03	0.12	42	36	35	62	56	45	37	36	35	119	101	82	0.22	0.4
ENSMUSG00000026389	68428	Steap3	STEAP family member 3	0.46	0	0.02	88	100	104	137	148	125	77	99	103	262	266	228	1.15	2.01	4115	p53 signaling pathway - Mus musculus (mouse)
ENSMUSG00000068917	12748	Clk2	CDC-like kinase 2	0.46	0	0	252	257	267	371	356	350	221	255	265	712	641	637	5	8.6
ENSMUSG00000016349	13628	Eef1a2	eukaryotic translation elongation factor 1 alpha 2	0.46	0.05	0.16	32	27	26	43	41	40	28	27	26	82	73	72	0.84	1.49	3013	RNA transport - Mus musculus (mouse)
ENSMUSG00000041801	27280	Phlda3	pleckstrin homology like domain, family A, member 3	0.46	0.07	0.19	22	25	30	43	40	29	19	25	30	83	72	53	1.09	1.99
ENSMUSG00000029810	65963	Tmem176b	transmembrane protein 176B	0.46	0	0	878	880	837	1277	1316	1006	769	871	832	2448	2367	1832	31.67	54.52
ENSMUSG00000024855	107975	Pacs1	phosphofurin acidic cluster sorting protein 1	0.46	0	0.02	132	98	121	181	161	149	116	97	120	347	289	271	1.65	2.86
ENSMUSG00000025017	83490	Pik3ap1	phosphoinositide-3-kinase adaptor protein 1	0.46	0	0.01	173	186	173	279	236	229	152	184	172	534	424	417	4.15	7.21	4662	B cell receptor signaling pathway - Mus musculus (mouse)
ENSMUSG00000024386	19123	Proc	protein C	0.46	0.12	0.29	11	7	18	15	18	23	10	7	18	29	32	42	0.48	0.9	4610	Complement and coagulation cascades - Mus musculus (mouse)
ENSMUSG00000040093	171543	Bmf	BCL2 modifying factor	0.46	0.01	0.06	78	67	75	104	110	96	68	66	75	200	198	175	0.97	1.69
ENSMUSG00000022220	104110	Adcy4	adenylate cyclase 4	0.46	0.05	0.16	29	32	21	45	43	31	25	32	21	86	78	56	0.48	0.86	00230;04020;04062;04114;04270;04540;04742;04912;04914;04916;04970;04971;04972;04976;05414	Purine metabolism - Mus musculus (mouse);Calcium signaling pathway - Mus musculus (mouse);Chemokine signaling pathway - Mus musculus (mouse);Oocyte meiosis - Mus musculus (mouse);Vascular smooth muscle contraction - Mus musculus (mouse);Gap junction - Mus musculus (mouse);Taste transduction - Mus musculus (mouse);GnRH signaling pathway - Mus musculus (mouse);Progesterone-mediated oocyte maturatio…
ENSMUSG00000058806	12817	Col13a1	collagen, type XIII, alpha 1	0.46	0.07	0.21	16	25	21	33	33	26	14	25	21	63	60	47	0.4	0.74
ENSMUSG00000006221	29818	Hspb7	heat shock protein family, member 7 (cardiovascular)	0.46	0.03	0.11	56	51	52	87	86	58	49	51	52	166	154	105	1.18	2.1
ENSMUSG00000017692	246104	Rhbdl3	rhomboid, veinlet-like 3 (Drosophila)	0.46	0.08	0.23	22	29	17	35	39	26	19	29	17	67	70	47	0.37	0.67
ENSMUSG00000021256	238328	Vash1	vasohibin 1	0.46	0.14	0.33	11	5	7	14	14	9	10	5	7	26	26	17	0.19	0.36
ENSMUSG00000043079	104027	Synpo	synaptopodin	0.46	0	0	306	236	280	425	401	318	268	234	278	815	721	580	3.25	5.62
ENSMUSG00000071661	75291	Zbtb3	zinc finger and BTB domain containing 3	0.46	0.12	0.29	10	8	14	20	17	13	9	8	14	39	31	24	0.33	0.63
ENSMUSG00000022619	60597	Mapk8ip2	mitogen-activated protein kinase 8 interacting protein 2	0.46	0.11	0.28	11	8	15	17	19	18	10	8	15	32	34	33	0.13	0.24	4010	MAPK signaling pathway - Mus musculus (mouse)
ENSMUSG00000026833	56177	Olfm1	olfactomedin 1	0.46	0	0.03	108	112	91	170	146	121	95	111	90	325	262	221	2.3	4.02
ENSMUSG00000037736	77569	Limch1	LIM and calponin homology domains 1	0.46	0.03	0.1	66	57	56	99	93	63	58	56	56	189	167	114	0.62	1.09
ENSMUSG00000032741	252972	Tpcn1	two pore channel 1	0.46	0	0	378	385	472	601	588	523	331	381	469	1152	1057	952	5.42	9.32
ENSMUSG00000001419	17261	Mef2d	myocyte enhancer factor 2D	0.46	0	0	410	376	435	557	593	537	359	372	432	1068	1066	978	4.61	7.88
ENSMUSG00000044258	13024	Ctla2a	cytotoxic T lymphocyte-associated protein 2 alpha	0.46	0.02	0.08	95	85	61	106	149	89	83	84	61	203	268	163	3.58	6.32
ENSMUSG00000031548	20377	Sfrp1	secreted frizzled-related protein 1	0.46	0	0.01	256	259	245	363	390	308	224	256	243	696	702	561	3.54	6.14	4310	Wnt signaling pathway - Mus musculus (mouse)
ENSMUSG00000031486	78560	Adgra2	adhesion G protein-coupled receptor A2	0.46	0	0.03	99	89	96	158	133	107	87	88	95	303	239	195	1.01	1.76
ENSMUSG00000041000	67525	Trim62	tripartite motif-containing 62	0.46	0.08	0.22	21	21	18	31	22	36	18	21	18	59	40	66	0.33	0.6
ENSMUSG00000028017	13645	Egf	epidermal growth factor	0.46	0.07	0.2	39	29	37	45	50	59	34	29	37	87	90	108	0.45	0.82	04010;04012;04060;04144;04510;04540;04810;05160;05200;05212;05213;05214;05215;05218;05219;05223	MAPK signaling pathway - Mus musculus (mouse);ErbB signaling pathway - Mus musculus (mouse);Cytokine-cytokine receptor interaction - Mus musculus (mouse);Endocytosis - Mus musculus (mouse);Focal adhesion - Mus musculus (mouse);Gap junction - Mus musculus (mouse);Regulation of actin cytoskeleton - Mus musculus (mouse);Hepatitis C - Mus musculus (mouse);Pathways in cancer - Mus musculus (mouse);Pan…
ENSMUSG00000028071	27371	Sh2d2a	SH2 domain containing 2A	0.46	0.04	0.14	41	28	36	46	54	50	36	28	36	88	98	91	0.45	0.8	4370	VEGF signaling pathway - Mus musculus (mouse)
ENSMUSG00000090761				0.46	0.14	0.33	7	6	10	14	9	14	6	6	10	26	17	26	1.2	2.42
ENSMUSG00000028952	100090	Zbtb48	zinc finger and BTB domain containing 48	0.46	0.08	0.22	10	25	24	33	28	28	9	25	24	64	50	51	0.45	0.83
ENSMUSG00000070822	232875	Zscan18	zinc finger and SCAN domain containing 18	0.46	0.14	0.33	10	8	9	13	14	15	9	8	9	25	26	27	0.15	0.29
ENSMUSG00000040097	224613	Flywch1	FLYWCH-type zinc finger 1	0.46	0	0	225	214	188	330	266	272	197	212	187	632	479	495	4.58	7.89
ENSMUSG00000031627	16363	Irf2	interferon regulatory factor 2	0.46	0	0	515	463	456	608	715	659	451	459	453	1165	1285	1200	11.78	20.09
ENSMUSG00000027994	66815	Ccdc109b	coiled-coil domain containing 109B	0.46	0.02	0.09	46	33	38	61	57	49	40	33	38	116	103	90	1.82	3.21
ENSMUSG00000023008	22379	Fmnl3	formin-like 3	0.46	0	0.02	114	117	107	177	157	138	100	116	106	339	282	251	1.56	2.7
ENSMUSG00000021318	14634	Gli3	GLI-Kruppel family member GLI3	0.46	0	0.03	80	105	89	135	133	116	70	104	88	258	240	211	0.68	1.19	04340;05200;05217	Hedgehog signaling pathway - Mus musculus (mouse);Pathways in cancer - Mus musculus (mouse);Basal cell carcinoma - Mus musculus (mouse)
ENSMUSG00000020770	217331	Unk	unkempt family zinc finger	0.46	0.01	0.05	71	57	71	103	97	79	62	56	71	197	175	144	1.09	1.89
ENSMUSG00000076577				0.46	0.06	0.18	328	595	502	834	754	486	287	589	499	1599	1356	885	79.17	144.39
ENSMUSG00000079465	12828	Col4a3	collagen, type IV, alpha 3	0.46	0.15	0.34	8	6	9	9	17	13	7	6	9	17	31	23	0.06	0.11
ENSMUSG00000035513	171171	Ntng2	netrin G2	0.46	0.12	0.3	8	19	9	19	24	13	7	19	9	37	43	24	0.37	0.73
ENSMUSG00000036599	59031	Chst12	carbohydrate sulfotransferase 12	0.46	0.02	0.09	58	46	56	87	68	71	51	46	56	166	123	130	1.41	2.46	00532;00920	Glycosaminoglycan biosynthesis - chondroitin sulfate / dermatan sulfate - Mus musculus (mouse);Sulfur metabolism - Mus musculus (mouse)
ENSMUSG00000033768	18190	Nrxn2	neurexin II	0.46	0.13	0.31	14	9	12	26	16	12	12	9	12	50	28	22	0.11	0.21	4514	Cell adhesion molecules (CAMs) - Mus musculus (mouse)
ENSMUSG00000059430	11468	Actg2	actin, gamma 2, smooth muscle, enteric	0.46	0.03	0.11	4205	3449	4652	7715	6196	3639	3684	3416	4622	14787	11142	6628	188.46	335.66	4270	Vascular smooth muscle contraction - Mus musculus (mouse)
ENSMUSG00000040836	240888	Gpr161	G protein-coupled receptor 161	0.46	0.08	0.22	29	23	26	39	38	36	25	23	26	75	69	65	0.52	0.94
ENSMUSG00000024395	225341	Lims2	LIM and senescent cell antigen like domains 2	0.46	0.01	0.04	70	64	80	103	111	83	61	63	79	198	200	151	2.57	4.45
ENSMUSG00000047842	68203	Diras2	DIRAS family, GTP-binding RAS-like 2	0.46	0.09	0.24	23	20	21	38	29	26	20	20	21	72	52	47	0.3	0.54
ENSMUSG00000021782	71228	Dlg5	discs, large homolog 5 (Drosophila)	0.46	0	0	282	232	290	383	374	352	247	230	288	735	673	641	2.09	3.57
ENSMUSG00000050910	237988	Cdr2l	cerebellar degeneration-related protein 2-like	0.46	0.02	0.1	27	49	48	65	63	52	24	49	48	124	113	95	0.69	1.23
ENSMUSG00000056724	235627	Nbeal2	neurobeachin-like 2	0.46	0	0	189	175	169	260	232	247	166	173	168	499	417	449	1.24	2.12
ENSMUSG00000046096	233812	BC030336	cDNA sequence BC030336	0.46	0.02	0.07	67	54	44	80	85	70	59	53	44	153	152	127	0.7	1.22
ENSMUSG00000038400	65112	Pmepa1	prostate transmembrane protein, androgen induced 1	0.46	0	0	191	218	200	301	259	284	167	216	199	576	466	518	2.73	4.71
ENSMUSG00000075415	14269	Fnbp1	formin binding protein 1	0.46	0	0	461	479	508	697	699	605	404	474	505	1335	1257	1102	3.48	5.97
ENSMUSG00000031070	211577	Mrgprf	MAS-related GPR, member F	0.46	0.06	0.18	29	26	32	55	38	32	25	26	32	106	68	58	0.85	1.53
ENSMUSG00000021835	12159	Bmp4	bone morphogenetic protein 4	0.46	0	0.01	219	203	227	359	320	225	192	201	226	689	575	410	6.42	11.13	04340;04350;05200;05217	Hedgehog signaling pathway - Mus musculus (mouse);TGF-beta signaling pathway - Mus musculus (mouse);Pathways in cancer - Mus musculus (mouse);Basal cell carcinoma - Mus musculus (mouse)
ENSMUSG00000020844	18230	Nxn	nucleoredoxin	0.45	0	0.03	86	89	74	127	123	97	75	88	74	244	221	177	1.84	3.19
ENSMUSG00000027544	18019	Nfatc2	nuclear factor of activated T cells, cytoplasmic, calcineurin dependent 2	0.45	0.01	0.04	120	89	91	159	127	132	105	88	90	305	228	240	0.9	1.55	04010;04310;04360;04370;04650;04660;04662	MAPK signaling pathway - Mus musculus (mouse);Wnt signaling pathway - Mus musculus (mouse);Axon guidance - Mus musculus (mouse);VEGF signaling pathway - Mus musculus (mouse);Natural killer cell mediated cytotoxicity - Mus musculus (mouse);T cell receptor signaling pathway - Mus musculus (mouse);B cell receptor signaling pathway - Mus musculus (mouse)
ENSMUSG00000040987	243864	Mill2	MHC I like leukocyte 2	0.45	0.11	0.27	21	13	11	24	21	21	18	13	11	46	37	38	0.82	1.48
ENSMUSG00000001229	224897	Dpp9	dipeptidylpeptidase 9	0.45	0	0	183	180	211	279	245	273	160	178	210	535	440	498	3.33	5.75
ENSMUSG00000034059	241525	Ypel4	yippee-like 4 (Drosophila)	0.45	0.12	0.3	16	14	19	18	39	16	14	14	19	34	70	30	0.55	1.01
ENSMUSG00000086311				0.45	0.12	0.3	11	6	14	18	14	17	10	6	14	35	26	31	1.42	2.78
ENSMUSG00000038521	50908	C1s1	complement component 1, s subcomponent 1	0.45	0	0	488	451	439	644	680	581	428	447	436	1234	1222	1059	9.55	16.33	04610;05150;05322	Complement and coagulation cascades - Mus musculus (mouse);Staphylococcus aureus infection - Mus musculus (mouse);Systemic lupus erythematosus - Mus musculus (mouse)
ENSMUSG00000028766	11647	Alpl	alkaline phosphatase, liver/bone/kidney	0.45	0.01	0.04	65	72	63	102	97	84	57	71	63	195	175	153	1.62	2.84	00790;01100	Folate biosynthesis - Mus musculus (mouse);Metabolic pathways - Mus musculus (mouse)
ENSMUSG00000040829	574428	Zmynd15	zinc finger, MYND-type containing 15	0.45	0.04	0.15	33	29	29	41	41	48	29	29	29	78	74	88	0.51	0.89
ENSMUSG00000056214	93737	Pard6g	par-6 family cell polarity regulator gamma	0.45	0.03	0.11	33	43	36	60	50	51	29	43	36	115	90	92	0.73	1.29	04144;04530	Endocytosis - Mus musculus (mouse);Tight junction - Mus musculus (mouse)
ENSMUSG00000002504	65962	Slc9a3r2	solute carrier family 9 (sodium/hydrogen exchanger), member 3 regulator 2	0.45	0	0.02	103	107	111	159	152	135	90	106	110	304	274	245	3.08	5.32	4960	Aldosterone-regulated sodium reabsorption - Mus musculus (mouse)
ENSMUSG00000025006	20411	Sorbs1	sorbin and SH3 domain containing 1	0.45	0	0	398	396	411	548	599	512	349	392	408	1051	1077	932	8.72	14.87	03320;04520;04910	PPAR signaling pathway - Mus musculus (mouse);Adherens junction - Mus musculus (mouse);Insulin signaling pathway - Mus musculus (mouse)
ENSMUSG00000069255	105352	Dusp22	dual specificity phosphatase 22	0.45	0.05	0.16	29	34	45	69	45	42	25	34	45	133	81	77	1.9	3.44	4010	MAPK signaling pathway - Mus musculus (mouse)
ENSMUSG00000028541	53418	B4galt2	UDP-Gal:betaGlcNAc beta 1,4- galactosyltransferase, polypeptide 2	0.45	0.11	0.28	18	12	21	34	22	21	16	12	21	66	40	38	0.26	0.48	00052;00510;00514;00533;00601;01100	Galactose metabolism - Mus musculus (mouse);N-Glycan biosynthesis - Mus musculus (mouse);Other types of O-glycan biosynthesis - Mus musculus (mouse);Glycosaminoglycan biosynthesis - keratan sulfate - Mus musculus (mouse);Glycosphingolipid biosynthesis - lacto and neolacto series - Mus musculus (mouse);Metabolic pathways - Mus musculus (mouse)
ENSMUSG00000004951	15507	Hspb1	heat shock protein 1	0.45	0.05	0.17	74	40	69	94	119	51	65	40	69	180	214	92	4.05	7.16	04010;04370;05146	MAPK signaling pathway - Mus musculus (mouse);VEGF signaling pathway - Mus musculus (mouse);Amoebiasis - Mus musculus (mouse)
ENSMUSG00000043822	66548	Adamtsl5	ADAMTS-like 5	0.45	0.05	0.16	27	35	28	44	46	41	24	35	28	84	82	75	0.45	0.8
ENSMUSG00000020057	71712	Dram1	DNA-damage regulated autophagy modulator 1	0.45	0.01	0.05	79	62	76	92	118	94	69	61	76	177	213	172	1.58	2.74
ENSMUSG00000035202	102436	Lars2	leucyl-tRNA synthetase, mitochondrial	0.45	0.01	0.06	2571	2434	2310	3925	3553	2828	2253	2410	2295	7523	6390	5151	38.44	67.35	00290;00970	Valine, leucine and isoleucine biosynthesis - Mus musculus (mouse);Aminoacyl-tRNA biosynthesis - Mus musculus (mouse)
ENSMUSG00000069911	574403	Fam196b	family with sequence similarity 196, member B	0.45	0.02	0.07	50	48	56	73	79	66	44	48	56	140	142	120	0.59	1.02
ENSMUSG00000018821	69534	Avpi1	arginine vasopressin-induced 1	0.45	0.1	0.27	23	12	14	23	24	27	20	12	14	44	43	49	0.96	1.78
ENSMUSG00000052942	226075	Glis3	GLIS family zinc finger 3	0.45	0.01	0.03	67	67	60	83	92	96	59	66	60	159	166	175	0.53	0.91
ENSMUSG00000051242	93880	Pcdhb9	protocadherin beta 9	0.45	0.11	0.29	18	28	9	28	36	20	16	28	9	53	64	36	0.37	0.69
ENSMUSG00000096768	170942	Erdr1	erythroid differentiation regulator 1	0.45	0.09	0.24	22	24	26	24	37	46	19	24	26	46	66	84	1.66	3.01
ENSMUSG00000042099	80880	Kank3	KN motif and ankyrin repeat domains 3	0.45	0.04	0.15	32	34	27	52	44	37	28	34	27	99	79	68	0.72	1.27
ENSMUSG00000099083	223922	Atf7	activating transcription factor 7	0.45	0	0	164	169	173	232	240	228	144	167	172	444	431	416	1.44	2.47
ENSMUSG00000006344	23887	Ggt5	gamma-glutamyltransferase 5	0.45	0	0.03	81	90	87	120	133	105	71	89	86	230	240	192	1.27	2.19	00430;00460;00480;00590;01100	Taurine and hypotaurine metabolism - Mus musculus (mouse);Cyanoamino acid metabolism - Mus musculus (mouse);Glutathione metabolism - Mus musculus (mouse);Arachidonic acid metabolism - Mus musculus (mouse);Metabolic pathways - Mus musculus (mouse)
ENSMUSG00000031983	69551	2310022B05Rik	RIKEN cDNA 2310022B05 gene	0.45	0	0.01	156	167	134	221	231	180	137	165	133	424	416	327	2.82	4.85
ENSMUSG00000025608	27205	Podxl	podocalyxin-like	0.45	0	0.02	314	292	272	443	490	284	275	289	270	850	882	518	3.33	5.73
ENSMUSG00000047562	17384	Mmp10	matrix metallopeptidase 10	0.45	0.16	0.35	24	41	8	25	24	78	21	41	8	48	44	142	0.87	1.85
ENSMUSG00000011171	22355	Vipr2	vasoactive intestinal peptide receptor 2	0.45	0.05	0.16	55	46	25	53	67	60	48	46	25	101	121	109	0.76	1.34	4080	Neuroactive ligand-receptor interaction - Mus musculus (mouse)
ENSMUSG00000071074	28064	Yipf3	Yip1 domain family, member 3	0.45	0	0	187	175	178	248	255	242	164	173	177	475	459	440	5.41	9.24
ENSMUSG00000048498	217306	Cd300e	CD300e antigen	0.45	0.15	0.35	10	7	10	15	14	13	9	7	10	29	26	23	0.27	0.51
ENSMUSG00000042308	233904	Setd1a	SET domain containing 1A	0.45	0.03	0.11	46	51	66	85	67	81	40	51	66	162	120	147	0.51	0.91	310	Lysine degradation - Mus musculus (mouse)
ENSMUSG00000068566	50918	Myadm	myeloid-associated differentiation marker	0.45	0	0	466	448	497	685	697	559	408	444	494	1313	1254	1018	9.59	16.36
ENSMUSG00000050953	14609	Gja1	gap junction protein, alpha 1	0.45	0	0	379	395	325	526	513	471	332	391	323	1009	922	858	7.21	12.3	04540;05412	Gap junction - Mus musculus (mouse);Arrhythmogenic right ventricular cardiomyopathy (ARVC) - Mus musculus (mouse)
ENSMUSG00000048758	19944	Rpl29	ribosomal protein L29	0.45	0	0.01	849	935	982	1299	1232	1304	744	926	976	2489	2216	2375	76.87	132.18	3010	Ribosome - Mus musculus (mouse)
ENSMUSG00000031808	26457	Slc27a1	solute carrier family 27 (fatty acid transporter), member 1	0.45	0.01	0.06	63	62	46	76	83	78	55	61	46	146	150	142	1.25	2.14	3320	PPAR signaling pathway - Mus musculus (mouse)
ENSMUSG00000071036				0.45	0.16	0.36	3	5	7	8	13	8	3	5	7	15	23	15	0.16	0.36
ENSMUSG00000004933	17179	Matk	megakaryocyte-associated tyrosine kinase	0.45	0.14	0.33	14	6	23	20	25	21	12	6	23	39	45	38	0.29	0.56
ENSMUSG00000034793	68401	G6pc3	glucose 6 phosphatase, catalytic, 3	0.45	0.01	0.03	65	87	90	123	108	104	57	86	89	236	194	190	3.12	5.4
ENSMUSG00000039959	215114	Hip1	huntingtin interacting protein 1	0.45	0	0	195	209	210	312	300	235	171	207	209	598	539	428	1.59	2.73	5016	Huntington's disease - Mus musculus (mouse)
ENSMUSG00000022103	14586	Gfra2	glial cell line derived neurotrophic factor family receptor alpha 2	0.45	0.01	0.05	110	88	85	144	131	115	96	87	84	276	236	209	1.66	2.85
ENSMUSG00000026840	23928	Lamc3	laminin gamma 3	0.45	0.08	0.23	27	24	19	32	39	30	24	24	19	62	70	55	0.25	0.44	04510;04512;05145;05146;05200;05222	Focal adhesion - Mus musculus (mouse);ECM-receptor interaction - Mus musculus (mouse);Toxoplasmosis - Mus musculus (mouse);Amoebiasis - Mus musculus (mouse);Pathways in cancer - Mus musculus (mouse);Small cell lung cancer - Mus musculus (mouse)
ENSMUSG00000097141				0.45	0.1	0.27	23	18	17	26	36	24	20	18	17	50	64	43	0.6	1.08
ENSMUSG00000000916	100609	Nsun5	NOL1/NOP2/Sun domain family, member 5	0.45	0.01	0.06	43	53	62	77	67	79	38	52	62	148	120	144	1.44	2.51
ENSMUSG00000034520	14615	Gjc1	gap junction protein, gamma 1	0.45	0.01	0.05	86	71	74	108	128	85	75	70	74	207	231	155	1.38	2.38
ENSMUSG00000030043	21336	Tacr1	tachykinin receptor 1	0.45	0.01	0.07	54	62	47	72	75	82	47	61	47	138	135	149	0.66	1.15	04020;04080	Calcium signaling pathway - Mus musculus (mouse);Neuroactive ligand-receptor interaction - Mus musculus (mouse)
ENSMUSG00000002625	54194	Akap8l	A kinase (PRKA) anchor protein 8-like	0.45	0	0.02	168	188	152	258	215	230	147	186	151	495	386	419	4.98	8.58
ENSMUSG00000022306	22762	Zfpm2	zinc finger protein, multitype 2	0.45	0.03	0.11	38	59	52	87	62	60	33	58	52	166	111	110	0.61	1.07
ENSMUSG00000068699	68794	Flnc	filamin C, gamma	0.45	0	0	475	429	527	759	706	507	416	425	524	1454	1270	923	3.19	5.46	04010;04510	MAPK signaling pathway - Mus musculus (mouse);Focal adhesion - Mus musculus (mouse)
ENSMUSG00000053175	12051	Bcl3	B cell leukemia/lymphoma 3	0.45	0	0.02	100	127	114	152	139	183	88	126	113	291	250	334	3.75	6.47
ENSMUSG00000090559				0.45	0.07	0.21	23	21	21	26	32	36	20	21	21	50	58	66	0.3	0.54
ENSMUSG00000017718	71562	Afmid	arylformamidase	0.45	0.11	0.28	22	13	13	26	15	30	19	13	13	50	27	54	0.42	0.77	00380;00630;01100	Tryptophan metabolism - Mus musculus (mouse);Glyoxylate and dicarboxylate metabolism - Mus musculus (mouse);Metabolic pathways - Mus musculus (mouse)
ENSMUSG00000003033	11767	Ap1m1	adaptor-related protein complex AP-1, mu subunit 1	0.45	0	0	168	196	180	266	241	242	147	194	179	510	434	441	5.31	9.1	4142	Lysosome - Mus musculus (mouse)
ENSMUSG00000024807	74126	Syvn1	synovial apoptosis inhibitor 1, synoviolin	0.44	0	0.02	138	130	140	186	163	216	121	129	139	357	293	394	2.04	3.5	04120;04141	Ubiquitin mediated proteolysis - Mus musculus (mouse);Protein processing in endoplasmic reticulum - Mus musculus (mouse)
ENSMUSG00000039218	75956	Srrm2	serine/arginine repetitive matrix 2	0.44	0	0	3842	3770	4012	6171	4484	5311	3366	3734	3986	11828	8064	9674	27.57	47.14
ENSMUSG00000042404	229541	Dennd4b	DENN/MADD domain containing 4B	0.44	0.01	0.06	63	54	62	76	83	89	55	53	62	146	150	163	0.65	1.11
ENSMUSG00000022468	19011	Endou	endonuclease, polyU-specific	0.44	0.16	0.35	2	9	9	14	9	11	2	9	9	26	17	20	0.17	0.36
ENSMUSG00000031833	546071	Mast3	microtubule associated serine/threonine kinase 3	0.44	0.01	0.05	53	78	70	93	100	87	46	77	70	178	179	159	0.76	1.32
ENSMUSG00000027878	18129	Notch2	notch 2	0.44	0	0	718	601	618	956	910	788	629	595	614	1833	1637	1436	3.76	6.4	04320;04330	Dorso-ventral axis formation - Mus musculus (mouse);Notch signaling pathway - Mus musculus (mouse)
ENSMUSG00000071647	225898	Eml3	echinoderm microtubule associated protein like 3	0.44	0	0.03	105	122	118	171	142	165	92	121	117	327	255	301	2.22	3.82
ENSMUSG00000022098	12153	Bmp1	bone morphogenetic protein 1	0.44	0	0.02	121	115	103	157	173	136	106	114	102	301	312	248	1.84	3.14
ENSMUSG00000024260	269003	Sap130	Sin3A associated protein	0.44	0	0	242	259	276	376	331	357	212	256	274	720	595	651	3.92	6.68
ENSMUSG00000041164	52915	Zmiz2	zinc finger, MIZ-type containing 2	0.44	0	0	328	280	330	434	419	428	287	277	328	832	754	779	4.43	7.49
ENSMUSG00000015312	17873	Gadd45b	growth arrest and DNA-damage-inducible 45 beta	0.44	0.04	0.15	29	30	33	44	39	49	25	30	33	84	71	89	1.48	2.64	04010;04110;04115	MAPK signaling pathway - Mus musculus (mouse);Cell cycle - Mus musculus (mouse);p53 signaling pathway - Mus musculus (mouse)
ENSMUSG00000045281	239530	Gpr20	G protein-coupled receptor 20	0.44	0.07	0.2	24	25	22	37	34	32	21	25	22	70	61	59	0.68	1.21
ENSMUSG00000018986	20557	Slfn3	schlafen 3	0.44	0.08	0.23	21	22	15	29	23	32	18	22	15	55	42	59	0.65	1.18
ENSMUSG00000074657	16572	Kif5a	kinesin family member 5A	0.44	0.01	0.05	67	83	83	122	95	107	59	82	82	234	170	194	0.75	1.3
ENSMUSG00000040687	228355	Madd	MAP-kinase activating death domain	0.44	0	0	310	275	256	393	355	402	272	272	254	753	638	732	2.86	4.85
ENSMUSG00000073492				0.44	0.15	0.35	5	8	12	16	13	10	4	8	12	30	24	19	0.19	0.39
ENSMUSG00000032232	68178	Cgnl1	cingulin-like 1	0.44	0	0	402	422	397	507	606	555	352	418	394	972	1089	1010	3.68	6.22
ENSMUSG00000038000	497652	Acd	adrenocortical dysplasia	0.44	0.04	0.13	59	65	60	85	81	94	52	64	60	162	146	171	2.64	4.6
ENSMUSG00000087543	100504191	Gm16576	predicted gene 16576	0.44	0.14	0.32	6	13	20	19	27	14	5	13	20	36	49	25	0.15	0.28
ENSMUSG00000022464	69354	Slc38a4	solute carrier family 38, member 4	0.44	0.15	0.33	6	6	15	15	17	11	5	6	15	29	30	20	0.14	0.28
ENSMUSG00000043518	24004	Rai2	retinoic acid induced 2	0.44	0.03	0.1	47	47	41	55	71	64	41	47	41	105	127	116	1.25	2.16
ENSMUSG00000031785	14766	Adgrg1	adhesion G protein-coupled receptor G1	0.44	0.01	0.03	76	91	92	116	139	104	67	90	91	223	250	190	1.46	2.52
ENSMUSG00000049001	68169	Ndnf	neuron-derived neurotrophic factor	0.44	0.11	0.28	21	15	16	31	23	21	18	15	16	60	41	39	0.23	0.41
ENSMUSG00000013523	76960	Bcas1	breast carcinoma amplified sequence 1	0.44	0	0	223	230	229	306	349	281	195	228	228	586	628	512	4.71	8
ENSMUSG00000025185	67573	Loxl4	lysyl oxidase-like 4	0.44	0.05	0.17	31	37	28	40	53	45	27	37	28	76	96	82	0.52	0.93
ENSMUSG00000037750	216971	Fam222b	family with sequence similarity 222, member B	0.44	0.01	0.04	72	73	86	118	85	116	63	72	85	226	152	212	1.4	2.41
ENSMUSG00000030602	70584	Pak4	p21 protein (Cdc42/Rac)-activated kinase 4	0.44	0	0	290	243	270	350	365	384	254	241	268	670	656	700	5.65	9.56	04012;04360;04510;04660;04810;05211	ErbB signaling pathway - Mus musculus (mouse);Axon guidance - Mus musculus (mouse);Focal adhesion - Mus musculus (mouse);T cell receptor signaling pathway - Mus musculus (mouse);Regulation of actin cytoskeleton - Mus musculus (mouse);Renal cell carcinoma - Mus musculus (mouse)
ENSMUSG00000079343	317677	C1s2	complement component 1, s subcomponent 2	0.44	0.01	0.06	64	93	65	109	117	84	56	92	65	209	210	153	1.7	2.94	04610;05150;05322	Complement and coagulation cascades - Mus musculus (mouse);Staphylococcus aureus infection - Mus musculus (mouse);Systemic lupus erythematosus - Mus musculus (mouse)
ENSMUSG00000018774	12514	Cd68	CD68 antigen	0.44	0	0.01	130	127	108	174	168	159	114	126	107	334	302	289	6.05	10.3	4142	Lysosome - Mus musculus (mouse)
ENSMUSG00000062115	19377	Rai1	retinoic acid induced 1	0.44	0	0.02	129	98	109	172	150	140	113	97	108	329	269	255	0.93	1.59
ENSMUSG00000026421	13007	Csrp1	cysteine and glycine-rich protein 1	0.44	0	0.01	2755	2316	2715	4033	3991	2671	2414	2294	2697	7730	7177	4865	86.95	148.31
ENSMUSG00000032733	235406	Snx33	sorting nexin 33	0.44	0	0	203	187	193	284	257	254	178	185	192	545	463	463	2.61	4.41
ENSMUSG00000029536	384281	Gatc	glutamyl-tRNA(Gln) amidotransferase, subunit C	0.44	0	0.03	102	93	84	112	123	148	89	92	83	214	222	270	3.16	5.38
ENSMUSG00000041548	80888	Hspb8	heat shock protein 8	0.44	0.01	0.03	108	100	105	136	172	125	95	99	104	260	309	228	3.52	6
ENSMUSG00000055172	50909	C1ra	complement component 1, r subcomponent A	0.44	0	0.01	199	163	178	230	283	226	174	161	177	441	509	412	4	6.77	04145;04610;05150;05322	Phagosome - Mus musculus (mouse);Complement and coagulation cascades - Mus musculus (mouse);Staphylococcus aureus infection - Mus musculus (mouse);Systemic lupus erythematosus - Mus musculus (mouse)
ENSMUSG00000040666	50795	Sh3bgr	SH3-binding domain glutamic acid-rich protein	0.44	0.03	0.11	67	60	66	68	113	89	59	59	66	130	203	163	2.99	5.12
ENSMUSG00000031749	20444	St3gal2	ST3 beta-galactoside alpha-2,3-sialyltransferase 2	0.44	0.01	0.06	71	66	88	128	87	95	62	65	87	245	157	173	1.04	1.79	00512;00533;00603;00604;01100	Mucin type O-Glycan biosynthesis - Mus musculus (mouse);Glycosaminoglycan biosynthesis - keratan sulfate - Mus musculus (mouse);Glycosphingolipid biosynthesis - globo series - Mus musculus (mouse);Glycosphingolipid biosynthesis - ganglio series - Mus musculus (mouse);Metabolic pathways - Mus musculus (mouse)
ENSMUSG00000097084	14241	Foxl1	forkhead box L1	0.44	0.14	0.33	13	11	11	18	19	16	11	11	11	34	34	29	0.26	0.49
ENSMUSG00000019843	14360	Fyn	Fyn proto-oncogene	0.44	0	0	233	223	219	332	308	283	204	221	218	637	553	515	3.87	6.56	04360;04380;04510;04520;04650;04660;04664;05020;05416	Axon guidance - Mus musculus (mouse);Osteoclast differentiation - Mus musculus (mouse);Focal adhesion - Mus musculus (mouse);Adherens junction - Mus musculus (mouse);Natural killer cell mediated cytotoxicity - Mus musculus (mouse);T cell receptor signaling pathway - Mus musculus (mouse);Fc epsilon RI signaling pathway - Mus musculus (mouse);Prion diseases - Mus musculus (mouse);Viral myocarditis …
ENSMUSG00000076538				0.44	0.18	0.38	233	302	156	127	100	925	204	299	155	243	179	1684	40.49	82.13
ENSMUSG00000026042	12832	Col5a2	collagen, type V, alpha 2	0.44	0	0	865	852	830	1250	1196	1040	758	844	825	2395	2150	1894	7.84	13.31	04510;04512;04974;05146	Focal adhesion - Mus musculus (mouse);ECM-receptor interaction - Mus musculus (mouse);Protein digestion and absorption - Mus musculus (mouse);Amoebiasis - Mus musculus (mouse)
ENSMUSG00000026494	269152	Kif26b	kinesin family member 26B	0.44	0.02	0.07	51	68	71	89	95	82	45	67	71	171	170	149	0.53	0.92
ENSMUSG00000052270	14289	Fpr2	formyl peptide receptor 2	0.44	0.09	0.25	10	15	9	18	21	15	9	15	9	35	38	27	0.62	1.21	04080;05150	Neuroactive ligand-receptor interaction - Mus musculus (mouse);Staphylococcus aureus infection - Mus musculus (mouse)
ENSMUSG00000015243	11303	Abca1	ATP-binding cassette, sub-family A (ABC1), member 1	0.44	0	0	604	596	599	752	961	744	529	590	595	1442	1729	1356	3.57	6.03	02010;04975	ABC transporters - Mus musculus (mouse);Fat digestion and absorption - Mus musculus (mouse)
ENSMUSG00000030376	110891	Slc8a2	solute carrier family 8 (sodium/calcium exchanger), member 2	0.44	0.05	0.16	33	28	37	43	48	48	29	28	37	82	86	87	0.48	0.82	04020;04974	Calcium signaling pathway - Mus musculus (mouse);Protein digestion and absorption - Mus musculus (mouse)
ENSMUSG00000058070	68519	Eml1	echinoderm microtubule associated protein like 1	0.44	0	0	372	325	356	478	565	395	326	322	354	917	1016	720	5.16	8.71
ENSMUSG00000071640				0.44	0.14	0.32	10	11	12	18	19	15	9	11	12	35	34	27	0.68	1.31
ENSMUSG00000037523	228607	Mavs	mitochondrial antiviral signaling protein	0.44	0	0	282	272	278	385	355	394	247	269	276	737	638	718	5.55	9.37	04622;04623;05160	RIG-I-like receptor signaling pathway - Mus musculus (mouse);Cytosolic DNA-sensing pathway - Mus musculus (mouse);Hepatitis C - Mus musculus (mouse)
ENSMUSG00000040007	228536	Bahd1	bromo adjacent homology domain containing 1	0.44	0.01	0.05	134	97	89	151	148	140	117	96	88	289	267	255	1.42	2.42
ENSMUSG00000040998	114249	Npnt	nephronectin	0.44	0.01	0.03	122	128	102	194	151	139	107	127	101	372	272	253	1.55	2.66	4512	ECM-receptor interaction - Mus musculus (mouse)
ENSMUSG00000031994	30806	Adamts8	a disintegrin-like and metallopeptidase (reprolysin type) with thrombospondin type 1 motif, 8	0.44	0.04	0.15	34	35	33	59	44	41	30	35	33	114	80	74	0.58	1.01
ENSMUSG00000027510	56190	Rbm38	RNA binding motif protein 38	0.44	0.03	0.1	74	75	73	93	100	116	65	74	73	179	179	212	1.99	3.41
ENSMUSG00000037206	26968	Islr	immunoglobulin superfamily containing leucine-rich repeat	0.44	0.01	0.04	100	94	119	151	169	110	88	93	118	290	304	201	2.87	4.89
ENSMUSG00000026836	11477	Acvr1	activin A receptor, type 1	0.44	0.01	0.05	110	86	88	128	120	144	96	85	87	245	215	262	1.76	3	04060;04350	Cytokine-cytokine receptor interaction - Mus musculus (mouse);TGF-beta signaling pathway - Mus musculus (mouse)
ENSMUSG00000059013	27387	Sh2d3c	SH2 domain containing 3C	0.44	0.05	0.17	40	36	34	56	42	57	35	36	34	108	75	104	0.73	1.26
ENSMUSG00000046546	224093	Fam43a	family with sequence similarity 43, member A	0.44	0.03	0.12	53	40	41	59	75	52	46	40	41	114	134	95	0.89	1.53
ENSMUSG00000026786	54519	Apbb1ip	amyloid beta (A4) precursor protein-binding, family B, member 1 interacting protein	0.44	0	0.02	178	162	156	241	224	217	156	160	155	461	402	395	2.49	4.24
ENSMUSG00000017493	16010	Igfbp4	insulin-like growth factor binding protein 4	0.43	0	0	811	843	767	1178	1116	1011	711	835	762	2258	2007	1842	12.88	21.83
ENSMUSG00000023018	83797	Smarcd1	SWI/SNF related, matrix associated, actin dependent regulator of chromatin, subfamily d, member 1	0.43	0.01	0.04	82	75	70	100	95	118	72	74	70	192	171	215	1.47	2.51
ENSMUSG00000030930	77590	Chst15	carbohydrate (N-acetylgalactosamine 4-sulfate 6-O) sulfotransferase 15	0.43	0	0	255	219	231	325	330	304	223	217	229	623	594	554	2.85	4.81	532	Glycosaminoglycan biosynthesis - chondroitin sulfate / dermatan sulfate - Mus musculus (mouse)
ENSMUSG00000049047	71703	Armcx3	armadillo repeat containing, X-linked 3	0.43	0	0	155	185	173	239	233	229	136	183	172	459	419	418	2.99	5.09
ENSMUSG00000030621	109264	Me3	malic enzyme 3, NADP(+)-dependent, mitochondrial	0.43	0.05	0.16	31	25	38	45	41	48	27	25	38	87	73	87	0.43	0.75	00620;01100	Pyruvate metabolism - Mus musculus (mouse);Metabolic pathways - Mus musculus (mouse)
ENSMUSG00000048058	241576	Ldlrad3	low density lipoprotein receptor class A domain containing 3	0.43	0.03	0.12	33	64	71	83	89	65	29	63	71	160	160	118	0.89	1.57
ENSMUSG00000044629	380686	Cnrip1	cannabinoid receptor interacting protein 1	0.43	0.09	0.25	22	18	18	26	31	27	19	18	18	50	55	49	0.55	0.98
ENSMUSG00000033039	27008	Micall1	microtubule associated monooxygenase, calponin and LIM domain containing -like 1	0.43	0	0.02	142	137	116	188	177	175	124	136	115	360	319	318	1.2	2.04
ENSMUSG00000031387	19703	Renbp	renin binding protein	0.43	0.05	0.16	31	46	36	47	64	50	27	46	36	90	115	91	1.08	1.9	520	Amino sugar and nucleotide sugar metabolism - Mus musculus (mouse)
ENSMUSG00000023092	14199	Fhl1	four and a half LIM domains 1	0.43	0	0	554	541	620	927	815	600	485	536	616	1777	1465	1093	12.62	21.47
ENSMUSG00000028545	67621	Bend5	BEN domain containing 5	0.43	0.07	0.2	34	35	37	45	66	41	30	35	37	87	118	74	1.19	2.09
ENSMUSG00000052105	68617	Mtcl1	microtubule crosslinking factor 1	0.43	0.01	0.06	72	92	98	138	102	120	63	91	97	264	184	219	0.73	1.26
ENSMUSG00000026068	16174	Il18rap	interleukin 18 receptor accessory protein	0.43	0.07	0.2	41	53	28	70	64	41	36	52	28	135	115	74	0.51	0.91	4060	Cytokine-cytokine receptor interaction - Mus musculus (mouse)
ENSMUSG00000018076	76199	Med13l	mediator complex subunit 13-like	0.43	0	0	520	558	558	678	788	757	456	553	554	1299	1417	1379	3.59	6.02
ENSMUSG00000046532	11835	Ar	androgen receptor	0.43	0.02	0.09	83	107	97	144	161	92	73	106	96	276	290	168	0.64	1.11	04114;05200;05215	Oocyte meiosis - Mus musculus (mouse);Pathways in cancer - Mus musculus (mouse);Prostate cancer - Mus musculus (mouse)
ENSMUSG00000001247	54135	Lsr	lipolysis stimulated lipoprotein receptor	0.43	0	0.01	118	135	123	177	168	169	103	134	122	340	302	307	3.53	5.99
ENSMUSG00000047123	106759	Ticam1	toll-like receptor adaptor molecule 1	0.43	0	0.01	169	141	171	242	205	211	148	140	170	463	368	384	3.28	5.56	04620;05142;05160	Toll-like receptor signaling pathway - Mus musculus (mouse);Chagas disease (American trypanosomiasis) - Mus musculus (mouse);Hepatitis C - Mus musculus (mouse)
ENSMUSG00000061118	66114	Dnajc30	DnaJ heat shock protein family (Hsp40) member C30	0.43	0.07	0.21	22	21	21	27	34	31	19	21	21	51	61	57	1.13	1.99
ENSMUSG00000026456	72017	Cyb5r1	cytochrome b5 reductase 1	0.43	0.01	0.04	87	76	75	103	110	114	76	75	75	198	198	208	2.01	3.41	520	Amino sugar and nucleotide sugar metabolism - Mus musculus (mouse)
ENSMUSG00000032135	84004	Mcam	melanoma cell adhesion molecule	0.43	0	0	317	300	257	389	430	368	278	297	255	746	773	671	5.96	10.03
ENSMUSG00000049532	50524	Sall2	sal-like 2 (Drosophila)	0.43	0.05	0.17	32	40	26	51	43	44	28	40	26	97	78	80	0.39	0.68
ENSMUSG00000026817	11636	Ak1	adenylate kinase 1	0.43	0.01	0.06	70	67	75	97	101	94	61	66	75	185	182	171	2.07	3.53	00230;01100	Purine metabolism - Mus musculus (mouse);Metabolic pathways - Mus musculus (mouse)
ENSMUSG00000005354	56551	Txn2	thioredoxin 2	0.43	0	0	202	195	196	268	272	268	177	193	195	513	489	488	5.9	9.95
ENSMUSG00000015291	14567	Gdi1	guanosine diphosphate (GDP) dissociation inhibitor 1	0.43	0	0	278	276	266	389	372	354	244	273	264	745	669	644	4.52	7.62
ENSMUSG00000051243	320563	Islr2	immunoglobulin superfamily containing leucine-rich repeat 2	0.43	0.17	0.37	11	6	8	11	17	11	10	6	8	22	31	20	0.12	0.23
ENSMUSG00000030228	18705	Pik3c2g	phosphatidylinositol 3-kinase, C2 domain containing, gamma polypeptide	0.43	0.1	0.26	24	24	19	33	26	39	21	24	19	63	46	71	0.42	0.75	00562;01100;04070	Inositol phosphate metabolism - Mus musculus (mouse);Metabolic pathways - Mus musculus (mouse);Phosphatidylinositol signaling system - Mus musculus (mouse)
ENSMUSG00000033763	244654	Mtss1l	metastasis suppressor 1-like	0.43	0.01	0.05	106	116	122	187	166	120	93	115	121	359	299	218	1.49	2.55
ENSMUSG00000026604	19250	Ptpn14	protein tyrosine phosphatase, non-receptor type 14	0.43	0	0.01	226	208	244	323	357	244	198	206	242	619	642	444	1.29	2.17
ENSMUSG00000057123	14613	Gja5	gap junction protein, alpha 5	0.43	0.07	0.21	72	68	91	147	113	63	63	67	90	281	203	114	1.51	2.64
ENSMUSG00000026768	241226	Itga8	integrin alpha 8	0.43	0	0.03	84	97	113	131	132	141	74	96	112	252	238	256	1.03	1.76	04510;04512;04514;04810;05410;05412;05414	Focal adhesion - Mus musculus (mouse);ECM-receptor interaction - Mus musculus (mouse);Cell adhesion molecules (CAMs) - Mus musculus (mouse);Regulation of actin cytoskeleton - Mus musculus (mouse);Hypertrophic cardiomyopathy (HCM) - Mus musculus (mouse);Arrhythmogenic right ventricular cardiomyopathy (ARVC) - Mus musculus (mouse);Dilated cardiomyopathy - Mus musculus (mouse)
ENSMUSG00000071176	234094	Arhgef10	Rho guanine nucleotide exchange factor (GEF) 10	0.43	0.01	0.04	112	92	146	168	172	140	98	91	145	322	309	255	1.29	2.2
ENSMUSG00000020674	69675	Pxdn	peroxidasin	0.43	0	0.01	333	348	295	459	509	363	292	345	293	879	916	662	3.01	5.09
ENSMUSG00000043219	15403	Hoxa6	homeobox A6	0.43	0.1	0.27	19	15	16	19	26	29	17	15	16	36	47	53	0.6	1.07
ENSMUSG00000024137	13560	E4f1	E4F transcription factor 1	0.43	0.02	0.07	48	69	68	90	88	78	42	68	68	173	159	142	1.47	2.53
ENSMUSG00000024053	246707	Emilin2	elastin microfibril interfacer 2	0.43	0	0.01	108	116	93	150	141	142	95	115	92	288	254	259	1.65	2.8
ENSMUSG00000007610	70359	Gtpbp3	GTP binding protein 3	0.43	0.01	0.06	73	62	68	103	88	88	64	61	68	198	158	161	1.46	2.5
ENSMUSG00000002980	57278	Bcam	basal cell adhesion molecule	0.43	0.01	0.06	110	91	85	143	143	104	96	90	84	274	258	189	2.4	4.07
ENSMUSG00000018126	207495	Baiap2l2	BAI1-associated protein 2-like 2	0.43	0	0.01	120	132	155	199	185	174	105	131	154	381	332	317	3.64	6.2
ENSMUSG00000013033	330814	Adgrl1	adhesion G protein-coupled receptor L1	0.43	0.01	0.04	156	94	110	174	172	144	137	93	109	334	309	262	0.9	1.52
ENSMUSG00000001870	268977	Ltbp1	latent transforming growth factor beta binding protein 1	0.43	0	0	578	570	546	809	810	673	506	564	542	1551	1457	1226	5.17	8.69	4350	TGF-beta signaling pathway - Mus musculus (mouse)
ENSMUSG00000021975	210925	Ints9	integrator complex subunit 9	0.43	0	0.02	107	103	129	145	161	159	94	102	128	277	290	289	2.58	4.37
ENSMUSG00000032691	216799	Nlrp3	NLR family, pyrin domain containing 3	0.43	0.06	0.18	32	27	17	38	36	34	28	27	17	72	65	62	0.39	0.68	4621	NOD-like receptor signaling pathway - Mus musculus (mouse)
ENSMUSG00000037679	70435	Inf2	inverted formin, FH2 and WH2 domain containing	0.43	0.01	0.04	92	108	73	138	115	125	81	107	73	265	206	228	1.21	2.08
ENSMUSG00000049804	100503043	Armcx4	armadillo repeat containing, X-linked 4	0.43	0.01	0.07	51	69	55	79	87	76	45	68	55	152	157	139	0.45	0.77
ENSMUSG00000069302	319168	Hist1h2ah	histone cluster 1, H2ah	0.43	0.04	0.15	48	44	97	106	74	84	42	44	96	204	133	153	7.26	12.66	5322	Systemic lupus erythematosus - Mus musculus (mouse)
ENSMUSG00000047976	16485	Kcna1	potassium voltage-gated channel, shaker-related subfamily, member 1	0.43	0.05	0.17	50	45	61	77	82	57	44	45	61	148	148	104	0.36	0.61
ENSMUSG00000020689	16416	Itgb3	integrin beta 3	0.43	0	0	253	219	224	310	318	314	222	217	223	595	572	572	2.46	4.11	04145;04380;04510;04512;04640;04810;05410;05412;05414	Phagosome - Mus musculus (mouse);Osteoclast differentiation - Mus musculus (mouse);Focal adhesion - Mus musculus (mouse);ECM-receptor interaction - Mus musculus (mouse);Hematopoietic cell lineage - Mus musculus (mouse);Regulation of actin cytoskeleton - Mus musculus (mouse);Hypertrophic cardiomyopathy (HCM) - Mus musculus (mouse);Arrhythmogenic right ventricular cardiomyopathy (ARVC) - Mus muscul…
ENSMUSG00000073755	230757	5730409E04Rik	RIKEN cDNA 5730409E04Rik gene	0.43	0.03	0.12	49	53	47	83	72	52	43	52	47	159	129	94	1.05	1.82
ENSMUSG00000000776	67065	Polr3d	polymerase (RNA) III (DNA directed) polypeptide D	0.43	0.01	0.05	92	76	86	124	102	123	81	75	85	238	183	224	2.53	4.31	00230;00240;01100;03020;04623	Purine metabolism - Mus musculus (mouse);Pyrimidine metabolism - Mus musculus (mouse);Metabolic pathways - Mus musculus (mouse);RNA polymerase - Mus musculus (mouse);Cytosolic DNA-sensing pathway - Mus musculus (mouse)
ENSMUSG00000026826	18227	Nr4a2	nuclear receptor subfamily 4, group A, member 2	0.43	0.1	0.26	39	25	12	31	40	38	34	25	12	59	72	70	0.44	0.77
ENSMUSG00000038605	229011	Samd10	sterile alpha motif domain containing 10	0.43	0.02	0.1	54	34	52	61	68	65	47	34	52	117	123	118	1.33	2.26
ENSMUSG00000000093	21385	Tbx2	T-box 2	0.43	0.09	0.24	34	42	46	66	63	46	30	42	46	126	114	84	0.69	1.22
ENSMUSG00000056492	224792	Adgrf5	adhesion G protein-coupled receptor F5	0.43	0	0	404	384	337	490	595	441	354	380	335	939	1070	803	2.69	4.51
ENSMUSG00000040711	268396	Sh3pxd2b	SH3 and PX domains 2B	0.43	0	0.01	202	224	177	277	281	262	177	222	176	531	505	477	1.66	2.79
ENSMUSG00000092392				0.43	0.06	0.19	24	29	28	37	43	36	21	29	28	71	78	65	0.88	1.55
ENSMUSG00000026764	16574	Kif5c	kinesin family member 5C	0.43	0.03	0.11	86	54	52	88	84	92	75	53	52	168	151	167	0.57	0.97
ENSMUSG00000036315	66136	Znrd1	zinc ribbon domain containing, 1	0.43	0.01	0.04	73	108	91	127	116	131	64	107	90	243	209	238	7.46	12.76	00230;00240;01100;03020	Purine metabolism - Mus musculus (mouse);Pyrimidine metabolism - Mus musculus (mouse);Metabolic pathways - Mus musculus (mouse);RNA polymerase - Mus musculus (mouse)
ENSMUSG00000028364	21923	Tnc	tenascin C	0.43	0	0	1346	1341	1341	1958	1862	1645	1179	1328	1332	3753	3349	2996	11.55	19.47	04510;04512	Focal adhesion - Mus musculus (mouse);ECM-receptor interaction - Mus musculus (mouse)
ENSMUSG00000031728	75871	Zfp821	zinc finger protein 821	0.43	0	0.01	102	96	94	130	133	133	89	95	93	249	240	242	2.79	4.7
ENSMUSG00000011877	216963	Git1	G protein-coupled receptor kinase-interactor 1	0.43	0	0	362	297	385	473	459	478	317	294	382	906	826	871	6.06	10.14	04144;04810	Endocytosis - Mus musculus (mouse);Regulation of actin cytoskeleton - Mus musculus (mouse)
ENSMUSG00000024325	19763	Ring1	ring finger protein 1	0.43	0.03	0.12	46	36	59	73	65	59	40	36	59	139	117	107	1.13	1.95
ENSMUSG00000031574	20845	Star	steroidogenic acute regulatory protein	0.43	0.13	0.31	14	21	13	25	26	19	12	21	13	47	46	35	0.35	0.63
ENSMUSG00000085337				0.43	0.17	0.37	14	7	8	20	12	12	12	7	8	38	22	22	0.22	0.41
ENSMUSG00000080316	75202	Spaca6	sperm acrosome associated 6	0.43	0.03	0.1	46	64	42	58	77	75	40	63	42	111	139	137	0.76	1.3
ENSMUSG00000020882	12295	Cacnb1	calcium channel, voltage-dependent, beta 1 subunit	0.43	0.1	0.26	21	16	22	30	27	26	18	16	22	58	48	48	0.35	0.62	04010;04260;05410;05412;05414	MAPK signaling pathway - Mus musculus (mouse);Cardiac muscle contraction - Mus musculus (mouse);Hypertrophic cardiomyopathy (HCM) - Mus musculus (mouse);Arrhythmogenic right ventricular cardiomyopathy (ARVC) - Mus musculus (mouse);Dilated cardiomyopathy - Mus musculus (mouse)
ENSMUSG00000030772	50781	Dkk3	dickkopf WNT signaling pathway inhibitor 3	0.42	0	0	325	348	360	502	507	392	285	345	358	962	912	714	6.27	10.56
ENSMUSG00000026923	18128	Notch1	notch 1	0.42	0	0	345	327	334	520	410	431	302	324	332	996	737	785	2.16	3.64	04320;04330;05020	Dorso-ventral axis formation - Mus musculus (mouse);Notch signaling pathway - Mus musculus (mouse);Prion diseases - Mus musculus (mouse)
ENSMUSG00000029468	18439	P2rx7	purinergic receptor P2X, ligand-gated ion channel, 7	0.42	0	0.01	131	151	125	205	181	168	115	150	124	392	326	306	1.68	2.84	04020;04080	Calcium signaling pathway - Mus musculus (mouse);Neuroactive ligand-receptor interaction - Mus musculus (mouse)
ENSMUSG00000095753				0.42	0.16	0.35	35	66	37	94	58	52	31	65	37	181	105	95	9.6	17.94
ENSMUSG00000065327				0.42	0	0.01	255	227	223	372	283	301	223	225	222	713	509	548	46.42	78.28
ENSMUSG00000035357	55983	Pdzrn3	PDZ domain containing RING finger 3	0.42	0	0	417	415	400	558	659	450	365	411	397	1069	1186	819	6.12	10.26
ENSMUSG00000034595	76448	Ppp1r18	protein phosphatase 1, regulatory subunit 18	0.42	0	0	207	214	233	307	311	267	181	212	231	589	559	487	3.78	6.35
ENSMUSG00000042608	74178	Stk40	serine/threonine kinase 40	0.42	0	0	329	343	341	503	399	470	288	340	339	965	717	856	5.35	9.01
ENSMUSG00000036139	15427	Hoxc9	homeobox C9	0.42	0.11	0.27	22	19	23	32	28	32	19	19	23	61	50	58	0.55	0.97
ENSMUSG00000039087	68750	Rreb1	ras responsive element binding protein 1	0.42	0	0	670	680	725	993	909	904	587	673	720	1904	1634	1646	4.36	7.32
ENSMUSG00000005320	14186	Fgfr4	fibroblast growth factor receptor 4	0.42	0.11	0.27	17	42	24	46	36	40	15	42	24	88	65	72	0.51	0.93	04010;04144;04810	MAPK signaling pathway - Mus musculus (mouse);Endocytosis - Mus musculus (mouse);Regulation of actin cytoskeleton - Mus musculus (mouse)
ENSMUSG00000050357	234695	Rltpr	RGD motif, leucine rich repeats, tropomodulin domain and proline-rich containing	0.42	0.17	0.37	8	6	10	13	12	12	7	6	10	25	22	22	0.2	0.38
ENSMUSG00000021217	243931	Tshz3	teashirt zinc finger family member 3	0.42	0	0.03	99	103	90	141	135	120	87	102	89	271	243	219	1.17	1.97
ENSMUSG00000073866				0.42	0.18	0.37	9	4	9	13	11	12	8	4	9	25	19	22	0.17	0.34
ENSMUSG00000025034	93679	Trim8	tripartite motif-containing 8	0.42	0	0	267	218	244	316	340	327	234	216	242	605	612	595	4.61	7.67
ENSMUSG00000021910	64652	Nisch	nischarin	0.42	0	0	1080	1073	1070	1538	1410	1389	946	1063	1063	2948	2536	2530	11.82	19.74
ENSMUSG00000044197	80290	Gpr146	G protein-coupled receptor 146	0.42	0.01	0.06	64	75	61	91	88	95	56	74	61	175	159	173	0.96	1.63
ENSMUSG00000001288	19411	Rarg	retinoic acid receptor, gamma	0.42	0	0.01	147	156	145	202	216	189	129	154	144	387	388	344	3.09	5.19
ENSMUSG00000015944	80909	Gatsl2	GATS protein-like 2	0.42	0.02	0.1	75	81	69	87	137	87	66	80	69	166	246	158	0.62	1.06
ENSMUSG00000051790	216856	Nlgn2	neuroligin 2	0.42	0.01	0.06	71	56	54	89	78	79	62	55	54	171	141	143	0.66	1.12	4514	Cell adhesion molecules (CAMs) - Mus musculus (mouse)
ENSMUSG00000024785	59028	Rcl1	RNA terminal phosphate cyclase-like 1	0.42	0.01	0.05	146	97	119	198	145	151	128	96	118	379	261	275	4.1	6.96	3008	Ribosome biogenesis in eukaryotes - Mus musculus (mouse)
ENSMUSG00000027932	26568	Slc27a3	solute carrier family 27 (fatty acid transporter), member 3	0.42	0.18	0.38	9	4	11	18	9	12	8	4	11	34	16	21	0.2	0.39
ENSMUSG00000079620	140474	Muc4	mucin 4	0.42	0.03	0.12	1281	1064	1760	2133	1850	1706	1122	1054	1749	4088	3327	3108	7.43	12.79
ENSMUSG00000036833	241274	Pnpla7	patatin-like phospholipase domain containing 7	0.42	0	0.02	106	104	130	151	158	154	93	103	129	290	284	281	1.5	2.53
ENSMUSG00000020963	22095	Tshr	thyroid stimulating hormone receptor	0.42	0.17	0.37	13	9	17	11	23	23	11	9	17	22	41	41	0.18	0.33	04080;05320	Neuroactive ligand-receptor interaction - Mus musculus (mouse);Autoimmune thyroid disease - Mus musculus (mouse)
ENSMUSG00000071669	74478	Snx29	sorting nexin 29	0.42	0	0.03	132	111	108	157	171	149	116	110	107	300	307	272	2.44	4.09
ENSMUSG00000047293	71223	Gpr15	G protein-coupled receptor 15	0.42	0.19	0.4	1	9	17	16	14	17	1	9	17	31	25	31	0.43	0.92
ENSMUSG00000053411	52609	Cbx7	chromobox 7	0.42	0.03	0.12	51	61	48	83	65	72	45	60	48	160	117	132	0.54	0.93
ENSMUSG00000040616	214359	Tmem51	transmembrane protein 51	0.42	0.01	0.06	75	77	97	129	96	117	66	76	96	248	172	214	2.7	4.63
ENSMUSG00000017309	52685	Cd300lg	CD300 antigen like family member G	0.42	0.07	0.21	35	31	26	43	56	31	31	31	26	82	101	56	0.69	1.2
ENSMUSG00000092730	100306957	Snora24	small nucleolar RNA, H/ACA box 24	0.42	0.17	0.36	667	823	752	1271	1159	1023	584	815	747	2437	2085	1863	350.82	673
ENSMUSG00000032198	319899	Dock6	dedicator of cytokinesis 6	0.42	0	0.01	150	164	143	234	203	182	131	162	142	448	365	332	1.42	2.39
ENSMUSG00000053063	232413	Clec12a	C-type lectin domain family 12, member a	0.42	0.06	0.19	30	29	29	38	53	33	26	29	29	73	95	60	0.56	0.96
ENSMUSG00000006342	71733	Susd2	sushi domain containing 2	0.42	0	0.03	123	151	152	223	203	154	108	150	151	428	365	281	2.67	4.52
ENSMUSG00000041930	433940	Fam222a	family with sequence similarity 222, member A	0.42	0.12	0.3	19	14	18	21	33	21	17	14	18	41	60	38	0.36	0.65
ENSMUSG00000042190	14747	Cmklr1	chemokine-like receptor 1	0.42	0.03	0.1	62	79	55	90	92	88	54	78	55	172	166	160	1.38	2.36
ENSMUSG00000001555	14230	Fkbp10	FK506 binding protein 10	0.42	0.06	0.17	54	49	47	73	62	76	47	49	47	139	111	139	1.19	2.06
ENSMUSG00000073155	67705	1810058I24Rik	RIKEN cDNA 1810058I24 gene	0.42	0.01	0.05	60	75	79	98	102	93	53	74	78	187	184	170	1.73	2.94
ENSMUSG00000050666	320736	Vstm4	V-set and transmembrane domain containing 4	0.42	0.06	0.18	26	48	35	49	57	49	23	48	35	94	102	89	0.81	1.42
ENSMUSG00000051695	23983	Pcbp1	poly(rC) binding protein 1	0.42	0	0.01	414	428	442	670	490	583	363	424	439	1284	882	1061	15.64	26.44	3040	Spliceosome - Mus musculus (mouse)
ENSMUSG00000032125	74144	Robo4	roundabout guidance receptor 4	0.42	0.07	0.21	47	29	33	52	67	33	41	29	33	99	121	61	0.57	0.98
ENSMUSG00000022376	11514	Adcy8	adenylate cyclase 8	0.42	0.08	0.23	22	25	21	32	35	29	19	25	21	62	63	52	0.28	0.48	00230;04020;04062;04114;04270;04540;04720;04742;04912;04914;04916;04970;04971;04972;04976;05414	Purine metabolism - Mus musculus (mouse);Calcium signaling pathway - Mus musculus (mouse);Chemokine signaling pathway - Mus musculus (mouse);Oocyte meiosis - Mus musculus (mouse);Vascular smooth muscle contraction - Mus musculus (mouse);Gap junction - Mus musculus (mouse);Long-term potentiation - Mus musculus (mouse);Taste transduction - Mus musculus (mouse);GnRH signaling pathway - Mus musculus …
ENSMUSG00000051391	22628	Ywhag	tyrosine 3-monooxygenase/tryptophan 5-monooxygenase activation protein, gamma polypeptide	0.42	0	0	531	547	526	761	649	749	465	542	523	1459	1168	1365	9.29	15.53	04110;04114;04722	Cell cycle - Mus musculus (mouse);Oocyte meiosis - Mus musculus (mouse);Neurotrophin signaling pathway - Mus musculus (mouse)
ENSMUSG00000025875	74257	Tspan17	tetraspanin 17	0.42	0.14	0.32	24	12	9	25	18	21	21	12	9	48	33	39	0.58	1.04
ENSMUSG00000020439	29856	Smtn	smoothelin	0.42	0	0	606	592	676	892	962	674	531	586	672	1710	1730	1228	11.28	18.89
ENSMUSG00000096638				0.42	0.07	0.21	532	456	628	744	721	809	466	452	624	1426	1297	1473	94.24	163.98
ENSMUSG00000020100	71279	Slc29a3	solute carrier family 29 (nucleoside transporters), member 3	0.42	0.01	0.04	134	99	114	154	165	151	117	98	113	296	296	275	1.35	2.26
ENSMUSG00000031169	53627	Porcn	porcupine homolog (Drosophila)	0.42	0.15	0.35	19	10	9	18	18	19	17	10	9	34	33	34	0.3	0.53	4310	Wnt signaling pathway - Mus musculus (mouse)
ENSMUSG00000051853	11842	Arf3	ADP-ribosylation factor 3	0.42	0	0	532	481	494	591	700	734	466	476	491	1133	1259	1337	8.59	14.23
ENSMUSG00000020893	18626	Per1	period circadian clock 1	0.42	0.01	0.05	146	118	121	140	193	192	128	117	120	269	347	350	1.68	2.82	4710	Circadian rhythm - Mus musculus (mouse)
ENSMUSG00000070934	68441	Rraga	Ras-related GTP binding A	0.42	0.02	0.08	68	60	84	114	92	85	60	59	83	218	166	155	2.68	4.59
ENSMUSG00000044177	278507	Wfikkn2	WAP, follistatin/kazal, immunoglobulin, kunitz and netrin domain containing 2	0.42	0.18	0.39	13	7	5	16	11	12	11	7	5	31	19	21	0.14	0.28
ENSMUSG00000039316	76438	Rftn1	raftlin lipid raft linker 1	0.42	0	0.03	151	180	161	236	245	186	132	178	160	453	440	339	2.48	4.19
ENSMUSG00000039646	246154	Vasn	vasorin	0.42	0.02	0.09	51	53	48	66	70	72	45	52	48	126	126	131	1.1	1.85
ENSMUSG00000028433	68926	Ubap2	ubiquitin-associated protein 2	0.42	0	0.01	235	269	236	361	323	315	206	266	234	691	581	574	3.44	5.77
ENSMUSG00000001120	59093	Pcbp3	poly(rC) binding protein 3	0.42	0.07	0.2	42	31	25	42	49	45	37	31	25	80	89	82	0.79	1.35
ENSMUSG00000002699	16822	Lcp2	lymphocyte cytosolic protein 2	0.42	0	0.01	155	175	162	233	229	205	136	173	161	446	411	373	2.75	4.62	04380;04650;04660;04664	Osteoclast differentiation - Mus musculus (mouse);Natural killer cell mediated cytotoxicity - Mus musculus (mouse);T cell receptor signaling pathway - Mus musculus (mouse);Fc epsilon RI signaling pathway - Mus musculus (mouse)
ENSMUSG00000051041	244198	Olfml1	olfactomedin-like 1	0.42	0.05	0.16	47	43	51	80	66	48	41	43	51	154	118	88	1.71	2.93
ENSMUSG00000020388	30794	Pdlim4	PDZ and LIM domain 4	0.42	0.05	0.17	48	42	51	75	67	53	42	42	51	144	120	96	2.11	3.6
ENSMUSG00000026872	24136	Zeb2	zinc finger E-box binding homeobox 2	0.42	0	0	1277	1433	1430	2003	2057	1522	1119	1419	1421	3839	3699	2773	9.25	15.5
ENSMUSG00000007097	98660	Atp1a2	ATPase, Na+/K+ transporting, alpha 2 polypeptide	0.42	0.01	0.04	172	185	178	209	299	218	151	183	177	401	538	397	1.75	2.93	04260;04960;04964;04970;04971;04972;04973;04974;04976	Cardiac muscle contraction - Mus musculus (mouse);Aldosterone-regulated sodium reabsorption - Mus musculus (mouse);Proximal tubule bicarbonate reclamation - Mus musculus (mouse);Salivary secretion - Mus musculus (mouse);Gastric acid secretion - Mus musculus (mouse);Pancreatic secretion - Mus musculus (mouse);Carbohydrate digestion and absorption - Mus musculus (mouse);Protein digestion and absorp…
ENSMUSG00000015451				0.42	0.07	0.2	27	42	38	59	49	43	24	42	38	113	89	78	0.41	0.71
ENSMUSG00000014444	234839	Piezo1	piezo-type mechanosensitive ion channel component 1	0.42	0	0	251	240	262	375	313	326	220	238	260	718	563	593	1.87	3.12
ENSMUSG00000029570	16848	Lfng	LFNG O-fucosylpeptide 3-beta-N-acetylglucosaminyltransferase	0.42	0.02	0.07	66	92	91	131	102	105	58	91	90	252	183	192	2.22	3.77	00514;04330	Other types of O-glycan biosynthesis - Mus musculus (mouse);Notch signaling pathway - Mus musculus (mouse)
ENSMUSG00000049988	211228	Lrrc25	leucine rich repeat containing 25	0.42	0.14	0.33	9	15	11	19	14	19	8	15	11	37	26	35	0.56	1.05
ENSMUSG00000039831	214137	Arhgap29	Rho GTPase activating protein 29	0.42	0	0.01	421	400	309	550	544	428	369	396	307	1054	978	779	4.04	6.74
ENSMUSG00000033033	72691	Calhm2	calcium homeostasis modulator 2	0.42	0.02	0.09	62	64	46	73	80	80	54	63	46	140	144	145	1.04	1.74
ENSMUSG00000030733	20399	Sh2b1	SH2B adaptor protein 1	0.42	0	0.02	144	128	138	205	170	178	126	127	137	392	305	325	2.44	4.09	4722	Neurotrophin signaling pathway - Mus musculus (mouse)
ENSMUSG00000040441	216441	Slc26a10	solute carrier family 26, member 10	0.42	0.14	0.33	22	17	11	30	25	16	19	17	11	57	45	29	0.46	0.81
ENSMUSG00000024168	407831	Tmem204	transmembrane protein 204	0.42	0.03	0.11	56	59	49	76	88	60	49	58	49	146	158	110	1.81	3.07
ENSMUSG00000020453	56218	Patz1	POZ (BTB) and AT hook containing zinc finger 1	0.42	0.01	0.06	60	55	68	84	80	87	53	54	68	161	143	158	1.01	1.71
ENSMUSG00000071041	100042069	Gm15210	inosine 5-phosphate dehydrogenase 2	0.42	0.06	0.17	38	50	31	68	47	50	33	50	31	130	84	91	1.46	2.52	00230;00983;01100	Purine metabolism - Mus musculus (mouse);Drug metabolism - other enzymes - Mus musculus (mouse);Metabolic pathways - Mus musculus (mouse)
ENSMUSG00000092183	67642	4930515G01Rik	RIKEN cDNA 4930515G01 gene	0.42	0.18	0.38	3	10	9	13	9	14	3	10	9	24	17	25	0.37	0.72
ENSMUSG00000069920	97440	B3gnt9	UDP-GlcNAc:betaGal beta-1,3-N-acetylglucosaminyltransferase 9	0.42	0.05	0.17	25	34	31	45	43	38	22	34	31	86	78	70	0.73	1.27
ENSMUSG00000005465	50931	Il27ra	interleukin 27 receptor, alpha	0.42	0.11	0.29	22	22	34	38	34	38	19	22	34	73	61	70	0.6	1.05
ENSMUSG00000033149	208177	Phldb2	pleckstrin homology like domain, family B, member 2	0.41	0	0	277	278	279	372	398	349	243	275	277	713	715	636	3.1	5.15
ENSMUSG00000025701	11689	Alox5	arachidonate 5-lipoxygenase	0.41	0.04	0.15	50	44	53	83	61	58	44	44	53	160	110	106	0.84	1.44	00590;01100;05145	Arachidonic acid metabolism - Mus musculus (mouse);Metabolic pathways - Mus musculus (mouse);Toxoplasmosis - Mus musculus (mouse)
ENSMUSG00000061689	228836	Dlgap4	discs, large homolog-associated protein 4 (Drosophila)	0.41	0	0	145	164	168	224	200	219	127	162	167	429	359	399	2	3.35
ENSMUSG00000020329	216151	Polrmt	polymerase (RNA) mitochondrial (DNA directed)	0.41	0.01	0.04	111	91	99	155	128	123	97	90	98	297	230	224	1.43	2.4
ENSMUSG00000029373	56744	Pf4	platelet factor 4	0.41	0.07	0.21	39	42	51	82	43	59	34	42	51	158	78	107	4.61	8.04	04060;04062	Cytokine-cytokine receptor interaction - Mus musculus (mouse);Chemokine signaling pathway - Mus musculus (mouse)
ENSMUSG00000030768	68897	Disp1	dispatched homolog 1 (Drosophila)	0.41	0.02	0.08	73	82	108	110	136	113	64	81	107	211	244	205	1.06	1.79
ENSMUSG00000039683	330222	Sdk1	sidekick cell adhesion molecule 1	0.41	0.01	0.05	106	124	107	170	173	114	93	123	106	325	312	208	0.66	1.12
ENSMUSG00000026930	67839	Gpsm1	G-protein signalling modulator 1 (AGS3-like, C. elegans)	0.41	0.12	0.3	37	35	28	54	47	41	32	35	28	104	85	75	0.59	1.05
ENSMUSG00000079262	28254	Slco1a6	solute carrier organic anion transporter family, member 1a6	0.41	0.15	0.34	11	10	17	25	17	15	10	10	17	47	31	28	0.28	0.52	4976	Bile secretion - Mus musculus (mouse)
ENSMUSG00000040219	235330	Ttc12	tetratricopeptide repeat domain 12	0.41	0.11	0.27	22	17	18	30	28	23	19	17	18	57	51	42	0.32	0.57
ENSMUSG00000032890	242662	Rims3	regulating synaptic membrane exocytosis 3	0.41	0.16	0.35	16	11	12	23	19	14	14	11	12	44	35	25	0.12	0.22
ENSMUSG00000029321	75750	Slc10a6	solute carrier family 10 (sodium/bile acid cotransporter family), member 6	0.41	0.18	0.39	10	10	6	8	18	15	9	10	6	16	33	27	0.25	0.49
ENSMUSG00000027223	19099	Mapk8ip1	mitogen-activated protein kinase 8 interacting protein 1	0.41	0.09	0.25	45	29	34	53	50	47	39	29	34	102	90	85	0.67	1.16	4010	MAPK signaling pathway - Mus musculus (mouse)
ENSMUSG00000029869	13848	Ephb6	Eph receptor B6	0.41	0.19	0.4	9	10	9	17	15	11	8	10	9	33	27	20	0.15	0.29	4360	Axon guidance - Mus musculus (mouse)
ENSMUSG00000025473	11501	Adam8	a disintegrin and metallopeptidase domain 8	0.41	0.03	0.12	53	68	61	87	66	96	46	67	61	166	119	175	1.01	1.72
ENSMUSG00000069678	69837	Pcgf1	polycomb group ring finger 1	0.41	0.09	0.24	29	20	32	41	41	32	25	20	32	78	73	59	1.8	3.13
ENSMUSG00000066191	75691	Anks6	ankyrin repeat and sterile alpha motif domain containing 6	0.41	0.04	0.14	42	47	50	57	61	74	37	47	50	109	109	135	0.72	1.21
ENSMUSG00000032012	58235	Pvrl1	poliovirus receptor-related 1	0.41	0	0.02	99	109	108	142	152	132	87	108	107	273	273	241	1.27	2.13	04514;04520	Cell adhesion molecules (CAMs) - Mus musculus (mouse);Adherens junction - Mus musculus (mouse)
ENSMUSG00000069301	319167	Hist1h2ag	histone cluster 1, H2ag	0.41	0.07	0.2	37	32	42	54	51	49	32	32	42	103	92	89	4.81	8.26	5322	Systemic lupus erythematosus - Mus musculus (mouse)
ENSMUSG00000087424	70489	5730405O15Rik	RIKEN cDNA 5730405O15 gene	0.41	0.18	0.38	7	9	8	9	16	14	6	9	8	17	28	25	0.28	0.55
ENSMUSG00000097101	66503	1810034E14Rik	RIKEN cDNA 1810034E14 gene	0.41	0.15	0.34	13	10	19	21	22	19	11	10	19	41	40	34	0.49	0.9
ENSMUSG00000049288	280411	Lix1l	Lix1-like	0.41	0.01	0.03	138	125	98	172	173	142	121	124	97	329	312	258	2.94	4.91
ENSMUSG00000095115	319622	Itpripl2	inositol 1,4,5-triphosphate receptor interacting protein-like 2	0.41	0	0.02	218	218	234	331	286	285	191	216	232	635	515	519	1.99	3.33
ENSMUSG00000043542	67306	Zc2hc1a	zinc finger, C2HC-type containing 1A	0.41	0.02	0.08	62	90	68	86	110	105	54	89	68	165	197	192	1.33	2.25
ENSMUSG00000022456	24050	37865	septin 3	0.41	0.06	0.19	40	36	46	72	45	52	35	36	46	138	81	95	0.53	0.91
ENSMUSG00000050721	102595	Plekho2	pleckstrin homology domain containing, family O member 2	0.41	0	0.02	169	149	154	237	212	187	148	148	153	455	382	340	2.95	4.93
ENSMUSG00000073530	23850	Pappa2	pappalysin 2	0.41	0.14	0.32	13	10	8	15	18	17	11	10	8	28	33	31	0.07	0.13
ENSMUSG00000024544	52662	Ldlrad4	low density lipoprotein receptor class A domain containing 4	0.41	0.01	0.03	105	111	100	139	158	129	92	110	99	266	284	235	2.58	4.31
ENSMUSG00000038967	18604	Pdk2	pyruvate dehydrogenase kinase, isoenzyme 2	0.41	0	0.03	172	211	221	229	300	288	151	209	220	438	539	525	5.48	9.13
ENSMUSG00000038213	213233	Tapbpl	TAP binding protein-like	0.41	0	0.03	122	150	137	164	166	226	107	149	136	314	298	411	3.54	5.94
ENSMUSG00000053091	72635	Lins1	lines homolog 1	0.41	0.05	0.17	54	32	39	70	50	52	47	32	39	134	90	95	0.49	0.83
ENSMUSG00000048779	233571	P2ry6	pyrimidinergic receptor P2Y, G-protein coupled, 6	0.41	0.09	0.24	23	28	27	44	41	26	20	28	27	84	73	47	0.82	1.44	4080	Neuroactive ligand-receptor interaction - Mus musculus (mouse)
ENSMUSG00000018566	20528	Slc2a4	solute carrier family 2 (facilitated glucose transporter), member 4	0.41	0.01	0.04	162	164	149	229	228	183	142	162	148	439	410	334	3.03	5.08	04910;04920;04930	Insulin signaling pathway - Mus musculus (mouse);Adipocytokine signaling pathway - Mus musculus (mouse);Type II diabetes mellitus - Mus musculus (mouse)
ENSMUSG00000000386	17857	Mx1	MX dynamin-like GTPase 1	0.41	0.08	0.23	38	28	32	46	39	51	33	28	32	88	71	93	0.59	1.02
ENSMUSG00000030409	13400	Dmpk	dystrophia myotonica-protein kinase	0.41	0	0.01	480	405	405	657	634	440	421	401	402	1259	1140	801	9.24	15.4
ENSMUSG00000060586	14969	H2-Eb1	histocompatibility 2, class II antigen E beta	0.41	0	0.01	1917	1692	1734	2491	2623	2062	1680	1676	1723	4774	4718	3756	92.58	154.01	04145;04514;04612;04640;04672;04940;05140;05145;05150;05310;05320;05322;05323;05330;05332;05416	Phagosome - Mus musculus (mouse);Cell adhesion molecules (CAMs) - Mus musculus (mouse);Antigen processing and presentation - Mus musculus (mouse);Hematopoietic cell lineage - Mus musculus (mouse);Intestinal immune network for IgA production - Mus musculus (mouse);Type I diabetes mellitus - Mus musculus (mouse);Leishmaniasis - Mus musculus (mouse);Toxoplasmosis - Mus musculus (mouse);Staphylococcu…
ENSMUSG00000019823	171580	Mical1	microtubule associated monooxygenase, calponin and LIM domain containing 1	0.41	0.01	0.05	129	115	135	202	170	140	113	114	134	387	306	255	2.12	3.57
ENSMUSG00000078676	192160	Casc3	cancer susceptibility candidate 3	0.41	0	0.01	201	183	233	307	251	268	176	181	231	589	452	489	3.17	5.29	03013;03015	RNA transport - Mus musculus (mouse);mRNA surveillance pathway - Mus musculus (mouse)
ENSMUSG00000053062	67374	Jam2	junction adhesion molecule 2	0.41	0.01	0.03	153	143	137	189	240	155	134	142	136	363	432	282	2.02	3.37	04514;04530;04670	Cell adhesion molecules (CAMs) - Mus musculus (mouse);Tight junction - Mus musculus (mouse);Leukocyte transendothelial migration - Mus musculus (mouse)
ENSMUSG00000036989	55992	Trim3	tripartite motif-containing 3	0.41	0.01	0.04	80	71	85	111	106	101	70	70	84	212	190	184	1.59	2.66
ENSMUSG00000021280	74190	Exoc3l4	exocyst complex component 3-like 4	0.41	0.13	0.3	14	20	14	25	25	19	12	20	14	48	45	35	0.33	0.6
ENSMUSG00000026482	19731	Rgl1	ral guanine nucleotide dissociation stimulator,-like 1	0.41	0	0.01	331	322	335	491	483	354	290	319	333	941	868	645	3.96	6.61
ENSMUSG00000045667	276829	Smtnl2	smoothelin-like 2	0.41	0.15	0.33	17	16	11	15	25	26	15	16	11	28	45	47	0.25	0.46
ENSMUSG00000070583	14349	Fv1	Friend virus susceptibility 1	0.41	0.04	0.13	49	38	39	56	57	60	43	38	39	108	103	109	1.88	3.17
ENSMUSG00000053128	213211	Rnf26	ring finger protein 26	0.41	0.04	0.14	51	39	38	65	57	55	45	39	38	125	102	100	0.89	1.51
ENSMUSG00000046079	231549	Lrrc8d	leucine rich repeat containing 8D	0.41	0.01	0.03	144	150	176	207	215	214	126	149	175	397	387	389	1.67	2.8
ENSMUSG00000035401	233545	Emsy	EMSY, BRCA2-interacting transcriptional repressor	0.41	0	0	242	268	241	321	344	338	212	265	239	615	619	616	3.81	6.32
ENSMUSG00000004846	26433	Plod3	procollagen-lysine, 2-oxoglutarate 5-dioxygenase 3	0.41	0	0	195	287	238	325	336	307	171	284	236	623	604	560	4.46	7.46	00310;00514	Lysine degradation - Mus musculus (mouse);Other types of O-glycan biosynthesis - Mus musculus (mouse)
ENSMUSG00000057215				0.41	0.14	0.33	14	18	19	17	34	24	12	18	19	33	61	43	0.8	1.44
ENSMUSG00000038346	269800	Zfp384	zinc finger protein 384	0.41	0	0.01	195	209	177	270	278	232	171	207	176	518	500	423	3.29	5.48
ENSMUSG00000028854	20544	Slc9a1	solute carrier family 9 (sodium/hydrogen exchanger), member 1	0.41	0	0	321	297	340	467	425	391	281	294	338	895	765	713	4.18	6.95	04260;04810;04970;04971;04972;04976	Cardiac muscle contraction - Mus musculus (mouse);Regulation of actin cytoskeleton - Mus musculus (mouse);Salivary secretion - Mus musculus (mouse);Gastric acid secretion - Mus musculus (mouse);Pancreatic secretion - Mus musculus (mouse);Bile secretion - Mus musculus (mouse)
ENSMUSG00000030278	14311	Cidec	cell death-inducing DFFA-like effector c	0.41	0.02	0.09	137	187	160	167	265	226	120	185	159	321	476	412	5.72	9.59
ENSMUSG00000037605	319387	Adgrl3	adhesion G protein-coupled receptor L3	0.41	0.01	0.03	103	120	120	179	140	144	90	119	119	344	251	262	1.03	1.73
ENSMUSG00000097390				0.41	0.1	0.26	16	27	26	31	33	34	14	27	26	60	59	62	0.48	0.85
ENSMUSG00000038740	72543	Mvb12b	multivesicular body subunit 12B	0.41	0.01	0.03	112	104	85	130	135	139	98	103	84	249	242	253	1.23	2.04	4144	Endocytosis - Mus musculus (mouse)
ENSMUSG00000048022	319832	Tmem229a	transmembrane protein 229A	0.41	0.2	0.41	7	5	9	10	10	13	6	5	9	20	18	23	0.09	0.17
ENSMUSG00000004961	53420	Syt5	synaptotagmin V	0.41	0.18	0.38	8	6	9	12	12	13	7	6	9	23	21	23	0.27	0.52
ENSMUSG00000041375	243846	Ccdc9	coiled-coil domain containing 9	0.41	0	0	200	210	195	254	275	282	175	208	194	486	495	514	4.45	7.37
ENSMUSG00000029033	140500	Acap3	ArfGAP with coiled-coil, ankyrin repeat and PH domains 3	0.41	0.03	0.12	62	68	59	103	81	73	54	67	59	198	146	133	0.88	1.5	4144	Endocytosis - Mus musculus (mouse)
ENSMUSG00000005198	20020	Polr2a	polymerase (RNA) II (DNA directed) polypeptide A	0.41	0	0.01	835	822	965	1276	1139	1107	732	814	959	2446	2049	2017	7.93	13.23	00230;00240;01100;03020;05016	Purine metabolism - Mus musculus (mouse);Pyrimidine metabolism - Mus musculus (mouse);Metabolic pathways - Mus musculus (mouse);RNA polymerase - Mus musculus (mouse);Huntington's disease - Mus musculus (mouse)
ENSMUSG00000023484	19132	Prph	peripherin	0.41	0.02	0.09	56	58	66	76	80	88	49	57	66	146	143	161	1.97	3.3	5014	Amyotrophic lateral sclerosis (ALS) - Mus musculus (mouse)
ENSMUSG00000032089	16154	Il10ra	interleukin 10 receptor, alpha	0.41	0.01	0.05	111	120	104	175	125	152	97	119	103	335	224	277	1.95	3.28	04060;04630;05145	Cytokine-cytokine receptor interaction - Mus musculus (mouse);Jak-STAT signaling pathway - Mus musculus (mouse);Toxoplasmosis - Mus musculus (mouse)
ENSMUSG00000049892	19416	Rasd1	RAS, dexamethasone-induced 1	0.41	0.14	0.33	13	19	15	19	24	26	11	19	15	36	44	47	0.59	1.08
ENSMUSG00000095630				0.41	0.08	0.23	155	101	99	146	149	197	136	100	98	279	268	358	20.93	35.63
ENSMUSG00000030598	50760	Fbxo17	F-box protein 17	0.41	0.2	0.41	5	6	12	16	9	10	4	6	12	31	17	19	0.24	0.47
ENSMUSG00000096957	102132	E230013L22Rik	RIKEN cDNA E230013L22 gene	0.41	0.17	0.36	7	13	12	18	14	16	6	13	12	34	25	30	0.35	0.66
ENSMUSG00000023031	109901	Cela1	chymotrypsin-like elastase family, member 1	0.41	0.07	0.21	34	30	37	52	48	41	30	30	37	99	86	74	1.88	3.22
ENSMUSG00000063605	234582	Ccdc102a	coiled-coil domain containing 102A	0.41	0.03	0.12	47	57	56	80	72	65	41	56	56	154	130	119	1.41	2.4
ENSMUSG00000040061	18796	Plcb2	phospholipase C, beta 2	0.41	0.03	0.1	91	82	81	114	121	109	80	81	80	219	218	198	1.01	1.69	00562;01100;04020;04062;04070;04270;04310;04540;04720;04730;04742;04912;04916;04970;04971;04972;04973;05010;05016;05142;05143;05146	Inositol phosphate metabolism - Mus musculus (mouse);Metabolic pathways - Mus musculus (mouse);Calcium signaling pathway - Mus musculus (mouse);Chemokine signaling pathway - Mus musculus (mouse);Phosphatidylinositol signaling system - Mus musculus (mouse);Vascular smooth muscle contraction - Mus musculus (mouse);Wnt signaling pathway - Mus musculus (mouse);Gap junction - Mus musculus (mouse);Long…
ENSMUSG00000035621	59090	Midn	midnolin	0.41	0	0	454	464	554	683	583	700	398	460	550	1310	1049	1275	8.05	13.35
ENSMUSG00000053825	327814	Ppfia2	protein tyrosine phosphatase, receptor type, f polypeptide (PTPRF), interacting protein (liprin), alpha 2	0.41	0.2	0.41	2	11	5	6	9	16	2	11	5	12	16	29	0.06	0.12
ENSMUSG00000062175	228839	Tgif2	TGFB-induced factor homeobox 2	0.41	0.17	0.37	16	6	17	22	13	23	14	6	17	42	24	42	0.28	0.52
ENSMUSG00000002985	11816	Apoe	apolipoprotein E	0.41	0	0	3740	3967	3648	4850	6044	4295	3277	3929	3624	9296	10869	7823	166.92	276.31	5010	Alzheimer's disease - Mus musculus (mouse)
ENSMUSG00000062980	214642	Cped1	cadherin-like and PC-esterase domain containing 1	0.41	0	0	437	458	425	575	691	497	383	454	422	1103	1242	906	4.73	7.82
ENSMUSG00000035934	208076	Pknox2	Pbx/knotted 1 homeobox 2	0.41	0.1	0.26	29	26	25	37	40	35	25	26	25	70	72	64	0.47	0.81
ENSMUSG00000033697	223666	Arhgap39	Rho GTPase activating protein 39	0.41	0	0.02	170	143	132	195	193	208	149	142	131	373	347	378	2.02	3.34
ENSMUSG00000042390	229542	Gatad2b	GATA zinc finger domain containing 2B	0.41	0	0.02	165	180	148	208	225	229	145	178	147	398	404	417	5.27	8.75
ENSMUSG00000019986	52906	Ahi1	Abelson helper integration site 1	0.41	0.01	0.03	89	101	81	135	107	122	78	100	80	258	193	222	1.14	1.9
ENSMUSG00000023050	26404	Map3k12	mitogen-activated protein kinase kinase kinase 12	0.41	0.02	0.1	62	60	74	86	93	87	54	59	74	164	167	158	0.77	1.29	4010	MAPK signaling pathway - Mus musculus (mouse)
ENSMUSG00000029769	232664	Ccdc136	coiled-coil domain containing 136	0.41	0.06	0.19	29	40	36	53	53	38	25	40	36	101	96	70	0.56	0.96
ENSMUSG00000073627	319336	C130036L24Rik	RIKEN cDNA C130036L24 gene	0.41	0.19	0.4	9	6	7	13	11	12	8	6	7	24	20	21	0.15	0.29
ENSMUSG00000036862	233651	Dchs1	dachsous 1 (Drosophila)	0.41	0.01	0.05	143	158	150	234	215	157	125	156	149	448	386	286	0.85	1.43
ENSMUSG00000035769	102448	Xylb	xylulokinase homolog (H. influenzae)	0.41	0.03	0.12	56	45	51	71	73	62	49	45	51	137	132	113	0.81	1.36	00040;01100	Pentose and glucuronate interconversions - Mus musculus (mouse);Metabolic pathways - Mus musculus (mouse)
ENSMUSG00000034472	75141	Rasd2	RASD family, member 2	0.41	0.06	0.18	53	34	42	54	68	54	46	34	42	104	122	99	0.94	1.58
ENSMUSG00000055485	320706	Soga1	suppressor of glucose, autophagy associated 1	0.41	0.01	0.04	143	137	154	239	186	156	125	136	153	458	335	285	1.13	1.88
ENSMUSG00000055632	665700	Hmcn2	hemicentin 2	0.4	0	0	874	900	853	1347	1176	976	766	891	847	2581	2115	1777	3.42	5.67
ENSMUSG00000029055	269615	Plch2	phospholipase C, eta 2	0.4	0.02	0.1	65	57	74	100	86	80	57	56	74	192	154	146	0.71	1.2
ENSMUSG00000053158	14159	Fes	feline sarcoma oncogene	0.4	0.02	0.09	71	94	72	122	95	106	62	93	72	234	170	193	1.75	2.96	4360	Axon guidance - Mus musculus (mouse)
ENSMUSG00000059479	232984	B3gnt8	UDP-GlcNAc:betaGal beta-1,3-N-acetylglucosaminyltransferase 8	0.4	0.19	0.4	11	7	11	13	16	15	10	7	11	24	28	28	0.41	0.74
ENSMUSG00000003099	19060	Ppp5c	protein phosphatase 5, catalytic subunit	0.4	0	0	378	307	310	453	406	467	331	304	308	868	730	850	9.8	16.17	4010	MAPK signaling pathway - Mus musculus (mouse)
ENSMUSG00000097026				0.4	0.15	0.33	18	19	11	26	14	30	16	19	11	50	25	54	0.16	0.28
ENSMUSG00000003575	382056	Crtc1	CREB regulated transcription coactivator 1	0.4	0.03	0.12	46	49	50	72	63	63	40	49	50	138	113	114	0.29	0.49
ENSMUSG00000049422	103172	Chchd10	coiled-coil-helix-coiled-coil-helix domain containing 10	0.4	0	0.01	791	899	970	1163	1234	1160	693	890	964	2230	2219	2113	57.68	95.61
ENSMUSG00000087691				0.4	0.16	0.35	21	15	12	26	18	23	18	15	12	50	33	42	0.4	0.7
ENSMUSG00000020282	13650	Rhbdf1	rhomboid 5 homolog 1	0.4	0	0.01	130	137	119	185	166	165	114	136	118	354	298	300	1.55	2.56
ENSMUSG00000008999	12162	Bmp7	bone morphogenetic protein 7	0.4	0.04	0.13	57	38	51	73	70	57	50	38	51	139	125	103	0.82	1.37	04060;04340;04350	Cytokine-cytokine receptor interaction - Mus musculus (mouse);Hedgehog signaling pathway - Mus musculus (mouse);TGF-beta signaling pathway - Mus musculus (mouse)
ENSMUSG00000036411	68283	9530077C05Rik	RIKEN cDNA 9530077C05 gene	0.4	0.16	0.35	14	16	9	18	20	18	12	16	9	35	36	32	0.37	0.65
ENSMUSG00000033961	269870	Zfp446	zinc finger protein 446	0.4	0.12	0.3	13	19	17	25	22	24	11	19	17	48	39	43	0.27	0.48
ENSMUSG00000048583	16002	Igf2	insulin-like growth factor 2	0.4	0.02	0.09	89	61	91	123	95	104	78	60	90	236	171	189	1.04	1.73
ENSMUSG00000040669	13619	Phc1	polyhomeotic-like 1 (Drosophila)	0.4	0	0.02	113	120	120	167	153	152	99	119	119	320	276	276	1.71	2.83
ENSMUSG00000060550	15018	H2-Q7	histocompatibility 2, Q region locus 7	0.4	0.02	0.08	78	73	85	114	106	97	68	72	84	219	191	177	1.14	1.91	04144;04145;04514;04612;04940;05320;05330;05332;05416	Endocytosis - Mus musculus (mouse);Phagosome - Mus musculus (mouse);Cell adhesion molecules (CAMs) - Mus musculus (mouse);Antigen processing and presentation - Mus musculus (mouse);Type I diabetes mellitus - Mus musculus (mouse);Autoimmune thyroid disease - Mus musculus (mouse);Allograft rejection - Mus musculus (mouse);Graft-versus-host disease - Mus musculus (mouse);Viral myocarditis - Mus musc…
ENSMUSG00000000204	20558	Slfn4	schlafen 4	0.4	0.02	0.09	84	111	86	96	117	170	74	110	85	184	210	310	1.44	2.42
ENSMUSG00000025737	268933	Wdr24	WD repeat domain 24	0.4	0	0.02	114	126	129	174	175	145	100	125	128	333	315	265	2.4	3.98
ENSMUSG00000021819	268721	Zswim8	zinc finger SWIM-type containing 8	0.4	0	0	281	309	278	415	364	375	246	306	276	796	655	683	2.91	4.81
ENSMUSG00000022436	20401	Sh3bp1	SH3-domain binding protein 1	0.4	0.01	0.06	103	98	101	139	141	125	90	97	100	266	253	227	2.22	3.7	00750;01100	Vitamin B6 metabolism - Mus musculus (mouse);Metabolic pathways - Mus musculus (mouse)
ENSMUSG00000022443	17886	Myh9	myosin, heavy polypeptide 9, non-muscle	0.4	0	0	11338	10958	11342	15753	14605	14228	9934	10852	11268	30193	26265	25914	92.27	151.75	04530;04810;05416	Tight junction - Mus musculus (mouse);Regulation of actin cytoskeleton - Mus musculus (mouse);Viral myocarditis - Mus musculus (mouse)
ENSMUSG00000097243				0.4	0.19	0.39	15	7	7	13	16	14	13	7	7	24	28	25	0.36	0.64
ENSMUSG00000046470	20672	Sox18	SRY (sex determining region Y)-box 18	0.4	0.19	0.4	9	11	7	12	18	11	8	11	7	23	32	20	0.34	0.63
ENSMUSG00000015647	16776	Lama5	laminin, alpha 5	0.4	0	0.01	201	194	195	268	294	226	176	192	194	513	529	411	1.06	1.75	04510;04512;05145;05146;05200;05222	Focal adhesion - Mus musculus (mouse);ECM-receptor interaction - Mus musculus (mouse);Toxoplasmosis - Mus musculus (mouse);Amoebiasis - Mus musculus (mouse);Pathways in cancer - Mus musculus (mouse);Small cell lung cancer - Mus musculus (mouse)
ENSMUSG00000025867	12890	Cplx2	complexin 2	0.4	0.05	0.17	71	75	63	87	112	87	62	74	63	166	201	159	0.86	1.46
ENSMUSG00000023972	71461	Ptk7	PTK7 protein tyrosine kinase 7	0.4	0.01	0.03	132	135	104	178	157	161	116	134	103	341	282	294	1.78	2.95
ENSMUSG00000037108	381678	Zcwpw1	zinc finger, CW type with PWWP domain 1	0.4	0.14	0.33	17	13	15	24	18	22	15	13	15	46	33	40	0.42	0.73
ENSMUSG00000025369	68094	Smarcc2	SWI/SNF related, matrix associated, actin dependent regulator of chromatin, subfamily c, member 2	0.4	0	0	1258	1233	1240	1711	1616	1621	1102	1221	1232	3279	2906	2953	15.42	25.35
ENSMUSG00000032038	20443	St3gal4	ST3 beta-galactoside alpha-2,3-sialyltransferase 4	0.4	0.05	0.16	50	32	50	62	67	53	44	32	50	119	120	96	1.34	2.26	00601;01100	Glycosphingolipid biosynthesis - lacto and neolacto series - Mus musculus (mouse);Metabolic pathways - Mus musculus (mouse)
ENSMUSG00000071648	19881	Rom1	rod outer segment membrane protein 1	0.4	0.17	0.37	15	11	16	16	26	19	13	11	16	31	47	34	0.56	1
ENSMUSG00000024112	58226	Cacna1h	calcium channel, voltage-dependent, T type, alpha 1H subunit	0.4	0.02	0.08	112	128	149	198	186	140	98	127	148	379	334	255	0.96	1.61	04010;04020	MAPK signaling pathway - Mus musculus (mouse);Calcium signaling pathway - Mus musculus (mouse)
ENSMUSG00000034911	234395	Ushbp1	Usher syndrome 1C binding protein 1	0.4	0.12	0.3	22	21	20	34	32	21	19	21	20	65	58	39	0.36	0.63
ENSMUSG00000095170				0.4	0.22	0.43	29	24	15	7	91	19	25	24	15	13	164	35	4.13	8.57
ENSMUSG00000030122	69202	Ptms	parathymosin	0.4	0	0	1436	1256	1150	1747	1854	1494	1258	1244	1143	3348	3334	2722	68.26	112.06
ENSMUSG00000051184	66056	Zfp524	zinc finger protein 524	0.4	0.03	0.12	54	70	45	73	73	82	47	69	45	139	132	149	3.09	5.17
ENSMUSG00000026728	22352	Vim	vimentin	0.4	0	0	2513	2202	2312	3423	3258	2650	2202	2181	2297	6560	5859	4827	65.4	107.76
ENSMUSG00000027225	66811	Duoxa2	dual oxidase maturation factor 2	0.4	0.08	0.22	74	86	92	155	68	124	65	85	91	297	123	225	3.22	5.56
ENSMUSG00000028430	230082	Nol6	nucleolar protein family 6 (RNA-associated)	0.4	0	0.02	172	130	177	234	191	215	151	129	176	448	343	392	2.13	3.52	3008	Ribosome biogenesis in eukaryotes - Mus musculus (mouse)
ENSMUSG00000032271	18113	Nnmt	nicotinamide N-methyltransferase	0.4	0.19	0.39	14	8	9	13	14	19	12	8	9	25	25	35	0.61	1.11	00760;01100	Nicotinate and nicotinamide metabolism - Mus musculus (mouse);Metabolic pathways - Mus musculus (mouse)
ENSMUSG00000020227	73914	Irak3	interleukin-1 receptor-associated kinase 3	0.4	0.02	0.09	74	57	75	86	102	90	65	56	75	164	184	164	1.36	2.26	04210;04722	Apoptosis - Mus musculus (mouse);Neurotrophin signaling pathway - Mus musculus (mouse)
ENSMUSG00000097944				0.4	0.12	0.29	21	20	15	28	21	31	18	20	15	53	37	57	0.49	0.87
ENSMUSG00000033434	107999	Gtpbp6	GTP binding protein 6 (putative)	0.4	0.11	0.27	31	16	28	41	35	29	27	16	28	78	63	53	0.95	1.65
ENSMUSG00000020709	216991	Adap2	ArfGAP with dual PH domains 2	0.4	0.02	0.07	102	91	79	118	143	103	89	90	78	227	257	187	3.1	5.14
ENSMUSG00000032750	210710	Gab3	growth factor receptor bound protein 2-associated protein 3	0.4	0.12	0.3	24	29	18	25	43	32	21	29	18	48	77	59	0.67	1.17
ENSMUSG00000025374	69917	Nabp2	nucleic acid binding protein 2	0.4	0	0.01	235	201	231	289	312	285	206	199	229	554	561	519	9.92	16.31
ENSMUSG00000047181	217125	Samd14	sterile alpha motif domain containing 14	0.4	0.07	0.2	41	28	29	44	49	40	36	28	29	84	89	73	0.61	1.01
ENSMUSG00000020303	20856	Stc2	stanniocalcin 2	0.4	0.04	0.14	48	46	41	60	66	60	42	46	41	115	118	109	0.69	1.17
ENSMUSG00000053080	108899	2700081O15Rik	RIKEN cDNA 2700081O15 gene	0.4	0.05	0.16	47	58	55	74	83	60	41	57	55	142	149	109	0.65	1.1
ENSMUSG00000033032	106877	Afap1l1	actin filament associated protein 1-like 1	0.4	0.09	0.25	27	26	37	51	44	31	24	26	37	97	79	56	0.54	0.92
ENSMUSG00000031822	382034	Gse1	genetic suppressor element 1	0.4	0	0.01	210	174	225	277	259	275	184	172	224	531	465	500	1.74	2.87
ENSMUSG00000046329	66972	Slc25a23	solute carrier family 25 (mitochondrial carrier; phosphate carrier), member 23	0.4	0	0.01	225	222	261	330	323	286	197	220	259	633	581	521	4.29	7.07
ENSMUSG00000018849	211652	Wwc1	WW, C2 and coiled-coil domain containing 1	0.4	0.01	0.06	136	145	140	160	177	231	119	144	139	306	319	420	1.89	3.15
ENSMUSG00000069729	239985	Arid1b	AT rich interactive domain 1B (SWI-like)	0.4	0	0	583	596	596	725	823	800	511	590	592	1390	1480	1458	3.19	5.22
ENSMUSG00000060671	54667	Atp8b2	ATPase, class I, type 8B, member 2	0.4	0	0.02	199	181	186	281	231	241	174	179	185	539	415	439	2.02	3.35
ENSMUSG00000093559				0.4	0.19	0.39	7	12	11	13	12	20	6	12	11	25	22	36	0.32	0.59
ENSMUSG00000079559	100502940	Gm684	predicted gene 684	0.4	0.21	0.42	10	4	7	13	12	8	9	4	7	25	21	15	0.35	0.66
ENSMUSG00000021820	12325	Camk2g	calcium/calmodulin-dependent protein kinase II gamma	0.4	0	0	215	228	209	284	308	273	188	226	208	544	553	498	3.59	5.89	04012;04020;04114;04310;04720;04722;04740;04912;04916;04971;05214	ErbB signaling pathway - Mus musculus (mouse);Calcium signaling pathway - Mus musculus (mouse);Oocyte meiosis - Mus musculus (mouse);Wnt signaling pathway - Mus musculus (mouse);Long-term potentiation - Mus musculus (mouse);Neurotrophin signaling pathway - Mus musculus (mouse);Olfactory transduction - Mus musculus (mouse);GnRH signaling pathway - Mus musculus (mouse);Melanogenesis - Mus musculus …
ENSMUSG00000066113	77739	Adamtsl1	ADAMTS-like 1	0.4	0.02	0.08	132	99	94	162	161	111	116	98	93	310	289	203	0.85	1.4
ENSMUSG00000031963	73230	Bmper	BMP-binding endothelial regulator	0.4	0.07	0.21	21	33	29	45	38	32	18	33	29	87	69	59	0.44	0.78
ENSMUSG00000041189	11443	Chrnb1	cholinergic receptor, nicotinic, beta polypeptide 1 (muscle)	0.4	0.08	0.23	33	37	45	54	58	47	29	37	45	103	104	85	1.09	1.86	4080	Neuroactive ligand-receptor interaction - Mus musculus (mouse)
ENSMUSG00000038178	215113	Slc43a2	solute carrier family 43, member 2	0.4	0	0.01	220	243	233	313	341	272	193	241	231	600	613	496	1.98	3.27
ENSMUSG00000055489	233246	Ano5	anoctamin 5	0.4	0.19	0.4	11	9	17	21	21	13	10	9	17	41	37	23	0.1	0.18
ENSMUSG00000025231	24069	Sufu	suppressor of fused homolog (Drosophila)	0.4	0.02	0.08	76	75	56	104	82	92	67	74	56	199	148	167	0.94	1.56	04340;05200;05217	Hedgehog signaling pathway - Mus musculus (mouse);Pathways in cancer - Mus musculus (mouse);Basal cell carcinoma - Mus musculus (mouse)
ENSMUSG00000040220	104346	Gas8	growth arrest specific 8	0.4	0.03	0.12	64	88	57	81	102	99	56	87	57	156	184	180	2.53	4.23
ENSMUSG00000038555	225362	Reep2	receptor accessory protein 2	0.4	0.13	0.31	16	18	28	31	29	26	14	18	28	59	52	48	0.66	1.13
ENSMUSG00000021822	18792	Plau	plasminogen activator, urokinase	0.4	0	0.01	366	348	380	542	504	408	321	345	378	1038	906	744	9.53	15.72	4610	Complement and coagulation cascades - Mus musculus (mouse)
ENSMUSG00000016624	271305	Phf21b	PHD finger protein 21B	0.4	0.12	0.29	16	22	18	23	22	35	14	22	18	45	39	63	0.31	0.55
ENSMUSG00000034563	72278	Ccpg1	cell cycle progression 1	0.4	0.19	0.4	10	16	11	15	22	19	9	16	11	28	39	34	0.24	0.44
ENSMUSG00000033365	230673	Ipo13	importin 13	0.4	0.02	0.07	116	102	111	159	125	156	102	101	110	305	224	285	1.87	3.1
ENSMUSG00000038976	217124	Ppp1r9b	protein phosphatase 1, regulatory subunit 9B	0.4	0	0	819	823	800	1093	1097	1035	718	815	795	2094	1973	1886	11.04	18.07
ENSMUSG00000037071	20249	Scd1	stearoyl-Coenzyme A desaturase 1	0.4	0.14	0.33	3069	3346	4073	5693	5108	3975	2689	3314	4046	10911	9186	7240	44.17	77.52	01040;03320	Biosynthesis of unsaturated fatty acids - Mus musculus (mouse);PPAR signaling pathway - Mus musculus (mouse)
ENSMUSG00000052698	70549	Tln2	talin 2	0.4	0	0	235	309	240	366	343	332	206	306	238	702	616	604	1.31	2.17	4510	Focal adhesion - Mus musculus (mouse)
ENSMUSG00000015852	80891	Fcrls	Fc receptor-like S, scavenger receptor	0.4	0.12	0.3	19	43	34	50	50	36	17	43	34	96	90	65	0.86	1.51
ENSMUSG00000024066	22436	Xdh	xanthine dehydrogenase	0.39	0	0	585	666	609	812	830	824	513	660	605	1556	1493	1500	8.26	13.57	00230;00232;00983;01100;04146	Purine metabolism - Mus musculus (mouse);Caffeine metabolism - Mus musculus (mouse);Drug metabolism - other enzymes - Mus musculus (mouse);Metabolic pathways - Mus musculus (mouse);Peroxisome - Mus musculus (mouse)
ENSMUSG00000089672	14727	Lilr4b	leukocyte immunoglobulin-like receptor, subfamily B, member 4B	0.39	0.05	0.16	41	48	44	58	49	75	36	48	44	112	89	137	1.88	3.19
ENSMUSG00000044471	232685	Lncpint	long non-protein coding RNA, Trp53 induced transcript	0.39	0.04	0.14	67	47	49	81	67	70	59	47	49	156	121	128	2	3.31
ENSMUSG00000021493	67399	Pdlim7	PDZ and LIM domain 7	0.39	0	0.02	245	203	225	337	318	239	215	201	224	646	572	435	3.85	6.34
ENSMUSG00000055200	170742	Sertad3	SERTA domain containing 3	0.39	0.06	0.17	47	43	49	66	51	73	41	43	49	127	91	133	2.15	3.63
ENSMUSG00000027670	74614	Ocstamp	osteoclast stimulatory transmembrane protein	0.39	0.16	0.35	18	14	18	22	21	28	16	14	18	42	38	51	0.28	0.49
ENSMUSG00000029674	16885	Limk1	LIM-domain containing, protein kinase	0.39	0.05	0.16	51	56	44	77	56	71	45	55	44	148	101	129	0.89	1.49	04360;04666;04810	Axon guidance - Mus musculus (mouse);Fc gamma R-mediated phagocytosis - Mus musculus (mouse);Regulation of actin cytoskeleton - Mus musculus (mouse)
ENSMUSG00000035829	241289	Ppp1r26	protein phosphatase 1, regulatory subunit 26	0.39	0.06	0.18	40	55	37	62	63	54	35	54	37	119	113	99	0.49	0.83
ENSMUSG00000074071	434197	Fam169b	family with sequence similarity 169, member B	0.39	0.17	0.36	18	22	16	23	34	24	16	22	16	44	62	43	0.41	0.72
ENSMUSG00000027860	229658	Vangl1	vang-like 1 (van gogh, Drosophila)	0.39	0.01	0.05	107	98	96	149	140	112	94	97	95	285	251	204	1.8	2.97	4310	Wnt signaling pathway - Mus musculus (mouse)
ENSMUSG00000031661	93960	Nkd1	naked cuticle 1 homolog (Drosophila)	0.39	0	0.01	200	223	197	266	305	251	175	221	196	510	548	457	2.93	4.81	4310	Wnt signaling pathway - Mus musculus (mouse)
ENSMUSG00000068742	12953	Cry2	cryptochrome 2 (photolyase-like)	0.39	0.02	0.09	82	81	90	102	117	120	72	80	89	196	210	218	1.29	2.15	4710	Circadian rhythm - Mus musculus (mouse)
ENSMUSG00000037902	19261	Sirpa	signal-regulatory protein alpha	0.39	0	0.02	358	374	331	568	469	376	314	370	329	1088	843	684	5.44	9.01	4380	Osteoclast differentiation - Mus musculus (mouse)
ENSMUSG00000044367	69309	Slc16a13	solute carrier family 16 (monocarboxylic acid transporters), member 13	0.39	0.07	0.2	40	40	38	53	63	44	35	40	38	102	114	80	0.96	1.6
ENSMUSG00000094797				0.39	0.16	0.36	315	243	235	501	387	244	276	241	233	960	696	444	46.69	83.17
ENSMUSG00000038895	319601	Zfp653	zinc finger protein 653	0.39	0.1	0.26	25	25	23	39	30	32	22	25	23	75	54	59	0.7	1.21
ENSMUSG00000092805				0.39	0.01	0.04	1130	1305	1121	1981	1475	1279	990	1292	1114	3797	2652	2329	249.64	415.5
ENSMUSG00000031520	22341	Vegfc	vascular endothelial growth factor C	0.39	0.11	0.27	26	24	24	41	38	24	23	24	24	78	68	44	0.81	1.39	04060;04150;04510;05200;05211;05212;05219	Cytokine-cytokine receptor interaction - Mus musculus (mouse);mTOR signaling pathway - Mus musculus (mouse);Focal adhesion - Mus musculus (mouse);Pathways in cancer - Mus musculus (mouse);Renal cell carcinoma - Mus musculus (mouse);Pancreatic cancer - Mus musculus (mouse);Bladder cancer - Mus musculus (mouse)
ENSMUSG00000028982	70556	Slc25a33	solute carrier family 25, member 33	0.39	0.11	0.28	18	22	22	19	33	37	16	22	22	37	59	68	0.68	1.18
ENSMUSG00000024426	73242	Atat1	alpha tubulin acetyltransferase 1	0.39	0.07	0.21	70	61	50	81	78	85	61	60	50	156	140	155	1.81	3.03
ENSMUSG00000097762				0.39	0.22	0.43	3	8	6	8	11	10	3	8	6	16	19	19	0.12	0.25
ENSMUSG00000028226	17389	Mmp16	matrix metallopeptidase 16	0.39	0.09	0.24	29	32	24	43	36	37	25	32	24	83	65	67	0.35	0.59
ENSMUSG00000097194	320377	9330175E14Rik	RIKEN cDNA 9330175E14 gene	0.39	0.18	0.38	18	9	8	17	17	17	16	9	8	32	31	31	0.17	0.29
ENSMUSG00000023966	75564	Rsph9	radial spoke head 9 homolog (Chlamydomonas)	0.39	0.16	0.35	18	17	16	23	24	24	16	17	16	44	43	44	1.09	1.85
ENSMUSG00000024972	56072	Lgals12	lectin, galactose binding, soluble 12	0.39	0.06	0.18	41	48	50	53	71	67	36	48	50	102	128	122	1.03	1.74
ENSMUSG00000089715	494448	Cbx6	chromobox 6	0.39	0.01	0.05	148	153	122	195	203	165	130	152	121	373	365	300	1.49	2.45
ENSMUSG00000038279	110109	Nop2	NOP2 nucleolar protein	0.39	0	0.02	213	255	224	349	252	319	187	253	223	668	454	581	5.38	8.9
ENSMUSG00000026303	171531	Mlph	melanophilin	0.39	0	0.01	349	294	337	489	383	425	306	291	335	938	688	774	4.45	7.31
ENSMUSG00000027984	15107	Hadh	hydroxyacyl-Coenzyme A dehydrogenase	0.39	0	0	1518	1540	1586	1917	2037	2170	1330	1525	1576	3674	3664	3953	25.23	41.16	00062;00071;00280;00310;00380;00650;01100	Fatty acid elongation - Mus musculus (mouse);Fatty acid degradation - Mus musculus (mouse);Valine, leucine and isoleucine degradation - Mus musculus (mouse);Lysine degradation - Mus musculus (mouse);Tryptophan metabolism - Mus musculus (mouse);Butanoate metabolism - Mus musculus (mouse);Metabolic pathways - Mus musculus (mouse)
ENSMUSG00000050022	231842	Amz1	archaelysin family metallopeptidase 1	0.39	0.17	0.37	18	20	14	22	25	27	16	20	14	43	45	49	0.27	0.46
ENSMUSG00000039205	68379	Ciz1	CDKN1A interacting zinc finger protein 1	0.39	0	0	334	341	321	479	411	423	293	338	319	919	740	771	5.86	9.6
ENSMUSG00000025579	14387	Gaa	glucosidase, alpha, acid	0.39	0	0.01	207	189	190	284	256	232	181	187	189	544	461	423	3.29	5.39	00052;00500;01100;04142	Galactose metabolism - Mus musculus (mouse);Starch and sucrose metabolism - Mus musculus (mouse);Metabolic pathways - Mus musculus (mouse);Lysosome - Mus musculus (mouse)
ENSMUSG00000022983	224432	Scaf4	SR-related CTD-associated factor 4	0.39	0	0.02	178	177	191	239	246	239	156	175	190	458	442	436	2.67	4.38
ENSMUSG00000031865	13191	Dctn1	dynactin 1	0.39	0	0	730	679	663	944	884	899	640	672	659	1809	1589	1637	9.78	15.95	04962;05016	Vasopressin-regulated water reabsorption - Mus musculus (mouse);Huntington's disease - Mus musculus (mouse)
ENSMUSG00000030216	60321	Wbp11	WW domain binding protein 11	0.39	0	0	369	345	330	463	451	460	323	342	328	888	811	837	7.78	12.67	3040	Spliceosome - Mus musculus (mouse)
ENSMUSG00000044550	594844	Tceal3	transcription elongation factor A (SII)-like 3	0.39	0.21	0.43	8	8	11	12	13	15	7	8	11	23	23	28	0.3	0.54
ENSMUSG00000091994				0.39	0.18	0.38	8	18	16	27	17	19	7	18	16	51	30	34	0.26	0.48
ENSMUSG00000074151	434341	Nlrc5	NLR family, CARD domain containing 5	0.39	0.02	0.09	95	130	118	159	119	181	83	129	117	305	214	330	1	1.67
ENSMUSG00000036686	212139	Cc2d1a	coiled-coil and C2 domain containing 1A	0.39	0	0.02	213	190	220	305	244	277	187	188	219	584	438	504	3.67	6.02
ENSMUSG00000025577	12416	Cbx2	chromobox 2	0.39	0.1	0.26	26	33	29	43	43	35	23	33	29	83	77	64	0.47	0.81
ENSMUSG00000000120	18053	Ngfr	nerve growth factor receptor (TNFR superfamily, member 16)	0.39	0.08	0.22	34	43	30	41	51	54	30	43	30	78	91	99	0.64	1.06	04060;04722	Cytokine-cytokine receptor interaction - Mus musculus (mouse);Neurotrophin signaling pathway - Mus musculus (mouse)
ENSMUSG00000068227	16185	Il2rb	interleukin 2 receptor, beta chain	0.39	0.06	0.17	37	41	44	60	54	51	32	41	44	115	97	92	0.92	1.55	04060;04144;04630	Cytokine-cytokine receptor interaction - Mus musculus (mouse);Endocytosis - Mus musculus (mouse);Jak-STAT signaling pathway - Mus musculus (mouse)
ENSMUSG00000025500	72000	Lmntd2	lamin tail domain containing 2	0.39	0.19	0.39	13	9	13	17	12	21	11	9	13	33	21	39	0.34	0.61
ENSMUSG00000029512	22241	Ulk1	unc-51 like kinase 1	0.39	0	0.02	148	126	145	167	210	177	130	125	144	321	378	322	1.64	2.68	04140;04150	Regulation of autophagy - Mus musculus (mouse);mTOR signaling pathway - Mus musculus (mouse)
ENSMUSG00000020564	380753	Atxn7l1	ataxin 7-like 1	0.39	0	0.02	234	194	192	259	302	257	205	192	191	496	544	469	2.4	3.91
ENSMUSG00000030717	56312	Nupr1	nuclear protein transcription regulator 1	0.39	0.02	0.07	211	268	243	353	319	293	185	265	241	676	573	533	5.99	9.97
ENSMUSG00000002052	20926	Supt6	suppressor of Ty 6	0.39	0	0	1144	1167	1166	1507	1507	1550	1002	1156	1158	2889	2710	2824	10.92	17.76
ENSMUSG00000022540	66049	Rogdi	rogdi homolog	0.39	0.07	0.2	37	29	46	47	61	44	32	29	46	91	109	80	1.61	2.7
ENSMUSG00000028960	63958	Ube4b	ubiquitination factor E4B	0.39	0	0	364	381	418	496	544	492	319	377	415	951	978	896	4.21	6.87	04120;04141	Ubiquitin mediated proteolysis - Mus musculus (mouse);Protein processing in endoplasmic reticulum - Mus musculus (mouse)
ENSMUSG00000046186	235505	Cd109	CD109 antigen	0.39	0.03	0.12	86	83	79	125	122	83	75	82	78	239	219	151	0.86	1.43
ENSMUSG00000029094	70292	Afap1	actin filament associated protein 1	0.39	0	0	422	399	377	554	528	494	370	395	375	1061	949	900	3.69	6.02
ENSMUSG00000028917	69582	Plekhm2	pleckstrin homology domain containing, family M (with RUN domain) member 2	0.39	0	0.02	116	125	134	181	152	165	102	124	133	346	273	300	1.84	3.03
ENSMUSG00000070808	243842	Gltscr1	glioma tumor suppressor candidate region gene 1	0.39	0.05	0.15	55	61	54	91	65	72	48	60	54	174	116	131	0.64	1.08
ENSMUSG00000063142	16531	Kcnma1	potassium large conductance calcium-activated channel, subfamily M, alpha member 1	0.39	0	0.01	275	288	318	400	407	355	241	285	316	767	732	647	3.9	6.38	04270;04970;04972	Vascular smooth muscle contraction - Mus musculus (mouse);Salivary secretion - Mus musculus (mouse);Pancreatic secretion - Mus musculus (mouse)
ENSMUSG00000035459	192188	Stab2	stabilin 2	0.39	0.11	0.28	33	35	31	35	49	51	29	35	31	67	88	92	0.25	0.41
ENSMUSG00000040913	30838	Fbxw4	F-box and WD-40 domain protein 4	0.39	0.13	0.32	24	38	23	43	41	33	21	38	23	83	73	61	0.84	1.44
ENSMUSG00000021281	21928	Tnfaip2	tumor necrosis factor, alpha-induced protein 2	0.39	0.01	0.04	115	152	121	177	160	181	101	151	120	340	287	329	2.03	3.36
ENSMUSG00000054675	231633	Tmem119	transmembrane protein 119	0.39	0.02	0.08	106	111	92	157	133	121	93	110	91	301	239	221	2.81	4.65
ENSMUSG00000091811	66300	Inafm1	InaF motif containing 1	0.39	0.1	0.26	46	37	39	48	59	59	40	37	39	92	106	108	1.49	2.49
ENSMUSG00000029710	13846	Ephb4	Eph receptor B4	0.39	0	0	518	472	508	710	622	639	454	467	505	1360	1118	1163	7.04	11.49	4360	Axon guidance - Mus musculus (mouse)
ENSMUSG00000001034	23939	Mapk7	mitogen-activated protein kinase 7	0.39	0.03	0.12	67	59	49	81	77	75	59	58	49	156	139	136	0.84	1.39	04010;04540;04722;04912	MAPK signaling pathway - Mus musculus (mouse);Gap junction - Mus musculus (mouse);Neurotrophin signaling pathway - Mus musculus (mouse);GnRH signaling pathway - Mus musculus (mouse)
ENSMUSG00000045136	73710	Tubb2b	tubulin, beta 2B class IIB	0.39	0.13	0.32	38	34	28	60	33	45	33	34	28	115	59	82	1.06	1.83	04145;04540	Phagosome - Mus musculus (mouse);Gap junction - Mus musculus (mouse)
ENSMUSG00000028809	51796	Srrm1	serine/arginine repetitive matrix 1	0.39	0	0	1015	1060	1127	1403	1320	1482	889	1050	1120	2690	2373	2699	14.37	23.38	03013;03015	RNA transport - Mus musculus (mouse);mRNA surveillance pathway - Mus musculus (mouse)
ENSMUSG00000051851	72865	Cxx1c	CAAX box 1C	0.39	0.14	0.32	21	23	22	25	34	31	18	23	22	48	62	57	1.32	2.24
ENSMUSG00000013415	140486	Igf2bp1	insulin-like growth factor 2 mRNA binding protein 1	0.39	0.12	0.29	30	18	23	38	32	27	26	18	23	72	57	50	0.17	0.29
ENSMUSG00000075538				0.39	0.19	0.4	19	18	14	25	26	24	17	18	14	47	47	44	0.41	0.74
ENSMUSG00000050705	69662	2310061I04Rik	RIKEN cDNA 2310061I04 gene	0.39	0.01	0.06	86	74	91	97	115	119	75	73	90	186	207	217	2.45	4.01
ENSMUSG00000051557	433813	Pusl1	pseudouridylate synthase-like 1	0.39	0.16	0.36	14	16	9	21	16	19	12	16	9	41	28	35	0.64	1.15
ENSMUSG00000030847	29810	Bag3	BCL2-associated athanogene 3	0.39	0	0	423	460	431	562	521	645	371	456	428	1078	937	1175	10.34	16.84
ENSMUSG00000086915				0.39	0.22	0.43	8	7	7	11	15	8	7	7	7	21	27	14	0.58	1.09
ENSMUSG00000085028	329584	Slc2a4rg-ps	Slc2a4 regulator, pseudogene	0.39	0.2	0.4	11	12	10	15	17	18	10	12	10	28	30	33	0.23	0.42
ENSMUSG00000079487	59024	Med12	mediator complex subunit 12	0.39	0	0	525	524	536	723	685	671	460	519	533	1386	1232	1222	4.66	7.58
ENSMUSG00000089669	69583	Tnfsf13	tumor necrosis factor (ligand) superfamily, member 13	0.39	0.08	0.22	43	35	41	60	54	47	38	35	41	115	98	85	1.63	2.72	04060;04672;05323	Cytokine-cytokine receptor interaction - Mus musculus (mouse);Intestinal immune network for IgA production - Mus musculus (mouse);Rheumatoid arthritis - Mus musculus (mouse)
ENSMUSG00000032322	19200	Pstpip1	proline-serine-threonine phosphatase-interacting protein 1	0.39	0.07	0.2	55	53	54	89	64	65	48	52	54	171	115	118	1.17	1.96	4621	NOD-like receptor signaling pathway - Mus musculus (mouse)
ENSMUSG00000032625	330267	Thsd7a	thrombospondin, type I, domain containing 7A	0.38	0.02	0.09	99	90	95	129	147	100	87	89	94	248	264	183	0.53	0.87
ENSMUSG00000009687	18301	Fxyd5	FXYD domain-containing ion transport regulator 5	0.38	0	0	200	236	218	290	288	284	175	234	217	556	518	518	4.44	7.27
ENSMUSG00000032392	214424	Parp16	poly (ADP-ribose) polymerase family, member 16	0.38	0.15	0.33	16	17	29	21	40	29	14	17	29	40	72	52	0.51	0.9
ENSMUSG00000041779	170829	Tram2	translocating chain-associating membrane protein 2	0.38	0.01	0.05	122	125	141	195	156	163	107	124	140	373	281	297	1.22	2.01
ENSMUSG00000026135	77264	Zfp142	zinc finger protein 142	0.38	0.01	0.03	131	134	149	174	172	202	115	133	148	334	309	368	1.13	1.85
ENSMUSG00000034353	51801	Ramp1	receptor (calcitonin) activity modifying protein 1	0.38	0.01	0.05	118	106	99	128	144	153	103	105	98	246	259	279	2.58	4.2	4270	Vascular smooth muscle contraction - Mus musculus (mouse)
ENSMUSG00000028073	73182	Pear1	platelet endothelial aggregation receptor 1	0.38	0.05	0.17	43	53	54	78	60	63	38	52	54	150	108	115	0.56	0.93
ENSMUSG00000004661	56380	Arid3b	AT rich interactive domain 3B (BRIGHT-like)	0.38	0.03	0.1	87	60	69	88	93	104	76	59	69	169	168	189	1.06	1.72
ENSMUSG00000033307	17319	Mif	macrophage migration inhibitory factor	0.38	0.01	0.04	129	105	121	164	156	148	113	104	120	315	281	270	13.08	21.4	00350;00360	Tyrosine metabolism - Mus musculus (mouse);Phenylalanine metabolism - Mus musculus (mouse)
ENSMUSG00000025407	14632	Gli1	GLI-Kruppel family member GLI1	0.38	0.14	0.32	29	17	30	34	41	29	25	17	30	65	73	53	0.42	0.71	04340;05200;05217	Hedgehog signaling pathway - Mus musculus (mouse);Pathways in cancer - Mus musculus (mouse);Basal cell carcinoma - Mus musculus (mouse)
ENSMUSG00000079227	12774	Ccr5	chemokine (C-C motif) receptor 5	0.38	0.01	0.06	98	124	115	171	152	125	86	123	114	327	274	228	2.34	3.89	04060;04062;04144;05145	Cytokine-cytokine receptor interaction - Mus musculus (mouse);Chemokine signaling pathway - Mus musculus (mouse);Endocytosis - Mus musculus (mouse);Toxoplasmosis - Mus musculus (mouse)
ENSMUSG00000038248	109205	Sobp	sine oculis-binding protein homolog (Drosophila)	0.38	0.05	0.16	43	43	41	54	61	57	38	43	41	104	109	104	0.52	0.87
ENSMUSG00000025969	18187	Nrp2	neuropilin 2	0.38	0	0	1291	1201	1218	1761	1572	1520	1131	1189	1210	3375	2827	2769	11.25	18.28
ENSMUSG00000024401	21926	Tnf	tumor necrosis factor	0.38	0.1	0.27	17	24	28	37	33	28	15	24	28	71	59	51	0.86	1.51	04010;04060;04210;04350;04380;04612;04620;04621;04622;04640;04650;04660;04664;04920;04930;04940;05010;05014;05140;05142;05143;05144;05145;05146;05160;05310;05322;05323;05330;05332;05410;05414	MAPK signaling pathway - Mus musculus (mouse);Cytokine-cytokine receptor interaction - Mus musculus (mouse);Apoptosis - Mus musculus (mouse);TGF-beta signaling pathway - Mus musculus (mouse);Osteoclast differentiation - Mus musculus (mouse);Antigen processing and presentation - Mus musculus (mouse);Toll-like receptor signaling pathway - Mus musculus (mouse);NOD-like receptor signaling pathway - M…
ENSMUSG00000003847	54446	Nfat5	nuclear factor of activated T cells 5	0.38	0	0	910	1046	1043	1387	1294	1255	797	1036	1036	2659	2327	2286	4.54	7.41	04310;04360;04370;04650;04660;04662	Wnt signaling pathway - Mus musculus (mouse);Axon guidance - Mus musculus (mouse);VEGF signaling pathway - Mus musculus (mouse);Natural killer cell mediated cytotoxicity - Mus musculus (mouse);T cell receptor signaling pathway - Mus musculus (mouse);B cell receptor signaling pathway - Mus musculus (mouse)
ENSMUSG00000074646	320095	6430550D23Rik	RIKEN cDNA 6430550D23 gene	0.38	0.22	0.44	3	8	13	15	8	14	3	8	13	29	15	25	0.21	0.39
ENSMUSG00000006576	20536	Slc4a3	solute carrier family 4 (anion exchanger), member 3	0.38	0.07	0.21	57	68	42	71	77	76	50	67	42	137	139	138	0.47	0.79
ENSMUSG00000097397	100503704	Gm16861	predicted gene, 16861	0.38	0.18	0.38	15	14	19	18	23	25	13	14	19	34	42	46	0.6	1.01
ENSMUSG00000043259	71721	Fam13c	family with sequence similarity 13, member C	0.38	0.17	0.37	14	30	23	30	36	29	12	30	23	58	64	52	0.4	0.7
ENSMUSG00000031442	17207	Mcf2l	mcf.2 transforming sequence-like	0.38	0	0	320	290	331	425	386	422	280	287	329	815	694	768	3.16	5.13
ENSMUSG00000034810	20272	Scn7a	sodium channel, voltage-gated, type VII, alpha	0.38	0	0.01	500	538	495	704	736	574	438	533	492	1350	1324	1045	4.26	6.94
ENSMUSG00000029075	22163	Tnfrsf4	tumor necrosis factor receptor superfamily, member 4	0.38	0.2	0.41	8	11	9	14	13	14	7	11	9	27	24	25	0.53	0.95	4060	Cytokine-cytokine receptor interaction - Mus musculus (mouse)
ENSMUSG00000051486	93882	Pcdhb11	protocadherin beta 11	0.38	0.16	0.35	17	18	17	24	26	22	15	18	17	46	47	40	0.3	0.5
ENSMUSG00000041117	434130	Ccdc8	coiled-coil domain containing 8	0.38	0.07	0.2	40	50	53	76	66	52	35	50	53	145	119	94	0.61	1.02
ENSMUSG00000031389	171207	Arhgap4	Rho GTPase activating protein 4	0.38	0.02	0.07	80	80	82	108	107	104	70	79	81	207	193	189	0.78	1.28
ENSMUSG00000037784	72507	Dzip1l	DAZ interacting protein 1-like	0.38	0.14	0.33	21	42	28	51	49	27	18	42	28	97	89	50	0.42	0.74
ENSMUSG00000047777	230936	Phf13	PHD finger protein 13	0.38	0.01	0.07	89	87	100	122	111	132	78	86	99	234	199	240	1.75	2.87
ENSMUSG00000039860	58212	Srrm3	serine/arginine repetitive matrix 3	0.38	0.22	0.44	10	8	8	11	11	16	9	8	8	21	20	29	0.14	0.24
ENSMUSG00000032440	21813	Tgfbr2	transforming growth factor, beta receptor II	0.38	0	0	1517	1530	1482	2190	2057	1678	1329	1515	1472	4198	3699	3056	19.29	31.37	04010;04060;04144;04350;04380;04520;05142;05200;05210;05212;05220	MAPK signaling pathway - Mus musculus (mouse);Cytokine-cytokine receptor interaction - Mus musculus (mouse);Endocytosis - Mus musculus (mouse);TGF-beta signaling pathway - Mus musculus (mouse);Osteoclast differentiation - Mus musculus (mouse);Adherens junction - Mus musculus (mouse);Chagas disease (American trypanosomiasis) - Mus musculus (mouse);Pathways in cancer - Mus musculus (mouse);Colorect…
ENSMUSG00000046733	232431	Gprc5a	G protein-coupled receptor, family C, group 5, member A	0.38	0	0.02	171	161	171	205	201	257	150	159	170	392	361	469	4.92	8.02
ENSMUSG00000037913				0.38	0.13	0.32	22	20	19	31	23	30	19	20	19	60	41	54	0.8	1.36
ENSMUSG00000073096	243371	Lrrc61	leucine rich repeat containing 61	0.38	0.05	0.16	57	58	51	74	73	73	50	57	51	142	132	133	1.16	1.91
ENSMUSG00000001946	69524	Esam	endothelial cell-specific adhesion molecule	0.38	0.05	0.15	60	45	45	79	66	56	53	45	45	152	119	102	1.66	2.74	04514;04670	Cell adhesion molecules (CAMs) - Mus musculus (mouse);Leukocyte transendothelial migration - Mus musculus (mouse)
ENSMUSG00000049241	243270	Hcar1	hydrocarboxylic acid receptor 1	0.38	0.13	0.31	38	27	29	52	44	32	33	27	29	99	79	58	0.59	0.99
ENSMUSG00000024735	28000	Prpf19	pre-mRNA processing factor 19	0.38	0	0.01	280	316	302	461	345	374	245	313	300	884	621	681	2.94	4.82	03040;04120	Spliceosome - Mus musculus (mouse);Ubiquitin mediated proteolysis - Mus musculus (mouse)
ENSMUSG00000072964	70237	Bhlhb9	basic helix-loop-helix domain containing, class B9	0.38	0.05	0.16	47	53	40	63	56	67	41	52	40	121	101	122	1.01	1.67
ENSMUSG00000001986	53623	Gria3	glutamate receptor, ionotropic, AMPA3 (alpha 3)	0.38	0.06	0.18	51	54	43	71	74	53	45	53	43	136	133	97	0.58	0.96	04080;04730	Neuroactive ligand-receptor interaction - Mus musculus (mouse);Long-term depression - Mus musculus (mouse)
ENSMUSG00000024965	108101	Fermt3	fermitin family member 3	0.38	0	0.02	178	173	180	249	220	229	156	171	179	477	395	418	4.18	6.83
ENSMUSG00000067629	240057	Syngap1	synaptic Ras GTPase activating protein 1 homolog (rat)	0.38	0.09	0.25	34	34	32	52	45	38	30	34	32	99	81	70	0.51	0.85
ENSMUSG00000023828	20519	Slc22a3	solute carrier family 22 (organic cation transporter), member 3	0.38	0.22	0.43	8	6	11	13	11	13	7	6	11	25	20	24	0.15	0.27
ENSMUSG00000022971	15976	Ifnar2	interferon (alpha and beta) receptor 2	0.38	0.02	0.07	110	145	143	179	198	150	96	144	142	344	356	273	2.66	4.37	04060;04380;04620;04630;04650;05160	Cytokine-cytokine receptor interaction - Mus musculus (mouse);Osteoclast differentiation - Mus musculus (mouse);Toll-like receptor signaling pathway - Mus musculus (mouse);Jak-STAT signaling pathway - Mus musculus (mouse);Natural killer cell mediated cytotoxicity - Mus musculus (mouse);Hepatitis C - Mus musculus (mouse)
ENSMUSG00000059022	333088	Kcp	kielin/chordin-like protein	0.38	0.22	0.44	13	5	9	13	17	9	11	5	9	24	31	17	0.11	0.2
ENSMUSG00000003279	224997	Dlgap1	discs, large (Drosophila) homolog-associated protein 1	0.38	0.23	0.44	8	7	8	8	13	14	7	7	8	15	23	26	0.07	0.12
ENSMUSG00000005413	15368	Hmox1	heme oxygenase 1	0.38	0.12	0.3	30	36	25	41	48	38	26	36	25	79	87	69	1.16	2	860	Porphyrin and chlorophyll metabolism - Mus musculus (mouse)
ENSMUSG00000051726	382571	Kcnf1	potassium voltage-gated channel, subfamily F, member 1	0.38	0.11	0.28	35	37	42	51	67	38	31	37	42	97	120	69	0.49	0.82
ENSMUSG00000051043	70355	Gprc5c	G protein-coupled receptor, family C, group 5, member C	0.38	0.15	0.34	37	28	23	39	56	26	32	28	23	74	101	47	0.49	0.83
ENSMUSG00000050105	72690	Grrp1	glycine/arginine rich protein 1	0.38	0.23	0.45	5	11	6	9	14	10	4	11	6	18	25	18	0.36	0.68
ENSMUSG00000085784				0.38	0.19	0.4	14	13	14	13	19	26	12	13	14	25	35	48	1.32	2.33
ENSMUSG00000040761	56381	Spen	SPEN homolog, transcriptional regulator (Drosophila)	0.38	0	0	765	737	769	1041	958	972	670	730	764	1996	1722	1771	3.76	6.11
ENSMUSG00000049577	22761	Zfpm1	zinc finger protein, multitype 1	0.38	0.14	0.33	27	21	19	33	30	29	24	21	19	63	54	53	0.41	0.69
ENSMUSG00000058145	233332	Adamts17	a disintegrin-like and metallopeptidase (reprolysin type) with thrombospondin type 1 motif, 17	0.38	0.15	0.35	14	22	24	24	37	24	12	22	24	46	66	44	0.2	0.35
ENSMUSG00000041731	226041	Pgm5	phosphoglucomutase 5	0.38	0	0	754	724	825	1017	1106	890	661	717	820	1949	1989	1621	14.5	23.49
ENSMUSG00000029156	24051	Sgcb	sarcoglycan, beta (dystrophin-associated glycoprotein)	0.38	0.03	0.12	70	50	60	97	70	72	61	50	60	186	126	132	0.99	1.64	05410;05412;05414;05416	Hypertrophic cardiomyopathy (HCM) - Mus musculus (mouse);Arrhythmogenic right ventricular cardiomyopathy (ARVC) - Mus musculus (mouse);Dilated cardiomyopathy - Mus musculus (mouse);Viral myocarditis - Mus musculus (mouse)
ENSMUSG00000026189	111175	Pecr	peroxisomal trans-2-enoyl-CoA reductase	0.38	0.12	0.3	32	20	20	38	27	33	28	20	20	72	49	60	1.25	2.09	01040;04146	Biosynthesis of unsaturated fatty acids - Mus musculus (mouse);Peroxisome - Mus musculus (mouse)
ENSMUSG00000008140	69683	Emc10	ER membrane protein complex subunit 10	0.38	0	0.02	203	171	178	219	260	245	178	169	177	420	467	446	6.02	9.73
ENSMUSG00000029108	54216	Pcdh7	protocadherin 7	0.38	0	0.01	445	459	388	634	542	514	390	455	385	1215	975	937	4.69	7.64
ENSMUSG00000020654	104111	Adcy3	adenylate cyclase 3	0.38	0.04	0.15	47	57	54	77	68	64	41	56	54	148	122	117	0.57	0.94	00230;04020;04062;04114;04270;04540;04740;04912;04914;04916;04962;04970;04971;04972;04976;05414	Purine metabolism - Mus musculus (mouse);Calcium signaling pathway - Mus musculus (mouse);Chemokine signaling pathway - Mus musculus (mouse);Oocyte meiosis - Mus musculus (mouse);Vascular smooth muscle contraction - Mus musculus (mouse);Gap junction - Mus musculus (mouse);Olfactory transduction - Mus musculus (mouse);GnRH signaling pathway - Mus musculus (mouse);Progesterone-mediated oocyte matur…
ENSMUSG00000031328	192176	Flna	filamin, alpha	0.38	0	0.01	11345	10341	11320	16788	15439	11022	9940	10241	11246	32176	27765	20076	79.62	129.79	04010;04510	MAPK signaling pathway - Mus musculus (mouse);Focal adhesion - Mus musculus (mouse)
ENSMUSG00000014498	237615	Ankrd52	ankyrin repeat domain 52	0.38	0	0.03	200	209	241	319	247	288	175	207	239	611	445	525	2	3.27
ENSMUSG00000041920	104681	Slc16a6	solute carrier family 16 (monocarboxylic acid transporters), member 6	0.38	0.05	0.16	46	44	50	65	58	64	40	44	50	125	105	117	0.68	1.13
ENSMUSG00000034863	382014	Ano8	anoctamin 8	0.38	0.03	0.1	60	57	51	77	75	71	53	56	51	148	135	129	0.92	1.5
ENSMUSG00000047415	238377	Gpr68	G protein-coupled receptor 68	0.38	0.1	0.25	37	27	30	48	38	41	32	27	30	92	68	74	0.6	0.99
ENSMUSG00000097857				0.38	0.08	0.23	45	49	41	81	50	51	39	49	41	155	90	92	0.96	1.62
ENSMUSG00000040841	20475	Six5	sine oculis-related homeobox 5	0.38	0.13	0.31	26	23	30	37	42	29	23	23	30	70	76	52	0.54	0.9
ENSMUSG00000078902				0.38	0.14	0.33	17	14	18	22	23	24	15	14	18	43	42	43	0.22	0.39
ENSMUSG00000047910	93887	Pcdhb16	protocadherin beta 16	0.38	0.09	0.25	41	53	40	63	61	57	36	52	40	120	110	103	0.52	0.87
ENSMUSG00000000902	20587	Smarcb1	SWI/SNF related, matrix associated, actin dependent regulator of chromatin, subfamily b, member 1	0.38	0	0	236	235	271	349	308	315	207	233	269	669	554	573	2.03	3.31
ENSMUSG00000025324	11982	Atp10a	ATPase, class V, type 10A	0.38	0.05	0.16	80	80	56	109	86	92	70	79	56	208	155	168	0.81	1.33
ENSMUSG00000038545	66515	Cul7	cullin 7	0.38	0.01	0.05	110	112	137	165	153	154	96	111	136	316	276	280	1.32	2.16	4120	Ubiquitin mediated proteolysis - Mus musculus (mouse)
ENSMUSG00000024300	17916	Myo1f	myosin IF	0.38	0.01	0.05	168	235	201	282	262	253	147	233	200	540	472	461	3.22	5.28
ENSMUSG00000034205	94352	Loxl2	lysyl oxidase-like 2	0.38	0.02	0.09	104	118	113	166	161	116	91	117	112	318	290	212	2.14	3.54
ENSMUSG00000059901	237360	Adamts14	a disintegrin-like and metallopeptidase (reprolysin type) with thrombospondin type 1 motif, 14	0.38	0.21	0.42	11	15	7	18	17	14	10	15	7	35	30	25	0.13	0.24
ENSMUSG00000050382	16576	Kif7	kinesin family member 7	0.38	0.2	0.41	7	18	15	25	19	13	6	18	15	48	35	24	0.18	0.32
ENSMUSG00000043795	677289	Prr33	proline rich 33	0.38	0.19	0.39	10	16	15	26	20	13	9	16	15	49	36	24	0.37	0.67
ENSMUSG00000028476	53614	Reck	reversion-inducing-cysteine-rich protein with kazal motifs	0.38	0.06	0.17	68	76	74	110	111	70	60	75	74	210	200	128	0.98	1.62
ENSMUSG00000002608	52132	Ccdc97	coiled-coil domain containing 97	0.38	0.01	0.04	111	125	167	192	165	175	97	124	166	368	297	318	2.71	4.44
ENSMUSG00000028467	230101	Gba2	glucosidase beta 2	0.38	0.03	0.1	95	84	121	154	116	125	83	83	120	296	209	228	1.72	2.84
ENSMUSG00000041609	75665	Ccdc64	coiled-coil domain containing 64	0.38	0.06	0.19	41	48	45	70	61	51	36	48	45	134	109	92	0.91	1.52
ENSMUSG00000002968	75613	Med25	mediator complex subunit 25	0.38	0	0.02	153	135	128	185	189	170	134	134	127	355	340	309	3.7	5.98
ENSMUSG00000074182	229937	Znhit6	zinc finger, HIT type 6	0.38	0.08	0.22	30	42	30	50	37	52	26	42	30	96	66	95	0.74	1.25
ENSMUSG00000009356	76113	Lpo	lactoperoxidase	0.38	0	0.01	490	483	527	741	631	589	429	478	524	1421	1135	1073	10.45	17	4970	Salivary secretion - Mus musculus (mouse)
ENSMUSG00000030399	12715	Ckm	creatine kinase, muscle	0.38	0.04	0.15	181	131	178	231	260	156	159	130	177	443	468	285	7.09	11.58	00330;01100	Arginine and proline metabolism - Mus musculus (mouse);Metabolic pathways - Mus musculus (mouse)
ENSMUSG00000040435	17872	Ppp1r15a	protein phosphatase 1, regulatory (inhibitor) subunit 15A	0.38	0.01	0.07	114	121	110	148	166	140	100	120	109	284	299	255	2.5	4.08	4141	Protein processing in endoplasmic reticulum - Mus musculus (mouse)
ENSMUSG00000018042	109754	Cyb5r3	cytochrome b5 reductase 3	0.38	0	0	1090	1024	1047	1404	1443	1275	955	1014	1040	2691	2595	2322	25.31	40.89	520	Amino sugar and nucleotide sugar metabolism - Mus musculus (mouse)
ENSMUSG00000021127	12192	Zfp36l1	zinc finger protein 36, C3H type-like 1	0.38	0.01	0.06	126	129	117	164	191	133	110	128	116	314	344	243	2.54	4.13
ENSMUSG00000040938	216867	Slc16a11	solute carrier family 16 (monocarboxylic acid transporters), member 11	0.38	0.23	0.45	11	12	9	14	15	17	10	12	9	27	27	31	0.34	0.6
ENSMUSG00000041540	20678	Sox5	SRY (sex determining region Y)-box 5	0.38	0.06	0.18	53	56	46	68	68	69	46	55	46	131	122	125	0.43	0.71
ENSMUSG00000021536	210044	Adcy2	adenylate cyclase 2	0.37	0.17	0.36	26	20	21	38	38	18	23	20	21	72	69	33	0.33	0.57	00230;04020;04062;04114;04270;04540;04912;04914;04916;04970;04971;04972;04976;05414	Purine metabolism - Mus musculus (mouse);Calcium signaling pathway - Mus musculus (mouse);Chemokine signaling pathway - Mus musculus (mouse);Oocyte meiosis - Mus musculus (mouse);Vascular smooth muscle contraction - Mus musculus (mouse);Gap junction - Mus musculus (mouse);GnRH signaling pathway - Mus musculus (mouse);Progesterone-mediated oocyte maturation - Mus musculus (mouse);Melanogenesis - M…
ENSMUSG00000020196	104248	Cabin1	calcineurin binding protein 1	0.37	0	0	427	417	437	581	557	528	374	413	434	1114	1002	962	3.5	5.65
ENSMUSG00000025738	214931	Fbxl16	F-box and leucine-rich repeat protein 16	0.37	0.17	0.37	22	15	16	26	22	24	19	15	16	49	40	44	0.31	0.52
ENSMUSG00000039883	74511	Lrrc17	leucine rich repeat containing 17	0.37	0	0.01	879	936	849	1246	1269	966	770	927	843	2389	2283	1760	24.82	40.31
ENSMUSG00000079481	100042480	Nhsl2	NHS-like 2	0.37	0.01	0.06	150	121	123	162	192	162	131	120	122	310	346	295	0.63	1.02
ENSMUSG00000038916	67412	Soga3	SOGA family member 3	0.37	0.22	0.44	8	9	9	11	13	13	7	9	9	22	24	24	0.13	0.24
ENSMUSG00000074818	100503041	Pdzd7	PDZ domain containing 7	0.37	0.1	0.26	53	31	46	48	76	49	46	31	46	92	137	89	0.65	1.06
ENSMUSG00000024913	16973	Lrp5	low density lipoprotein receptor-related protein 5	0.37	0	0	459	436	420	605	597	510	402	432	417	1160	1074	929	3.02	4.87	4310	Wnt signaling pathway - Mus musculus (mouse)
ENSMUSG00000038349	227120	Plcl1	phospholipase C-like 1	0.37	0.03	0.1	83	76	76	86	124	101	73	75	76	164	223	184	1.32	2.15
ENSMUSG00000047557	17035	Lxn	latexin	0.37	0	0.02	146	166	134	207	172	206	128	164	133	396	310	375	8.16	13.31
ENSMUSG00000015745	67220	Plekho1	pleckstrin homology domain containing, family O member 1	0.37	0	0.01	207	198	189	272	269	234	181	196	188	521	483	427	6.27	10.15
ENSMUSG00000040712	216874	Camta2	calmodulin binding transcription activator 2	0.37	0	0	265	281	304	370	394	345	232	278	302	710	708	629	3.74	6.05
ENSMUSG00000090293				0.37	0.23	0.45	5	7	12	12	8	16	4	7	12	23	15	30	0.22	0.42
ENSMUSG00000011257	230721	Pabpc4	poly(A) binding protein, cytoplasmic 4	0.37	0	0.01	324	303	305	371	425	422	284	300	303	711	765	768	6	9.69	03013;03015;03018	RNA transport - Mus musculus (mouse);mRNA surveillance pathway - Mus musculus (mouse);RNA degradation - Mus musculus (mouse)
ENSMUSG00000024019	74157	Cmtr1	cap methyltransferase 1	0.37	0.12	0.3	21	35	15	31	32	33	18	35	15	60	58	61	0.23	0.38
ENSMUSG00000005686	11717	Ampd3	adenosine monophosphate deaminase 3	0.37	0	0	289	256	308	386	353	374	253	254	306	739	634	681	4.25	6.87	00230;01100	Purine metabolism - Mus musculus (mouse);Metabolic pathways - Mus musculus (mouse)
ENSMUSG00000067889	20743	Sptbn2	spectrin beta, non-erythrocytic 2	0.37	0.02	0.08	144	116	138	153	197	171	126	115	137	294	354	312	0.98	1.59
ENSMUSG00000027800	17112	Tm4sf1	transmembrane 4 superfamily member 1	0.37	0.04	0.14	142	151	160	234	219	148	124	150	159	448	394	269	3.23	5.34
ENSMUSG00000052305	15129	Hbb-b1	hemoglobin, beta adult major chain	0.37	0.21	0.43	23	32	18	35	52	16	20	32	18	67	94	29	1.91	3.35	05143;05144	African trypanosomiasis - Mus musculus (mouse);Malaria - Mus musculus (mouse)
ENSMUSG00000041889	77552	Shisa4	shisa family member 4	0.37	0.18	0.38	11	19	21	31	23	19	10	19	21	59	42	34	0.6	1.05
ENSMUSG00000087129				0.37	0.17	0.37	15	16	20	25	27	18	13	16	20	48	48	33	0.31	0.52
ENSMUSG00000076653				0.37	0.11	0.28	88	69	49	77	137	61	77	68	49	148	246	111	11.89	19.51
ENSMUSG00000061356	100503545	Nuggc	nuclear GTPase, germinal center associated	0.37	0.08	0.23	41	36	32	49	46	52	36	36	32	93	82	94	0.82	1.34
ENSMUSG00000097330				0.37	0.07	0.2	35	36	44	58	51	46	31	36	44	112	91	83	0.66	1.09
ENSMUSG00000032657	68521	Fam189b	family with sequence similarity 189, member B	0.37	0.19	0.39	11	13	22	23	19	23	10	13	22	44	35	42	0.31	0.54
ENSMUSG00000033684	104009	Qsox1	quiescin Q6 sulfhydryl oxidase 1	0.37	0	0	266	263	276	375	329	344	233	260	274	719	591	626	4.9	7.93
ENSMUSG00000038738	243961	Shank1	SH3/ankyrin domain gene 1	0.37	0.16	0.36	23	23	18	36	29	21	20	23	18	69	52	39	0.17	0.29
ENSMUSG00000002372	71810	Ranbp3	RAN binding protein 3	0.37	0	0.03	263	239	257	368	291	333	230	237	255	705	524	606	6.16	10.01
ENSMUSG00000073043	11921	Atoh1	atonal bHLH transcription factor 1	0.37	0	0.01	321	347	394	438	534	415	281	344	391	840	960	756	10.36	16.75
ENSMUSG00000024533	68166	Spire1	spire homolog 1 (Drosophila)	0.37	0.04	0.13	110	93	99	160	139	99	96	92	98	306	250	180	1.22	2.01	4320	Dorso-ventral axis formation - Mus musculus (mouse)
ENSMUSG00000023064	20618	Sncg	synuclein, gamma	0.37	0.03	0.11	112	112	76	111	130	153	98	111	76	213	234	279	7.19	11.64
ENSMUSG00000026170	104086	Cyp27a1	cytochrome P450, family 27, subfamily a, polypeptide 1	0.37	0.05	0.16	54	55	57	74	84	61	47	54	57	142	151	111	1.79	2.93	00120;01100;03320	Primary bile acid biosynthesis - Mus musculus (mouse);Metabolic pathways - Mus musculus (mouse);PPAR signaling pathway - Mus musculus (mouse)
ENSMUSG00000034586	217310	Hid1	HID1 domain containing	0.37	0.06	0.17	64	63	61	87	80	84	56	62	61	166	143	153	1.17	1.93
ENSMUSG00000009394	20965	Syn2	synapsin II	0.37	0.11	0.28	45	25	37	49	40	54	39	25	37	93	72	98	0.57	0.93
ENSMUSG00000078580	101604	E430018J23Rik	RIKEN cDNA E430018J23 gene	0.37	0.04	0.14	58	47	66	68	76	83	51	47	66	131	137	151	1.06	1.72
ENSMUSG00000035914	102657	Cd276	CD276 antigen	0.37	0.08	0.23	33	25	47	49	50	44	29	25	47	93	90	80	0.65	1.09	4514	Cell adhesion molecules (CAMs) - Mus musculus (mouse)
ENSMUSG00000055413	15016	H2-Q5	histocompatibility 2, Q region locus 5	0.37	0.08	0.23	48	34	53	63	54	64	42	34	53	120	98	116	2.4	3.95
ENSMUSG00000028977	69743	Casz1	castor zinc finger 1	0.37	0	0	492	445	545	695	585	648	431	441	541	1333	1052	1181	3.81	6.16
ENSMUSG00000077239				0.37	0.2	0.41	10	44	47	61	48	37	9	44	47	117	87	67	27.48	49.61
ENSMUSG00000028833	26562	Ncdn	neurochondrin	0.37	0.01	0.06	121	101	124	161	139	153	106	100	123	308	250	278	1.92	3.11
ENSMUSG00000022621	68708	Rabl2	RAB, member RAS oncogene family-like 2	0.37	0.09	0.25	34	38	27	37	47	51	30	38	27	70	85	92	1.15	1.91
ENSMUSG00000039536	20853	Stau1	staufen (RNA binding protein) homolog 1 (Drosophila)	0.37	0	0	404	370	371	514	487	489	354	366	369	985	875	890	6.54	10.54
ENSMUSG00000043940	72145	Wdfy3	WD repeat and FYVE domain containing 3	0.37	0	0	692	698	703	993	884	839	606	691	698	1903	1589	1528	2.99	4.82
ENSMUSG00000037410	67016	Tbc1d2b	TBC1 domain family, member 2B	0.37	0	0	345	314	314	448	438	378	302	311	312	858	788	688	3.34	5.39
ENSMUSG00000005373	58805	Mlxipl	MLX interacting protein-like	0.37	0.09	0.25	43	50	36	64	59	51	38	50	36	123	107	92	0.73	1.21
ENSMUSG00000019734	353499	Tmc4	transmembrane channel-like gene family 4	0.37	0	0	546	572	596	723	699	803	478	566	592	1385	1257	1462	15.4	24.76
ENSMUSG00000048402	14633	Gli2	GLI-Kruppel family member GLI2	0.37	0.03	0.12	63	61	75	93	88	80	55	60	75	179	158	145	0.61	0.99	04340;05200;05217	Hedgehog signaling pathway - Mus musculus (mouse);Pathways in cancer - Mus musculus (mouse);Basal cell carcinoma - Mus musculus (mouse)
ENSMUSG00000047098	268749	Rnf31	ring finger protein 31	0.37	0.01	0.05	165	157	219	241	214	254	145	155	218	462	385	462	3.17	5.14
ENSMUSG00000000325	11877	Arvcf	armadillo repeat gene deleted in velo-cardio-facial syndrome	0.37	0.04	0.13	78	85	58	111	101	79	68	84	58	212	181	143	0.94	1.53
ENSMUSG00000047330	57814	Kcne4	potassium voltage-gated channel, Isk-related subfamily, gene 4	0.37	0.08	0.23	59	53	36	56	77	66	52	52	36	107	138	121	1.23	2.03
ENSMUSG00000021223	170721	Papln	papilin, proteoglycan-like sulfated glycoprotein	0.37	0.14	0.33	29	25	38	52	46	27	25	25	38	100	83	49	0.43	0.73
ENSMUSG00000091562				0.37	0	0.01	202	190	198	251	269	248	177	188	197	482	483	451	4.19	6.75
ENSMUSG00000081723				0.37	0.24	0.46	3	8	6	9	8	12	3	8	6	17	15	21	0.19	0.39
ENSMUSG00000033439	229780	Trmt13	tRNA methyltransferase 13	0.37	0.1	0.26	33	28	20	36	31	44	29	28	20	69	55	80	0.49	0.82
ENSMUSG00000025158	19719	Rfng	RFNG O-fucosylpeptide 3-beta-N-acetylglucosaminyltransferase	0.37	0.05	0.16	50	58	64	67	79	82	44	57	64	129	142	149	1.42	2.33	00514;04330	Other types of O-glycan biosynthesis - Mus musculus (mouse);Notch signaling pathway - Mus musculus (mouse)
ENSMUSG00000029651	77521	Mtus2	microtubule associated tumor suppressor candidate 2	0.37	0.12	0.3	34	41	47	42	58	68	30	41	47	80	105	123	0.33	0.56
ENSMUSG00000009681	110279	Bcr	breakpoint cluster region	0.37	0	0	412	396	338	497	504	488	361	392	336	952	906	889	3.58	5.75	05200;05220	Pathways in cancer - Mus musculus (mouse);Chronic myeloid leukemia - Mus musculus (mouse)
ENSMUSG00000043051	244667	Disc1	disrupted in schizophrenia 1	0.37	0.19	0.39	15	16	8	18	17	20	13	16	8	34	31	36	0.28	0.48
ENSMUSG00000038957	353190	Edc3	enhancer of mRNA decapping 3	0.37	0.04	0.13	80	83	81	103	125	94	70	82	80	198	225	171	0.87	1.42	3018	RNA degradation - Mus musculus (mouse)
ENSMUSG00000048814	381338	Lonrf2	LON peptidase N-terminal domain and ring finger 2	0.37	0.17	0.37	21	17	16	20	33	21	18	17	16	38	59	38	0.17	0.29
ENSMUSG00000049521	104445	Cdc42ep1	CDC42 effector protein (Rho GTPase binding) 1	0.37	0.1	0.26	27	30	31	46	37	37	24	30	31	88	66	68	0.71	1.2
ENSMUSG00000049511	15551	Htr1b	5-hydroxytryptamine (serotonin) receptor 1B	0.37	0.21	0.42	9	19	11	16	21	19	8	19	11	30	37	35	0.17	0.29	4080	Neuroactive ligand-receptor interaction - Mus musculus (mouse)
ENSMUSG00000032714	71709	Syde1	synapse defective 1, Rho GTPase, homolog 1 (C. elegans)	0.37	0.03	0.11	65	70	61	89	89	80	57	69	61	171	160	145	1.22	1.98
ENSMUSG00000062082	239849	Cd200r4	CD200 receptor 4	0.37	0.25	0.47	7	1	8	9	7	9	6	1	8	17	13	17	0.16	0.32
ENSMUSG00000021373	67252	Cap2	CAP, adenylate cyclase-associated protein, 2 (yeast)	0.37	0.01	0.07	124	90	130	148	167	134	109	89	129	284	300	244	2.29	3.69
ENSMUSG00000085184	71319	4933439K11Rik	RIKEN cDNA 4933439K11 gene	0.37	0.19	0.4	15	12	10	19	18	14	13	12	10	37	33	26	0.4	0.7
ENSMUSG00000073489	15951	Ifi204	interferon activated gene 204	0.37	0.02	0.07	81	92	73	101	104	120	71	91	73	193	187	219	2.23	3.63
ENSMUSG00000034573	19249	Ptpn13	protein tyrosine phosphatase, non-receptor type 13	0.37	0	0	347	323	310	423	450	397	304	320	308	810	810	723	2.41	3.87
ENSMUSG00000042581	210417	Thsd7b	thrombospondin, type I, domain containing 7B	0.37	0.25	0.46	7	6	10	15	10	10	6	6	10	28	18	18	0.08	0.14
ENSMUSG00000092035	170676	Peg10	paternally expressed 10	0.37	0.19	0.4	13	21	12	25	24	15	11	21	12	48	43	27	0.14	0.24
ENSMUSG00000035673	216161	Sbno2	strawberry notch homolog 2 (Drosophila)	0.37	0	0.01	349	369	325	486	364	507	306	365	323	931	655	924	5.03	8.13
ENSMUSG00000030866	26918	Ern2	endoplasmic reticulum (ER) to nucleus signalling 2	0.37	0.01	0.03	202	206	243	291	266	292	177	204	241	558	478	532	4.46	7.22
ENSMUSG00000097906				0.37	0.03	0.1	134	143	142	183	178	190	117	142	141	350	320	346	8.93	14.56
ENSMUSG00000040663	56708	Clcf1	cardiotrophin-like cytokine factor 1	0.37	0.2	0.4	18	10	13	20	18	19	16	10	13	38	33	35	0.24	0.41	04060;04630	Cytokine-cytokine receptor interaction - Mus musculus (mouse);Jak-STAT signaling pathway - Mus musculus (mouse)
ENSMUSG00000032353	66111	Tmed3	transmembrane emp24 domain containing 3	0.37	0	0	300	319	306	410	406	385	263	316	304	786	730	702	14.24	22.93
ENSMUSG00000031990	83964	Jam3	junction adhesion molecule 3	0.37	0.03	0.1	86	77	85	114	108	100	75	76	84	219	195	183	2.56	4.15	04514;04530;04670	Cell adhesion molecules (CAMs) - Mus musculus (mouse);Tight junction - Mus musculus (mouse);Leukocyte transendothelial migration - Mus musculus (mouse)
ENSMUSG00000020941	53859	Map3k14	mitogen-activated protein kinase kinase kinase 14	0.37	0.03	0.11	87	84	82	113	97	121	76	83	81	216	174	221	1.21	1.97	04010;04210;04380;04660;04672	MAPK signaling pathway - Mus musculus (mouse);Apoptosis - Mus musculus (mouse);Osteoclast differentiation - Mus musculus (mouse);T cell receptor signaling pathway - Mus musculus (mouse);Intestinal immune network for IgA production - Mus musculus (mouse)
ENSMUSG00000089842				0.37	0.25	0.46	3	8	10	15	10	8	3	8	10	28	18	15	0.53	1.01
ENSMUSG00000019796	237253	Lrp11	low density lipoprotein receptor-related protein 11	0.37	0.16	0.35	25	13	22	25	26	32	22	13	22	48	46	58	0.37	0.61
ENSMUSG00000042524	223697	Sun2	Sad1 and UNC84 domain containing 2	0.37	0	0.02	263	254	240	309	385	290	230	252	238	592	693	528	3.81	6.12
ENSMUSG00000033722	207792	BC034090	cDNA sequence BC034090	0.37	0.17	0.37	15	16	18	20	23	24	13	16	18	39	41	44	0.26	0.45
ENSMUSG00000092274				0.37	0.07	0.2	1109	1128	1002	1310	1287	1710	972	1117	995	2510	2314	3115	3.18	5.22
ENSMUSG00000071659	68693	Hnrnpul2	heterogeneous nuclear ribonucleoprotein U-like 2	0.37	0	0	1184	1205	1161	1556	1467	1576	1037	1193	1153	2982	2638	2870	12.63	20.29
ENSMUSG00000028064	20351	Sema4a	sema domain, immunoglobulin domain (Ig), transmembrane domain (TM) and short cytoplasmic domain, (semaphorin) 4A	0.37	0	0	639	593	697	780	825	896	560	587	692	1495	1484	1632	12.27	19.67	4360	Axon guidance - Mus musculus (mouse)
ENSMUSG00000046080	232414	Clec9a	C-type lectin domain family 9, member a	0.37	0.05	0.17	78	57	85	100	102	86	68	56	84	191	183	157	1.36	2.21
ENSMUSG00000030148	26888	Clec4a2	C-type lectin domain family 4, member a2	0.37	0.19	0.4	9	21	12	21	26	15	8	21	12	40	47	27	0.35	0.63
ENSMUSG00000084213				0.37	0.23	0.44	6	12	13	11	19	15	5	12	13	21	34	27	2.11	3.77
ENSMUSG00000050390	97130	C77080	expressed sequence C77080	0.37	0	0	686	656	742	874	887	943	601	650	737	1676	1596	1717	8.19	13.16
ENSMUSG00000025978	74013	Rftn2	raftlin family member 2	0.37	0.03	0.12	79	69	88	108	108	92	69	68	87	207	194	167	1.3	2.12
ENSMUSG00000055148	16598	Klf2	Kruppel-like factor 2 (lung)	0.37	0.11	0.28	63	35	72	76	92	61	55	35	72	145	165	112	1.89	3.13
ENSMUSG00000025810	18186	Nrp1	neuropilin 1	0.37	0	0.01	575	585	546	704	851	660	504	579	542	1350	1530	1202	5.88	9.45	4360	Axon guidance - Mus musculus (mouse)
ENSMUSG00000097908	66752	4933404O12Rik	RIKEN cDNA 4933404O12 gene	0.37	0.12	0.29	34	22	25	38	39	32	30	22	25	72	71	59	0.42	0.7
ENSMUSG00000064307	69358	Lrrc51	leucine rich repeat containing 51	0.37	0.19	0.39	13	18	13	22	21	20	11	18	13	42	38	36	0.94	1.67
ENSMUSG00000095285				0.37	0.21	0.42	27	34	37	80	21	35	24	34	37	153	38	64	5.7	9.97
ENSMUSG00000003228	14773	Grk5	G protein-coupled receptor kinase 5	0.37	0	0.02	135	157	165	203	205	186	118	155	164	390	369	338	2.93	4.74	04062;04144	Chemokine signaling pathway - Mus musculus (mouse);Endocytosis - Mus musculus (mouse)
ENSMUSG00000034551	245596	Hdx	highly divergent homeobox	0.37	0.24	0.46	5	8	10	11	11	13	4	8	10	21	19	24	0.05	0.09
ENSMUSG00000074220	233060	Zfp382	zinc finger protein 382	0.37	0.19	0.4	11	34	14	31	27	26	10	34	14	59	49	47	0.66	1.16
ENSMUSG00000030852	57752	Tacc2	transforming, acidic coiled-coil containing protein 2	0.37	0	0	774	691	750	880	1009	979	678	684	745	1687	1815	1783	4.96	7.94
ENSMUSG00000033809	208624	Alg3	asparagine-linked glycosylation 3 (alpha-1,3-mannosyltransferase)	0.37	0.05	0.17	60	41	53	67	70	67	53	41	53	129	126	122	2.19	3.55	00510;01100	N-Glycan biosynthesis - Mus musculus (mouse);Metabolic pathways - Mus musculus (mouse)
ENSMUSG00000048332	108927	Lhfp	lipoma HMGIC fusion partner	0.37	0.01	0.03	192	149	160	216	237	198	168	148	159	414	427	360	4.86	7.8
ENSMUSG00000037126	73728	Psd	pleckstrin and Sec7 domain containing	0.37	0.02	0.07	102	93	100	135	140	108	89	92	99	259	252	197	1.54	2.48	4144	Endocytosis - Mus musculus (mouse)
ENSMUSG00000035969	100213	Rusc2	RUN and SH3 domain containing 2	0.37	0.06	0.19	70	58	72	90	95	77	61	57	72	173	170	141	0.77	1.24
ENSMUSG00000026228	15559	Htr2b	5-hydroxytryptamine (serotonin) receptor 2B	0.37	0.07	0.21	31	49	44	55	59	51	27	49	44	106	107	93	1.21	2.01	04020;04080;04540	Calcium signaling pathway - Mus musculus (mouse);Neuroactive ligand-receptor interaction - Mus musculus (mouse);Gap junction - Mus musculus (mouse)
ENSMUSG00000060373	15381	Hnrnpc	heterogeneous nuclear ribonucleoprotein C	0.37	0	0	737	666	687	881	976	853	646	660	683	1688	1755	1553	15	24.03	3040	Spliceosome - Mus musculus (mouse)
ENSMUSG00000097472				0.37	0.21	0.42	13	16	11	17	16	23	11	16	11	33	29	41	0.46	0.81
ENSMUSG00000026674	18214	Ddr2	discoidin domain receptor family, member 2	0.37	0	0	1034	1026	922	1279	1417	1161	906	1016	916	2451	2549	2114	7.33	11.75
ENSMUSG00000005973	19672	Rcn1	reticulocalbin 1	0.36	0.01	0.05	170	183	180	251	240	204	149	181	179	482	432	372	3.99	6.48
ENSMUSG00000033126	216119	Ybey	ybeY metallopeptidase	0.36	0.07	0.2	42	32	40	54	48	50	37	32	40	103	86	91	0.52	0.85
ENSMUSG00000074916	72136	Chst14	carbohydrate (N-acetylgalactosamine 4-0) sulfotransferase 14	0.36	0.17	0.37	16	15	24	25	32	19	14	15	24	47	58	35	0.54	0.92	532	Glycosaminoglycan biosynthesis - chondroitin sulfate / dermatan sulfate - Mus musculus (mouse)
ENSMUSG00000054728	218194	Phactr1	phosphatase and actin regulator 1	0.36	0.1	0.26	33	42	29	51	43	45	29	42	29	98	78	82	0.39	0.65
ENSMUSG00000023055	67488	Calcoco1	calcium binding and coiled coil domain 1	0.36	0	0.01	278	245	235	298	379	305	244	243	233	571	682	555	5.21	8.33
ENSMUSG00000021611	21752	Tert	telomerase reverse transcriptase	0.36	0.2	0.41	11	13	13	20	15	17	10	13	13	38	27	31	0.22	0.38
ENSMUSG00000058297	94214	Spock2	sparc/osteonectin, cwcv and kazal-like domains proteoglycan 2	0.36	0.12	0.3	47	38	48	47	78	53	41	38	48	90	141	97	0.52	0.86
ENSMUSG00000025321	320910	Itgb8	integrin beta 8	0.36	0.11	0.28	23	32	30	31	46	39	20	32	30	60	82	71	0.21	0.35	04510;04512;04514;04810;05410;05412;05414	Focal adhesion - Mus musculus (mouse);ECM-receptor interaction - Mus musculus (mouse);Cell adhesion molecules (CAMs) - Mus musculus (mouse);Regulation of actin cytoskeleton - Mus musculus (mouse);Hypertrophic cardiomyopathy (HCM) - Mus musculus (mouse);Arrhythmogenic right ventricular cardiomyopathy (ARVC) - Mus musculus (mouse);Dilated cardiomyopathy - Mus musculus (mouse)
ENSMUSG00000045917	230279	6330416G13Rik	RIKEN cDNA 6330416G13 gene	0.36	0.01	0.07	89	90	82	117	100	124	78	89	81	225	180	225	1.41	2.29
ENSMUSG00000042790	235315	Rnf214	ring finger protein 214	0.36	0	0	266	272	275	349	339	362	233	269	273	669	610	660	4.38	7.01
ENSMUSG00000024948	26412	Map4k2	mitogen-activated protein kinase kinase kinase kinase 2	0.36	0.02	0.09	120	113	119	169	141	148	105	112	118	324	254	270	1.41	2.28	4010	MAPK signaling pathway - Mus musculus (mouse)
ENSMUSG00000038872	11906	Zfhx3	zinc finger homeobox 3	0.36	0	0	377	385	360	495	499	457	330	381	358	948	897	833	1.39	2.23
ENSMUSG00000067787	53619	Blcap	bladder cancer associated protein	0.36	0.02	0.07	80	74	86	109	102	101	70	73	85	208	184	184	2.31	3.74
ENSMUSG00000062319				0.36	0.24	0.46	9	9	9	17	10	13	8	9	9	32	18	23	0.45	0.82
ENSMUSG00000018476	216850	Kdm6b	KDM1 lysine (K)-specific demethylase 6B	0.36	0	0.03	161	165	173	211	207	231	141	163	172	404	372	420	1.53	2.46
ENSMUSG00000085118				0.36	0.23	0.44	9	17	11	14	21	19	8	17	11	26	37	34	0.38	0.66
ENSMUSG00000060216	216869	Arrb2	arrestin, beta 2	0.36	0.03	0.11	91	117	112	154	135	131	80	116	111	295	242	239	3.52	5.75	04010;04062;04144;04740;04744	MAPK signaling pathway - Mus musculus (mouse);Chemokine signaling pathway - Mus musculus (mouse);Endocytosis - Mus musculus (mouse);Olfactory transduction - Mus musculus (mouse);Phototransduction - Mus musculus (mouse)
ENSMUSG00000024177	56520	Nme4	NME/NM23 nucleoside diphosphate kinase 4	0.36	0.19	0.4	10	13	16	22	17	17	9	13	16	42	31	31	0.83	1.48	00230;00240;01100	Purine metabolism - Mus musculus (mouse);Pyrimidine metabolism - Mus musculus (mouse);Metabolic pathways - Mus musculus (mouse)
ENSMUSG00000053877	100043597	Srcap	Snf2-related CREBBP activator protein	0.36	0	0.02	611	593	720	928	767	802	535	587	715	1779	1379	1460	8.63	13.92
ENSMUSG00000024921	67155	Smarca2	SWI/SNF related, matrix associated, actin dependent regulator of chromatin, subfamily a, member 2	0.36	0	0	952	892	855	1058	1293	1135	834	883	849	2027	2325	2067	9.31	14.84
ENSMUSG00000040327	78309	Cul9	cullin 9	0.36	0.08	0.22	57	74	59	90	96	66	50	73	59	172	172	120	0.46	0.75
ENSMUSG00000031376	320707	Atp2b3	ATPase, Ca++ transporting, plasma membrane 3	0.36	0.24	0.46	13	10	7	16	15	10	11	10	7	31	27	19	0.13	0.23	04020;04970;04972	Calcium signaling pathway - Mus musculus (mouse);Salivary secretion - Mus musculus (mouse);Pancreatic secretion - Mus musculus (mouse)
ENSMUSG00000078532	67149	Nkain1	Na+/K+ transporting ATPase interacting 1	0.36	0.1	0.26	27	26	27	35	38	35	24	26	27	68	69	63	1.37	2.28
ENSMUSG00000046387	93888	Pcdhb17	protocadherin beta 17	0.36	0.13	0.31	21	31	33	47	33	35	18	31	33	90	59	63	0.53	0.89
ENSMUSG00000055980	16367	Irs1	insulin receptor substrate 1	0.36	0.01	0.06	105	103	95	137	128	126	92	102	94	263	231	229	0.67	1.08	04722;04910;04920;04930;04960	Neurotrophin signaling pathway - Mus musculus (mouse);Insulin signaling pathway - Mus musculus (mouse);Adipocytokine signaling pathway - Mus musculus (mouse);Type II diabetes mellitus - Mus musculus (mouse);Aldosterone-regulated sodium reabsorption - Mus musculus (mouse)
ENSMUSG00000040043	56516	Rbms2	RNA binding motif, single stranded interacting protein 2	0.36	0	0	284	291	289	383	386	346	249	288	287	735	695	631	3.27	5.23
ENSMUSG00000032115	12282	Hyou1	hypoxia up-regulated 1	0.36	0	0.02	1033	971	882	1338	1049	1357	905	962	876	2564	1886	2471	11.95	19.24	4141	Protein processing in endoplasmic reticulum - Mus musculus (mouse)
ENSMUSG00000024392	224727	Bag6	BCL2-associated athanogene 6	0.36	0	0	540	523	562	775	690	631	473	518	558	1485	1240	1150	8.59	13.76
ENSMUSG00000033530	104718	Ttc7b	tetratricopeptide repeat domain 7B	0.36	0.02	0.1	81	80	82	105	98	113	71	79	81	201	176	206	1.44	2.32
ENSMUSG00000026335	18484	Pam	peptidylglycine alpha-amidating monooxygenase	0.36	0	0	1351	1288	1264	1854	1779	1403	1184	1276	1256	3553	3199	2556	19.41	31.1
ENSMUSG00000032898	231670	Fbxo21	F-box protein 21	0.36	0.02	0.07	168	141	134	190	201	184	147	140	133	364	362	335	2.31	3.71
ENSMUSG00000040136	20927	Abcc8	ATP-binding cassette, sub-family C (CFTR/MRP), member 8	0.36	0.23	0.45	7	8	16	21	11	13	6	8	16	40	20	23	0.13	0.23	02010;04930	ABC transporters - Mus musculus (mouse);Type II diabetes mellitus - Mus musculus (mouse)
ENSMUSG00000049871	268857	Nlrc3	NLR family, CARD domain containing 3	0.36	0.15	0.34	33	23	31	42	34	41	29	23	31	81	61	75	0.33	0.55
ENSMUSG00000073002	53620	Vamp5	vesicle-associated membrane protein 5	0.36	0.2	0.4	11	15	17	23	26	13	10	15	17	44	46	23	0.54	0.94	4130	SNARE interactions in vesicular transport - Mus musculus (mouse)
ENSMUSG00000038058	107607	Nod1	nucleotide-binding oligomerization domain containing 1	0.36	0.02	0.09	116	148	99	167	157	151	102	147	98	320	282	275	1.71	2.78	4621	NOD-like receptor signaling pathway - Mus musculus (mouse)
ENSMUSG00000037513				0.36	0	0.02	193	205	202	261	243	274	169	203	201	500	437	499	2.81	4.52
ENSMUSG00000048163	20345	Selplg	selectin, platelet (p-selectin) ligand	0.36	0.01	0.06	144	128	122	184	180	146	126	127	121	352	324	266	3.09	4.96	04514;05150	Cell adhesion molecules (CAMs) - Mus musculus (mouse);Staphylococcus aureus infection - Mus musculus (mouse)
ENSMUSG00000033965	20502	Slc16a2	solute carrier family 16 (monocarboxylic acid transporters), member 2	0.36	0.1	0.26	41	43	40	55	68	42	36	43	40	106	123	76	0.61	1.01
ENSMUSG00000000275	217069	Trim25	tripartite motif-containing 25	0.36	0	0	911	884	827	1091	1157	1126	798	875	822	2091	2081	2050	9.56	15.23	4622	RIG-I-like receptor signaling pathway - Mus musculus (mouse)
ENSMUSG00000097885				0.36	0.24	0.45	18	7	9	16	16	17	16	7	9	30	29	31	0.19	0.33
ENSMUSG00000094090				0.36	0.15	0.34	24	25	23	31	29	37	21	25	23	60	52	67	1.59	2.63
ENSMUSG00000038893	215512	Fam117a	family with sequence similarity 117, member A	0.36	0.07	0.2	50	44	44	65	63	54	44	44	44	125	113	98	1.22	1.99
ENSMUSG00000029178	16599	Klf3	Kruppel-like factor 3 (basic)	0.36	0	0	387	402	448	492	537	569	339	398	445	943	966	1036	10.89	17.4
ENSMUSG00000003283	15162	Hck	hemopoietic cell kinase	0.36	0.05	0.15	75	105	94	140	119	102	66	104	93	269	214	185	2.66	4.38	04062;04666	Chemokine signaling pathway - Mus musculus (mouse);Fc gamma R-mediated phagocytosis - Mus musculus (mouse)
ENSMUSG00000039852	68703	Rere	arginine glutamic acid dipeptide (RE) repeats	0.36	0	0.01	672	647	706	891	884	844	589	641	701	1707	1590	1538	5.34	8.56
ENSMUSG00000050605	22719	Zfp61	zinc finger protein 61	0.36	0.13	0.3	31	42	23	43	38	47	27	42	23	83	68	86	0.79	1.31
ENSMUSG00000027796	55994	Smad9	SMAD family member 9	0.36	0.07	0.2	46	62	55	67	80	66	40	61	55	129	144	120	0.62	1	4350	TGF-beta signaling pathway - Mus musculus (mouse)
ENSMUSG00000078813	69757	Leng1	leukocyte receptor cluster (LRC) member 1	0.36	0.09	0.24	33	39	44	57	49	48	29	39	44	110	89	87	1.07	1.76
ENSMUSG00000024990	19662	Rbp4	retinol binding protein 4, plasma	0.36	0.18	0.38	11	16	15	24	18	18	10	16	15	46	32	33	0.7	1.22
ENSMUSG00000028868	242687	Wasf2	WAS protein family, member 2	0.36	0	0	727	715	779	993	986	881	637	708	774	1903	1773	1605	8.03	12.82	04520;04666;04810;05100	Adherens junction - Mus musculus (mouse);Fc gamma R-mediated phagocytosis - Mus musculus (mouse);Regulation of actin cytoskeleton - Mus musculus (mouse);Bacterial invasion of epithelial cells - Mus musculus (mouse)
ENSMUSG00000024215	30051	Spdef	SAM pointed domain containing ets transcription factor	0.36	0.03	0.1	100	123	98	154	111	154	88	122	97	296	200	281	3.16	5.14
ENSMUSG00000052516	268902	Robo2	roundabout guidance receptor 2	0.36	0.01	0.03	193	205	193	267	282	216	169	203	192	511	508	393	1.48	2.38	4360	Axon guidance - Mus musculus (mouse)
ENSMUSG00000042622	17133	Maff	v-maf musculoaponeurotic fibrosarcoma oncogene family, protein F (avian)	0.36	0.07	0.21	95	75	89	119	86	136	83	74	88	229	155	247	2.73	4.47
ENSMUSG00000061894	269585	Zscan20	zinc finger and SCAN domains 20	0.36	0.05	0.16	73	67	60	96	83	81	64	66	60	184	150	148	0.76	1.23
ENSMUSG00000022651	245195	Retnlg	resistin like gamma	0.36	0.22	0.43	6	11	7	9	16	13	5	11	7	18	28	24	0.8	1.57
ENSMUSG00000029126	18196	Nsg1	neuron specific gene family member 1	0.36	0.09	0.25	34	38	40	53	51	46	30	38	40	101	92	83	1.07	1.77
ENSMUSG00000019761	16661	Krt10	keratin 10	0.36	0.26	0.48	10	1	6	14	7	8	9	1	6	27	12	14	0.17	0.35	5150	Staphylococcus aureus infection - Mus musculus (mouse)
ENSMUSG00000025793	15239	Hgs	HGF-regulated tyrosine kinase substrate	0.36	0	0	516	504	530	687	637	672	452	499	527	1317	1145	1224	10.87	17.35	04144;04145	Endocytosis - Mus musculus (mouse);Phagosome - Mus musculus (mouse)
ENSMUSG00000024042	17691	Sik1	salt inducible kinase 1	0.36	0.02	0.07	104	102	100	126	145	126	91	101	99	241	260	229	1.38	2.21
ENSMUSG00000026727	20163	Rsu1	Ras suppressor protein 1	0.36	0	0	395	369	387	515	512	452	346	365	384	988	921	824	6.39	10.19
ENSMUSG00000046694	100342	Fam46b	family with sequence similarity 46, member B	0.36	0.22	0.43	40	12	26	42	36	27	35	12	26	81	65	50	0.7	1.18
ENSMUSG00000029528	19303	Pxn	paxillin	0.36	0	0	449	459	482	602	579	607	393	455	479	1153	1042	1106	7.53	12.01	04062;04370;04510;04670;04810;05100	Chemokine signaling pathway - Mus musculus (mouse);VEGF signaling pathway - Mus musculus (mouse);Focal adhesion - Mus musculus (mouse);Leukocyte transendothelial migration - Mus musculus (mouse);Regulation of actin cytoskeleton - Mus musculus (mouse);Bacterial invasion of epithelial cells - Mus musculus (mouse)
ENSMUSG00000021540	17129	Smad5	SMAD family member 5	0.36	0	0	540	516	521	695	693	638	473	511	518	1332	1247	1162	4.89	7.78	4350	TGF-beta signaling pathway - Mus musculus (mouse)
ENSMUSG00000028542	14664	Slc6a9	solute carrier family 6 (neurotransmitter transporter, glycine), member 9	0.36	0.11	0.28	45	38	40	59	47	57	39	38	40	113	84	104	0.72	1.18
ENSMUSG00000034271	81703	Jdp2	Jun dimerization protein 2	0.36	0.05	0.15	66	79	66	85	102	90	58	78	66	162	184	164	2.62	4.25
ENSMUSG00000015568	16956	Lpl	lipoprotein lipase	0.36	0.1	0.26	402	566	474	595	663	657	352	561	471	1140	1192	1196	7.12	11.72	00561;03320;05010	Glycerolipid metabolism - Mus musculus (mouse);PPAR signaling pathway - Mus musculus (mouse);Alzheimer's disease - Mus musculus (mouse)
ENSMUSG00000026875	22029	Traf1	TNF receptor-associated factor 1	0.36	0.1	0.26	46	54	35	74	58	46	40	53	35	141	105	83	0.8	1.33	05200;05222	Pathways in cancer - Mus musculus (mouse);Small cell lung cancer - Mus musculus (mouse)
ENSMUSG00000095832				0.36	0.11	0.28	62	63	35	78	76	57	54	62	35	150	137	104	1.54	2.54
ENSMUSG00000046667	72397	Rbm12b1	RNA binding motif protein 12 B1	0.36	0.19	0.39	15	11	17	20	19	21	13	11	17	38	35	38	0.29	0.49
ENSMUSG00000074607	269389	Tox2	TOX high mobility group box family member 2	0.36	0.25	0.47	11	11	6	15	16	10	10	11	6	29	28	18	0.2	0.35
ENSMUSG00000062729	19044	Ppox	protoporphyrinogen oxidase	0.36	0.13	0.31	26	36	25	40	35	43	23	36	25	77	63	78	0.4	0.68	00860;01100	Porphyrin and chlorophyll metabolism - Mus musculus (mouse);Metabolic pathways - Mus musculus (mouse)
ENSMUSG00000052336	13051	Cx3cr1	chemokine (C-X3-C motif) receptor 1	0.36	0.01	0.06	143	122	147	167	196	170	125	121	146	320	353	309	2.25	3.6	04060;04062	Cytokine-cytokine receptor interaction - Mus musculus (mouse);Chemokine signaling pathway - Mus musculus (mouse)
ENSMUSG00000044708	16513	Kcnj10	potassium inwardly-rectifying channel, subfamily J, member 10	0.36	0.06	0.19	46	60	71	80	83	68	40	59	71	154	150	124	0.66	1.08	4971	Gastric acid secretion - Mus musculus (mouse)
ENSMUSG00000036896	12262	C1qc	complement component 1, q subcomponent, C chain	0.36	0.03	0.12	124	109	113	145	181	125	109	108	112	278	325	228	5.87	9.45	04610;05020;05142;05150;05322	Complement and coagulation cascades - Mus musculus (mouse);Prion diseases - Mus musculus (mouse);Chagas disease (American trypanosomiasis) - Mus musculus (mouse);Staphylococcus aureus infection - Mus musculus (mouse);Systemic lupus erythematosus - Mus musculus (mouse)
ENSMUSG00000083951				0.36	0.26	0.48	13	5	6	10	11	14	11	5	6	19	19	26	1.46	2.62
ENSMUSG00000027678	17979	Ncoa3	nuclear receptor coactivator 3	0.36	0	0	830	830	791	1051	1054	1042	727	822	786	2014	1895	1898	6.63	10.55
ENSMUSG00000035285	269854	Nat14	N-acetyltransferase 14	0.36	0.21	0.42	10	16	16	21	21	17	9	16	16	41	37	31	0.54	0.93
ENSMUSG00000021756	16195	Il6st	interleukin 6 signal transducer	0.36	0	0	1673	1689	1735	2313	2277	1956	1466	1673	1724	4434	4095	3563	11.97	19.08	04060;04630	Cytokine-cytokine receptor interaction - Mus musculus (mouse);Jak-STAT signaling pathway - Mus musculus (mouse)
ENSMUSG00000066235	215494	Pomgnt2	protein O-linked mannose beta 1,4-N-acetylglucosaminyltransferase 2	0.36	0.18	0.38	21	16	18	27	22	24	18	16	18	52	40	44	0.47	0.79
ENSMUSG00000075025	100038525	Gm10804	predicted gene 10804	0.36	0.25	0.47	9	7	13	13	18	11	8	7	13	24	33	20	0.27	0.47
ENSMUSG00000095351				0.36	0.25	0.46	184	237	115	327	291	134	161	235	114	626	524	244	30.35	53.37
ENSMUSG00000026580	20344	Selp	selectin, platelet	0.36	0.13	0.3	22	30	22	33	33	36	19	30	22	64	59	65	0.44	0.75	04514;05144;05150	Cell adhesion molecules (CAMs) - Mus musculus (mouse);Malaria - Mus musculus (mouse);Staphylococcus aureus infection - Mus musculus (mouse)
ENSMUSG00000033061	19711	Resp18	regulated endocrine-specific protein 18	0.36	0.25	0.47	7	7	9	14	7	13	6	7	9	27	13	23	0.63	1.16
ENSMUSG00000036103	140792	Colec12	collectin sub-family member 12	0.36	0	0.01	459	500	521	641	713	553	402	495	518	1229	1283	1008	9.07	14.51	4145	Phagosome - Mus musculus (mouse)
ENSMUSG00000015094	18146	Npdc1	neural proliferation, differentiation and control 1	0.36	0.04	0.14	67	89	63	103	107	77	59	88	63	198	193	141	2.96	4.83
ENSMUSG00000095930	245269	Nim1k	NIM1 serine/threonine protein kinase	0.35	0.22	0.43	17	13	26	33	22	23	15	13	26	64	40	42	0.22	0.38
ENSMUSG00000022565	18810	Plec	plectin	0.35	0	0	6549	6613	6684	9130	8372	7982	5738	6549	6640	17499	15056	14538	26.17	41.73
ENSMUSG00000017737	17395	Mmp9	matrix metallopeptidase 9	0.35	0.09	0.25	32	62	36	53	58	63	28	61	36	102	104	114	0.83	1.38	04670;05200;05219	Leukocyte transendothelial migration - Mus musculus (mouse);Pathways in cancer - Mus musculus (mouse);Bladder cancer - Mus musculus (mouse)
ENSMUSG00000066043	100169	Phactr4	phosphatase and actin regulator 4	0.35	0	0.01	362	330	385	464	451	472	317	327	382	890	811	859	4.76	7.59
ENSMUSG00000060166	27801	Zdhhc8	zinc finger, DHHC domain containing 8	0.35	0.06	0.19	51	42	50	70	63	55	45	42	50	134	113	100	0.6	0.98
ENSMUSG00000041390	16543	Mdfic	MyoD family inhibitor domain containing	0.35	0	0.02	172	193	179	242	249	211	151	191	178	463	448	385	3.05	4.88
ENSMUSG00000060470	54672	Adgrg3	adhesion G protein-coupled receptor G3	0.35	0.16	0.36	22	30	24	43	32	26	19	30	24	82	58	47	0.64	1.05
ENSMUSG00000027004	20378	Frzb	frizzled-related protein	0.35	0.14	0.32	21	36	21	38	39	30	18	36	21	72	70	54	0.5	0.85
ENSMUSG00000061171	320106	Slc38a11	solute carrier family 38, member 11	0.35	0.19	0.39	14	21	18	29	24	20	12	21	18	56	43	36	0.45	0.77
ENSMUSG00000029598	71772	Plbd2	phospholipase B domain containing 2	0.35	0.01	0.04	120	119	141	170	169	152	105	118	140	326	304	276	1.67	2.68
ENSMUSG00000024013	26382	Fgd2	FYVE, RhoGEF and PH domain containing 2	0.35	0.1	0.27	47	47	53	76	59	59	41	47	53	146	107	107	1.07	1.76
ENSMUSG00000043773	69430	1700048O20Rik	RIKEN cDNA 1700048O20 gene	0.35	0.25	0.46	14	7	8	17	13	12	12	7	8	32	24	22	0.36	0.65
ENSMUSG00000024238	21417	Zeb1	zinc finger E-box binding homeobox 1	0.35	0	0.01	394	398	425	549	578	437	345	394	422	1052	1039	796	4.27	6.81
ENSMUSG00000020776	217335	Fbf1	Fas (TNFRSF6) binding factor 1	0.35	0	0.02	177	149	149	196	219	196	155	148	148	376	393	357	1.85	2.93
ENSMUSG00000022518	78809	4930562C15Rik	RIKEN cDNA 4930562C15 gene	0.35	0.26	0.48	13	6	13	8	17	19	11	6	13	16	31	35	0.17	0.29
ENSMUSG00000042644	16440	Itpr3	inositol 1,4,5-triphosphate receptor 3	0.35	0	0	1721	1447	1794	2258	2030	2076	1508	1433	1782	4328	3650	3782	11.27	17.91	04020;04070;04114;04270;04540;04720;04730;04742;04912;04970;04971;04972;05010	Calcium signaling pathway - Mus musculus (mouse);Phosphatidylinositol signaling system - Mus musculus (mouse);Oocyte meiosis - Mus musculus (mouse);Vascular smooth muscle contraction - Mus musculus (mouse);Gap junction - Mus musculus (mouse);Long-term potentiation - Mus musculus (mouse);Long-term depression - Mus musculus (mouse);Taste transduction - Mus musculus (mouse);GnRH signaling pathway - …
ENSMUSG00000009281	71660	Rarres2	retinoic acid receptor responder (tazarotene induced) 2	0.35	0.01	0.04	539	545	556	738	848	531	472	540	552	1415	1525	967	47.2	75.6
ENSMUSG00000021257	68737	Angel1	angel homolog 1 (Drosophila)	0.35	0.21	0.42	14	16	22	29	24	19	12	16	22	56	44	34	0.27	0.48
ENSMUSG00000057230	269774	Aak1	AP2 associated kinase 1	0.35	0	0.01	273	292	257	332	349	376	239	289	255	636	627	685	2.1	3.34
ENSMUSG00000094296				0.35	0.23	0.45	13	13	13	14	22	21	11	13	13	26	39	38	3.03	5.38
ENSMUSG00000030653	207728	Pde2a	phosphodiesterase 2A, cGMP-stimulated	0.35	0	0	415	450	463	541	632	535	364	446	460	1036	1136	974	6.41	10.2	230	Purine metabolism - Mus musculus (mouse)
ENSMUSG00000097597				0.35	0.27	0.49	8	7	7	10	9	14	7	7	7	19	16	26	0.3	0.56
ENSMUSG00000027300	140629	Ubox5	U box domain containing 5	0.35	0.13	0.31	45	38	31	56	45	50	39	38	31	107	81	91	0.62	1.02	4120	Ubiquitin mediated proteolysis - Mus musculus (mouse)
ENSMUSG00000023143	27426	Nagpa	N-acetylglucosamine-1-phosphodiester alpha-N-acetylglucosaminidase	0.35	0.02	0.08	123	115	155	157	186	167	108	114	154	300	334	305	3.6	5.76	4142	Lysosome - Mus musculus (mouse)
ENSMUSG00000055150	330463	Zfp78	zinc finger protein 78	0.35	0.23	0.45	10	12	12	16	16	16	9	12	12	30	28	30	0.46	0.78
ENSMUSG00000020679	21410	Hnf1b	HNF1 homeobox B	0.35	0.04	0.14	106	112	108	126	120	178	93	111	107	242	216	324	2.41	3.87	4950	Maturity onset diabetes of the young - Mus musculus (mouse)
ENSMUSG00000029406	19679	Pitpnm2	phosphatidylinositol transfer protein, membrane-associated 2	0.35	0.04	0.14	59	66	63	98	77	71	52	65	63	187	138	130	0.55	0.9
ENSMUSG00000020432	21452	Tcn2	transcobalamin 2	0.35	0	0	572	598	595	797	735	733	501	592	591	1528	1321	1335	17.74	28.26	4977	Vitamin digestion and absorption - Mus musculus (mouse)
ENSMUSG00000033871	170826	Ppargc1b	peroxisome proliferative activated receptor, gamma, coactivator 1 beta	0.35	0	0.02	173	186	198	251	226	240	152	184	197	481	407	437	3.11	4.96
ENSMUSG00000059173	18573	Pde1a	phosphodiesterase 1A, calmodulin-dependent	0.35	0.01	0.03	175	180	166	252	214	204	153	178	165	483	385	371	2.49	3.99	00230;04020;04742	Purine metabolism - Mus musculus (mouse);Calcium signaling pathway - Mus musculus (mouse);Taste transduction - Mus musculus (mouse)
ENSMUSG00000031304	16186	Il2rg	interleukin 2 receptor, gamma chain	0.35	0.08	0.23	45	47	50	59	64	63	39	47	50	113	115	115	1.74	2.81	04060;04144;04630;05340	Cytokine-cytokine receptor interaction - Mus musculus (mouse);Endocytosis - Mus musculus (mouse);Jak-STAT signaling pathway - Mus musculus (mouse);Primary immunodeficiency - Mus musculus (mouse)
ENSMUSG00000000782	21414	Tcf7	transcription factor 7, T cell specific	0.35	0.03	0.1	111	82	97	136	127	109	97	81	96	260	229	199	2.39	3.81	04310;04520;04916;05200;05210;05213;05215;05216;05217;05221;05412	Wnt signaling pathway - Mus musculus (mouse);Adherens junction - Mus musculus (mouse);Melanogenesis - Mus musculus (mouse);Pathways in cancer - Mus musculus (mouse);Colorectal cancer - Mus musculus (mouse);Endometrial cancer - Mus musculus (mouse);Prostate cancer - Mus musculus (mouse);Thyroid cancer - Mus musculus (mouse);Basal cell carcinoma - Mus musculus (mouse);Acute myeloid leukemia - Mus m…
ENSMUSG00000026072	16177	Il1r1	interleukin 1 receptor, type I	0.35	0.01	0.04	410	449	437	589	485	597	359	445	434	1129	873	1088	5.47	8.76	04010;04060;04210;04380;04640;05146	MAPK signaling pathway - Mus musculus (mouse);Cytokine-cytokine receptor interaction - Mus musculus (mouse);Apoptosis - Mus musculus (mouse);Osteoclast differentiation - Mus musculus (mouse);Hematopoietic cell lineage - Mus musculus (mouse);Amoebiasis - Mus musculus (mouse)
ENSMUSG00000036985	208884	Zdhhc9	zinc finger, DHHC domain containing 9	0.35	0	0.02	201	196	226	272	263	267	176	194	225	522	473	487	3.7	5.91
ENSMUSG00000023169	105727	Slc38a1	solute carrier family 38, member 1	0.35	0	0	466	443	481	610	588	585	408	439	478	1169	1058	1066	3.66	5.81
ENSMUSG00000025092	73442	Hspa12a	heat shock protein 12A	0.35	0.01	0.06	108	114	112	150	151	132	95	113	111	287	271	240	1.19	1.91
ENSMUSG00000032796	16772	Lama1	laminin, alpha 1	0.35	0.07	0.2	76	96	78	139	78	110	67	95	77	267	140	201	0.53	0.88	04510;04512;05145;05146;05200;05222	Focal adhesion - Mus musculus (mouse);ECM-receptor interaction - Mus musculus (mouse);Toxoplasmosis - Mus musculus (mouse);Amoebiasis - Mus musculus (mouse);Pathways in cancer - Mus musculus (mouse);Small cell lung cancer - Mus musculus (mouse)
ENSMUSG00000037169	18109	Mycn	v-myc avian myelocytomatosis viral related oncogene, neuroblastoma derived	0.35	0.25	0.47	7	10	13	15	16	12	6	10	13	28	28	21	0.23	0.39
ENSMUSG00000035305	26563	Ror1	receptor tyrosine kinase-like orphan receptor 1	0.35	0.09	0.24	78	59	56	91	96	66	68	58	56	174	172	120	0.68	1.11
ENSMUSG00000035735	269060	Dagla	diacylglycerol lipase, alpha	0.35	0.08	0.22	46	39	37	51	57	53	40	39	37	97	102	96	0.44	0.72
ENSMUSG00000035342	226154	Lzts2	leucine zipper, putative tumor suppressor 2	0.35	0	0.02	211	195	175	238	274	233	185	193	174	456	493	424	4.2	6.65
ENSMUSG00000064563	100217451	Snora7a	small nucleolar RNA, H/ACA box 7A	0.35	0.16	0.36	669	935	973	1348	1100	1015	586	926	967	2584	1979	1848	374.2	627.91
ENSMUSG00000051335	328232	Gfod1	glucose-fructose oxidoreductase domain containing 1	0.35	0.08	0.23	48	39	35	54	48	57	42	39	35	104	87	103	0.38	0.6
ENSMUSG00000032216	17999	Nedd4	neural precursor cell expressed, developmentally down-regulated 4	0.35	0	0	5064	5078	5219	6494	6932	6193	4437	5029	5185	12447	12467	11280	56.94	90.07	04120;04144	Ubiquitin mediated proteolysis - Mus musculus (mouse);Endocytosis - Mus musculus (mouse)
ENSMUSG00000042751	226518	Nmnat2	nicotinamide nucleotide adenylyltransferase 2	0.35	0.08	0.22	63	36	41	68	54	59	55	36	41	130	98	107	0.64	1.02	00760;01100	Nicotinate and nicotinamide metabolism - Mus musculus (mouse);Metabolic pathways - Mus musculus (mouse)
ENSMUSG00000051111	75209	Sv2c	synaptic vesicle glycoprotein 2c	0.35	0.21	0.42	24	21	14	23	23	33	21	21	14	44	42	61	0.28	0.47	4512	ECM-receptor interaction - Mus musculus (mouse)
ENSMUSG00000027583	72147	Zbtb46	zinc finger and BTB domain containing 46	0.35	0.08	0.23	68	72	46	100	67	76	60	71	46	191	121	138	0.72	1.16
ENSMUSG00000028920	213499	Fbxo42	F-box protein 42	0.35	0.01	0.04	167	148	166	201	205	212	146	147	165	385	369	386	1.65	2.63
ENSMUSG00000036534	234595	Slc38a7	solute carrier family 38, member 7	0.35	0.06	0.18	59	56	54	79	68	73	52	55	54	151	122	133	1.04	1.67
ENSMUSG00000057421	76130	Las1l	LAS1-like (S. cerevisiae)	0.35	0	0.03	169	191	160	239	199	231	148	189	159	458	357	421	2.29	3.66
ENSMUSG00000030207	74525	Fam234b	family with sequence similarity 234, member B	0.35	0.15	0.34	30	40	16	44	36	35	26	40	16	84	64	64	0.41	0.69
ENSMUSG00000043505	317757	Gimap5	GTPase, IMAP family member 5	0.35	0.1	0.27	40	37	39	52	48	53	35	37	39	100	86	96	1.22	1.98
ENSMUSG00000029816	93695	Gpnmb	glycoprotein (transmembrane) nmb	0.35	0.2	0.41	43	48	64	68	92	51	38	48	64	131	166	92	0.84	1.4
ENSMUSG00000021701	20620	Plk2	polo-like kinase 2	0.35	0.01	0.06	131	141	123	168	193	149	115	140	122	322	347	272	2.87	4.6
ENSMUSG00000028005	54195	Gucy1b3	guanylate cyclase 1, soluble, beta 3	0.35	0.01	0.05	167	192	166	237	261	177	146	190	165	454	470	323	3.29	5.25	00230;04270;04540;04730;04970	Purine metabolism - Mus musculus (mouse);Vascular smooth muscle contraction - Mus musculus (mouse);Gap junction - Mus musculus (mouse);Long-term depression - Mus musculus (mouse);Salivary secretion - Mus musculus (mouse)
ENSMUSG00000047747	330812	Rnf150	ring finger protein 150	0.35	0.01	0.03	201	184	188	228	287	221	176	182	187	437	516	403	1.21	1.91
ENSMUSG00000057604	30937	Lmcd1	LIM and cysteine-rich domains 1	0.35	0.1	0.26	47	41	27	61	41	49	41	41	27	116	74	90	1.36	2.22
ENSMUSG00000034312	232227	Iqsec1	IQ motif and Sec7 domain 1	0.35	0	0.03	484	480	537	659	681	587	424	475	534	1264	1225	1070	4.71	7.51	4144	Endocytosis - Mus musculus (mouse)
ENSMUSG00000068663	74374	Clec16a	C-type lectin domain family 16, member A	0.35	0	0	325	348	361	446	457	423	285	345	359	854	821	771	3.38	5.36
ENSMUSG00000051339	243219	2900026A02Rik	RIKEN cDNA 2900026A02 gene	0.35	0	0.02	581	665	686	892	766	826	509	659	682	1710	1377	1504	6.7	10.7
ENSMUSG00000004267	13807	Eno2	enolase 2, gamma neuronal	0.35	0.1	0.26	39	39	48	61	54	50	34	39	48	116	98	91	0.92	1.5	00010;01100;03018	Glycolysis / Gluconeogenesis - Mus musculus (mouse);Metabolic pathways - Mus musculus (mouse);RNA degradation - Mus musculus (mouse)
ENSMUSG00000035027	26396	Map2k2	mitogen-activated protein kinase kinase 2	0.35	0	0	582	592	632	797	775	736	510	586	628	1528	1393	1340	15.3	24.26	04010;04012;04270;04370;04540;04620;04650;04660;04662;04664;04720;04722;04730;04810;04910;04912;04916;05020;05200;05211;05213;05214;05215;05216;05218;05219;05220;05221;05223	MAPK signaling pathway - Mus musculus (mouse);ErbB signaling pathway - Mus musculus (mouse);Vascular smooth muscle contraction - Mus musculus (mouse);VEGF signaling pathway - Mus musculus (mouse);Gap junction - Mus musculus (mouse);Toll-like receptor signaling pathway - Mus musculus (mouse);Natural killer cell mediated cytotoxicity - Mus musculus (mouse);T cell receptor signaling pathway - Mus mu…
ENSMUSG00000056025	12722	Clca3a1	chloride channel accessory 3A1	0.35	0.1	0.25	45	42	33	48	62	48	39	42	33	92	112	87	0.65	1.05	04740;04972	Olfactory transduction - Mus musculus (mouse);Pancreatic secretion - Mus musculus (mouse)
ENSMUSG00000043456	243937	Zfp536	zinc finger protein 536	0.35	0.09	0.25	42	35	55	62	60	51	37	35	55	119	108	93	0.59	0.95
ENSMUSG00000017721	78928	Pigt	phosphatidylinositol glycan anchor biosynthesis, class T	0.35	0	0	445	468	487	594	603	595	390	463	484	1138	1084	1083	10.92	17.32	00563;01100	Glycosylphosphatidylinositol(GPI)-anchor biosynthesis - Mus musculus (mouse);Metabolic pathways - Mus musculus (mouse)
ENSMUSG00000028517	67916	Plpp3	phospholipid phosphatase 3	0.35	0	0.01	499	545	530	751	694	573	437	540	527	1439	1248	1043	10.15	16.18	00561;00564;00565;00600;01100;04666;04975	Glycerolipid metabolism - Mus musculus (mouse);Glycerophospholipid metabolism - Mus musculus (mouse);Ether lipid metabolism - Mus musculus (mouse);Sphingolipid metabolism - Mus musculus (mouse);Metabolic pathways - Mus musculus (mouse);Fc gamma R-mediated phagocytosis - Mus musculus (mouse);Fat digestion and absorption - Mus musculus (mouse)
ENSMUSG00000045680	21412	Tcf21	transcription factor 21	0.35	0.06	0.18	116	140	150	227	178	124	102	139	149	435	320	226	6.77	11.02
ENSMUSG00000007655	12389	Cav1	caveolin 1, caveolae protein	0.35	0.01	0.03	614	627	606	851	909	611	538	621	602	1632	1635	1113	13.71	21.86	04144;04510;05100;05416	Endocytosis - Mus musculus (mouse);Focal adhesion - Mus musculus (mouse);Bacterial invasion of epithelial cells - Mus musculus (mouse);Viral myocarditis - Mus musculus (mouse)
ENSMUSG00000024713	18552	Pcsk5	proprotein convertase subtilisin/kexin type 5	0.35	0	0	425	480	479	641	604	525	372	475	476	1229	1087	957	4.22	6.72
ENSMUSG00000052369	380967	Tmem106c	transmembrane protein 106C	0.35	0.07	0.2	59	58	44	71	72	66	52	57	44	137	129	120	2.01	3.23
ENSMUSG00000032064	330938	Dixdc1	DIX domain containing 1	0.35	0.03	0.1	102	82	72	103	120	104	89	81	72	198	216	190	0.81	1.28
ENSMUSG00000015085	12496	Entpd2	ectonucleoside triphosphate diphosphohydrolase 2	0.35	0.1	0.26	38	32	36	46	46	46	33	32	36	89	83	84	1.12	1.81	230	Purine metabolism - Mus musculus (mouse)
ENSMUSG00000022946	70028	Dopey2	dopey family member 2	0.35	0	0	500	472	499	609	673	596	438	467	496	1167	1211	1085	4.1	6.48
ENSMUSG00000013629	69719	Cad	carbamoyl-phosphate synthetase 2, aspartate transcarbamylase, and dihydroorotase	0.35	0.01	0.04	280	230	204	355	266	295	245	228	203	681	478	537	2.04	3.26	00240;00250;01100	Pyrimidine metabolism - Mus musculus (mouse);Alanine, aspartate and glutamate metabolism - Mus musculus (mouse);Metabolic pathways - Mus musculus (mouse)
ENSMUSG00000048897	209225	Zfp710	zinc finger protein 710	0.35	0	0.02	233	232	279	346	301	306	204	230	277	663	542	558	3.33	5.31
ENSMUSG00000061981	14252	Flot2	flotillin 2	0.35	0	0.02	234	214	193	302	277	242	205	212	192	578	498	441	4.82	7.66	4910	Insulin signaling pathway - Mus musculus (mouse)
ENSMUSG00000029122	59056	Evc	Ellis van Creveld gene syndrome	0.35	0.03	0.12	96	88	102	125	142	99	84	87	101	240	256	181	1.35	2.14
ENSMUSG00000020427	16009	Igfbp3	insulin-like growth factor binding protein 3	0.35	0.02	0.07	557	536	548	722	799	590	488	531	544	1383	1436	1075	13.82	22.02	4115	p53 signaling pathway - Mus musculus (mouse)
ENSMUSG00000088789	100306943	Scarna13	small Cajal body-specific RNA 1	0.35	0	0	554	614	663	849	762	731	485	608	659	1627	1371	1332	135.58	215.68
ENSMUSG00000030170	22419	Wnt5b	wingless-type MMTV integration site family, member 5B	0.35	0.21	0.42	15	16	16	27	23	15	13	16	16	51	42	27	0.4	0.69	04310;04340;04916;05200;05217	Wnt signaling pathway - Mus musculus (mouse);Hedgehog signaling pathway - Mus musculus (mouse);Melanogenesis - Mus musculus (mouse);Pathways in cancer - Mus musculus (mouse);Basal cell carcinoma - Mus musculus (mouse)
ENSMUSG00000027938	78284	Creb3l4	cAMP responsive element binding protein 3-like 4	0.35	0.02	0.09	91	105	99	127	135	120	80	104	98	243	242	219	3.87	6.2	04916;04962;05016;05215	Melanogenesis - Mus musculus (mouse);Vasopressin-regulated water reabsorption - Mus musculus (mouse);Huntington's disease - Mus musculus (mouse);Prostate cancer - Mus musculus (mouse)
ENSMUSG00000091957				0.35	0.05	0.16	79	88	86	99	112	116	69	87	85	190	201	212	5.42	8.69
ENSMUSG00000003420	14132	Fcgrt	Fc receptor, IgG, alpha chain transporter	0.35	0	0.01	628	644	580	740	809	820	550	638	576	1418	1454	1494	21.71	34.35
ENSMUSG00000026810	13481	Dpm2	dolichol-phosphate (beta-D) mannosyltransferase 2	0.35	0.15	0.34	34	38	28	51	41	43	30	38	28	97	73	78	1.45	2.41	00510;00563;01100	N-Glycan biosynthesis - Mus musculus (mouse);Glycosylphosphatidylinositol(GPI)-anchor biosynthesis - Mus musculus (mouse);Metabolic pathways - Mus musculus (mouse)
ENSMUSG00000052271	17341	Bhlha15	basic helix-loop-helix family, member a15	0.35	0.16	0.35	17	35	30	44	26	40	15	35	30	85	47	73	0.48	0.8	4950	Maturity onset diabetes of the young - Mus musculus (mouse)
ENSMUSG00000016150	23963	Tenm1	teneurin transmembrane protein 1	0.35	0.24	0.46	14	12	10	19	13	16	12	12	10	36	24	30	0.06	0.1
ENSMUSG00000067276	12338	Capn6	calpain 6	0.35	0.25	0.47	18	16	19	23	31	19	16	16	19	44	56	34	0.24	0.4
ENSMUSG00000030935	20216	Acsm3	acyl-CoA synthetase medium-chain family member 3	0.35	0.05	0.16	68	65	56	94	82	70	60	64	56	180	147	128	1.17	1.89	00650;01100	Butanoate metabolism - Mus musculus (mouse);Metabolic pathways - Mus musculus (mouse)
ENSMUSG00000094777	319171	Hist1h2ap	histone cluster 1, H2ap	0.35	0.03	0.1	102	117	132	171	135	145	89	116	131	328	243	265	13.75	22.07	5322	Systemic lupus erythematosus - Mus musculus (mouse)
ENSMUSG00000073633	66153	Fbxo36	F-box protein 36	0.35	0.11	0.27	34	36	48	49	54	53	30	36	48	94	97	96	1.41	2.29
ENSMUSG00000070705	434156	Eid2b	EP300 interacting inhibitor of differentiation 2B	0.35	0.21	0.42	21	27	13	33	28	21	18	27	13	63	51	38	0.51	0.86
ENSMUSG00000056553	19276	Ptprn2	protein tyrosine phosphatase, receptor type, N polypeptide 2	0.35	0	0.01	280	292	336	390	393	379	245	289	334	747	706	690	3.94	6.26	4940	Type I diabetes mellitus - Mus musculus (mouse)
ENSMUSG00000032782	216846	Cntrob	centrobin, centrosomal BRCA2 interacting protein	0.35	0.08	0.23	43	38	42	45	63	55	38	38	42	86	113	100	0.66	1.06
ENSMUSG00000029577	117146	Ube3b	ubiquitin protein ligase E3B	0.35	0	0	437	478	561	647	637	601	383	473	557	1241	1145	1095	5.81	9.21	4120	Ubiquitin mediated proteolysis - Mus musculus (mouse)
ENSMUSG00000062519	272347	Zfp398	zinc finger protein 398	0.34	0.04	0.13	82	87	95	114	113	114	72	86	94	219	203	207	1.47	2.35
ENSMUSG00000024962	22340	Vegfb	vascular endothelial growth factor B	0.34	0.04	0.13	78	77	64	83	106	92	68	76	64	160	191	168	3.48	5.54	04060;04150;04510;05200;05211;05212;05219;05323	Cytokine-cytokine receptor interaction - Mus musculus (mouse);mTOR signaling pathway - Mus musculus (mouse);Focal adhesion - Mus musculus (mouse);Pathways in cancer - Mus musculus (mouse);Renal cell carcinoma - Mus musculus (mouse);Pancreatic cancer - Mus musculus (mouse);Bladder cancer - Mus musculus (mouse);Rheumatoid arthritis - Mus musculus (mouse)
ENSMUSG00000063531	20349	Sema3e	sema domain, immunoglobulin domain (Ig), short basic domain, secreted, (semaphorin) 3E	0.34	0.16	0.36	40	34	24	44	52	33	35	34	24	85	93	61	0.29	0.48	4360	Axon guidance - Mus musculus (mouse)
ENSMUSG00000042766	360213	Trim46	tripartite motif-containing 46	0.34	0.26	0.48	11	15	13	24	10	20	10	15	13	46	18	36	0.25	0.42
ENSMUSG00000008318	320100	Relt	RELT tumor necrosis factor receptor	0.34	0.21	0.42	16	16	17	20	18	30	14	16	17	38	32	55	0.35	0.6	4060	Cytokine-cytokine receptor interaction - Mus musculus (mouse)
ENSMUSG00000032109	270151	Nlrx1	NLR family member X1	0.34	0.05	0.17	59	55	78	98	74	79	52	54	77	187	133	143	1.06	1.72	4622	RIG-I-like receptor signaling pathway - Mus musculus (mouse)
ENSMUSG00000025586	12877	Cpeb1	cytoplasmic polyadenylation element binding protein 1	0.34	0.23	0.45	13	17	14	28	11	21	11	17	14	53	20	39	0.29	0.49	04114;04320;04914	Oocyte meiosis - Mus musculus (mouse);Dorso-ventral axis formation - Mus musculus (mouse);Progesterone-mediated oocyte maturation - Mus musculus (mouse)
ENSMUSG00000027435	17064	Cd93	CD93 antigen	0.34	0.01	0.03	354	325	308	431	469	363	310	322	306	826	843	662	3.02	4.78
ENSMUSG00000079055	110893	Slc8a3	solute carrier family 8 (sodium/calcium exchanger), member 3	0.34	0.2	0.41	22	13	18	27	21	23	19	13	18	51	38	41	0.22	0.36	04020;04974	Calcium signaling pathway - Mus musculus (mouse);Protein digestion and absorption - Mus musculus (mouse)
ENSMUSG00000032558	74025	Nphp3	nephronophthisis 3 (adolescent)	0.34	0.08	0.22	60	37	49	68	65	58	53	37	49	130	117	106	0.52	0.83
ENSMUSG00000025241	17281	Fyco1	FYVE and coiled-coil domain containing 1	0.34	0	0	954	944	983	1173	1317	1180	836	935	977	2248	2369	2150	7.64	12.03
ENSMUSG00000036931	243910	Nfkbid	nuclear factor of kappa light polypeptide gene enhancer in B cells inhibitor, delta	0.34	0.18	0.38	23	30	14	30	29	31	20	30	14	57	53	57	0.67	1.12
ENSMUSG00000034165	12445	Ccnd3	cyclin D3	0.34	0.01	0.04	183	175	166	219	228	223	160	173	165	419	410	407	2.77	4.38	04110;04115;04310;04510;04630	Cell cycle - Mus musculus (mouse);p53 signaling pathway - Mus musculus (mouse);Wnt signaling pathway - Mus musculus (mouse);Focal adhesion - Mus musculus (mouse);Jak-STAT signaling pathway - Mus musculus (mouse)
ENSMUSG00000024462	54393	Gabbr1	gamma-aminobutyric acid (GABA) B receptor, 1	0.34	0.02	0.08	137	135	106	170	144	170	120	134	105	326	259	309	1.47	2.33	4080	Neuroactive ligand-receptor interaction - Mus musculus (mouse)
ENSMUSG00000020823	74136	Sec14l1	SEC14-like lipid binding 1	0.34	0	0.02	501	433	386	567	544	573	439	429	383	1087	979	1044	5.79	9.14
ENSMUSG00000029484	11745	Anxa3	annexin A3	0.34	0.01	0.06	139	119	108	152	164	154	122	118	107	292	295	281	4.68	7.44
ENSMUSG00000050368	15430	Hoxd10	homeobox D10	0.34	0.06	0.18	59	60	69	89	89	65	52	59	69	170	160	119	1.45	2.32
ENSMUSG00000046711	15361	Hmga1	high mobility group AT-hook 1	0.34	0.01	0.06	135	130	158	187	171	184	118	129	157	359	308	336	4.54	7.23
ENSMUSG00000029028	72946	Lrrc47	leucine rich repeat containing 47	0.34	0.01	0.06	128	114	109	146	145	159	112	113	108	279	260	289	2.06	3.27
ENSMUSG00000015968	12289	Cacna1d	calcium channel, voltage-dependent, L type, alpha 1D subunit	0.34	0.02	0.09	123	144	124	197	153	153	108	143	123	378	276	278	0.88	1.41	04010;04020;04260;04270;04912;04930;04973;05010;05410;05412;05414	MAPK signaling pathway - Mus musculus (mouse);Calcium signaling pathway - Mus musculus (mouse);Cardiac muscle contraction - Mus musculus (mouse);Vascular smooth muscle contraction - Mus musculus (mouse);GnRH signaling pathway - Mus musculus (mouse);Type II diabetes mellitus - Mus musculus (mouse);Carbohydrate digestion and absorption - Mus musculus (mouse);Alzheimer's disease - Mus musculus (mous…
ENSMUSG00000004631	20392	Sgce	sarcoglycan, epsilon	0.34	0.04	0.15	64	73	78	96	102	79	56	72	77	184	184	143	1.97	3.16
ENSMUSG00000070315	78934	4930581F22Rik	RIKEN cDNA 4930581F22 gene	0.34	0.24	0.46	17	15	7	19	18	18	15	15	7	36	32	33	0.33	0.58
ENSMUSG00000020393	84035	Kremen1	kringle containing transmembrane protein 1	0.34	0.01	0.03	171	179	159	214	242	194	150	177	158	411	436	353	2.14	3.38
ENSMUSG00000049295	69890	Zfp219	zinc finger protein 219	0.34	0.02	0.1	84	77	91	103	104	117	74	76	90	197	187	213	1.69	2.68
ENSMUSG00000011096	67605	Akt1s1	AKT1 substrate 1 (proline-rich)	0.34	0	0.02	167	165	205	219	247	220	146	163	204	419	445	401	4.96	7.84
ENSMUSG00000037331	73158	Larp1	La ribonucleoprotein domain family, member 1	0.34	0	0	1365	1319	1344	1702	1654	1762	1196	1306	1335	3263	2975	3210	12.41	19.54
ENSMUSG00000020400	57783	Tnip1	TNFAIP3 interacting protein 1	0.34	0	0	593	611	620	752	791	779	520	605	616	1441	1422	1419	12.51	19.7
ENSMUSG00000081534	67739	Slc48a1	solute carrier family 48 (heme transporter), member 1	0.34	0.02	0.07	208	164	164	255	245	184	182	162	163	489	440	335	4.31	6.83
ENSMUSG00000024247	106522	Pkdcc	protein kinase domain containing, cytoplasmic	0.34	0.01	0.05	195	160	167	255	189	222	171	158	166	489	340	404	4.36	6.91
ENSMUSG00000094134				0.34	0.29	0.51	13	14	19	19	3	46	11	14	19	36	6	83	2.67	4.86
ENSMUSG00000022559	30840	Fbxl6	F-box and leucine-rich repeat protein 6	0.34	0.18	0.38	21	22	22	30	33	24	18	22	22	58	59	43	0.77	1.28
ENSMUSG00000026309	67444	Ilkap	integrin-linked kinase-associated serine/threonine phosphatase 2C	0.34	0	0.02	203	269	247	325	303	292	178	266	245	622	545	531	10.68	17
ENSMUSG00000022114	24064	Spry2	sprouty homolog 2 (Drosophila)	0.34	0.02	0.08	103	87	90	123	117	117	90	86	89	235	211	214	2.73	4.33	4630	Jak-STAT signaling pathway - Mus musculus (mouse)
ENSMUSG00000004296	16160	Il12b	interleukin 12b	0.34	0.24	0.46	15	15	7	17	16	17	13	15	7	32	29	31	0.39	0.65	04060;04620;04622;04630;04940;05140;05142;05143;05145;05146;05330	Cytokine-cytokine receptor interaction - Mus musculus (mouse);Toll-like receptor signaling pathway - Mus musculus (mouse);RIG-I-like receptor signaling pathway - Mus musculus (mouse);Jak-STAT signaling pathway - Mus musculus (mouse);Type I diabetes mellitus - Mus musculus (mouse);Leishmaniasis - Mus musculus (mouse);Chagas disease (American trypanosomiasis) - Mus musculus (mouse);African trypanos…
ENSMUSG00000032024	71566	Clmp	CXADR-like membrane protein	0.34	0.01	0.05	321	334	335	414	502	350	281	331	333	794	903	638	4.86	7.69
ENSMUSG00000051212	321019	Gpr183	G protein-coupled receptor 183	0.34	0.06	0.19	65	75	68	91	86	92	57	74	68	175	154	168	1.44	2.31
ENSMUSG00000022995	13800	Enah	enabled homolog (Drosophila)	0.34	0	0.02	348	322	353	446	506	354	305	319	351	855	910	644	4.88	7.71	4810	Regulation of actin cytoskeleton - Mus musculus (mouse)
ENSMUSG00000026637	22033	Traf5	TNF receptor-associated factor 5	0.34	0.1	0.26	65	54	49	82	75	60	57	53	49	158	135	110	1.75	2.81	05200;05222	Pathways in cancer - Mus musculus (mouse);Small cell lung cancer - Mus musculus (mouse)
ENSMUSG00000029913	70779	Prdm5	PR domain containing 5	0.34	0.08	0.23	59	67	61	86	91	66	52	66	61	164	163	120	1.77	2.85
ENSMUSG00000020422	319939	Tns3	tensin 3	0.34	0	0	785	823	784	1014	1064	965	688	815	779	1944	1913	1757	6.51	10.27
ENSMUSG00000029475	30841	Kdm2b	lysine (K)-specific demethylase 2B	0.34	0	0.01	291	306	327	427	386	364	255	303	325	819	695	663	3.58	5.67
ENSMUSG00000094345				0.34	0.23	0.45	19	24	26	7	138	31	17	24	26	14	249	56	4.02	12.27
ENSMUSG00000015437	14939	Gzmb	granzyme B	0.34	0.25	0.47	9	30	17	32	9	38	8	30	17	61	17	70	0.8	1.43	04650;04940;05320;05330;05332	Natural killer cell mediated cytotoxicity - Mus musculus (mouse);Type I diabetes mellitus - Mus musculus (mouse);Autoimmune thyroid disease - Mus musculus (mouse);Allograft rejection - Mus musculus (mouse);Graft-versus-host disease - Mus musculus (mouse)
ENSMUSG00000079575				0.34	0.19	0.39	17	31	24	39	34	25	15	31	24	74	61	45	1.01	1.69
ENSMUSG00000040808	12309	S100g	S100 calcium binding protein G	0.34	0.29	0.51	1109	1222	935	1832	3015	837	972	1210	929	3512	5422	1525	138.6	298.52
ENSMUSG00000056054	20201	S100a8	S100 calcium binding protein A8 (calgranulin A)	0.34	0.27	0.49	2	13	8	9	51	4	2	13	8	18	92	7	1.21	4.07
ENSMUSG00000072623	22750	Zfp9	zinc finger protein 9	0.34	0.03	0.12	88	92	92	130	121	97	77	91	91	249	218	177	1.39	2.22
ENSMUSG00000029064	14688	Gnb1	guanine nucleotide binding protein (G protein), beta 1	0.34	0	0	1096	1069	1163	1397	1451	1381	960	1059	1155	2678	2610	2515	21.58	33.97	04062;04742;04744	Chemokine signaling pathway - Mus musculus (mouse);Taste transduction - Mus musculus (mouse);Phototransduction - Mus musculus (mouse)
ENSMUSG00000016181	215193	Diexf	digestive organ expansion factor homolog (zebrafish)	0.34	0.04	0.13	73	89	66	100	86	108	64	88	66	192	155	196	0.84	1.34
ENSMUSG00000022892	11820	App	amyloid beta (A4) precursor protein	0.34	0	0	3546	3787	3691	4478	4879	4624	3107	3750	3667	8582	8774	8422	71.8	112.72	5010	Alzheimer's disease - Mus musculus (mouse)
ENSMUSG00000025225	18034	Nfkb2	nuclear factor of kappa light polypeptide gene enhancer in B cells 2, p49/p100	0.34	0	0.01	302	292	260	364	343	379	265	289	258	697	617	691	5.43	8.56	04010;04380;05200	MAPK signaling pathway - Mus musculus (mouse);Osteoclast differentiation - Mus musculus (mouse);Pathways in cancer - Mus musculus (mouse)
ENSMUSG00000021732	14165	Fgf10	fibroblast growth factor 10	0.34	0.03	0.12	87	105	82	124	119	109	76	104	81	237	214	199	1.35	2.16	04010;04810;05200;05218	MAPK signaling pathway - Mus musculus (mouse);Regulation of actin cytoskeleton - Mus musculus (mouse);Pathways in cancer - Mus musculus (mouse);Melanoma - Mus musculus (mouse)
ENSMUSG00000037344	83704	Slc12a9	solute carrier family 12 (potassium/chloride transporters), member 9	0.34	0.06	0.19	68	47	71	88	71	82	60	47	71	169	128	150	1.15	1.84
ENSMUSG00000022090	213019	Pdlim2	PDZ and LIM domain 2	0.34	0.03	0.11	168	181	231	253	216	275	147	179	229	485	389	501	4.48	7.14
ENSMUSG00000027074	58207	Slc43a3	solute carrier family 43, member 3	0.34	0.01	0.05	191	175	182	243	264	192	167	173	181	466	475	350	4.26	6.75
ENSMUSG00000013766	70274	Ly6g6e	lymphocyte antigen 6 complex, locus G6E	0.34	0.07	0.21	62	60	71	70	88	93	54	59	71	134	158	169	3.44	5.51
ENSMUSG00000024970	68229	AI846148	expressed sequence AI846148	0.34	0.12	0.29	35	30	30	46	44	36	31	30	30	88	80	65	0.61	1
ENSMUSG00000050954	67911	Zfp169	zinc finger protein 169	0.34	0.05	0.16	80	81	74	123	90	89	70	80	74	236	162	162	1.15	1.84
ENSMUSG00000006019	71723	Dhx34	DEAH (Asp-Glu-Ala-His) box polypeptide 34	0.34	0.12	0.29	39	45	34	59	42	53	34	45	34	113	76	96	0.56	0.91
ENSMUSG00000003378	14809	Grik5	glutamate receptor, ionotropic, kainate 5 (gamma 2)	0.34	0.17	0.37	29	16	28	29	32	34	25	16	28	56	57	62	0.39	0.62	4080	Neuroactive ligand-receptor interaction - Mus musculus (mouse)
ENSMUSG00000042066	68875	Tmcc2	transmembrane and coiled-coil domains 2	0.34	0.09	0.25	42	41	39	54	52	52	37	41	39	104	93	95	0.63	1
ENSMUSG00000057335	545389	Cep170	centrosomal protein 170	0.34	0	0.01	372	399	312	473	489	416	326	395	310	906	879	758	3.18	5.02
ENSMUSG00000026074	26921	Map4k4	mitogen-activated protein kinase kinase kinase kinase 4	0.34	0	0	583	654	590	788	818	715	511	648	586	1510	1471	1303	6.44	10.14	4010	MAPK signaling pathway - Mus musculus (mouse)
ENSMUSG00000047443	227358	Fam132b	family with sequence similarity 132, member B	0.34	0.17	0.37	25	22	26	42	29	27	22	22	26	80	52	50	0.53	0.89
ENSMUSG00000042734	69480	Ttc9	tetratricopeptide repeat domain 9	0.34	0.27	0.49	5	9	8	11	14	8	4	9	8	21	26	14	0.22	0.41
ENSMUSG00000050973	269952	Gdpgp1	GDP-D-glucose phosphorylase 1	0.34	0.04	0.15	84	74	105	125	97	116	74	73	104	239	174	212	1.71	2.73
ENSMUSG00000036570	56188	Fxyd1	FXYD domain-containing ion transport regulator 1	0.34	0.06	0.19	72	92	74	112	115	80	63	91	74	215	206	145	7.82	12.51
ENSMUSG00000079484	227696	Phyhd1	phytanoyl-CoA dioxygenase domain containing 1	0.34	0.28	0.51	8	4	6	13	9	5	7	4	6	25	17	9	0.22	0.42
ENSMUSG00000034471	140721	Caskin2	CASK-interacting protein 2	0.34	0.02	0.07	192	190	187	252	246	228	168	188	186	483	443	415	2.35	3.72
ENSMUSG00000067818	98932	Myl9	myosin, light polypeptide 9, regulatory	0.34	0	0.03	3492	3158	3605	4659	4956	3453	3060	3127	3582	8929	8912	6290	185.47	293.11	04270;04510;04530;04670;04810	Vascular smooth muscle contraction - Mus musculus (mouse);Focal adhesion - Mus musculus (mouse);Tight junction - Mus musculus (mouse);Leukocyte transendothelial migration - Mus musculus (mouse);Regulation of actin cytoskeleton - Mus musculus (mouse)
ENSMUSG00000019647	20358	Sema6a	sema domain, transmembrane domain (TM), and cytoplasmic domain, (semaphorin) 6A	0.34	0.01	0.05	349	363	398	390	500	525	306	359	395	748	900	957	3.3	5.19	4360	Axon guidance - Mus musculus (mouse)
ENSMUSG00000047907	228911	Tshz2	teashirt zinc finger family member 2	0.34	0.09	0.25	50	41	58	60	77	57	44	41	58	115	138	103	0.6	0.96
ENSMUSG00000030257	259302	Srgap3	SLIT-ROBO Rho GTPase activating protein 3	0.34	0.01	0.05	150	188	179	210	231	219	131	186	178	402	416	399	1.18	1.87	4360	Axon guidance - Mus musculus (mouse)
ENSMUSG00000071793	381598	2610005L07Rik	cadherin 11 pseudogene	0.34	0.01	0.06	105	108	116	144	130	147	92	107	115	276	233	268	1.67	2.65
ENSMUSG00000034156	207777	Bzrap1	benzodiazepine receptor associated protein 1	0.34	0.27	0.49	10	21	9	18	17	19	9	21	9	35	31	35	0.11	0.18
ENSMUSG00000030534	233405	Vps33b	vacuolar protein sorting 33B (yeast)	0.34	0.01	0.05	150	156	143	214	177	180	131	154	142	411	319	327	3.55	5.63
ENSMUSG00000001211	28169	Agpat3	1-acylglycerol-3-phosphate O-acyltransferase 3	0.34	0	0	525	446	488	595	643	612	460	442	485	1141	1157	1115	4.98	7.81	00561;00564;01100	Glycerolipid metabolism - Mus musculus (mouse);Glycerophospholipid metabolism - Mus musculus (mouse);Metabolic pathways - Mus musculus (mouse)
ENSMUSG00000074004	272411	B3gnt6	UDP-GlcNAc:betaGal beta-1,3-N-acetylglucosaminyltransferase 6 (core 3 synthase)	0.34	0.17	0.37	31	31	32	46	46	31	27	31	32	88	83	57	0.81	1.32	00512;01100	Mucin type O-Glycan biosynthesis - Mus musculus (mouse);Metabolic pathways - Mus musculus (mouse)
ENSMUSG00000038859	66898	Baiap2l1	BAI1-associated protein 2-like 1	0.34	0	0	551	547	627	678	783	731	483	542	623	1299	1408	1331	10.83	17
ENSMUSG00000074505	270120	Fat3	FAT atypical cadherin 3	0.34	0.02	0.09	98	98	92	129	119	119	86	97	91	247	214	216	0.32	0.5
ENSMUSG00000037166	68458	Ppp1r14a	protein phosphatase 1, regulatory (inhibitor) subunit 14A	0.34	0.05	0.16	177	136	137	212	229	135	155	135	136	406	412	246	17.32	27.47	4270	Vascular smooth muscle contraction - Mus musculus (mouse)
ENSMUSG00000079277	15434	Hoxd3	homeobox D3	0.34	0.14	0.33	40	32	39	59	44	42	35	32	39	114	80	77	0.65	1.05
ENSMUSG00000039157	98952	Fam102a	family with sequence similarity 102, member A	0.34	0.01	0.03	644	608	602	815	683	861	564	602	598	1562	1229	1569	6.37	10.05
ENSMUSG00000041308	20650	Sntb2	syntrophin, basic 2	0.34	0	0.02	227	248	237	300	320	287	199	246	235	575	575	522	3.28	5.17
ENSMUSG00000047507	545192	Baiap3	BAI1-associated protein 3	0.34	0.25	0.47	16	10	14	18	17	18	14	10	14	35	31	32	0.18	0.29
ENSMUSG00000031586	19663	Rbpms	RNA binding protein gene with multiple splicing	0.34	0.02	0.07	172	142	156	213	220	166	151	141	155	409	395	303	3.9	6.15
ENSMUSG00000017774	17913	Myo1c	myosin IC	0.34	0	0	585	538	583	789	707	667	513	533	579	1513	1271	1214	7.38	11.61
ENSMUSG00000051506	545030	Wdfy4	WD repeat and FYVE domain containing 4	0.34	0.01	0.06	776	697	712	1061	910	815	680	690	707	2033	1636	1484	4.44	7.04
ENSMUSG00000029505	75560	Ep400	E1A binding protein p400	0.34	0	0	894	865	958	1233	1097	1117	783	857	952	2363	1973	2035	5.18	8.17
ENSMUSG00000026536	381308	Mnda	myeloid cell nuclear differentiation antigen	0.34	0.13	0.31	23	54	29	52	37	52	20	53	29	99	66	95	1.29	2.16
ENSMUSG00000046718	69550	Bst2	bone marrow stromal cell antigen 2	0.34	0.15	0.34	29	25	26	33	34	38	25	25	26	63	61	70	2.14	3.47
ENSMUSG00000019989	209558	Enpp3	ectonucleotide pyrophosphatase/phosphodiesterase 3	0.34	0.06	0.18	67	60	71	84	96	74	59	59	71	161	172	134	1.44	2.27	00230;00500;00740;00760;00770;01100	Purine metabolism - Mus musculus (mouse);Starch and sucrose metabolism - Mus musculus (mouse);Riboflavin metabolism - Mus musculus (mouse);Nicotinate and nicotinamide metabolism - Mus musculus (mouse);Pantothenate and CoA biosynthesis - Mus musculus (mouse);Metabolic pathways - Mus musculus (mouse)
ENSMUSG00000045757	233893	Zfp764	zinc finger protein 764	0.34	0.02	0.09	79	93	92	111	118	108	69	92	91	212	212	197	2.14	3.39
ENSMUSG00000033955	228140	Tnks1bp1	tankyrase 1 binding protein 1	0.34	0	0	656	580	580	787	807	706	575	574	576	1508	1452	1286	6.3	9.88
ENSMUSG00000065954	320165	Tacc1	transforming, acidic coiled-coil containing protein 1	0.34	0	0	901	891	882	1133	1241	1010	789	882	876	2172	2232	1840	7.08	11.11
ENSMUSG00000026965	99152	Anapc2	anaphase promoting complex subunit 2	0.34	0	0	300	340	331	418	411	404	263	337	329	802	739	736	6.59	10.37	04110;04114;04120;04914	Cell cycle - Mus musculus (mouse);Oocyte meiosis - Mus musculus (mouse);Ubiquitin mediated proteolysis - Mus musculus (mouse);Progesterone-mediated oocyte maturation - Mus musculus (mouse)
ENSMUSG00000056144	94094	Trim34a	tripartite motif-containing 34A	0.34	0.1	0.26	38	45	34	47	50	55	33	45	34	91	90	100	0.92	1.48
ENSMUSG00000023990	21425	Tfeb	transcription factor EB	0.34	0.02	0.1	110	102	106	147	123	134	96	101	105	282	222	244	2.76	4.37
ENSMUSG00000005672	16590	Kit	kit oncogene	0.34	0	0.02	548	500	520	668	717	605	480	495	517	1280	1290	1102	6.1	9.59	04060;04144;04640;04916;05200;05221	Cytokine-cytokine receptor interaction - Mus musculus (mouse);Endocytosis - Mus musculus (mouse);Hematopoietic cell lineage - Mus musculus (mouse);Melanogenesis - Mus musculus (mouse);Pathways in cancer - Mus musculus (mouse);Acute myeloid leukemia - Mus musculus (mouse)
ENSMUSG00000031373	56078	Car5b	carbonic anhydrase 5b, mitochondrial	0.34	0.08	0.23	43	47	52	66	62	57	38	47	52	126	111	104	0.85	1.36	910	Nitrogen metabolism - Mus musculus (mouse)
ENSMUSG00000027339	215653	Rassf2	Ras association (RalGDS/AF-6) domain family member 2	0.34	0.01	0.04	363	295	306	393	449	383	318	292	304	753	808	697	2.39	3.75
ENSMUSG00000037210	231128	Fam193a	family with sequence similarity 193, member A	0.34	0	0	508	536	518	655	681	645	445	531	515	1256	1224	1174	5.75	9.03
ENSMUSG00000006276	13859	Eps15l1	epidermal growth factor receptor pathway substrate 15-like 1	0.34	0	0.01	298	309	306	411	378	369	261	306	304	787	680	673	5.92	9.33
ENSMUSG00000026925	64436	Inpp5e	inositol polyphosphate-5-phosphatase E	0.34	0.04	0.15	106	88	99	143	127	104	93	87	98	274	228	190	1.44	2.29	00562;01100;04070	Inositol phosphate metabolism - Mus musculus (mouse);Metabolic pathways - Mus musculus (mouse);Phosphatidylinositol signaling system - Mus musculus (mouse)
ENSMUSG00000020262	110532	Adarb1	adenosine deaminase, RNA-specific, B1	0.34	0.06	0.19	65	62	53	87	80	64	57	61	53	167	144	116	0.55	0.88
ENSMUSG00000040447	216892	Spns2	spinster homolog 2	0.34	0.15	0.34	46	37	36	60	53	42	40	37	36	115	95	77	0.75	1.21
ENSMUSG00000042439	328977	Zfp532	zinc finger protein 532	0.34	0.02	0.07	119	121	130	169	170	133	104	120	129	324	305	242	1.37	2.17
ENSMUSG00000001333	68828	Sync	syncoilin	0.34	0.17	0.36	41	26	31	54	33	41	36	26	31	104	59	74	0.87	1.4
ENSMUSG00000041958	276846	Pigs	phosphatidylinositol glycan anchor biosynthesis, class S	0.33	0.01	0.04	181	167	158	231	192	220	159	165	157	442	346	400	4.13	6.5	00563;01100	Glycosylphosphatidylinositol(GPI)-anchor biosynthesis - Mus musculus (mouse);Metabolic pathways - Mus musculus (mouse)
ENSMUSG00000043557	74762	Mdga1	MAM domain containing glycosylphosphatidylinositol anchor 1	0.33	0.28	0.5	8	8	9	12	12	12	7	8	9	23	22	21	0.06	0.11
ENSMUSG00000061718	19049	Ppp1r1b	protein phosphatase 1, regulatory (inhibitor) subunit 1B	0.33	0.02	0.09	321	314	333	383	420	434	281	311	331	734	756	791	9.86	15.58
ENSMUSG00000023805	20975	Synj2	synaptojanin 2	0.33	0	0.01	409	378	355	524	450	471	358	374	353	1004	810	857	4.21	6.61	00562;01100;04070	Inositol phosphate metabolism - Mus musculus (mouse);Metabolic pathways - Mus musculus (mouse);Phosphatidylinositol signaling system - Mus musculus (mouse)
ENSMUSG00000074825	73338	Itpripl1	inositol 1,4,5-triphosphate receptor interacting protein-like 1	0.33	0.04	0.14	98	69	79	112	108	92	86	68	78	215	195	168	1.47	2.31
ENSMUSG00000030365	93675	Clec2i	C-type lectin domain family 2, member i	0.33	0.18	0.38	26	31	28	44	36	33	23	31	28	85	64	60	0.63	1.04
ENSMUSG00000041459	230908	Tardbp	TAR DNA binding protein	0.33	0	0.02	675	665	598	837	763	860	591	659	594	1604	1373	1567	5.28	8.32
ENSMUSG00000031216	236920	Stard8	START domain containing 8	0.33	0.03	0.12	96	95	83	126	118	104	84	94	82	241	213	190	1.12	1.78
ENSMUSG00000031351	22673	Zfp185	zinc finger protein 185	0.33	0.3	0.52	8	9	4	11	14	5	7	9	4	22	26	10	0.12	0.22
ENSMUSG00000002250	19015	Ppard	peroxisome proliferator activator receptor delta	0.33	0	0.02	366	351	471	487	498	525	321	348	468	934	896	956	7.53	11.84	03320;04310;05200;05221	PPAR signaling pathway - Mus musculus (mouse);Wnt signaling pathway - Mus musculus (mouse);Pathways in cancer - Mus musculus (mouse);Acute myeloid leukemia - Mus musculus (mouse)
ENSMUSG00000027189	80985	Trim44	tripartite motif-containing 44	0.33	0	0	357	391	364	473	467	469	313	387	362	906	839	855	4.04	6.34
ENSMUSG00000010609	19165	Psen2	presenilin 2	0.33	0.01	0.06	135	125	146	162	185	169	118	124	145	311	333	308	4.1	6.45	04330;04722;05010	Notch signaling pathway - Mus musculus (mouse);Neurotrophin signaling pathway - Mus musculus (mouse);Alzheimer's disease - Mus musculus (mouse)
ENSMUSG00000042784	17829	Muc1	mucin 1, transmembrane	0.33	0.28	0.51	7	4	13	9	9	16	6	4	13	18	17	29	0.22	0.39
ENSMUSG00000053483	30941	Usp21	ubiquitin specific peptidase 21	0.33	0.07	0.21	74	70	66	89	101	80	65	69	66	170	181	146	1.59	2.51
ENSMUSG00000021262	14026	Evl	Ena-vasodilator stimulated phosphoprotein	0.33	0.02	0.09	165	154	150	198	211	190	145	153	149	380	379	346	4.4	6.93
ENSMUSG00000027936	74343	Crtc2	CREB regulated transcription coactivator 2	0.33	0.02	0.07	103	108	103	130	133	136	90	107	102	249	239	248	2.13	3.36
ENSMUSG00000039542	17967	Ncam1	neural cell adhesion molecule 1	0.33	0.01	0.06	253	234	221	318	307	276	222	232	220	609	552	502	3.99	6.28	04514;05020	Cell adhesion molecules (CAMs) - Mus musculus (mouse);Prion diseases - Mus musculus (mouse)
ENSMUSG00000037029	26465	Zfp146	zinc finger protein 146	0.33	0	0.03	226	224	237	302	289	281	198	222	235	578	520	512	6.92	10.89
ENSMUSG00000007029	22321	Vars	valyl-tRNA synthetase	0.33	0	0.01	519	438	496	687	545	609	455	434	493	1317	981	1110	7.17	11.29	00290;00970	Valine, leucine and isoleucine biosynthesis - Mus musculus (mouse);Aminoacyl-tRNA biosynthesis - Mus musculus (mouse)
ENSMUSG00000037337	26411	Map4k1	mitogen-activated protein kinase kinase kinase kinase 1	0.33	0.02	0.08	120	141	120	166	160	159	105	140	119	319	287	290	2.87	4.54	4010	MAPK signaling pathway - Mus musculus (mouse)
ENSMUSG00000024236	225115	Svil	supervillin	0.33	0	0	1245	1281	1236	1561	1819	1380	1091	1269	1228	2991	3272	2514	9.7	15.19
ENSMUSG00000004677	17925	Myo9b	myosin IXb	0.33	0	0.01	447	407	429	591	507	525	392	403	426	1133	912	956	3.59	5.63
ENSMUSG00000040003	50791	Magi2	membrane associated guanylate kinase, WW and PDZ domain containing 2	0.33	0.17	0.36	34	28	32	40	56	29	30	28	32	76	100	52	0.3	0.48	4530	Tight junction - Mus musculus (mouse)
ENSMUSG00000032572	68553	Col6a4	collagen, type VI, alpha 4	0.33	0	0.01	476	437	429	625	566	508	417	433	426	1197	1017	926	3.71	5.82	04510;04512;04974	Focal adhesion - Mus musculus (mouse);ECM-receptor interaction - Mus musculus (mouse);Protein digestion and absorption - Mus musculus (mouse)
ENSMUSG00000024560	74322	Cxxc1	CXXC finger 1 (PHD domain)	0.33	0	0.02	240	223	216	319	277	264	210	221	215	612	499	480	5.29	8.33
ENSMUSG00000038773	277250	Kdm3b	KDM3B lysine (K)-specific demethylase 3B	0.33	0	0	611	660	749	853	893	811	535	654	744	1635	1606	1477	5.79	9.08
ENSMUSG00000074813				0.33	0.25	0.47	9	8	23	24	16	16	8	8	23	46	28	30	0.97	1.69
ENSMUSG00000027309	228602	4930402H24Rik	RIKEN cDNA 4930402H24 gene	0.33	0.01	0.03	219	268	262	337	333	281	192	265	260	646	599	511	2.3	3.63
ENSMUSG00000047434	268880	Xxylt1	xyloside xylosyltransferase 1	0.33	0.11	0.27	38	36	32	53	43	41	33	36	32	102	78	75	0.73	1.17
ENSMUSG00000031253	68792	Srpx2	sushi-repeat-containing protein, X-linked 2	0.33	0.01	0.05	137	156	134	193	187	163	120	154	133	369	336	296	2.97	4.69
ENSMUSG00000025384	71885	Faap100	Fanconi anemia core complex associated protein 100	0.33	0.06	0.19	56	61	66	82	82	71	49	60	66	157	147	130	0.99	1.58
ENSMUSG00000027848	99543	Olfml3	olfactomedin-like 3	0.33	0.03	0.11	155	173	137	236	180	177	136	171	136	452	324	323	2.38	3.79
ENSMUSG00000041638	231659	Gcn1l1	GCN1 general control of amino-acid synthesis 1-like 1 (yeast)	0.33	0	0	573	579	561	810	718	636	502	573	557	1553	1291	1159	4.08	6.41
ENSMUSG00000015702	71790	Anxa9	annexin A9	0.33	0.24	0.46	17	20	27	27	31	29	15	20	27	51	55	52	0.7	1.15
ENSMUSG00000097121	319760	D130020L05Rik	RIKEN cDNA D130020L05 gene	0.33	0.29	0.51	6	9	7	8	8	16	5	9	7	15	15	29	0.18	0.33
ENSMUSG00000040877	212198	Wdr25	WD repeat domain 25	0.33	0.16	0.35	29	25	33	42	42	29	25	25	33	81	76	53	0.42	0.68
ENSMUSG00000054423	27062	Cadps	Ca2+-dependent secretion activator	0.33	0.15	0.35	25	45	30	46	49	37	22	45	30	88	88	67	0.37	0.61
ENSMUSG00000041073	192950	Nacad	NAC alpha domain containing	0.33	0.08	0.22	68	63	70	82	101	74	60	62	70	158	182	134	0.84	1.33
ENSMUSG00000047875	269604	Gpr157	G protein-coupled receptor 157	0.33	0.15	0.34	25	28	23	31	33	36	22	28	23	60	60	66	0.32	0.52
ENSMUSG00000031450	24013	Grk1	G protein-coupled receptor kinase 1	0.33	0.17	0.37	24	25	34	43	31	36	21	25	34	82	56	65	0.23	0.37	04062;04144;04744	Chemokine signaling pathway - Mus musculus (mouse);Endocytosis - Mus musculus (mouse);Phototransduction - Mus musculus (mouse)
ENSMUSG00000027712	11747	Anxa5	annexin A5	0.33	0.01	0.05	622	589	570	838	806	617	545	583	566	1607	1449	1123	21.64	34.14
ENSMUSG00000022185	56215	Acin1	apoptotic chromatin condensation inducer 1	0.33	0	0	1015	989	964	1250	1193	1303	889	979	958	2396	2145	2374	12.78	19.98	03013;03015;03040	RNA transport - Mus musculus (mouse);mRNA surveillance pathway - Mus musculus (mouse);Spliceosome - Mus musculus (mouse)
ENSMUSG00000045598	233887	Zfp553	zinc finger protein 553	0.33	0.02	0.07	139	150	134	172	173	192	122	149	133	330	312	349	2.58	4.06
[truncated: 13,193 more rows]

## Sheet: adjusted p-value<=0.05
Dataset S6: Global gene expression changes within BALB/c mice (DESeq2 analysis cecum YP147 (ΔcnfY) vs. YPIII at 42 dpi)
Ensembl ID	Entrez ID	Gene Symbol	Gene name	log2 fc (YPIIIΔcnfy 42dpi vs YPIII 42dpi)	p-value	adjusted p-value	DESeq2 normalized read counts 42dpi_YPIIIΔcnfY_1	DESeq2 normalized read counts 42dpi_YPIIIΔcnfY_2	DESeq2 normalized read counts 42dpi_YPIIIΔcnfY_3	DESeq2 normalized read counts 42dpi_YPIII_1	DESeq2 normalized read counts 42dpi_YPIII_2	DESeq2 normalized read counts 42dpi_YPIII_3	Raw read counts 42dpi_YPIIIΔcnfY_1	Raw read counts 42dpi_YPIIIΔcnfY_2	Raw read counts 42dpi_YPIIIΔcnfY_3	Raw read counts 42dpi_YPIII_1	Raw read counts 42dpi_YPIII_2	Raw read counts 42dpi_YPIII_3	mean RPKM 42dpi_YPIIIΔcnfY	mean RPKM 42dpi_YPIII	Kegg pathway IDs	Kegg pathway name
ENSMUSG00000027656	22403	Wisp2	WNT1 inducible signaling pathway protein 2	1.64677	2.39262e-07	1.07852e-05	2.28265	6.05861	2.0131	43.3049	19.4621	14.8238	2	6	2	83	35	27	0.121678	1.16358
ENSMUSG00000069917	110257	Hba-a2	hemoglobin alpha, adult chain 2	1.51916	1.00567e-08	7.63857e-07	51.3596	47.4591	37.2424	168.524	234.102	92.7861	45	47	37	323	421	169	5.01078	22.583	05143;05144	African trypanosomiasis - Mus musculus (mouse);Malaria - Mus musculus (mouse)
ENSMUSG00000024011	74116	Pi16	peptidase inhibitor 16	1.4426	2.40988e-10	3.38968e-08	50.2182	42.4102	55.3603	206.089	172.935	88.9429	44	42	55	395	311	162	1.03015	4.06922
ENSMUSG00000069919	15122	Hba-a1	hemoglobin alpha, adult chain 1	1.43613	1.31159e-08	9.31047e-07	75.3274	58.5665	33.2162	204.003	227.985	112.551	66	58	33	391	410	205	4.88755	19.7395
ENSMUSG00000042985	100647	Upk3b	uroplakin 3B	1.42657	1.03436e-05	0.000234522	5.70662	1.00977	4.02621	19.3046	73.4	14.2748	5	1	4	37	132	26	0.0943797	1.1338
ENSMUSG00000020473	11568	Aebp1	AE binding protein 1	1.41553	1.00473e-21	2.1804e-18	408.594	387.751	372.424	1174.97	1346.22	768.642	358	384	370	2252	2421	1400	6.22193	21.7256
ENSMUSG00000021260	214305	Hhipl1	hedgehog interacting protein-like 1	1.36808	7.11422e-06	0.000171816	6.84794	3.0293	2.0131	23.4785	16.6818	17.569	6	3	2	45	30	32	0.0938506	0.563462
ENSMUSG00000032496	17002	Ltf	lactotransferrin	1.35238	1.19585e-05	0.000264813	6.84794	11.1074	4.02621	37.5657	180.72	7.13739	6	11	4	72	325	13	0.162664	2.04048
ENSMUSG00000079105	109828	C7	complement component 7	1.28957	5.21061e-06	0.000134846	18.2612	29.2833	21.1376	69.9139	112.324	40.6282	16	29	21	134	202	74	0.514709	2.07231	04610;05020;05322	Complement and coagulation cascades - Mus musculus (mouse);Prion diseases - Mus musculus (mouse);Systemic lupus erythematosus - Mus musculus (mouse)
ENSMUSG00000031722	15439	Hp	haptoglobin	1.20485	2.1465e-05	0.000429918	21.6851	33.3223	13.0852	56.3485	108.988	54.354	19	33	13	108	196	99	1.02937	4.09911
ENSMUSG00000024481	74574	Lvrn	laeverin	1.20148	1.45531e-05	0.000311815	11.4132	17.1661	14.0917	38.6092	53.9379	30.7457	10	17	14	74	97	56	0.269278	0.96501
ENSMUSG00000029675	13717	Eln	elastin	1.19354	1.89519e-08	1.24094e-06	47.9356	42.4102	37.2424	123.132	99.5348	102.12	42	42	37	236	179	186	1.00811	3.18883	4974	Protein digestion and absorption - Mus musculus (mouse)
ENSMUSG00000028111	13038	Ctsk	cathepsin K	1.1863	1.99521e-08	1.29527e-06	36.5224	54.5275	38.249	111.654	138.459	80.7074	32	54	38	214	249	147	1.77225	5.63714	04142;04380;04620;05323	Lysosome - Mus musculus (mouse);Osteoclast differentiation - Mus musculus (mouse);Toll-like receptor signaling pathway - Mus musculus (mouse);Rheumatoid arthritis - Mus musculus (mouse)
ENSMUSG00000038725	192190	Pkhd1l1	polycystic kidney and hepatic disease 1-like 1	1.14574	5.21534e-07	2.03666e-05	71.9034	67.6544	74.4848	173.22	251.895	103.767	63	67	74	332	453	189	0.342444	1.04657
ENSMUSG00000016024	16803	Lbp	lipopolysaccharide binding protein	1.13007	2.11685e-13	8.03927e-11	55.9249	56.547	56.3669	128.871	133.455	127.924	49	56	56	247	240	233	1.36289	3.9016	4620	Toll-like receptor signaling pathway - Mus musculus (mouse)
ENSMUSG00000058914	81799	C1qtnf3	C1q and tumor necrosis factor related protein 3	1.1253	0.000180659	0.00232575	65.0554	55.5372	58.38	224.872	236.882	59.2952	57	55	58	431	426	108	1.56256	5.67543
ENSMUSG00000001506	12842	Col1a1	collagen, type I, alpha 1	1.11891	8.85375e-16	5.84771e-13	911.918	1102.67	1036.75	2463.68	2463.35	1965.53	799	1092	1030	4722	4430	3580	10.4718	29.4129	04510;04512;04974;05146	Focal adhesion - Mus musculus (mouse);ECM-receptor interaction - Mus musculus (mouse);Protein digestion and absorption - Mus musculus (mouse);Amoebiasis - Mus musculus (mouse)
ENSMUSG00000023885	21826	Thbs2	thrombospondin 2	1.08458	8.01227e-12	1.84416e-09	473.649	428.142	393.562	1105.58	1113.79	657.738	415	424	391	2119	2003	1198	4.46312	12.3227	04145;04350;04510;04512;05144	Phagosome - Mus musculus (mouse);TGF-beta signaling pathway - Mus musculus (mouse);Focal adhesion - Mus musculus (mouse);ECM-receptor interaction - Mus musculus (mouse);Malaria - Mus musculus (mouse)
ENSMUSG00000071656	68852	Lrrn4cl	LRRN4 C-terminal like	1.08275	1.3958e-06	4.58394e-05	29.6744	32.3126	33.2162	78.2618	95.6424	53.8049	26	32	33	150	172	98	0.750745	2.22748
ENSMUSG00000056427	20564	Slit3	slit homolog 3 (Drosophila)	1.07975	5.77277e-12	1.39197e-09	210.004	236.286	221.441	550.963	578.859	350.83	184	234	220	1056	1041	639	2.60088	7.17547	4360	Axon guidance - Mus musculus (mouse)
ENSMUSG00000041577	116847	Prelp	proline arginine-rich end leucine-rich repeat	1.05188	5.3453e-16	4.06003e-13	288.755	242.344	295.926	600.529	681.174	483.695	253	240	294	1151	1225	881	4.66983	12.3371
ENSMUSG00000022032	71145	Scara5	scavenger receptor class A, member 5	1.05111	8.70451e-08	4.52843e-06	100.436	69.674	99.6486	221.22	257.456	126.277	88	69	99	424	463	230	1.45345	4.03685
ENSMUSG00000033170	105844	Card10	caspase recruitment domain family, member 10	1.05006	8.89833e-06	0.000209249	23.9678	23.2247	20.131	55.305	53.3818	51.0598	21	23	20	106	96	93	0.290488	0.854568
ENSMUSG00000023034	15370	Nr4a1	nuclear receptor subfamily 4, group A, member 1	1.04653	0.000154582	0.00205088	27.3918	15.1465	19.1245	38.6092	86.1894	31.8437	24	15	19	74	155	58	0.510685	1.58477	4010	MAPK signaling pathway - Mus musculus (mouse)
ENSMUSG00000033327	81877	Tnxb	tenascin XB	1.03931	1.28545e-15	8.13639e-13	1142.46	1104.69	1157.53	2949.95	2528.41	1732.74	1001	1094	1150	5654	4547	3156	5.68599	15.017	04510;04512	Focal adhesion - Mus musculus (mouse);ECM-receptor interaction - Mus musculus (mouse)
ENSMUSG00000095130				1.03839	0.000170888	0.0022131	53.6422	51.4982	45.2948	85.0445	77.2924	204.788	47	51	45	163	139	373	8.7404	26.1805
ENSMUSG00000032243	319480	Itga11	integrin alpha 11	1.03444	2.49872e-07	1.11641e-05	66.1968	48.4689	56.3669	128.349	157.365	89.4919	58	48	56	246	283	163	0.703497	1.90764	04510;04512;04810;05410;05412;05414	Focal adhesion - Mus musculus (mouse);ECM-receptor interaction - Mus musculus (mouse);Regulation of actin cytoskeleton - Mus musculus (mouse);Hypertrophic cardiomyopathy (HCM) - Mus musculus (mouse);Arrhythmogenic right ventricular cardiomyopathy (ARVC) - Mus musculus (mouse);Dilated cardiomyopathy - Mus musculus (mouse)
ENSMUSG00000036036	22715	Zfp57	zinc finger protein 57	1.03344	0.000186589	0.00238392	7.98927	13.127	10.0655	31.3047	23.3545	26.9025	7	13	10	60	42	49	0.24372	0.796881
ENSMUSG00000020695	17534	Mrc2	mannose receptor, C type 2	1.03296	1.76515e-10	2.62886e-08	99.2952	102.996	113.74	263.481	227.985	188.317	87	102	113	505	410	343	1.11124	2.97686	4145	Phagosome - Mus musculus (mouse)
ENSMUSG00000036098	225908	Myrf	myelin regulatory factor	1.02902	0.000861222	0.00782466	7.98927	7.06837	5.03276	21.9133	23.9106	13.1767	7	7	5	42	43	24	0.0732842	0.267091
ENSMUSG00000076580				1.02824	0.00125938	0.0105233	154.079	134.299	156.016	390.787	142.352	858.134	135	133	155	749	256	1563	30.2284	116.659
ENSMUSG00000023046	16012	Igfbp6	insulin-like growth factor binding protein 6	1.02606	2.19281e-05	0.000437727	76.4687	48.4689	69.4521	140.871	213.527	90.0409	67	48	69	270	384	164	3.57633	10.0716
ENSMUSG00000084159				1.01672	4.46623e-05	0.000770276	21.6851	19.1856	13.0852	41.7396	45.597	37.8831	19	19	13	80	82	69	1.21704	3.49357
ENSMUSG00000022860	246048	Chodl	chondrolectin	1.01655	0.000126326	0.00173516	11.4132	13.127	17.1114	28.696	41.7045	35.1379	10	13	17	55	75	64	0.334501	1.04516
ENSMUSG00000036437	18166	Npy1r	neuropeptide Y receptor Y1	1.01259	5.23888e-06	0.000135347	29.6744	21.2051	23.1507	54.2615	59.4985	49.4127	26	21	23	104	107	90	0.503347	1.37002	4080	Neuroactive ligand-receptor interaction - Mus musculus (mouse)
ENSMUSG00000031762	17750	Mt2	metallothionein 2	1.00859	0.000482969	0.00490566	76.4687	129.25	118.773	159.654	445.405	239.377	67	128	118	306	801	436	11.8458	37.8172
ENSMUSG00000027996	20319	Sfrp2	secreted frizzled-related protein 2	1.00683	0.000401525	0.0042744	13.6959	19.1856	12.0786	30.2612	45.0409	34.0399	12	19	12	58	81	62	0.456194	1.37094	4310	Wnt signaling pathway - Mus musculus (mouse)
ENSMUSG00000022371	12818	Col14a1	collagen, type XIV, alpha 1	1.00193	2.23074e-12	5.97421e-10	1266.87	1200.61	1242.08	3065.78	2820.9	1812.9	1110	1189	1234	5876	5073	3302	11.7161	30.2859	4974	Protein digestion and absorption - Mus musculus (mouse)
ENSMUSG00000020889	217166	Nr1d1	nuclear receptor subfamily 1, group D, member 1	0.993744	0.000398398	0.00424738	170.057	129.25	93.6093	332.874	374.229	280.554	149	128	93	638	673	511	2.95211	9.16735	4710	Circadian rhythm - Mus musculus (mouse)
ENSMUSG00000032484	18054	Ngp	neutrophilic granule protein	0.991584	3.81558e-05	0.000682715	0	0	0	26.0873	154.585	3.29418	0	0	0	50	278	6	0	3.74264
ENSMUSG00000041329	11932	Atp1b2	ATPase, Na+/K+ transporting, beta 2 polypeptide	0.983978	2.70622e-05	0.000515812	27.3918	24.2344	18.1179	47.4788	52.8258	51.0598	24	24	18	91	95	93	0.379527	1.01711	04260;04960;04964;04970;04971;04972;04973;04974;04976	Cardiac muscle contraction - Mus musculus (mouse);Aldosterone-regulated sodium reabsorption - Mus musculus (mouse);Proximal tubule bicarbonate reclamation - Mus musculus (mouse);Salivary secretion - Mus musculus (mouse);Gastric acid secretion - Mus musculus (mouse);Pancreatic secretion - Mus musculus (mouse);Carbohydrate digestion and absorption - Mus musculus (mouse);Protein digestion and absorp…
ENSMUSG00000029070	74761	Mxra8	matrix-remodelling associated 8	0.983833	3.13283e-12	8.20532e-10	158.644	158.534	132.865	276.525	367	275.613	139	157	132	530	660	502	4.16465	10.5017
ENSMUSG00000038463	320078	Olfml2b	olfactomedin-like 2B	0.98154	3.03839e-11	5.84255e-09	174.623	192.866	175.14	450.788	354.767	308.555	153	191	174	864	638	562	3.57085	9.14976
ENSMUSG00000029819	109648	Npy	neuropeptide Y	0.976267	0.00163059	0.0127813	2.28265	6.05861	10.0655	20.8698	15.5697	16.4709	2	6	10	40	28	30	0.659038	2.37415	4920	Adipocytokine signaling pathway - Mus musculus (mouse)
ENSMUSG00000042436	76293	Mfap4	microfibrillar-associated protein 4	0.975606	2.38761e-06	7.1118e-05	58.2075	68.6642	52.3407	127.306	154.029	98.2764	51	68	52	244	277	179	2.06103	5.41525
ENSMUSG00000032334	16949	Loxl1	lysyl oxidase-like 1	0.97525	1.35572e-08	9.57893e-07	83.3166	79.7717	65.4259	179.48	162.926	128.473	73	79	65	344	293	234	1.3962	3.57761
ENSMUSG00000025784	21922	Clec3b	C-type lectin domain family 3, member b	0.974764	4.14569e-08	2.3855e-06	111.85	107.035	123.806	305.221	234.658	168.552	98	106	123	585	422	307	7.05805	18.2311
ENSMUSG00000037624	16526	Kcnk2	potassium channel, subfamily K, member 2	0.964299	3.75858e-06	0.000104191	30.8157	43.42	47.3079	87.1315	92.8621	73.57	27	43	47	167	167	134	0.691656	1.79401	4971	Gastric acid secretion - Mus musculus (mouse)
ENSMUSG00000040488	108075	Ltbp4	latent transforming growth factor beta binding protein 4	0.958562	1.61377e-13	6.45126e-11	426.855	400.878	456.974	1025.23	911.383	625.894	374	397	454	1965	1639	1140	4.86441	12.0864
ENSMUSG00000031765	17748	Mt1	metallothionein 1	0.954067	4.47316e-07	1.79767e-05	180.329	272.637	243.586	360.526	655.039	428.243	158	270	242	691	1178	780	26.2031	66.9692
ENSMUSG00000059146	18213	Ntrk3	neurotrophic tyrosine kinase, receptor, type 3	0.952983	0.00219285	0.0159128	12.5546	7.06837	7.04586	27.1308	28.9152	14.2748	11	7	7	52	52	26	0.165635	0.540515	4722	Neurotrophin signaling pathway - Mus musculus (mouse)
ENSMUSG00000036545	216725	Adamts2	a disintegrin-like and metallopeptidase (reprolysin type) with thrombospondin type 1 motif, 2	0.950506	1.24129e-10	1.94396e-08	118.698	151.465	118.773	274.438	300.829	205.337	104	150	118	526	541	374	1.08885	2.71685
ENSMUSG00000058571	23888	Gpc6	glypican 6	0.949666	7.78774e-07	2.79677e-05	118.698	88.8596	90.5896	218.611	239.106	153.728	104	88	90	419	430	280	0.902753	2.29198
ENSMUSG00000029096	78558	Htra3	HtrA serine peptidase 3	0.946904	6.74006e-06	0.000165677	98.1538	97.9475	74.4848	183.133	265.241	114.747	86	97	74	351	477	209	2.01926	5.19823
ENSMUSG00000068196	12837	Col8a1	collagen, type VIII, alpha 1	0.944065	1.71105e-06	5.4151e-05	38.805	39.3809	34.2228	87.6532	71.7318	76.3152	34	39	34	168	129	139	0.448557	1.16946
ENSMUSG00000076596				0.942395	0.00367558	0.0237903	31.9571	42.4102	33.2162	148.176	19.4621	164.16	28	42	33	284	35	299	6.14513	23.805
ENSMUSG00000039004	12161	Bmp6	bone morphogenetic protein 6	0.938311	0.000206947	0.00259383	14.8372	27.2637	24.1572	62.0877	42.8167	40.6282	13	27	24	119	77	74	0.557675	1.53813	04340;04350	Hedgehog signaling pathway - Mus musculus (mouse);TGF-beta signaling pathway - Mus musculus (mouse)
ENSMUSG00000040734	333654	Ppp1r13l	protein phosphatase 1, regulatory (inhibitor) subunit 13 like	0.937886	0.00127214	0.0106066	10.2719	13.127	9.05896	32.3482	22.7985	23.0593	9	13	9	62	41	42	0.210935	0.635682
ENSMUSG00000079012	20717	Serpina3m	serine (or cysteine) peptidase inhibitor, clade A, member 3M	0.937385	0.000301018	0.00346685	14.8372	13.127	8.05241	20.8698	28.3591	36.785	13	13	8	40	51	67	0.443206	1.29843
ENSMUSG00000095682				0.934386	0.00117768	0.00998334	82.1753	104.006	66.4324	44.3484	45.0409	1266.06	72	103	66	85	81	2306	14.3143	92.844
ENSMUSG00000072941	20657	Sod3	superoxide dismutase 3, extracellular	0.926095	3.72046e-10	4.78963e-08	205.438	245.374	232.513	454.962	491.001	401.89	180	243	231	872	883	732	3.89575	9.53646
ENSMUSG00000027931	18160	Npr1	natriuretic peptide receptor 1	0.919637	1.57069e-05	0.000333245	31.9571	35.3419	26.1703	74.6096	63.3909	54.354	28	35	26	143	114	99	0.468222	1.2006	00230;04270	Purine metabolism - Mus musculus (mouse);Vascular smooth muscle contraction - Mus musculus (mouse)
ENSMUSG00000040254	108151	Sema3d	sema domain, immunoglobulin domain (Ig), short basic domain, secreted, (semaphorin) 3D	0.91552	7.83284e-06	0.000186795	90.1646	82.801	72.4717	198.263	201.294	97.1783	79	82	72	380	362	177	0.767888	1.93457	4360	Axon guidance - Mus musculus (mouse)
ENSMUSG00000031480	56229	Thsd1	thrombospondin, type I, domain 1	0.911203	0.00210196	0.0154255	14.8372	8.07814	7.04586	29.2177	19.4621	22.5102	13	8	7	56	35	41	0.138949	0.409497
ENSMUSG00000038456	209773	Dennd2a	DENN/MADD domain containing 2A	0.908052	3.66997e-07	1.53161e-05	60.4902	70.6837	71.4652	157.567	105.652	136.708	53	70	71	302	190	249	0.923249	2.27346
ENSMUSG00000041482	667742	Piezo2	piezo-type mechanosensitive ion channel component 2	0.901498	5.82932e-07	2.23619e-05	74.186	58.5665	67.439	156.002	134.011	102.12	65	58	67	299	241	186	0.381283	0.928773
ENSMUSG00000041378	12741	Cldn5	claudin 5	0.899633	0.000426283	0.00447215	23.9678	16.1563	27.1769	46.4354	59.4985	34.0399	21	16	27	89	107	62	0.97292	2.49846	04514;04530;04670;05160	Cell adhesion molecules (CAMs) - Mus musculus (mouse);Tight junction - Mus musculus (mouse);Leukocyte transendothelial migration - Mus musculus (mouse);Hepatitis C - Mus musculus (mouse)
ENSMUSG00000087593				0.892464	0.00524231	0.0311078	2.28265	7.06837	4.02621	14.0871	13.3455	14.2748	2	7	4	27	24	26	0.67214	2.62111
ENSMUSG00000031375	12111	Bgn	biglycan	0.887533	7.43261e-14	3.5284e-11	1007.79	1045.11	1014.6	2037.42	2112.47	1649.29	883	1035	1008	3905	3799	3004	23.4469	55.0129
ENSMUSG00000023411	73181	Nfatc4	nuclear factor of activated T cells, cytoplasmic, calcineurin dependent 4	0.887531	2.29706e-05	0.000454357	39.9463	45.4396	27.1769	80.8706	83.9651	60.3933	35	45	27	155	151	110	0.570336	1.41826	04010;04310;04360;04370;04650;04660;04662	MAPK signaling pathway - Mus musculus (mouse);Wnt signaling pathway - Mus musculus (mouse);Axon guidance - Mus musculus (mouse);VEGF signaling pathway - Mus musculus (mouse);Natural killer cell mediated cytotoxicity - Mus musculus (mouse);T cell receptor signaling pathway - Mus musculus (mouse);B cell receptor signaling pathway - Mus musculus (mouse)
ENSMUSG00000000889	13166	Dbh	dopamine beta hydroxylase	0.874515	0.00520032	0.0309311	5.70662	8.07814	6.03931	15.1306	16.6818	20.8631	5	8	6	29	30	38	0.157871	0.519072	00350;01100	Tyrosine metabolism - Mus musculus (mouse);Metabolic pathways - Mus musculus (mouse)
ENSMUSG00000003573	26558	Homer3	homer scaffolding protein 3	0.873951	0.000560062	0.0055282	18.2612	17.1661	12.0786	29.7395	35.0318	35.1379	16	17	12	57	63	64	0.371604	0.964166
ENSMUSG00000028369	64817	Svep1	sushi, von Willebrand factor type A, EGF and pentraxin domain containing 1	0.871733	5.99971e-10	6.90696e-08	824.036	837.098	804.235	1931.5	1567.53	1151.87	722	829	799	3702	2819	2098	4.32097	10.1748
ENSMUSG00000037003	209039	Tns2	tensin 2	0.870498	5.59446e-13	1.87595e-10	216.851	205.993	200.304	439.31	392.579	329.418	190	204	199	842	706	600	2.69361	6.24107
ENSMUSG00000048481	232934	Mypop	Myb-related transcription factor, partner of profilin	0.869062	0.00516341	0.0307718	4.56529	6.05861	10.0655	12.5219	19.4621	19.7651	4	6	10	24	35	36	0.193641	0.596254
ENSMUSG00000022610	29857	Mapk12	mitogen-activated protein kinase 12	0.863944	0.00423846	0.0265402	7.98927	5.04884	5.03276	14.6089	15.5697	15.3728	7	5	5	28	28	28	0.195846	0.608211	04010;04114;04370;04380;04620;04621;04622;04660;04664;04670;04722;04912;04914;05014;05140;05142;05145;05160	MAPK signaling pathway - Mus musculus (mouse);Oocyte meiosis - Mus musculus (mouse);VEGF signaling pathway - Mus musculus (mouse);Osteoclast differentiation - Mus musculus (mouse);Toll-like receptor signaling pathway - Mus musculus (mouse);NOD-like receptor signaling pathway - Mus musculus (mouse);RIG-I-like receptor signaling pathway - Mus musculus (mouse);T cell receptor signaling pathway - Mus…
ENSMUSG00000031871	12562	Cdh5	cadherin 5	0.862173	3.12741e-13	1.13115e-10	164.351	142.377	177.153	305.743	318.623	272.319	144	141	176	586	573	496	2.47721	5.68416	04514;04670	Cell adhesion molecules (CAMs) - Mus musculus (mouse);Leukocyte transendothelial migration - Mus musculus (mouse)
ENSMUSG00000041734	170643	Kirrel	kin of IRRE like (Drosophila)	0.86015	4.47498e-09	3.99955e-07	141.524	164.592	135.884	321.395	261.348	245.416	124	163	135	616	470	447	1.23638	2.88801
ENSMUSG00000031380	14205	Figf	c-fos induced growth factor	0.849933	0.000477441	0.00487092	27.3918	39.3809	18.1179	60.5225	72.8439	40.0792	24	39	18	116	131	73	0.841726	2.13987	04060;04150;04510;05200;05211;05212;05219	Cytokine-cytokine receptor interaction - Mus musculus (mouse);mTOR signaling pathway - Mus musculus (mouse);Focal adhesion - Mus musculus (mouse);Pathways in cancer - Mus musculus (mouse);Renal cell carcinoma - Mus musculus (mouse);Pancreatic cancer - Mus musculus (mouse);Bladder cancer - Mus musculus (mouse)
ENSMUSG00000035283	11554	Adrb1	adrenergic receptor, beta 1	0.84896	0.00750722	0.0409487	6.84794	6.05861	5.03276	24.0003	12.2333	10.4316	6	6	5	46	22	19	0.146986	0.481013	04020;04080;04144;04540;04970;05414	Calcium signaling pathway - Mus musculus (mouse);Neuroactive ligand-receptor interaction - Mus musculus (mouse);Endocytosis - Mus musculus (mouse);Gap junction - Mus musculus (mouse);Salivary secretion - Mus musculus (mouse);Dilated cardiomyopathy - Mus musculus (mouse)
ENSMUSG00000026574	56429	Dpt	dermatopontin	0.847978	5.57116e-10	6.6639e-08	887.95	806.804	928.041	1786.98	1911.18	1153.51	778	799	922	3425	3437	2101	32.7036	75.108
ENSMUSG00000025479	13106	Cyp2e1	cytochrome P450, family 2, subfamily e, polypeptide 1	0.845223	0.00122625	0.0103145	46.7943	68.6642	44.2883	57.9138	149.58	118.041	41	68	44	111	269	215	1.77632	4.43333	00590;00591;00980;00982;01100	Arachidonic acid metabolism - Mus musculus (mouse);Linoleic acid metabolism - Mus musculus (mouse);Metabolism of xenobiotics by cytochrome P450 - Mus musculus (mouse);Drug metabolism - cytochrome P450 - Mus musculus (mouse);Metabolic pathways - Mus musculus (mouse)
ENSMUSG00000062991	211323	Nrg1	neuregulin 1	0.844942	0.000108079	0.00154162	50.2182	57.5568	45.2948	133.567	76.7364	88.9429	44	57	45	256	138	162	1.48201	3.63145	4012	ErbB signaling pathway - Mus musculus (mouse)
ENSMUSG00000074766	319909	Ism1	isthmin 1, angiogenesis inhibitor	0.844159	0.00166177	0.0129789	23.9678	13.127	12.0786	45.9136	29.4712	28.0005	21	13	12	88	53	51	0.340172	0.889884
ENSMUSG00000040612	100039795	Ildr2	immunoglobulin-like domain containing receptor 2	0.843594	0.00045478	0.0046997	50.2182	30.293	35.2293	79.8271	98.9788	51.6088	44	30	35	153	178	94	0.287225	0.705754
ENSMUSG00000067203				0.843208	1.69903e-05	0.000356985	79.8927	71.6935	84.5503	183.133	129.006	135.61	70	71	84	351	232	247	4.32056	10.2124
ENSMUSG00000072812				0.84143	6.65163e-07	2.47659e-05	223.699	180.748	204.33	430.44	457.082	247.613	196	179	203	825	822	451	2.28401	5.2869
ENSMUSG00000030546	103968	Plin1	perilipin 1	0.840556	0.000483089	0.00490566	30.8157	28.2735	35.2293	44.8701	72.2879	68.0797	27	28	35	86	130	124	1.00403	2.42051	3320	PPAR signaling pathway - Mus musculus (mouse)
ENSMUSG00000054555	11489	Adam12	a disintegrin and metallopeptidase domain 12 (meltrin alpha)	0.839668	0.000999652	0.00876267	13.6959	20.1954	22.1441	33.3917	45.0409	40.6282	12	20	22	64	81	74	0.148357	0.389772
ENSMUSG00000017897	14049	Eya2	EYA transcriptional coactivator and phosphatase 2	0.837772	0.00634589	0.0357839	11.4132	8.07814	7.04586	22.4351	17.7939	20.3141	10	8	7	43	32	37	0.220644	0.623695
ENSMUSG00000034659	68539	Tmem109	transmembrane protein 109	0.836177	2.06289e-16	1.74096e-13	253.374	225.178	264.723	465.397	454.858	423.851	222	223	263	892	818	772	6.93094	15.5306
ENSMUSG00000064080	14115	Fbln2	fibulin 2	0.835687	1.76942e-07	8.39979e-06	359.517	356.448	386.516	829.054	746.233	469.421	315	353	384	1589	1342	855	4.69572	10.8581
ENSMUSG00000020357	14257	Flt4	FMS-like tyrosine kinase 4	0.835082	1.88829e-09	1.83878e-07	149.513	163.582	161.048	336.526	280.811	250.907	131	162	160	645	505	457	1.54396	3.52271	04060;04510	Cytokine-cytokine receptor interaction - Mus musculus (mouse);Focal adhesion - Mus musculus (mouse)
ENSMUSG00000048387	23967	Osr1	odd-skipped related 1 (Drosophila)	0.833631	5.67327e-05	0.000922727	49.0769	43.42	55.3603	101.74	114.548	64.2365	43	43	55	195	206	117	1.50079	3.53269
ENSMUSG00000045333	94187	Zfp423	zinc finger protein 423	0.83074	0.000501133	0.00504487	22.8265	24.2344	25.1638	50.6093	48.9333	41.1773	20	24	25	97	88	75	0.299866	0.725865
ENSMUSG00000047414	399558	Flrt2	fibronectin leucine rich transmembrane protein 2	0.82928	6.89382e-05	0.0010708	79.8927	70.6837	81.5307	169.567	180.72	91.139	70	70	81	325	325	166	0.667123	1.57702
ENSMUSG00000021903	78754	Galnt15	UDP-N-acetyl-alpha-D-galactosamine:polypeptide N-acetylgalactosaminyltransferase 15	0.827769	0.000486428	0.00492987	94.7299	65.6349	74.4848	135.132	227.985	96.0803	83	65	74	259	410	175	0.759193	1.82528	00512;01100	Mucin type O-Glycan biosynthesis - Mus musculus (mouse);Metabolic pathways - Mus musculus (mouse)
ENSMUSG00000032997	74241	Chpf	chondroitin polymerizing factor	0.826568	5.35885e-05	0.000886778	36.5224	50.4884	34.2228	83.4793	77.8485	69.1778	32	50	34	160	140	126	0.739353	1.75097	00532;01100	Glycosaminoglycan biosynthesis - chondroitin sulfate / dermatan sulfate - Mus musculus (mouse);Metabolic pathways - Mus musculus (mouse)
ENSMUSG00000027230	26427	Creb3l1	cAMP responsive element binding protein 3-like 1	0.825747	8.69704e-09	6.88108e-07	212.286	239.315	182.186	432.527	356.435	368.399	186	237	181	829	641	671	4.95837	11.2703	04916;04962;05016;05215	Melanogenesis - Mus musculus (mouse);Vasopressin-regulated water reabsorption - Mus musculus (mouse);Huntington's disease - Mus musculus (mouse);Prostate cancer - Mus musculus (mouse)
ENSMUSG00000059401	333639	Mamld1	mastermind-like domain containing 1	0.82494	0.00221253	0.0159974	20.5438	11.1074	27.1769	40.6962	44.4848	32.9418	18	11	27	78	80	60	0.250979	0.622475
ENSMUSG00000024299	224697	Adamts10	a disintegrin-like and metallopeptidase (reprolysin type) with thrombospondin type 1 motif, 10	0.822967	6.45979e-07	2.42298e-05	94.7299	107.035	117.767	238.438	172.935	176.239	83	106	117	457	311	321	1.57882	3.62508
ENSMUSG00000012017	224024	Scarf2	scavenger receptor class F, member 2	0.820995	0.00183166	0.0139473	20.5438	28.2735	17.1114	48.0006	45.0409	37.8831	18	28	17	92	81	69	0.40585	1.00425
ENSMUSG00000094124				0.820528	0.00183586	0.0139662	22.8265	25.2442	26.1703	48.0006	26.6909	75.7662	20	25	26	92	48	138	4.34482	10.9105
ENSMUSG00000038146	18131	Notch3	notch 3	0.816962	2.81931e-05	0.000532689	53.6422	74.7228	65.4259	153.915	106.208	101.022	47	74	65	295	191	184	0.489704	1.14351	04320;04330	Dorso-ventral axis formation - Mus musculus (mouse);Notch signaling pathway - Mus musculus (mouse)
ENSMUSG00000024663	74760	Rab3il1	RAB3A interacting protein (rabin3)-like 1	0.816721	6.66688e-05	0.00104194	52.5009	49.4786	51.3341	115.306	89.5258	84.0016	46	49	51	221	161	153	1.03329	2.42506
ENSMUSG00000051811	333182	Cox6b2	cytochrome c oxidase subunit VIb polypeptide 2	0.816115	0.00340263	0.0224541	7.98927	17.1661	13.0852	31.3047	27.803	20.3141	7	17	13	60	50	37	1.32423	3.44714	00190;01100;04260;05010;05012;05016	Oxidative phosphorylation - Mus musculus (mouse);Metabolic pathways - Mus musculus (mouse);Cardiac muscle contraction - Mus musculus (mouse);Alzheimer's disease - Mus musculus (mouse);Parkinson's disease - Mus musculus (mouse);Huntington's disease - Mus musculus (mouse)
ENSMUSG00000028047	21827	Thbs3	thrombospondin 3	0.815806	1.03146e-06	3.55304e-05	70.7621	64.6251	75.4914	130.436	141.795	112.002	62	64	75	250	255	204	1.06632	2.40625	04145;04350;04510;04512;05144	Phagosome - Mus musculus (mouse);TGF-beta signaling pathway - Mus musculus (mouse);Focal adhesion - Mus musculus (mouse);ECM-receptor interaction - Mus musculus (mouse);Malaria - Mus musculus (mouse)
ENSMUSG00000000794	140493	Kcnn3	potassium intermediate/small conductance calcium-activated channel, subfamily N, member 3	0.814496	8.97842e-05	0.00133455	41.0877	44.4298	43.2817	81.3923	96.1985	63.1385	36	44	43	156	173	115	0.909741	2.10817
ENSMUSG00000024620	18596	Pdgfrb	platelet derived growth factor receptor, beta polypeptide	0.814181	1.76839e-09	1.74439e-07	292.179	316.057	316.057	605.747	653.371	407.929	256	313	314	1161	1175	743	3.47188	7.78205	04010;04020;04060;04510;04540;04810;05200;05214;05215;05218	MAPK signaling pathway - Mus musculus (mouse);Calcium signaling pathway - Mus musculus (mouse);Cytokine-cytokine receptor interaction - Mus musculus (mouse);Focal adhesion - Mus musculus (mouse);Gap junction - Mus musculus (mouse);Regulation of actin cytoskeleton - Mus musculus (mouse);Pathways in cancer - Mus musculus (mouse);Glioma - Mus musculus (mouse);Prostate cancer - Mus musculus (mouse);M…
ENSMUSG00000017817	59091	Jph2	junctophilin 2	0.812241	1.38496e-08	9.65957e-07	149.513	129.25	129.845	244.177	284.703	205.337	131	128	129	468	512	374	1.98055	4.40162
ENSMUSG00000002799	16450	Jag2	jagged 2	0.808924	0.00454088	0.0278597	7.98927	14.1367	10.0655	27.6525	21.6864	19.7651	7	14	10	53	39	36	0.161079	0.433106	4330	Notch signaling pathway - Mus musculus (mouse)
ENSMUSG00000024940	16998	Ltbp3	latent transforming growth factor beta binding protein 3	0.808245	1.12664e-08	8.18892e-07	166.633	156.514	154.002	287.482	326.964	241.573	146	155	153	551	588	440	1.87512	4.16514
ENSMUSG00000074577	69553	Fam65c	family with sequence similarity 65, member C	0.806034	0.0109214	0.0542534	6.84794	7.06837	5.03276	14.6089	17.7939	13.1767	6	7	5	28	32	24	0.107881	0.321054
ENSMUSG00000022091	20410	Sorbs3	sorbin and SH3 domain containing 3	0.805389	4.05122e-06	0.000111087	78.7513	56.547	54.3538	121.045	125.114	97.1783	69	56	54	232	225	177	1.33082	2.98015
ENSMUSG00000031517	234267	Gpm6a	glycoprotein m6a	0.803198	0.000445029	0.00462726	34.2397	45.4396	36.2359	66.2617	98.4227	55.452	30	45	36	127	177	101	0.706564	1.66066
ENSMUSG00000069893	667214	9930111J21Rik1	RIKEN cDNA 9930111J21 gene 1	0.802759	0.00186192	0.0140999	21.6851	21.2051	13.0852	47.4788	29.4712	35.1379	19	21	13	91	53	64	0.295513	0.738959
ENSMUSG00000028341	18124	Nr4a3	nuclear receptor subfamily 4, group A, member 3	0.802538	0.000117101	0.00163952	61.6315	50.4884	47.3079	121.045	92.3061	81.8055	54	50	47	232	166	149	0.569223	1.31227
ENSMUSG00000028871	192199	Rspo1	R-spondin 1	0.801653	0.0114427	0.0563091	1.14132	6.05861	5.03276	10.9567	16.6818	7.68642	1	6	5	21	30	14	0.134529	0.485084
ENSMUSG00000020205	21664	Phlda1	pleckstrin homology like domain, family A, member 1	0.797233	1.36859e-07	6.70655e-06	126.687	137.328	119.78	246.786	207.411	234.985	111	136	119	473	373	428	4.01139	8.95073
ENSMUSG00000013921	76686	Clip3	CAP-GLY domain containing linker protein 3	0.797227	5.05948e-06	0.000132059	53.6422	66.6447	67.439	122.61	113.436	103.767	47	66	67	235	204	189	1.12971	2.54438
ENSMUSG00000076540				0.797078	0.0130023	0.0615916	119.839	122.182	100.655	99.6534	200.182	512.245	105	121	100	191	360	933	20.1869	58.1501
ENSMUSG00000034675	56320	Dbn1	drebrin 1	0.794848	3.46498e-07	1.47318e-05	117.556	111.074	96.629	206.611	213.527	160.866	103	110	96	396	384	293	2.15535	4.77565
ENSMUSG00000020614	208659	Fam20a	family with sequence similarity 20, member A	0.794085	0.00140383	0.0114224	26.2504	24.2344	25.1638	58.9572	54.4939	31.8437	23	24	25	113	98	58	0.500192	1.19697
ENSMUSG00000041559	14264	Fmod	fibromodulin	0.792814	0.00113616	0.00972912	39.9463	39.3809	37.2424	69.9139	67.8394	77.9623	35	39	37	134	122	142	0.761718	1.74459
ENSMUSG00000061535	109323	C1qtnf7	C1q and tumor necrosis factor related protein 7	0.792554	0.000977998	0.00860264	26.2504	30.293	22.1441	51.1311	60.6106	37.8831	23	30	22	98	109	69	0.416884	0.983647
ENSMUSG00000052488	27967	Cherp	calcium homeostasis endoplasmic reticulum protein	0.791323	8.59207e-08	4.4853e-06	132.394	100.977	125.819	241.568	190.173	208.082	116	100	125	463	342	379	1.93408	4.27637	3040	Spliceosome - Mus musculus (mouse)
ENSMUSG00000038112	244810	AW551984	expressed sequence AW551984	0.786645	0.00533905	0.0315586	21.6851	13.127	24.1572	48.0006	43.3727	30.1967	19	13	24	92	78	55	0.280988	0.719044
ENSMUSG00000057706	108797	Mex3b	mex3 RNA binding family member B	0.785311	0.00868287	0.045499	12.5546	8.07814	9.05896	21.3916	25.0227	18.667	11	8	9	41	45	34	0.178557	0.482636
ENSMUSG00000065645				0.784625	0.000459666	0.0047373	38.805	26.254	36.2359	68.8704	48.9333	66.4326	34	26	36	132	88	121	6.51337	14.6882
ENSMUSG00000045799				0.783102	5.13095e-05	0.00085653	38.805	46.4493	48.3145	69.3922	90.6379	85.0997	34	46	48	133	163	155	2.97426	6.74045
ENSMUSG00000070802	434128	Pnmal2	PNMA-like 2	0.782417	5.16596e-05	0.000860484	39.9463	42.4102	51.3341	87.1315	81.7409	73.57	35	42	51	167	147	134	0.656743	1.47979
ENSMUSG00000035863	18483	Palm	paralemmin	0.780871	5.60775e-05	0.000916979	73.0447	48.4689	56.3669	119.48	115.661	85.6487	64	48	56	229	208	156	1.37268	3.06627
ENSMUSG00000078794	629378	Dact3	dishevelled-binding antagonist of beta-catenin 3	0.779638	0.00040448	0.00429682	33.0984	31.3028	37.2424	64.6964	75.0682	46.6676	29	31	37	124	135	85	0.732913	1.66633
ENSMUSG00000074743	21824	Thbd	thrombomodulin	0.777199	1.86124e-08	1.22398e-06	338.973	323.126	343.234	734.096	592.205	439.224	297	320	341	1407	1065	800	5.51391	12.0814	4610	Complement and coagulation cascades - Mus musculus (mouse)
ENSMUSG00000085795	353310	Zfp703	zinc finger protein 703	0.776468	3.63868e-05	0.000659609	51.3596	47.4591	63.4128	97.5664	83.9651	112.002	45	47	63	187	151	204	1.00136	2.2437
ENSMUSG00000061048	12560	Cdh3	cadherin 3	0.773917	0.00179272	0.0137344	21.6851	25.2442	21.1376	52.1746	41.1485	34.0399	19	25	21	100	74	62	0.348781	0.815186	4514	Cell adhesion molecules (CAMs) - Mus musculus (mouse)
ENSMUSG00000009614	192166	Sardh	sarcosine dehydrogenase	0.773681	0.00201813	0.0150429	15.9785	20.1954	20.131	32.87	35.5879	40.6282	14	20	20	63	64	74	0.253361	0.607543	00260;01100	Glycine, serine and threonine metabolism - Mus musculus (mouse);Metabolic pathways - Mus musculus (mouse)
ENSMUSG00000062329	231162	Cytl1	cytokine-like 1	0.772777	0.00905535	0.0469656	14.8372	14.1367	9.05896	20.3481	35.5879	19.2161	13	14	9	39	64	35	0.796542	1.93618
ENSMUSG00000027257	80708	Pacsin3	protein kinase C and casein kinase substrate in neurons 3	0.772205	0.000263462	0.00312432	35.381	36.3516	33.2162	67.8269	67.8394	55.452	31	36	33	130	122	101	1.0732	2.42611
ENSMUSG00000024164	12266	C3	complement component 3	0.771383	5.09887e-08	2.84768e-06	4443.17	4377.34	3699.08	6738.87	9319.58	5915.8	3893	4335	3675	12916	16760	10775	49.7005	107.738	04145;04610;05140;05142;05150;05322	Phagosome - Mus musculus (mouse);Complement and coagulation cascades - Mus musculus (mouse);Leishmaniasis - Mus musculus (mouse);Chagas disease (American trypanosomiasis) - Mus musculus (mouse);Staphylococcus aureus infection - Mus musculus (mouse);Systemic lupus erythematosus - Mus musculus (mouse)
ENSMUSG00000026586	18933	Prrx1	paired related homeobox 1	0.771382	0.00195462	0.0146631	20.5438	30.293	24.1572	49.5658	61.1667	34.0399	18	30	24	95	110	62	0.233435	0.560367
ENSMUSG00000015468	18132	Notch4	notch 4	0.770127	0.000625461	0.00602115	28.5331	28.2735	27.1769	60.0007	47.2651	46.6676	25	28	27	115	85	85	0.259765	0.59287	04320;04330	Dorso-ventral axis formation - Mus musculus (mouse);Notch signaling pathway - Mus musculus (mouse)
ENSMUSG00000039252	246316	Lgi2	leucine-rich repeat LGI family, member 2	0.768284	0.00260713	0.0182127	30.8157	26.254	15.0983	55.8268	50.0455	32.9418	27	26	15	107	90	60	0.755876	1.80872
ENSMUSG00000026748	67448	Plxdc2	plexin domain containing 2	0.767794	3.79555e-05	0.000680734	141.524	152.475	147.963	277.569	321.959	190.513	124	151	147	532	579	347	1.29599	2.87564
ENSMUSG00000043388	243339	Tmem130	transmembrane protein 130	0.766877	0.0106849	0.0533228	14.8372	6.05861	8.05241	23.4785	13.9015	21.9612	13	6	8	45	25	40	0.212039	0.537478
ENSMUSG00000033200	26945	Tpsg1	tryptase gamma 1	0.765572	0.000343011	0.0038569	29.6744	29.2833	24.1572	53.218	48.9333	51.0598	26	29	24	102	88	93	1.42886	3.26652
ENSMUSG00000037379	100689	Spon2	spondin 2, extracellular matrix protein	0.765207	4.23169e-05	0.000740595	147.231	158.534	170.107	356.874	290.82	198.2	129	157	169	684	523	361	4.33335	9.62559
ENSMUSG00000056481	70445	Cd248	CD248 antigen, endosialin	0.76506	2.65462e-05	0.000507719	139.241	116.123	106.694	268.177	219.088	153.728	122	115	106	514	394	280	2.88795	6.37172
ENSMUSG00000021130	108760	Galnt16	UDP-N-acetyl-alpha-D-galactosamine:polypeptide N-acetylgalactosaminyltransferase 16	0.764007	0.00674913	0.0374729	10.2719	27.2637	12.0786	41.7396	37.2561	22.5102	9	27	12	80	67	41	0.255787	0.658448	00512;01100	Mucin type O-Glycan biosynthesis - Mus musculus (mouse);Metabolic pathways - Mus musculus (mouse)
ENSMUSG00000040133	381413	Gpr176	G protein-coupled receptor 176	0.763435	0.0136587	0.0638232	14.8372	7.06837	8.05241	30.783	14.4576	19.2161	13	7	8	59	26	35	0.157692	0.42314
ENSMUSG00000022665	67896	Ccdc80	coiled-coil domain containing 80	0.760728	4.57097e-11	8.36598e-09	442.834	534.167	482.138	771.662	983.115	762.603	388	529	479	1479	1768	1389	8.08927	17.2703
ENSMUSG00000039477	231861	Tnrc18	trinucleotide repeat containing 18	0.760698	1.35954e-14	7.36134e-12	432.562	503.874	547.564	866.098	880.244	801.584	379	499	544	1660	1583	1460	4.65483	9.91932
ENSMUSG00000059201	16846	Lep	leptin	0.760628	0.0177175	0.0770972	10.2719	6.05861	6.03931	17.2176	18.35	23.0593	9	6	6	33	33	42	0.140618	0.452662	04060;04080;04630;04920	Cytokine-cytokine receptor interaction - Mus musculus (mouse);Neuroactive ligand-receptor interaction - Mus musculus (mouse);Jak-STAT signaling pathway - Mus musculus (mouse);Adipocytokine signaling pathway - Mus musculus (mouse)
ENSMUSG00000006958	12667	Chrd	chordin	0.760593	0.012165	0.0591732	5.70662	8.07814	9.05896	13.0436	20.0182	16.4709	5	8	9	25	36	30	0.105386	0.281993	4350	TGF-beta signaling pathway - Mus musculus (mouse)
ENSMUSG00000030353	21679	Tead4	TEA domain family member 4	0.75975	0.0126032	0.0605679	5.70662	5.04884	6.03931	12.5219	14.4576	13.1767	5	5	6	24	26	24	0.1114	0.328977
ENSMUSG00000026399	13136	Cd55	CD55 molecule, decay accelerating factor for complement	0.759307	1.54681e-07	7.4553e-06	277.342	247.393	235.533	537.398	454.301	328.869	243	245	234	1030	817	599	4.95183	10.7149	04610;04640;05416	Complement and coagulation cascades - Mus musculus (mouse);Hematopoietic cell lineage - Mus musculus (mouse);Viral myocarditis - Mus musculus (mouse)
ENSMUSG00000004098	53867	Col5a3	collagen, type V, alpha 3	0.758973	4.52943e-06	0.000121268	99.2952	88.8596	104.681	183.654	162.926	164.709	87	88	104	352	293	300	0.976352	2.11513	04510;04512;04974;05146	Focal adhesion - Mus musculus (mouse);ECM-receptor interaction - Mus musculus (mouse);Protein digestion and absorption - Mus musculus (mouse);Amoebiasis - Mus musculus (mouse)
ENSMUSG00000026249	20720	Serpine2	serine (or cysteine) peptidase inhibitor, clade E, member 2	0.757154	5.6037e-05	0.000916979	53.6422	37.3614	30.1965	72.5226	73.4	70.2758	47	37	30	139	132	128	1.07112	2.35871
ENSMUSG00000082305				0.755899	0.0188046	0.0804	2.28265	4.03907	7.04586	12.0001	10.5652	14.8238	2	4	7	23	19	27	0.175001	0.60818
ENSMUSG00000070509	244058	Rgma	repulsive guidance molecule family member A	0.752866	3.35828e-05	0.000613313	59.3488	82.801	97.6355	157.567	147.356	119.14	52	82	97	302	265	217	1.35934	2.99645
ENSMUSG00000030222	232441	Rerg	RAS-like, estrogen-regulated, growth-inhibitor	0.752851	0.00161388	0.0127094	20.5438	22.2149	20.131	39.1309	31.6955	46.1185	18	22	20	75	57	84	0.566368	1.30602
ENSMUSG00000044017	243277	Adgrd1	adhesion G protein-coupled receptor D1	0.751301	8.70288e-07	3.06031e-05	89.0232	102.996	92.6028	170.611	184.056	139.454	78	102	92	327	331	254	1.12233	2.419
ENSMUSG00000036446	17022	Lum	lumican	0.750172	6.98698e-07	2.56375e-05	344.68	361.497	348.267	702.269	672.277	453.499	302	358	346	1346	1209	826	10.3544	22.347
ENSMUSG00000032735	319713	Ablim3	actin binding LIM protein family, member 3	0.748927	0.00214462	0.0156554	27.3918	25.2442	30.1965	58.4355	58.9424	34.5889	24	25	30	112	106	63	0.372784	0.850526	4360	Axon guidance - Mus musculus (mouse)
ENSMUSG00000015476	260297	Prrt1	proline-rich transmembrane protein 1	0.7488	0.0191571	0.0814257	4.56529	7.06837	10.0655	14.6089	12.7894	21.4122	4	7	10	28	23	39	0.227245	0.633558
ENSMUSG00000059921	22253	Unc5c	unc-5 netrin receptor C	0.7466	0.00442628	0.0274003	21.6851	17.1661	16.1048	30.2612	33.3636	40.6282	19	17	16	58	60	74	0.120749	0.282042	4360	Axon guidance - Mus musculus (mouse)
ENSMUSG00000021186	23876	Fbln5	fibulin 5	0.746016	1.82721e-06	5.72313e-05	84.4579	85.8303	81.5307	172.176	140.127	122.983	74	85	81	330	252	224	0.880516	1.89653
ENSMUSG00000020810	114886	Cygb	cytoglobin	0.744022	2.3051e-05	0.000454763	158.644	156.514	144.943	267.134	323.627	211.377	139	155	144	512	582	385	4.02418	8.68702
ENSMUSG00000040428	69217	Plekha4	pleckstrin homology domain containing, family A (phosphoinositide binding specific) member 4	0.743713	0.0136799	0.0638857	7.98927	9.08791	8.05241	19.3046	17.7939	14.8238	7	9	8	37	32	27	0.192364	0.494627
ENSMUSG00000050288	57265	Fzd2	frizzled class receptor 2	0.74092	0.00220873	0.0159974	35.381	24.2344	30.1965	49.0441	73.4	40.0792	31	24	30	94	132	73	0.50622	1.12742	04310;04916;05200;05217	Wnt signaling pathway - Mus musculus (mouse);Melanogenesis - Mus musculus (mouse);Pathways in cancer - Mus musculus (mouse);Basal cell carcinoma - Mus musculus (mouse)
ENSMUSG00000025355	58223	Mmp19	matrix metallopeptidase 19	0.74058	3.96081e-05	0.000702238	47.9356	57.5568	48.3145	86.6098	91.1939	91.139	42	57	48	166	164	166	0.917989	1.98952
ENSMUSG00000063382	80288	Bcl9l	B cell CLL/lymphoma 9-like	0.738532	3.43249e-06	9.63824e-05	122.122	123.192	126.826	232.177	205.742	202.592	107	122	126	445	370	369	1.43006	3.05773
ENSMUSG00000041707	69069	1810011H11Rik	RIKEN cDNA 1810011H11 gene	0.738284	0.0200382	0.0839957	2.28265	7.06837	7.04586	15.1306	11.1212	12.6277	2	7	7	29	20	23	0.225149	0.670052
ENSMUSG00000057280	18198	Musk	muscle, skeletal, receptor tyrosine kinase	0.733564	0.00147042	0.0118249	37.6637	28.2735	29.19	62.0877	58.9424	48.3146	33	28	29	119	106	88	0.568131	1.25338
ENSMUSG00000030218	17313	Mgp	matrix Gla protein	0.73344	0.000411867	0.00435095	45.6529	61.5958	51.3341	93.3925	124.558	66.4326	40	61	51	179	224	121	5.39183	11.9984
ENSMUSG00000037326	50817	Capn15	calpain 15	0.731398	0.00147298	0.0118392	46.7943	39.3809	20.131	65.2182	51.7136	73.57	41	39	20	125	93	134	0.616954	1.36812
ENSMUSG00000019467	52666	Arhgef25	Rho guanine nucleotide exchange factor (GEF) 25	0.731233	2.38329e-07	1.07752e-05	130.111	120.162	121.793	227.481	227.985	176.788	114	119	121	436	410	322	3.35674	7.07767
ENSMUSG00000026208	13346	Des	desmin	0.730965	1.99918e-07	9.20291e-06	3792.62	3162.59	4212.42	7525.14	6976.89	4511.93	3323	3132	4185	14423	12547	8218	75.2795	159.45	05410;05412;05414	Hypertrophic cardiomyopathy (HCM) - Mus musculus (mouse);Arrhythmogenic right ventricular cardiomyopathy (ARVC) - Mus musculus (mouse);Dilated cardiomyopathy - Mus musculus (mouse)
ENSMUSG00000026204	19275	Ptprn	protein tyrosine phosphatase, receptor type, N	0.730626	0.00170503	0.0132554	20.5438	26.254	24.1572	45.3919	40.0364	42.2753	18	26	24	87	72	77	0.4083	0.914164	4940	Type I diabetes mellitus - Mus musculus (mouse)
ENSMUSG00000001911	18032	Nfix	nuclear factor I/X	0.730277	4.26884e-12	1.06308e-09	302.451	264.559	311.024	479.484	535.486	458.989	265	262	309	919	963	836	3.27189	6.79127
ENSMUSG00000022475	56233	Hdac7	histone deacetylase 7	0.730049	7.04071e-05	0.00109027	60.4902	59.5763	75.4914	128.871	101.203	107.61	53	59	75	247	182	196	0.943256	2.02698
ENSMUSG00000090399				0.729992	0.00325129	0.0215867	18.2612	28.2735	30.1965	49.5658	48.3773	42.8243	16	28	30	95	87	78	0.947481	2.16452
ENSMUSG00000021070	12062	Bdkrb2	bradykinin receptor, beta 2	0.729897	0.000443301	0.00461561	70.7621	56.547	73.4783	146.61	113.436	92.7861	62	56	73	281	204	169	2.44046	5.3435	04020;04080;04610;04810;05142	Calcium signaling pathway - Mus musculus (mouse);Neuroactive ligand-receptor interaction - Mus musculus (mouse);Complement and coagulation cascades - Mus musculus (mouse);Regulation of actin cytoskeleton - Mus musculus (mouse);Chagas disease (American trypanosomiasis) - Mus musculus (mouse)
ENSMUSG00000053293	107939	Pom121	nuclear pore membrane protein 121	0.729422	4.64996e-06	0.000122848	100.436	79.7717	109.714	170.611	153.473	173.494	88	79	109	327	276	316	1.06092	2.25397	3013	RNA transport - Mus musculus (mouse)
ENSMUSG00000029661	12843	Col1a2	collagen, type I, alpha 2	0.729366	2.12183e-09	2.00204e-07	2275.8	2432.53	2251.66	4091.01	4374.53	3295.28	1994	2409	2237	7841	7867	6002	26.5186	55.6076	04510;04512;04974;05146	Focal adhesion - Mus musculus (mouse);ECM-receptor interaction - Mus musculus (mouse);Protein digestion and absorption - Mus musculus (mouse);Amoebiasis - Mus musculus (mouse)
ENSMUSG00000030787	114332	Lyve1	lymphatic vessel endothelial hyaluronan receptor 1	0.729112	1.36413e-11	2.8444e-09	278.483	263.549	241.572	465.397	452.633	398.047	244	261	240	892	814	725	6.13042	12.771
ENSMUSG00000098470	667277	C1rb	complement component 1, r subcomponent B	0.729096	0.00264064	0.018342	15.9785	21.2051	18.1179	32.3482	38.3682	31.2947	14	21	18	62	69	57	0.462971	1.05877
ENSMUSG00000019997	14219	Ctgf	connective tissue growth factor	0.727654	0.000105884	0.00151702	52.5009	52.5079	31.2031	81.914	89.5258	66.4326	46	52	31	157	161	121	1.11539	2.41438
ENSMUSG00000025409	110962	Mbd6	methyl-CpG binding domain protein 6	0.726761	7.46002e-05	0.0011447	46.7943	57.5568	67.439	99.6534	106.764	92.2371	41	57	67	191	192	168	0.815397	1.75908
ENSMUSG00000026211	98733	Obsl1	obscurin-like 1	0.725338	0.001579	0.0124865	27.3918	31.3028	27.1769	52.6963	57.8303	43.9224	24	31	27	101	104	80	0.307879	0.687151
ENSMUSG00000008734	64297	Gprc5b	G protein-coupled receptor, family C, group 5, member B	0.724849	0.000359436	0.00395379	39.9463	41.4005	41.2686	72.0009	81.1848	61.4914	35	41	41	138	146	112	0.552183	1.19804
ENSMUSG00000046280	214547	She	src homology 2 domain-containing transforming protein E	0.723664	0.000325365	0.00368303	41.0877	59.5763	50.3276	110.088	82.297	71.9229	36	59	50	211	148	131	0.535174	1.17314
ENSMUSG00000022099	13829	Dmtn	dematin actin binding protein	0.722412	0.00189029	0.0142662	28.5331	26.254	36.2359	66.7834	50.6015	45.5695	25	26	36	128	91	83	0.443348	0.989748
ENSMUSG00000029420	231760	Rimbp2	RIMS binding protein 2	0.722298	0.00559828	0.0326261	22.8265	14.1367	15.0983	31.8265	33.9197	29.6476	20	14	15	61	61	54	0.249977	0.564905
ENSMUSG00000026185	16011	Igfbp5	insulin-like growth factor binding protein 5	0.721089	1.20041e-12	3.44063e-10	2094.33	2338.62	1834.94	3829.09	3222.93	3413.87	1835	2316	1823	7339	5796	6218	21.254	44.139
ENSMUSG00000076431	20677	Sox4	SRY (sex determining region Y)-box 4	0.719296	0.00124442	0.0104384	27.3918	41.4005	34.2228	58.9572	64.503	59.8443	24	41	34	113	116	109	0.436401	0.964247
ENSMUSG00000022484	209448	Hoxc10	homeobox C10	0.717909	0.0127521	0.0609965	13.6959	16.1563	11.0721	32.3482	30.0273	17.569	12	16	11	62	54	32	0.436384	1.0642
ENSMUSG00000073418	12268	C4b	complement component 4B (Chido blood group)	0.717701	1.38621e-08	9.65957e-07	681.37	691.691	590.846	1164.54	1144.37	984.411	597	685	587	2232	2058	1793	7.44202	15.4885	04610;05150;05322	Complement and coagulation cascades - Mus musculus (mouse);Staphylococcus aureus infection - Mus musculus (mouse);Systemic lupus erythematosus - Mus musculus (mouse)
ENSMUSG00000037225	14173	Fgf2	fibroblast growth factor 2	0.71735	0.0130813	0.0618674	10.2719	10.0977	4.02621	19.3046	15.5697	16.4709	9	10	4	37	28	30	0.401292	1.04983	04010;04810;05200;05218	MAPK signaling pathway - Mus musculus (mouse);Regulation of actin cytoskeleton - Mus musculus (mouse);Pathways in cancer - Mus musculus (mouse);Melanoma - Mus musculus (mouse)
ENSMUSG00000028339	12819	Col15a1	collagen, type XV, alpha 1	0.715069	5.30446e-09	4.52697e-07	265.928	305.96	315.051	537.398	537.155	408.478	233	303	313	1030	966	744	3.49139	7.25922	4974	Protein digestion and absorption - Mus musculus (mouse)
ENSMUSG00000033960	240185	9430020K01Rik	RIKEN cDNA 9430020K01 gene	0.714987	7.20949e-08	3.88366e-06	191.742	204.983	186.212	353.743	363.108	259.142	168	203	185	678	653	472	1.76466	3.67127
ENSMUSG00000036412	545260	Arsi	arylsulfatase i	0.71494	0.0129134	0.0614167	18.2612	21.2051	8.05241	41.7396	21.6864	27.4515	16	21	8	80	39	50	0.325213	0.780546
ENSMUSG00000000957	17387	Mmp14	matrix metallopeptidase 14 (membrane-inserted)	0.714741	1.14697e-10	1.81496e-08	393.757	390.78	410.673	645.921	787.938	557.815	345	387	408	1238	1417	1016	9.38169	19.3454	4912	GnRH signaling pathway - Mus musculus (mouse)
ENSMUSG00000037335	15110	Hand1	heart and neural crest derivatives expressed transcript 1	0.71019	0.00448615	0.0276916	28.5331	19.1856	20.131	42.2614	41.1485	36.785	25	19	20	81	74	67	0.729039	1.59671
ENSMUSG00000001435	12822	Col18a1	collagen, type XVIII, alpha 1	0.708478	6.83539e-09	5.55275e-07	537.563	637.163	529.446	1028.36	889.697	919.625	471	631	526	1971	1600	1675	5.47303	11.337	4974	Protein digestion and absorption - Mus musculus (mouse)
ENSMUSG00000076570				0.707169	0.011005	0.0546051	1.14132	23.2247	5.03276	2.60873	50.0455	53.2559	1	23	5	5	90	97	1.70919	7.5512
ENSMUSG00000026193	14268	Fn1	fibronectin 1	0.706805	2.09361e-08	1.34854e-06	3484.46	3202.98	3788.66	7154.7	5607.87	4677.19	3053	3172	3764	13713	10085	8519	25.7072	53.3573	04510;04512;04810;05100;05146;05200;05222	Focal adhesion - Mus musculus (mouse);ECM-receptor interaction - Mus musculus (mouse);Regulation of actin cytoskeleton - Mus musculus (mouse);Bacterial invasion of epithelial cells - Mus musculus (mouse);Amoebiasis - Mus musculus (mouse);Pathways in cancer - Mus musculus (mouse);Small cell lung cancer - Mus musculus (mouse)
ENSMUSG00000006362	12398	Cbfa2t3	core-binding factor, runt domain, alpha subunit 2, translocated to, 3 (human)	0.70574	8.53389e-05	0.00127722	76.4687	97.9475	63.4128	162.785	122.889	118.041	67	97	63	312	221	215	1.19534	2.53544
ENSMUSG00000037966	18081	Ninj1	ninjurin 1	0.704616	0.000195519	0.00247305	58.2075	65.6349	56.3669	104.871	108.432	93.8841	51	65	56	201	195	171	2.77799	5.87604
ENSMUSG00000097442				0.703111	0.0269782	0.104628	6.84794	8.07814	4.02621	9.39142	20.5742	12.6277	6	8	4	18	37	23	0.275576	0.759891
ENSMUSG00000026797	20910	Stxbp1	syntaxin binding protein 1	0.701192	8.97941e-07	3.15026e-05	93.5885	91.8889	87.57	166.437	138.459	149.885	82	91	87	319	249	273	1.43256	2.96444
[truncated: 4,494 more rows]
